# Supplementary material for: Platelet-derived exosomal LINC00183 facilitate colorectal cancer malignant progression driven by histone lactylation through stabilizing ENO1
Source: Cell Death Dis. 2025 Aug 7;16(1):593. doi: 10.1038/s41419-025-07914-4 (PMC12331901; doi:10.1038/s41419-025-07914-4)
Supplement: Supplementary file 11 — Supplementary File1 [file 41419_2025_7914_MOESM11_ESM.xlsx]

## Sheet: Sheet1
ProbeName	CRC-DXM	CRC-XFS	CRC-XWZ	CRC-ZRJ	Normal-CYP	Normal-SGQ	Normal-SP	Normal-WK	foldChange	log2FoldChange	regulation	pval	padj	significant	Sequense	TargetID	PrimaryAccession	GeneSymbol	GeneName	Description	Chr	Start	End	GO	KEGG	Probe_Type	Sequence_Source
CUST_15285_PI437845420	4.6048	4.91731	4.54956	4.72114	5.94577	5.81961	5.84552	5.53416	0.470393	-1.08806	down	0.000100621	0.560806	yes	CATCAGCAAGTAGCTAAGACCAAAATGCAGGCATAGAAATGAAGTATTTCATAGAAAACA	lnc-ZCCHC13-7:1	lnc-ZCCHC13-7:1	lnc-ZCCHC13-7	lnc-ZCCHC13-7	Homo sapiens zinc finger, CCHC domain containing 13 (ZCCHC13), [NM_203303]	chrX	73436906	73437903			lncRNA	LNCipedia
A_21_P0012704	7.2362	7.04958	7.06886	7.08887	6.18654	5.99404	6.14901	6.46201	1.88293	0.912979	up	0.000138397	0.560806	no	CACTCATTAACCGCCAACCACTGACAGTAATGTCTTTACTAGATATTTTGCTTCTTTTGA	TCONS_l2_00021489	linc|TCONS_l2_00021489	XLOC_l2_011423		linc|BROAD Institute lincRNA (XLOC_l2_011423), lincRNA [TCONS_l2_00021489]	chr4	190628729	190642667			lncRNA	agilent G3 V3
CUST_18159_PI437845250111	4.82692	5.00394	5.25565	5.29476	6.70398	6.58846	6.77084	6.10699	0.36672	-1.44725	down	0.0002392	0.560806	yes	GCCAGTGAACTCTAACAGTGAGGATGGCACTGGAATAAAAAGAGAAGAAACATGTACTAG	ENST00000585706	ENST00000585706.1	RP11-879F14.3	RP11-879F14.3		chr18	59238581	59246689			lncRNA	GENCODE
CUST_18916_PI437845250111	14.03	13.9443	14.0666	14.2201	14.7728	14.6624	14.6447	14.5287	0.665794	-0.586852	down	0.00025626	0.560806	no	CCATGAGGCCCCCCTCAGCCCCTCCCCGCAGAGGATGCATCCCCTGGCAGGGGCTCCTGC	ENST00000595748	ENST00000595748.1	CTC-490G23.2	CTC-490G23.2		chr19	43833447	43835582			lncRNA	GENCODE
CUST_7135_PI437859739	5.08068	5.21322	5.04718	5.13716	5.98178	6.2701	6.02258	5.73773	0.542055	-0.883488	down	0.00025657	0.560806	no	AAGGAAATAGACACCAAGAGGTAGTAGGTGACATGCTTCATGTTCGCTCTACAGTCTGCT	lnc-GATAD2A-4:1	lnc-GATAD2A-4:1	lnc-GATAD2A-4	lnc-GATAD2A-4	Homo sapiens GATA zinc finger domain containing 2A (GATAD2A), transcript variant 2, [NM_017660]	chr19	19457827	19460191			lncRNA	LNCipedia
CUST_7637_PI437845250111	4.52436	4.87014	4.30406	4.73204	5.45273	5.64181	5.70533	5.68004	0.495747	-1.01232	down	0.00030306	0.560806	yes	AATAGCAGCCAGGCTGTAATGTAAGCTGGAATTTCAATCAAGGCAGAGAGGAAACAGTTC	ENST00000437091	ENST00000437091.1	AC034220.3	AC034220.3		chr5	131667882	131695828			lncRNA	GENCODE
A_19_P00322407	3.92437	4.4509	4.62797	4.74195	5.66207	5.94247	6.10784	6.11389	0.34862	-1.52027	down	0.00034434	0.560806	yes	GATTGCTGAGTGAGAAAGAGCAAGTTGCTGAGTATTATATAAGTATGATCTCACTTTTGT	NR_034115	ref|NR_034115|gb|AK125216|gb|TCONS_l2_00025504|gb|TCONS_l2_00024966	STXBP5-AS1	STXBP5 antisense RNA 1	ref|Homo sapiens STXBP5 antisense RNA 1 (STXBP5-AS1), long non-coding RNA [NR_034115]	chr6	147162524	147525750			lncRNA	agilent G3 V3
CUST_8945_PI437845420	13.9639	13.9109	14.024	14.2269	14.5013	14.6099	14.6055	14.4908	0.697153	-0.520452	down	0.00048357	0.560806	no	ACATTTCATAGGATGCCTCCCCCACCCCATCGAAGTCACCTATTTAATATCAAAGTGGAA	lnc-FAM120A-5:2	lnc-FAM120A-5:2	lnc-FAM120A-5	lnc-FAM120A-5	Homo sapiens family with sequence similarity 120A (FAM120A), transcript variant 4, [NM_001286724]	chr9	96055414	96062608			lncRNA	LNCipedia
A_22_P00017487	13.4469	13.5856	13.4285	13.7594	14.3212	14.2069	14.2049	14.0393	0.642602	-0.638003	down	0.00056153	0.560806	no	CGGCGAAGGACTGCCCCCCAACCCAGGGGACTATTTTCCCTTGGGGATTCAAAGAGAAAG	lnc-VWA3B-1:1	linc|lnc-VWA3B-1:1|gb|DA798783	lnc-VWA3B-1	lnc-VWA3B-1:1	gb|DA798783 OCBBF3 Homo sapiens cDNA clone OCBBF3002262 5', mRNA sequence [DA798783]	chr2	98963457	98967603			lncRNA	agilent G3 V3
A_21_P0011566	10.9419	10.9673	11.1256	11.3937	11.9244	11.7207	11.929	11.8415	0.59593	-0.746786	down	0.00062247	0.560806	no	TCTCATCAAATGTGTTCATAGTTGCTAAGTGCTGTGTGTGTGTGTGCTGGGGGTGTAGAT	TCONS_l2_00011050	linc|TCONS_l2_00011050|linc|TCONS_l2_00011049	XLOC_l2_005952		linc|BROAD Institute lincRNA (XLOC_l2_005952), lincRNA [TCONS_l2_00011050]	chr17	4704402	4710076			lncRNA	agilent G3 V3
A_21_P0004992	12.5484	12.4856	12.507	12.6427	12.7718	12.7958	12.8006	12.7555	0.849671	-0.235024	down	0.00064474	0.560806	no	CTGCCCACTCTTCATGGCGGTAGCAGCCCCCTGCCTGCTGCCACACTTTTAAGTTGAGAA	lnc-C6orf146-2:1	linc|lnc-C6orf146-2:1|linc|TCONS_00012054	lnc-C6orf146-2	lnc-C6orf146-2:1	linc|LNCipedia lincRNA (lnc-C6orf146-2), lincRNA [lnc-C6orf146-2:1]	chr6	3925561	3926428			lncRNA	agilent G3 V3
A_21_P0012436	9.20098	9.59966	9.62532	9.99088	10.6463	10.7588	10.8769	10.5655	0.464042	-1.10767	down	0.00072431	0.560806	yes	TAACATTCTTGAGTTCTTCTTCAAGGTCACCACATTTTAGTTCAGACACCTCCACACGCT	TCONS_l2_00019209	linc|TCONS_l2_00019209	XLOC_l2_010139		linc|BROAD Institute lincRNA (XLOC_l2_010139), lincRNA [TCONS_l2_00019209]	chr3	27674463	27675319			lncRNA	agilent G3 V3
A_22_P00004879	9.88555	9.95188	9.89131	9.83502	10.1643	10.2881	10.4619	10.2624	0.756165	-0.403227	down	0.00090228	0.560806	no	AGGCTTCCAAGGGTCCTCGTGGCTACCCAGCCCATCTGCTCAGCCAACTGCTTGCATCTG	lnc-CYS1-2:2	linc|lnc-CYS1-2:2|linc|lnc-CYS1-2:1|linc|TCONS_00004141|linc|TCONS_00004140	lnc-CYS1-2	lnc-CYS1-2:2	linc|LNCipedia lincRNA (lnc-CYS1-2), lincRNA [lnc-CYS1-2:2]	chr2	10174540	10176907			lncRNA	agilent G3 V3
CUST_1062_PI437859739	12.0295	12.2296	12.5793	12.456	13.1235	13.123	13.1751	12.9758	0.58409	-0.775737	down	0.00096095	0.560806	no	CCAGCTCTGCTTTTTCCTCCGTTCTTTGTCTTCCCCCCACATCCAGGTAGAAGAGAATGA	lnc-IFFO1-4:1	lnc-IFFO1-4:1	lnc-IFFO1-4	lnc-IFFO1-4	Homo sapiens intermediate filament family orphan 1 (IFFO1), transcript variant 7, non-coding RNA [NR_036467]	chr12	6669406	6670147			lncRNA	LNCipedia
A_22_P00017498	11.2368	11.1043	10.9525	11.5268	12.0046	12.0749	12.289	11.9196	0.54832	-0.866911	down	0.00099664	0.560806	no	TCCATCTCCCCCCCCACCCCGCAAAAAAAGACAACAGAGGCGTTCAATCAGTCGGCCGCG	lnc-VWF-2:3	linc|lnc-VWF-2:3|linc|lnc-VWF-2:2|linc|TCONS_00020693|linc|TCONS_00020692	lnc-VWF-2	lnc-VWF-2:3	linc|LNCipedia lincRNA (lnc-VWF-2), lincRNA [lnc-VWF-2:3]	chr12	6258992	6277380			lncRNA	agilent G3 V3
A_19_P00321398	7.13334	7.65644	7.51192	7.56285	8.16766	8.08835	8.29352	8.18667	0.607976	-0.717914	down	0.00108355	0.560806	no	TTTTCAAAAAGCTGATGCCTCAGAGGAAAAAGAAAGCAAAGCCCTGTACCCTGACTCGAG	ENST00000522967	ens|ENST00000522967|linc|lnc-LEPROTL1-3:1|linc|lnc-LEPROTL1-3:3|linc|TCONS_00014662				chr8	29722160	29729177			lncRNA	agilent G3 V3
CUST_8908_PI437845250111	4.55733	4.9406	4.54288	4.75709	5.70682	5.83689	5.51848	5.28586	0.540536	-0.887538	down	0.00112183	0.560806	no	AGCCAGGAGGAGAGCTCAAAGTCTGATCTGGTACGTTGCAAGGATCGAGGGACAGAGCGT	ENST00000448824	ENST00000448824.1	XX-C2158C12.1	XX-C2158C12.1		chr6	171004401	171006038			lncRNA	GENCODE
A_19_P00317180	10.6904	10.7962	10.5332	10.8005	10.2365	10.2028	10.2134	10.3918	1.36031	0.44394	up	0.00116085	0.560806	no	CTCCCAGATTCACAAGCCCCACCAAGAGGATCACCCCAGGAACGCTTGGAGGCTGAGGAG	NR_003367	ref|NR_003367|ens|ENST00000613916|ens|ENST00000522875|ens|ENST00000523190	PVT1	Pvt1 oncogene (non-protein coding)	ref|Homo sapiens Pvt1 oncogene (non-protein coding) (PVT1), long non-coding RNA [NR_003367]	chr8	128902873	129113499			lncRNA	agilent G3 V3
A_22_P00011687	12.8363	12.5019	12.669	12.8828	13.3495	13.3175	13.3999	13.1587	0.667159	-0.583897	down	0.00117931	0.560806	no	TGACCCTGCCACATTGTATATTCTTGTTCTCCCCCCATGATGCATTTTATTTCAGTATCC	ENST00000508241	ens|ENST00000508241|linc|lnc-PDGFRA-2:1|linc|TCONS_00007531|tc|THC2658373				chr4	55242168	55242919			lncRNA	agilent G3 V3
A_21_P0013856	5.029	5.79074	5.6439	5.15699	6.84399	6.83244	6.95848	6.3265	0.396338	-1.3352	down	0.00120167	0.560806	yes	AATCACGAGAAAGCTCTGTGGGAGGGCCTGGTGCACAGCTCAGCTGCAGGGTGGAGCTGA	lnc-MAGEA8-2:2	linc|lnc-MAGEA8-2:2|linc|TCONS_l2_00030757|tc|THC2516011	lnc-MAGEA8-2	lnc-MAGEA8-2:2	tc|Q4S2A9_TETNG (Q4S2A9) Chromosome undetermined SCAF14764, whole genome shotgun sequence. (Fragment), partial (13%) [THC2516011]	chrX	149107956	149109050			lncRNA	agilent G3 V3
CUST_2635_PI437845250111	9.6439	9.65139	10.0922	9.4521	10.9939	11.097	10.9672	10.4253	0.447221	-1.16094	down	0.00123925	0.560806	yes	CTAATGTCTAGGAAATTGGCCTTTTTTGAAAACTGGTTTTCCCTTTCTCCACCCCTTTTT	ENST00000605589	ENST00000605589.1	RP11-382D12.2	RP11-382D12.2		chr1	184354887	184355838			lncRNA	GENCODE
A_22_P00006353	5.61339	5.7882	5.65126	5.66661	6.47631	6.16396	6.46049	6.08338	0.6524	-0.616171	down	0.00124004	0.560806	no	AACGGAACAGCCAAAAAGTCTCACAGAGGTTAAGTAAATAATAGCATTTTCATACGAGTA	lnc-FARP1-1:1	linc|lnc-FARP1-1:1|linc|lnc-FARP1-1:3|linc|TCONS_00021587|linc|TCONS_00021879	lnc-FARP1-1	lnc-FARP1-1:1	linc|LNCipedia lincRNA (lnc-FARP1-1), lincRNA [lnc-FARP1-1:1]	chr13	99229497	99231084			lncRNA	agilent G3 V3
A_22_P00003973	7.55315	7.77849	7.6593	7.94885	7.27905	7.15835	7.24235	7.05322	1.46582	0.551705	up	0.00138278	0.560806	no	TGACCTTTCCAGCAGTAAGCCAATAATGTATGACTCCTGCGTTGCCGTTGCTCGTTTGAG	ENST00000554466	ens|ENST00000554466|ens|ENST00000554105|ens|ENST00000553478|linc|lnc-CHD2-4:1				chr15	93855785	94073491			lncRNA	agilent G3 V3
A_21_P0002619	13.5685	13.3525	13.3247	13.7146	13.9494	14.0345	14.1116	14.0572	0.683936	-0.548067	down	0.00143501	0.560806	no	TTAGAATTCTGTAACAGAAAAGCTCCCCACCCCCTACTGTGACCCAAGCAGTTACTTAAA	lnc-AC007405.7.1-2:1	linc|lnc-AC007405.7.1-2:1|linc|TCONS_00004944	lnc-AC007405.7.1-2	lnc-AC007405.7.1-2:1	linc|LNCipedia lincRNA (lnc-AC007405.7.1-2), lincRNA [lnc-AC007405.7.1-2:1]	chr2	171626759	171627337			lncRNA	agilent G3 V3
A_22_P00004408	11.402	11.3335	11.1675	11.6056	12.4312	12.2972	12.5192	11.8997	0.532304	-0.909678	down	0.00145989	0.560806	no	ACCAGAAATAGCTGCACACAATTGTACCTTTCCCGGCCAAGAAACCTCCCCCGCTGGGGA	NR_120412	ref|NR_120412|ref|NR_120411|ref|NR_120410|linc|lnc-COMMD6-2:2	LMO7-AS1	LMO7 antisense RNA 1	ref|Homo sapiens LMO7 antisense RNA 1 (LMO7-AS1), transcript variant 3, long non-coding RNA [NR_120412]	chr13	76178835	76210130			lncRNA	agilent G3 V3
A_21_P0009204	9.85559	10.5044	9.9029	10.5626	11.6159	11.4825	11.6233	11.0908	0.421401	-1.24673	down	0.00152331	0.560806	yes	TTGTCTGAGTAAAGGAACAAGAGAATGTTTTATTCTGCACGTGCAAACAGCCAGGGGGCA	NR_110850	ref|NR_110850|ens|ENST00000576738|linc|lnc-TBC1D16-1:2|linc|lnc-TBC1D16-1:1	LOC101928766	uncharacterized LOC101928766	ref|Homo sapiens uncharacterized LOC101928766 (LOC101928766), long non-coding RNA [NR_110850]	chr17	77889050	77900524			lncRNA	agilent G3 V3
A_22_P00018427	13.2184	13.3983	13.5799	13.6599	14.1502	14.226	14.2507	13.9234	0.626998	-0.673467	down	0.00158192	0.560806	no	GTTCCCCCTCTCCACGCGTACGCACACTCATTTTTAGTTTTAACAAATGATTTAAAAATC	ENST00000508923	linc|lnc-PARP8-2:1				chr5	50265494	50266021			lncRNA	agilent G3 V3
CUST_8960_PI437845250111	11.6315	11.2186	11.0739	11.5741	12.2091	12.2226	12.2101	12.0073	0.579248	-0.787748	down	0.00161953	0.560806	no	TTTTTCCCCCCTCCAGAATCTAAGAGCGATAGCGTTTCTCCAAATAAACCGCCAATAAAT	ENST00000608012	ENST00000608012.1	RP11-1275H24.3	RP11-1275H24.3		chr7	5468362	5469303			lncRNA	GENCODE
A_33_P3256470	3.71386	4.21852	4.35789	4.37268	5.83391	5.4584	5.64859	4.95502	0.403812	-1.30825	down	0.00173851	0.560806	yes	CTCCTGAAATTACCTCAAATGAAAACATATATGAAGTAGAAGTGGAAGAGGAATCAGTTG	TCONS_l2_00005843	linc|TCONS_l2_00005843|linc|TCONS_l2_00005844|linc|TCONS_l2_00005845|tc|THC2696461	XLOC_l2_003109		linc|BROAD Institute lincRNA (XLOC_l2_003109), lincRNA [TCONS_l2_00005843]	chr12	96883365	97269333			lncRNA	agilent G3 V3
CUST_18327_PI437845250111	13.4375	13.3842	13.1729	13.6358	14.2325	14.1466	14.2747	13.8533	0.607449	-0.719164	down	0.00174223	0.560806	no	TTAAGGCCCAGGCAGGAAGCCCCTCCCCATTTAGGGCAATAAATGGACACGTAAAATGGC	ENST00000600056	ENST00000600056.1	CTD-2622I13.3	CTD-2622I13.3		chr19	4061613	4062747			lncRNA	GENCODE
A_22_P00015401	11.7625	11.8227	11.9815	12.1284	12.349	12.382	12.5604	12.5835	0.685414	-0.544953	down	0.00175872	0.560806	no	GTATTCGGTGGGACTGGTTCTTTCCCCCTTTCCCCCAGTGGCCCTCAAGTCTGGATATAG	NR_024586	ref|NR_024586|linc|lnc-SRPK2-1:4|linc|lnc-SRPK2-1:3|linc|lnc-SRPK2-1:1	KMT2E-AS1	KMT2E antisense RNA 1 (head to head)	ref|Homo sapiens KMT2E antisense RNA 1 (head to head) (KMT2E-AS1), long non-coding RNA [NR_024586]	chr7	104650988	104654588			lncRNA	agilent G3 V3
A_22_P00013334	3.90068	4.7529	4.96179	4.68945	5.75294	5.99671	5.7537	5.89508	0.413683	-1.2734	down	0.00182015	0.560806	yes	GCAGGCAAGTGGTAGCAGATGTCAAGGGTTAAGGACAATTTAGGAGGTAAGAATTTCCAG	lnc-RP11-148O21.3.1-1:1	linc|lnc-RP11-148O21.3.1-1:1|gb|BF343950	lnc-RP11-148O21.3.1-1	lnc-RP11-148O21.3.1-1:1	gb|602015641F1 NCI_CGAP_Brn64 Homo sapiens cDNA clone IMAGE:4151314 5', mRNA sequence [BF343950]	chr8	11410732	11411716			lncRNA	agilent G3 V3
A_21_P0006537	12.8736	13.2669	13.1008	13.4627	13.8948	13.9307	13.9232	13.7429	0.616905	-0.696881	down	0.0019025	0.560806	no	TTTTCTCTTCCGCTGCATTTGCCCCCTTCCCAACGCAGTTCAAAGCAGTGTGAAATAAAG	ENST00000439926	ens|ENST00000439926|ens|ENST00000457716|linc|lnc-CXCR3-5:1|linc|lnc-ACRC-2:1				chrX	70980624	70981509			lncRNA	agilent G3 V3
A_22_P00021313	11.2736	11.1618	10.7602	11.1637	12.0327	11.8438	12.2168	11.678	0.553623	-0.853025	down	0.00190465	0.560806	no	TTTTTGTTTTACCTTCACTTGGCACAAATGCTGTGGTTCTGTTCACCACTCCCCCCTGAA	lnc-AC118344.1-1:1	linc|lnc-AC118344.1-1:1|gb|AY358191|gb|XR_158935|tc|THC2482404	lnc-AC118344.1-1	lnc-AC118344.1-1:1	gb|Homo sapiens clone DNA142933 NINP6167 (UNQ6167) mRNA, complete cds. [AY358191]	chr19	40779395	40781386			lncRNA	agilent G3 V3
CUST_11587_PI437859739	7.7966	7.66787	7.34797	8.05331	8.63391	8.37215	8.69396	8.57454	0.553937	-0.852205	down	0.00192337	0.560806	no	AATCTAAGAGCCTCGCCAAGCTCAAGAACAAGCATGAGGCAATGATCACTGACTTGGAAA	lnc-APOL2-2:2	lnc-APOL2-2:2	lnc-APOL2-2	lnc-APOL2-2	Homo sapiens apolipoprotein L, 2 (APOL2), transcript variant beta, [NM_145637]	chr22	36691591	36697005			lncRNA	LNCipedia
CUST_6262_PI437845420	11.049	11.3831	10.971	11.5809	12.6664	12.5439	12.7432	11.9304	0.427796	-1.22501	down	0.00193683	0.560806	yes	AATTGAATCAAAGAGTGTGTCTGCTCCTGTGTTCTTTGACAGATCCAGGAAGGGGGTACA	lnc-PPP1R17-2:1	lnc-PPP1R17-2:1	lnc-PPP1R17-2	lnc-PPP1R17-2	Homo sapiens protein phosphatase 1, regulatory subunit 17 (PPP1R17), transcript variant 1, [NM_006658]	chr7	31980873	31981196			lncRNA	LNCipedia
CUST_2625_PI437944915	6.1096	5.63373	5.9227	5.84821	5.39463	5.13495	4.8963	5.1247	1.67124	0.740917	up	0.00195677	0.560806	no	ACAAGAAAAACCCCTTGTGAATGTTCTAAGACATGGGATTGTTTCGGGATGAGAATCCAC	lnc-S1PR1-6:1	lnc-S1PR1-6:1	lnc-S1PR1-6	lnc-S1PR1-6	Homo sapiens sphingosine-1-phosphate receptor 1 (S1PR1), [NM_001400]	chr1	101721829	101722172			lncRNA	LNCipedia
CUST_18282_PI437845250111	12.3347	12.1777	11.8935	12.5381	12.8846	12.9685	13.067	12.9662	0.600579	-0.735575	down	0.00197918	0.560806	no	GTTTAATTAATTAAATACAAGGATGAGGCCAGCTCAGAGACCCCCCACACACACTCACAC	ENST00000592884	ENST00000592884.1	CTB-31O20.6	CTB-31O20.6		chr19	1852398	1853621			lncRNA	GENCODE
A_22_P00004662	12.5203	12.1232	12.2573	12.816	13.1147	13.3239	13.4927	13.3674	0.537567	-0.895484	down	0.0020034	0.560806	no	ATATCAGACACATTTGATCTCCCTCCCTTCCCCAAAAATAAAATTGTCTCATTTCAGGTG	ENST00000552098	ens|ENST00000552098|linc|lnc-CTD-2021H9.3.1-2:1				chr12	71401552	71425863			lncRNA	agilent G3 V3
CUST_1454_PI437845420	5.74434	5.6054	4.95209	5.51006	4.68077	4.24297	4.21989	4.42895	2.08467	1.05982	up	0.0020193	0.560806	yes	CAGACCAAGCACAGAAAGTTAAAGGTGTTCTGAGATGACAAGTGAAGTGTGTGCATTTTT	lnc-SERPINI1-12:1	lnc-SERPINI1-12:1	lnc-SERPINI1-12	lnc-SERPINI1-12	Homo sapiens serpin peptidase inhibitor, clade I (neuroserpin), member 1 (SERPINI1), transcript variant 1, [NM_005025]	chr3	167676531	167676870			lncRNA	LNCipedia
CUST_12645_PI437845250111	6.4331	6.98024	6.78	6.63749	7.45286	7.50575	7.70249	7.24846	0.586548	-0.76968	down	0.0020412	0.560806	no	ACCAAAGACTTGCTTTCTTGCAGGAAGCAGCTGTGCCAGAGGGCAGGGGACTAGGATCCT	ENST00000528650	ENST00000528650.1	RP11-867G23.4	RP11-867G23.4		chr11	66044340	66044963			lncRNA	GENCODE
A_21_P0011968	9.19223	8.62404	8.80587	8.7911	9.47749	9.95709	10.3213	10.1384	0.460009	-1.12027	down	0.0021186	0.560806	yes	ACTGTTTTTGTGGATGCCACAGGATTCCATGCCCAGGAAGCAAGGCTGGAAGAGCGCCTC	TCONS_l2_00014908	linc|TCONS_l2_00014908	XLOC_l2_008270		linc|BROAD Institute lincRNA (XLOC_l2_008270), lincRNA [TCONS_l2_00014908]	chr2	132384449	132384816			lncRNA	agilent G3 V3
A_32_P703	6.5308	6.741	6.81515	6.68815	7.19854	7.49505	7.11564	7.14062	0.686014	-0.543689	down	0.0021957	0.560806	no	TGAGAAGTGTGGATGAAAAGCTACAGGTAGAGCCCTGGGCCCAAGACGGTGGCTTGGACA	NR_045484	ref|NR_045484|tc|THC2731135	LOC646626	uncharacterized LOC646626	ref|Homo sapiens uncharacterized LOC646626 (LOC646626), long non-coding RNA [NR_045484]	chr1	85742040	85743771			lncRNA	agilent G3 V3
A_22_P00022246	11.4649	10.9987	10.7476	11.3378	12.1414	12.1809	12.2727	11.8248	0.511316	-0.967712	down	0.0022226	0.560806	no	GATTTTCCCCCCTCCCTGCCACGGGAACTGTGACCTAATTCTCATTCCTAATCACAGAAT	ENST00000415120	ens|ENST00000415120|linc|lnc-AL445989.1-17:1|linc|TCONS_l2_00007421|tc|THC2737560			ens|long intergenic non-protein coding RNA 364 [Source:HGNC Symbol;Acc:HGNC:42686] [ENST00000415120]	chr13	67946518	67954108			lncRNA	agilent G3 V3
A_33_P3338484	4.34227	5.06547	4.84997	5.14744	6.21493	6.42303	6.23505	5.62696	0.413596	-1.27371	down	0.0022354	0.560806	yes	GAGGGATAGTAATACTAGAGTTAGCACTGGGTGCAAATAAAAAACAAAACAACCTGATTT	NR_110788	ref|NR_110788|ref|NR_110789|linc|lnc-DSC1-1:2|linc|lnc-DSC1-1:4	DSG1-AS1	DSG1 antisense RNA 1	ref|Homo sapiens DSG1 antisense RNA 1 (DSG1-AS1), transcript variant 1, long non-coding RNA [NR_110788]	chr18	28923330	29006951			lncRNA	agilent G3 V3
A_22_P00015051	7.17727	7.36695	7.05831	7.10181	6.08487	5.85343	6.29155	6.67243	1.93256	0.950515	up	0.0022394	0.560806	no	TACTCCGTACTTCGTAGTCGCAGCGGCGCGGTCTTCGGCAGTCTAGTCATCCACCGCCAT	NR_003697	ref|NR_003697|ens|ENST00000584686|ens|ENST00000580458|ens|ENST00000579383	SNHG15	small nucleolar RNA host gene 15 (non-protein coding)	ref|Homo sapiens small nucleolar RNA host gene 15 (non-protein coding) (SNHG15), long non-coding RNA [NR_003697]	chr7	45022626	45026259			lncRNA	agilent G3 V3
A_21_P0005556	8.99021	9.09922	8.60614	9.11335	9.69508	9.74083	9.79494	9.44888	0.608065	-0.717704	down	0.0022558	0.560806	no	CACCACTCCTCAAACCCTGTCACCGTCCACAGACAAGCCCTGGAGGGGTGGGGAAAAGGT	lnc-EPDR1-1:1	linc|lnc-EPDR1-1:1|linc|TCONS_00014106	lnc-EPDR1-1	lnc-EPDR1-1:1	linc|LNCipedia lincRNA (lnc-EPDR1-1), lincRNA [lnc-EPDR1-1:1]	chr7	38052955	38055984			lncRNA	agilent G3 V3
A_22_P00018011	4.8962	5.06688	4.44512	4.91013	5.72608	5.46201	6.06143	5.75729	0.527732	-0.922121	down	0.0022642	0.560806	no	CATAATGTAGCAGAACAGTAATAGGAAAGTCCTAGGCTAATGTTCAGACGATCGGAGCTT	lnc-ZNF18-1:1	linc|lnc-ZNF18-1:1|tc|THC2568788	lnc-ZNF18-1	lnc-ZNF18-1:1	tc|AY491053 heart development-specific protein {Homo sapiens} (exp=-1; wgp=0; cg=0), partial (74%) [THC2568788]	chr17	11857205	11880911			lncRNA	agilent G3 V3
CUST_14383_PI437845250111	5.43033	5.1306	5.17134	5.02071	4.62512	4.64073	4.20825	4.19226	1.70723	0.771654	up	0.0022815	0.560806	no	GACGAGGCATGTGGTTGCCATTTCTGTATTACATCCAATTCATATTTCATTTAGAAAATG	ENST00000435024	ENST00000435024.1	LINC00460	LINC00460	long intergenic non-protein coding RNA 460	chr13	107028911	107030565			lncRNA	GENCODE
CUST_19015_PI437845250111	11.7889	11.4946	11.423	12.0339	12.3385	12.5103	12.6261	12.3951	0.581408	-0.782378	down	0.0022995	0.560806	no	TAAGATTAAAAATAATTAACAAGATGCGTTTTCCCCTCCCACCCGACGCCAAATGCCCTG	ENST00000600665	ENST00000600665.1	CTB-33G10.11	CTB-33G10.11		chr19	50129251	50129696			lncRNA	GENCODE
A_22_P00004763	12.6417	12.5992	12.6725	12.8849	13.186	13.3019	13.2875	12.9846	0.711828	-0.490399	down	0.002315	0.560806	no	AATCTGCATCACAGAAGATATCCAGTTGGGCAAGACCCCGCCTCCCTGACAGGTGGCACA	lnc-CTTN-3:1	linc|lnc-CTTN-3:1|gb|CO247556|tc|THC2727208|tc|THC2675442	lnc-CTTN-3	lnc-CTTN-3:1	gb|AGENCOURT_25900990 NIH_MGC_195 Homo sapiens cDNA clone IMAGE:7286376 5', mRNA sequence [CO247556]	chr11	70492269	70493667			lncRNA	agilent G3 V3
A_21_P0003310	5.03205	5.75988	5.4434	5.24485	6.89056	7.17847	6.68203	6.14071	0.391505	-1.3529	down	0.0023446	0.560806	yes	GTCCTTGATGAAGAGAATGAATGGAAGTTTAAATGATGAAACTCTGGGGATCAGCGTAAA	lnc-CRYGS-1:5	linc|lnc-CRYGS-1:5|linc|TCONS_00007323	lnc-CRYGS-1	lnc-CRYGS-1:5	linc|LNCipedia lincRNA (lnc-CRYGS-1), lincRNA [lnc-CRYGS-1:5]	chr3	186173420	186176140			lncRNA	agilent G3 V3
CUST_8664_PI437845420	11.2919	11.2188	11.0699	11.5857	11.8155	11.8146	12.0405	11.9439	0.654254	-0.612076	down	0.0023586	0.560806	no	AAAGGATTGATCCTCAGTGACAACCCCTCCCTCATGTGGCAGGTGGCTCAGAACTCCGGT	lnc-VCP-4:1	lnc-VCP-4:1	lnc-VCP-4	lnc-VCP-4	Homo sapiens valosin containing protein (VCP), [NM_007126]	chr9	35078598	35079666			lncRNA	LNCipedia
A_33_P3330175	11.1046	11.3834	11.1902	11.7046	12.2775	12.3814	12.4794	11.9113	0.529724	-0.916687	down	0.002361	0.560806	no	GTAGGGACTAGCTGCATTAGGAATAAGAACACTTTCCCCTCCCTTGTTCAGTATGATCTT	TCONS_l2_00029317	linc|TCONS_l2_00029317	XLOC_l2_015203		linc|BROAD Institute lincRNA (XLOC_l2_015203), lincRNA [TCONS_l2_00029317]	chr9	69891208	69901481			lncRNA	agilent G3 V3
A_21_P0002932	13.0552	13.0271	13.2529	13.3281	13.5333	13.5038	13.6048	13.6453	0.754726	-0.405975	down	0.0023647	0.560806	no	TAAATTTATTTTCAGTCCCCTCGCCCTCCTTGGATTGCAGCAAGGAAAGAGGTGTGTCTT	lnc-FBLN2-1:3	linc|lnc-FBLN2-1:3|linc|TCONS_00005950	lnc-FBLN2-1	lnc-FBLN2-1:3	linc|LNCipedia lincRNA (lnc-FBLN2-1), lincRNA [lnc-FBLN2-1:3]	chr3	13759097	13777139			lncRNA	agilent G3 V3
CUST_14121_PI437845250111	7.30111	7.70224	7.3706	7.45278	8.60455	8.37482	8.51607	7.90959	0.537906	-0.894574	down	0.0023649	0.560806	no	AATGGGGGCTCGGAGCGCGGCGGCCAAGTTTTATGTTATGTATATTTTACAAGTAAAAAA	ENST00000330825	ENST00000330825.3	TPT1-AS1	TPT1-AS1	TPT1 antisense RNA 1	chr13	45961720	45965610			lncRNA	GENCODE
CUST_7478_PI437845420	7.9685	8.6234	8.08551	8.55238	10.0488	9.89095	10.226	9.09144	0.351877	-1.50686	down	0.0023799	0.560806	yes	ATGAAGGCAACTTGGCTGAAAAAGGCACGTTCTATGCTAATCTTACTATTTGGAGGGGGG	lnc-FGL1-3:8	lnc-FGL1-3:8	lnc-FGL1-3	lnc-FGL1-3	Homo sapiens fibrinogen-like 1 (FGL1), transcript variant 4, [NM_201553]	chr8	17532176	17533651			lncRNA	LNCipedia
A_22_P00001008	9.36472	9.51367	9.40809	9.65627	8.81617	9.05392	8.86043	9.15107	1.42928	0.51529	up	0.0023824	0.560806	no	AAATCCATAAAATCACCCCTGCTTCATTGTTTCCCAGGGCTCATAGAAACATCATACAAG	NR_038464	ref|NR_038464|ens|ENST00000422847|linc|lnc-AL359195.1-1:1|gb|BC048265	LINC00857	long intergenic non-protein coding RNA 857	ref|Homo sapiens long intergenic non-protein coding RNA 857 (LINC00857), long non-coding RNA [NR_038464]	chr10	81967465	81979413			lncRNA	agilent G3 V3
CUST_7286_PI437845420	7.09898	6.11391	6.55027	6.5756	7.81911	7.54213	7.99483	7.57295	0.451387	-1.14756	down	0.002384	0.560806	yes	ACCATTGTTAGTGAACGTGGACAAAGCTGTTGTCTCAGGGAGCACAGAAGTAAGTAGACA	lnc-XRCC2-8:1	lnc-XRCC2-8:1	lnc-XRCC2-8	lnc-XRCC2-8	Homo sapiens X-ray repair complementing defective repair in Chinese hamster cells 2 (XRCC2), [NM_005431]	chr7	152007018	152009381			lncRNA	LNCipedia
CUST_4775_PI437845250111	7.07528	7.43	7.74148	7.90549	8.69373	8.37758	8.89234	8.49322	0.474291	-1.07616	down	0.0024597	0.560806	yes	GGATCTGACAGATGCCAGCGTAGCTGAATCCAGTACCAAAAACGTCAACAACAGTTTTAC	ENST00000442524	ENST00000442524.1	AC019221.4	AC019221.4		chr2	234263220	234301045			lncRNA	GENCODE
CUST_6452_PI437845420	7.49864	7.76221	7.59956	7.63226	7.88853	8.00137	7.9116	8.07495	0.786793	-0.345945	down	0.0024604	0.560806	no	AGTACCAGGGGAACACAGCCAAAGAGCGAGGTTCCACGTTCCTCTACCTGAACATGCCGA	lnc-PSPH-2:1	lnc-PSPH-2:1	lnc-PSPH-2	lnc-PSPH-2	Homo sapiens phosphoserine phosphatase (PSPH), [NM_004577]	chr7	55865638	55866173			lncRNA	LNCipedia
A_21_P0009396	9.21057	9.62504	9.31202	9.46556	9.76558	10.054	10.0437	10.0532	0.670907	-0.575816	down	0.0024606	0.560806	no	GGACCAACCTCCAACTTCTCCTCGGCTTGGGATCTCCGGTTTCTCTCTTTGTCAAGGCAC	lnc-SEPT9-1:3	linc|lnc-SEPT9-1:3|linc|TCONS_00025982	lnc-SEPT9-1	lnc-SEPT9-1:3	linc|LNCipedia lincRNA (lnc-SEPT9-1), lincRNA [lnc-SEPT9-1:3]	chr17	75251162	75255415			lncRNA	agilent G3 V3
CUST_5986_PI437845250111	7.10525	6.7506	6.44048	6.18487	5.16389	5.38323	5.30155	5.80772	2.30729	1.2062	up	0.0025165	0.560806	yes	CTTTAATGTGATAACACTTGCTAAATATCTGCTGGTATCTGGTGTGGCCTTTAGAGGTTT	ENST00000453324	ENST00000453324.1	LINC00969	LINC00969	long intergenic non-protein coding RNA 969	chr3	195384944	195398662			lncRNA	GENCODE
CUST_15212_PI437845250111	6.27687	6.51872	6.60774	6.43982	5.19753	5.47441	5.96371	5.70324	1.83536	0.876062	up	0.0026355	0.560806	no	TGCCTTAAGACCTAAAGAGGTTTTGGAACATCAGCAAGCATCCATCTCGAGTTAAAAGAA	ENST00000562108	ENST00000562108.1	RP13-395E19.3	RP13-395E19.3		chr15	32691157	32727434			lncRNA	GENCODE
CUST_8826_PI437859739	10.4102	11.0219	10.4731	11.21	12.1038	11.9709	12.1273	11.5714	0.446108	-1.16453	down	0.0026623	0.560806	yes	AGATTAAGCTGGAAAATCACGAAGAGTGCCAAGGGATTGGTCAGTTTTTACTGGGGGTCT	lnc-LONRF2-1:1	lnc-LONRF2-1:1	lnc-LONRF2-1	lnc-LONRF2-1	Homo sapiens LON peptidase N-terminal domain and ring finger 2 (LONRF2), [NM_198461]	chr2	101024134	101034076			lncRNA	LNCipedia
A_22_P00010917	6.75628	6.1717	6.53063	6.60831	5.76501	5.80264	5.78734	6.01561	1.59558	0.674077	up	0.0026637	0.560806	no	CCAGCTCATACCATACCCATTCAGGATAAATTTCAGTCTTGATTATGATGGTATGAAGAA	lnc-NPY5R-4:1	linc|lnc-NPY5R-4:1	lnc-NPY5R-4	lnc-NPY5R-4:1	linc|LNCipedia lincRNA (lnc-NPY5R-4), lincRNA [lnc-NPY5R-4:1]	chr4	162300104	162309569			lncRNA	agilent G3 V3
A_22_P00017475	10.7907	11.4465	10.8686	11.4151	12.2932	12.0814	12.2515	11.8505	0.503852	-0.988927	down	0.0026792	0.560806	no	CATACTGGAACTTGGACTTCTGTAGGCCAACCTGGGTTCCACTTGGTAGATGGGGGTCTT	ENST00000587859	ens|ENST00000587859|ref|XR_424967|linc|lnc-VSTM2B-5:2|linc|lnc-VSTM2B-5:1	LOC102725381	uncharacterized LOC102725381	ref|PREDICTED: Homo sapiens uncharacterized LOC102725381 (LOC102725381), ncRNA [XR_424967]	chr19	29704141	29706722			lncRNA	agilent G3 V3
CUST_21779_PI437845250111	5.19026	5.8564	5.84253	6.10635	4.17007	4.75592	4.30743	4.80897	2.35918	1.23829	up	0.0027166	0.560806	yes	CCTCGCCAGTTTTTGCTGCTTCTCACGTAGCTGGGAGCTTGTGAAACCTAATGCCAAAAT	TCONS_00003897	TCONS_00003897	linc-LYPD6	linc-LYPD6	Homo sapiens LY6/PLAUR domain containing 6 (LYPD6), transcript variant 1, [NM_001195685]	chr2	150144533	150146685			lncRNA	UCSC
CUST_6852_PI437845420	7.97563	7.59293	7.75659	7.7592	7.09349	6.92538	7.17046	7.40642	1.53917	0.622151	up	0.0027204	0.560806	no	ACTACTGCAAAGGATTACAAGTGAGCTGGCTTCATCCTCAGACCTTTATTTTGCTTTGAG	lnc-SRPK2-5:3	lnc-SRPK2-5:3	lnc-SRPK2-5	lnc-SRPK2-5	Homo sapiens SRSF protein kinase 2 (SRPK2), transcript variant 2, [NM_182691]	chr7	104757795	104844103			lncRNA	LNCipedia
A_21_P0011364	6.3465	6.19917	6.26973	6.47193	7.45072	6.72469	7.42019	7.16103	0.548163	-0.867323	down	0.0027645	0.560806	no	AACTTAGTCATTGACTGTGGTGGGGCTGCAGGACGATAAGAATTCGGAAGTGAAAGAACT	NR_036650	ref|NR_036650|ens|ENST00000454486|ens|ENST00000399971|ens|ENST00000563942	WHAMMP1	WAS protein homolog associated with actin, golgi membranes and microtubules pseudogene 1	ref|Homo sapiens WAS protein homolog associated with actin, golgi membranes and microtubules pseudogene 1 (WHAMMP1), non-coding RNA [NR_036650]	chr15	32812048	32825942			lncRNA	agilent G3 V3
A_21_P0006019	10.8353	10.9346	10.6375	11.1672	11.6979	11.8047	11.5228	11.377	0.612602	-0.706979	down	0.0027839	0.560806	no	ACCCCCCAACACACAATGAAGCCTCTGCAAAGAAAAGCTTAAATTAAAATAGAACACAAA	NR_121182	ref|NR_121182|ens|ENST00000423681|linc|lnc-RORB-1:1|linc|TCONS_00015695	LOC101927358	uncharacterized LOC101927358	ref|Homo sapiens uncharacterized LOC101927358 (LOC101927358), long non-coding RNA [NR_121182]	chr9	76986446	76998446			lncRNA	agilent G3 V3
CUST_23_PI437859739	12.4863	12.5574	12.248	13.0044	13.292	13.3319	13.5618	13.3932	0.566165	-0.820704	down	0.0028185	0.560806	no	AAATGGCTCTGGTGCAGGACCTGTATCAGTTCTGGCCTCTAAGTGACCCCCCTTTCCCCA	lnc-TUT1-1:1	lnc-TUT1-1:1	lnc-TUT1-1	lnc-TUT1-1	Homo sapiens terminal uridylyl transferase 1, U6 snRNA-specific (TUT1), [NM_022830]	chr11	62343715	62344788			lncRNA	LNCipedia
A_22_P00021623	3.98111	4.49355	4.74654	5.02257	5.80054	5.89122	6.01399	5.4487	0.427008	-1.22767	down	0.0028195	0.560806	yes	GACATAGTATAGTCCATGAGACACAGCAATATGTAACAGACAATGAATGCTATATGATGG	lnc-KIAA0895-1:1	linc|lnc-KIAA0895-1:1	lnc-KIAA0895-1	lnc-KIAA0895-1:1	linc|LNCipedia lincRNA (lnc-KIAA0895-1), lincRNA [lnc-KIAA0895-1:1]	chr7	36268888	36270716			lncRNA	agilent G3 V3
A_21_P0008625	9.63032	10.3907	9.86359	10.3777	11.4913	11.2698	11.3135	10.8138	0.448592	-1.15652	down	0.0028601	0.560806	yes	TTAATCATTGCTGCAAAATCTCACGTCCAGGAAGAATTAAACCCATCGCCTTGGGGGCAA	lnc-CHAC1-1:1	linc|lnc-CHAC1-1:1|linc|TCONS_00023380	lnc-CHAC1-1	lnc-CHAC1-1:1	linc|LNCipedia lincRNA (lnc-CHAC1-1), lincRNA [lnc-CHAC1-1:1]	chr15	41244054	41245400			lncRNA	agilent G3 V3
A_22_P00024586	13.3555	13.9591	13.5718	14.0542	14.6213	14.6447	14.6463	14.4021	0.557305	-0.84346	down	0.0028836	0.560806	no	AAGAATGTGTTGAAGCCAAGAAGATGCTCCCCCCGCAAGAATATCATCTCTGCTAGAACA	ENST00000449339	ref|XR_425264|ref|XR_430363|linc|lnc-SCAF4-1:1			ref|PREDICTED: Homo sapiens uncharacterized LOC102724449 (LOC102724449), ncRNA [XR_425264]	chr21	33025906	33031813			lncRNA	agilent G3 V3
A_22_P00009781	10.2016	10.6565	10.0664	10.7918	11.8621	11.7022	11.8578	11.1098	0.434095	-1.20392	down	0.0029374	0.560806	yes	CAGAATCACATAAGAGCCACAACACTACTTATATATGAACGTGTGTGTGTTGGGGGGAGG	lnc-MED7-1:1	linc|lnc-MED7-1:1|gb|AK091631|tc|THC2522049	lnc-MED7-1	lnc-MED7-1:1	gb|Homo sapiens cDNA FLJ34312 fis, clone FEBRA2008265. [AK091631]	chr5	156560306	156564006			lncRNA	agilent G3 V3
CUST_12976_PI437845420	4.54379	5.04199	4.37246	4.93121	6.0077	6.02147	5.89797	5.33196	0.468975	-1.09242	down	0.0029817	0.560806	yes	ATTGGCCACGGAGATGGCTACGAATAGGGAATCCAATAAATTAGGCTGTAGAAAGAGGTG	lnc-BCAP31-4:9	lnc-BCAP31-4:9	lnc-BCAP31-4	lnc-BCAP31-4	Homo sapiens B-cell receptor-associated protein 31 (BCAP31), transcript variant 1, [NM_001139457]	chrX	153009573	153009904			lncRNA	LNCipedia
CUST_14764_PI437845250111	6.9422	7.23549	7.1221	7.1488	6.05947	5.99279	6.29899	6.72082	1.79518	0.844131	up	0.0029969	0.560806	no	CCTGCTCTATGAAGTTGTTTGGATGTTCATTAACTCACCACTCTCAAATACATAATTAGT	ENST00000606934	ENST00000606934.1	RP11-840I19.5	RP11-840I19.5		chr14	65470043	65470485			lncRNA	GENCODE
CUST_19119_PI437845250111	9.75262	10.4606	9.87876	10.5217	11.6116	11.312	11.53	10.9281	0.437696	-1.192	down	0.0030615	0.560806	yes	ACCAGCCTCTGAGATGACCTTCTCGGTCCTGTTTACCGAAGTTTCCTGGTACTGGGGGCA	ENST00000596631	ENST00000596631.1	CTD-2587H19.2	CTD-2587H19.2		chr19	54945363	54945845			lncRNA	GENCODE
CUST_5051_PI437944915	13.9785	13.6321	13.4833	14.0503	14.4769	14.4805	14.5996	14.3544	0.619067	-0.691833	down	0.0030951	0.560806	no	CAGGGCAGAAGCAGGACCAGAAGGATGCAGCCCCCCTCCAGAGCAACAGCCAATAAGGGT	lnc-LRRC27-1:1	lnc-LRRC27-1:1	lnc-LRRC27-1	lnc-LRRC27-1	Homo sapiens leucine rich repeat containing 27 (LRRC27), transcript variant 4, [NM_001143759]	chr10	134082576	134084447			lncRNA	LNCipedia
A_22_P00015032	10.5263	11.1079	10.5549	11.2785	12.1265	12.002	12.0744	11.5932	0.472329	-1.08214	down	0.0030966	0.560806	yes	ATTTGAAATGGTTTTGTGTTTTCATATGCAGGGTCACCGTGGCCTCAGCATGGGGGTTAT	lnc-SMUG1-6:2	linc|lnc-SMUG1-6:2	lnc-SMUG1-6	lnc-SMUG1-6:2	linc|LNCipedia lincRNA (lnc-SMUG1-6), lincRNA [lnc-SMUG1-6:2]	chr12	54377233	54378622			lncRNA	agilent G3 V3
CUST_4786_PI437859739	10.536	10.9407	10.3997	11.0267	12.1751	12.0761	12.2237	11.3371	0.42714	-1.22722	down	0.0031162	0.560806	yes	AAATGAATGGAAAATACAGGTGGTATTGAAGAAAGAGCACTCTTCCTGTGGGGGGTCAGA	lnc-MTHFS-2:1	lnc-MTHFS-2:1	lnc-MTHFS-2	lnc-MTHFS-2	Homo sapiens 5,10-methenyltetrahydrofolate synthetase (5-formyltetrahydrofolate cyclo-ligase) (MTHFS), transcript variant 1, [NM_006441]	chr15	80124288	80124520			lncRNA	LNCipedia
A_21_P0010266	3.7118	4.37439	4.03968	4.29113	6.48389	6.3297	5.86269	4.93857	0.287281	-1.79946	down	0.0031385	0.560806	yes	GGAAGAGATGAGAATGAAAGGCTTTACGAAGGAATGAAATGACAGTCATTGCATTTATTG	lnc-TPTE-4:1	linc|lnc-TPTE-4:1|linc|TCONS_00029067	lnc-TPTE-4	lnc-TPTE-4:1	linc|LNCipedia lincRNA (lnc-TPTE-4), lincRNA [lnc-TPTE-4:1]	chr21	9517794	9540519			lncRNA	agilent G3 V3
A_21_P0011266	11.0892	11.5574	11.4259	11.8402	12.1987	12.1567	12.4018	12.2884	0.581073	-0.783208	down	0.0031644	0.560806	no	GCAGTGTTAACATCTTCACTGGCAGATTCATGGACTTTCCCCCTCCTGAATGCATTTCAA	ENST00000553932	ens|ENST00000553932|ens|ENST00000557440|linc|lnc-SEC23A-1:1|linc|lnc-SEC23A-1:5	LINC00639	long intergenic non-protein coding RNA 639	ens|long intergenic non-protein coding RNA 639 [Source:HGNC Symbol;Acc:HGNC:27502] [ENST00000553932]	chr14	39218544	39417477			lncRNA	agilent G3 V3
CUST_649_PI437956274111	7.64049	7.58533	7.74599	7.84461	7.32477	7.12528	7.40484	7.36099	1.31963	0.400135	up	0.0031823	0.560806	no	CCTCCCAGTACTAGTTAATTTTGAGTAATTGCGTATTGTCAGAAAAGTGATTAGTACAAG	NR_102426	NR_102426.1	CDC42P3	CDC42P3	Homo sapiens cell division cycle 42 pseudogene 3 (CDC42P3), non-coding RNA	chr8	144077244	144079080			lncRNA	RefSeq
A_21_P0006253	8.90125	9.55788	9.59852	9.28395	9.98367	10.2007	10.2076	10.1455	0.574753	-0.798986	down	0.0032229	0.560806	no	TATATTCCACAGACCTCAACACAGGTGGCCGTTCTTCCTCTTCCTAAGTCAGAAAATTTG	lnc-PTPRD-3:1	linc|lnc-PTPRD-3:1|linc|TCONS_00016269	lnc-PTPRD-3	lnc-PTPRD-3:1	linc|LNCipedia lincRNA (lnc-PTPRD-3), lincRNA [lnc-PTPRD-3:1]	chr9	11143875	11194381			lncRNA	agilent G3 V3
A_21_P0005872	4.15515	3.74021	4.70639	4.67145	5.51286	5.79671	5.31456	5.41513	0.437842	-1.19152	down	0.0032633	0.560806	yes	CCAAGGAAGAGCAGACTGTTTAGTAGTGGCAGATTCCTCTGAGAAGCCAATATTTCTACA	lnc-RUNX1T1-4:2	linc|lnc-RUNX1T1-4:2|linc|TCONS_00015093	lnc-RUNX1T1-4	lnc-RUNX1T1-4:2	linc|LNCipedia lincRNA (lnc-RUNX1T1-4), lincRNA [lnc-RUNX1T1-4:2]	chr8	93471679	93513128			lncRNA	agilent G3 V3
A_22_P00014419	9.59834	10.3042	9.82054	10.5161	11.6255	11.216	11.3644	10.9113	0.429423	-1.21953	down	0.0032963	0.560806	yes	CATCTGGAGCTGATCTCCAATATTTTAGAGAAAGAATTGAAAAGAATTTTTGTGGGGGAA	ENST00000412602	ens|ENST00000412602|linc|lnc-SGK1-3:1|linc|TCONS_l2_00025481				chr6	134927436	134930575			lncRNA	agilent G3 V3
A_21_P0008062	10.8075	11.1111	10.9784	11.4359	11.9196	11.9815	12.0823	11.5813	0.571184	-0.807973	down	0.0033027	0.560806	no	GTGATATTTTCCCCCTCCTTTATTTGTTTGGTGTTTATTGGTAACCAATCAGGAAAACTT	lnc-LRCH1-1:1	linc|lnc-LRCH1-1:1|linc|TCONS_00021786	lnc-LRCH1-1	lnc-LRCH1-1:1	linc|LNCipedia lincRNA (lnc-LRCH1-1), lincRNA [lnc-LRCH1-1:1]	chr13	47402275	47407401			lncRNA	agilent G3 V3
CUST_11015_PI437845250	9.2462	8.86787	8.9366	9.08298	9.7144	9.61843	9.36238	9.54685	0.693949	-0.527098	down	0.0033248	0.560806	no	CACTGGGGGGTGCTAAAGAACTATGAATTGGAGGTCTGGATGCCCATTTTAATTCTTCTG	ENST00000412069	ENST00000412069.1	RP11-575L7.2	RP11-575L7.2		chr9	86451967	86452498			lncRNA	GENCODE
CUST_8252_PI437845250111	12.0739	11.6545	11.5834	12.3381	12.6315	12.7663	12.9631	12.9695	0.528457	-0.920141	down	0.003377	0.560806	no	TTTGCATTATTTAATCACCATTCAATAATCTCCTCCCTCCCCATAGCTGCTTGAGTTAAC	ENST00000586726	ENST00000586726.1	RP11-513I15.6	RP11-513I15.6		chr6	34248729	34252045			lncRNA	GENCODE
CUST_2362_PI438111429	9.89519	10.6038	10.0538	10.6496	11.6193	11.4622	11.6369	10.9987	0.457345	-1.12864	down	0.0034784	0.560806	yes	AGCCACAGCTTGTGTTCTCTGCAGCCCTGGCACAGAAGATAGGAACACTCATGGGGGATG	ENST00000600157	ens|ENST00000600157.1,ens|ENST00000609252.1	LINC00658	LINC00658	long intergenic non-protein coding RNA 658	chr20	5414917	5451740			lncRNA	Ensembl
CUST_7869_PI437859739	3.84039	4.64064	4.59306	4.61035	6.20611	5.63558	5.38131	5.4627	0.420357	-1.25031	down	0.0034827	0.560806	yes	ATCAGTGTGGAAGAAAATCACCATATGCGTGAATGTGACAGCTGAGGCTCATGAAGACCT	lnc-DCDC2C-5:1	lnc-DCDC2C-5:1	lnc-DCDC2C-5	lnc-DCDC2C-5	Homo sapiens doublecortin domain containing 2C (DCDC2C), [NM_001287444]	chr2	4160397	4161038			lncRNA	LNCipedia
A_22_P00011875	10.3483	10.7762	10.3677	11.108	12.0682	11.82	12.1682	11.3453	0.435157	-1.20039	down	0.0035182	0.560806	yes	ATCTTCTATTTTTGTTTACTCAGCTTCAACTGCCACCTTTTATGCTATCCTGGGGGCAAG	NR_110775	ref|NR_110775|ens|ENST00000567609|linc|lnc-PIEZO2-5:2|gb|AY726567	LINC01254	long intergenic non-protein coding RNA 1254	ref|Homo sapiens long intergenic non-protein coding RNA 1254 (LINC01254), long non-coding RNA [NR_110775]	chr18	10405129	10414367			lncRNA	agilent G3 V3
A_22_P00014719	4.37004	4.87795	4.83837	4.80672	5.34625	6.21201	5.95418	5.57731	0.483248	-1.04916	down	0.0035597	0.560806	yes	AAATGGGAACATCAAGGTTCCCAGTGCTTAACTGAGGGACAAGTGACAATTTAGCAGAGA	ENST00000576476	ens|ENST00000576476|ens|ENST00000573382|ref|XR_242025|ref|XR_249998	LOC101929726	uncharacterized LOC101929726	ref|PREDICTED: Homo sapiens uncharacterized LOC101929726 (LOC101929726), ncRNA [XR_242025]	chr6	44184698	44185835			lncRNA	agilent G3 V3
CUST_5657_PI437944915	9.51204	10.0416	9.51887	10.1428	11.3649	11.3556	11.3987	10.4371	0.396331	-1.33522	down	0.0035599	0.560806	yes	AATAAGCAGCGTGTTTCACTGGGTGGAGTGAGCTGTCCTCAGTGTTGGAGTGAGGGGGAA	lnc-MADD-2:1	lnc-MADD-2:1	lnc-MADD-2	lnc-MADD-2	Homo sapiens MAP-kinase activating death domain (MADD), transcript variant 7, [NM_130475]	chr11	47279258	47280057			lncRNA	LNCipedia
A_22_P00004316	5.0242	5.24227	5.10923	5.09929	5.64866	5.60046	6.25582	5.84673	0.607448	-0.719167	down	0.00364	0.560806	no	ATGTACAGACTGAGGGGAAGAAGCAGTGAAGATGAGACTTGCCATCTTCTTGAGTCAGTA	NR_024408	ref|NR_024408|linc|lnc-CNTRL-1:4|linc|lnc-CNTRL-1:5|linc|lnc-CNTRL-1:1	PSMD5-AS1	PSMD5 antisense RNA 1 (head to head)	ref|Homo sapiens PSMD5 antisense RNA 1 (head to head) (PSMD5-AS1), long non-coding RNA [NR_024408]	chr9	123605319	123616651			lncRNA	agilent G3 V3
A_21_P0009819	9.55329	10.2483	9.92996	10.2654	11.2821	11.0999	11.1759	10.6001	0.486238	-1.04026	down	0.0036443	0.560806	yes	TTAATGTTACTGATGACATATCGGTAAGGTTCTCCAGGCCCAATTCTTTTTGGGGGACTT	lnc-VSX1-1:6	linc|lnc-VSX1-1:6|linc|TCONS_00027886|gb|AK309387	lnc-VSX1-1	lnc-VSX1-1:6	gb|Homo sapiens cDNA, FLJ99428. [AK309387]	chr20	25123633	25129361			lncRNA	agilent G3 V3
CUST_4661_PI437845420	9.17487	10.0945	9.55678	10.0562	11.0978	10.8678	11.0315	10.5383	0.446501	-1.16326	down	0.003658	0.560806	yes	AACCTGAAATAGAGAATGAGGAAGTCTTAACTTTGACCTAACAAGGCTGGGAGGGGGCAT	lnc-SERPINB1-4:2	lnc-SERPINB1-4:2	lnc-SERPINB1-4	lnc-SERPINB1-4	Homo sapiens serpin peptidase inhibitor, clade B (ovalbumin), member 1 (SERPINB1), transcript variant 1, [NM_030666]	chr6	2891504	2892950			lncRNA	LNCipedia
CUST_11727_PI437845420	5.75727	5.44031	6.50672	5.87348	4.88002	4.85054	4.66229	4.92537	2.09201	1.06489	up	0.0036583	0.560806	yes	ACAATGGTGTCTTTTGTCCTATGGAAACCCTTGTCCAGTCTTGAGTGTAAACTCGTGTTT	lnc-EPN1-5:3	lnc-EPN1-5:3	lnc-EPN1-5	lnc-EPN1-5	ens|epsin 1 [Source:HGNC Symbol;Acc:HGNC:21604] [ENST00000270460]	chr19	56218915	56219221			lncRNA	LNCipedia
A_21_P0009377	14.8021	14.8703	15.0591	15.1924	15.5301	15.5597	15.432	15.3191	0.717362	-0.479227	down	0.0037164	0.560806	no	ATCCTCAATCTAGTCCTGTCCCGTTGCCCCCTCCTTTCTCTATCGTCCCTACTGCGGGGT	lnc-NLGN2-1:2	linc|lnc-NLGN2-1:2|linc|lnc-NLGN2-1:1|linc|TCONS_00025825|linc|TCONS_00025824	lnc-NLGN2-1	lnc-NLGN2-1:2	linc|LNCipedia lincRNA (lnc-NLGN2-1), lincRNA [lnc-NLGN2-1:2]	chr17	7308232	7311462			lncRNA	agilent G3 V3
CUST_7735_PI437845250111	11.31	10.8401	10.9112	11.3485	11.8549	11.9457	12.0087	11.5808	0.596632	-0.745086	down	0.0037209	0.560806	no	TGGGTCTTTTTCATCTCCCCCCTTTGCTGATGAAGAGGCAGTGCTGTAAAATGACGAAAT	ENST00000507391	ENST00000507391.1	CTB-1H10.1	CTB-1H10.1		chr5	145780544	145786922			lncRNA	GENCODE
CUST_11456_PI437845250111	4.85778	4.98525	5.24153	5.62337	5.90443	6.17192	5.91466	6.00761	0.565393	-0.822675	down	0.0037963	0.560806	no	AAAGAATATTGATTGAACATCTACTCAAGAACTGCAAAACAGAGATTACCTGACCTAAAG	ENST00000609346	ENST00000609346.1	PRKCQ-AS1	PRKCQ-AS1	PRKCQ antisense RNA 1	chr10	6650310	6658414			lncRNA	GENCODE
A_21_P0005273	4.7859	5.24107	4.91623	5.01323	5.49485	5.7448	5.84379	6.25655	0.556367	-0.845891	down	0.0038382	0.560806	no	AGGGCATCAAAGTTTTGCCTGTGAGCCTCAATTGGTCTAATACAAAAATACAGACTGTGG	ENST00000449903	ens|ENST00000449903|linc|lnc-AC006372.1-1:1|linc|TCONS_00013105|gb|XR_132856			gb|PREDICTED: Homo sapiens uncharacterized LOC100506534 (LOC100506534), misc_RNA [XR_132856]	chr7	157294015	157296271			lncRNA	agilent G3 V3
CUST_4631_PI437859739	10.1771	10.7099	10.1166	10.8431	11.8643	11.7717	11.9113	11.1053	0.434823	-1.2015	down	0.00384	0.560806	yes	ATGGACCCGATAGGTATAATGGGTAGGCACCATGGGCTGGGTTAATCTGATTGGGGGGAG	lnc-UACA-6:1	lnc-UACA-6:1	lnc-UACA-6	lnc-UACA-6	Homo sapiens uveal autoantigen with coiled-coil domains and ankyrin repeats (UACA), transcript variant 2, [NM_001008224]	chr15	70350429	70351154			lncRNA	LNCipedia
CUST_17255_PI437845250111	10.1002	10.9511	10.6425	10.9631	11.6884	11.5034	11.7337	11.5478	0.516166	-0.954094	down	0.003877	0.560806	no	ATCCCAGACTCCTCCTTGCTCAAAGTCAAGGGAGGAGACTTGTTTGGCTCTGGGGGCTCT	ENST00000588504	ENST00000588504.1	MAP3K14-AS1	MAP3K14-AS1	MAP3K14 antisense RNA 1	chr17	43325303	43344955			lncRNA	GENCODE
CUST_22404_PI437845250	5.83628	6.21169	6.30985	5.72775	5.09847	5.39274	5.41049	5.29813	1.64882	0.721433	up	0.0038807	0.560806	no	TTGGCTTCACATCCAAATGAATTTGGCAAACAAAACTTATATTTTCCTTTTGTGCAACCC	TCONS_l2_00021957	TCONS_L2_00021957	linc-IL21	linc-IL21	Homo sapiens interleukin 21 (IL21), transcript variant 1, [NM_021803]	chr4	123651343	123653613			lncRNA	UCSC
A_22_P00009111	4.14357	4.9796	4.62675	4.88211	5.3883	5.55449	5.67997	5.58854	0.537816	-0.894815	down	0.0038825	0.560806	no	GGACACAGGAATAACAGGAAAGCATTGTCATAAAACAAATGCATGATTTTAGAAACCTAG	lnc-LIN28B-2:1	linc|lnc-LIN28B-2:1|gb|CD242461	lnc-LIN28B-2	lnc-LIN28B-2:1	gb|AGENCOURT_14121009 NIH_MGC_179 Homo sapiens cDNA clone IMAGE:30384662 5', mRNA sequence [CD242461]	chr6	105278972	105293693			lncRNA	agilent G3 V3
CUST_1814_PI437944915	6.58623	5.86995	5.97089	6.28364	4.55407	4.06134	4.56748	5.46201	2.86087	1.51645	up	0.0039201	0.560806	yes	AACATTCTTATTGTAAGACAGTTTCTGTTTTGCCACAGCAACCCAAAGGACAGTTAAGAT	lnc-C1orf130-2:1	lnc-C1orf130-2:1	lnc-C1orf130-2	lnc-C1orf130-2		chr1	24969762	24974079			lncRNA	LNCipedia
A_33_P3363465	4.29444	5.0809	4.33033	4.6957	5.66637	5.52085	5.36645	5.40482	0.539885	-0.889277	down	0.0039437	0.560806	no	CGCGCATGAAAGGAAGGATATATGGAAGAAATAGTGACAAGCTTGGAAGAAAGGCTTCTT	lnc-NAP1L3-1:1	linc|lnc-NAP1L3-1:1|gb|AK125288|tc|THC2488119	lnc-NAP1L3-1	lnc-NAP1L3-1:1	gb|Homo sapiens cDNA FLJ43298 fis, clone NCRRP1000129. [AK125288]	chrX	91354535	91360178			lncRNA	agilent G3 V3
A_22_P00013555	11.1152	11.1637	11.5854	11.7764	12.2727	12.3257	12.4316	11.9915	0.556633	-0.845203	down	0.0039968	0.560806	no	ACCGTACTGTAATTATCTGTGATCTTTCTTCCTCCCCCTATGTTATTCTGTAAGACCTAA	ENST00000514619	ens|ENST00000514619|linc|lnc-RP11-43D2.2.1-14:1				chr5	124537580	124538223			lncRNA	agilent G3 V3
A_22_P00012490	7.84622	8.70134	8.1149	8.57065	10.0332	10.1597	10.2198	9.02206	0.341406	-1.55044	down	0.004116	0.560806	yes	ATGGTTCAAGTTAAGCTATCAAGTTGGAATAATGTACCAGGTTGAGTGGTAGATGGGGGG	ENST00000518098	ens|ENST00000518098|linc|lnc-PRSS55-1:3	LINCR-0001	uncharacterized LINCR-0001		chr8	10335379	10338496			lncRNA	agilent G3 V3
A_21_P0002078	4.38441	5.01457	4.69595	5.39421	6.27701	6.47907	6.14252	5.63884	0.416944	-1.26207	down	0.0041358	0.560806	yes	AGTATTCTCAGCAGGATGGCATGTGGCAAATTCACAGCAATAAAATAACAACATACATTG	ENST00000431897	ens|ENST00000431897|linc|lnc-MFSD9-2:1|linc|TCONS_00003344				chr2	103583866	103600887			lncRNA	agilent G3 V3
A_22_P00002481	10.9713	10.9398	10.66	11.4345	11.9333	12.1016	12.0364	11.5561	0.533862	-0.90546	down	0.0041365	0.560806	no	CATTCTCTCTTGGAATAACCCCTCCCATCCATGAAAGGAATAAAACACTTGTCATGAGCA	lnc-C15orf57-2:1	linc|lnc-C15orf57-2:1|tc|THC2787731	lnc-C15orf57-2	lnc-C15orf57-2:1	tc|ALU1_HUMAN (P39188) Alu subfamily J sequence contamination warning entry, partial (7%) [THC2787731]	chr15	40745642	40746838			lncRNA	agilent G3 V3
CUST_6472_PI437845420	11.347	11.4269	11.2901	11.9692	12.501	12.4972	12.6663	12.0451	0.528818	-0.919156	down	0.0042165	0.560806	no	AATGGTAGTTTGAAAACACAAAACCCATATTACTTCTCCCCCCACTTATCATCTTCTCTA	lnc-ZNF716-15:1	lnc-ZNF716-15:1	lnc-ZNF716-15	lnc-ZNF716-15		chr7	57254118	57255148			lncRNA	LNCipedia
CUST_2213_PI437845420	10.6752	11.0989	10.5132	11.2394	12.358	12.1206	12.4216	11.4961	0.430054	-1.21741	down	0.0042205	0.560806	yes	CAGAACCTAGTACATATAAGAGGACATCTGGCTTTCATCATATCACTCTAGGGGGTTGGG	lnc-CEP135-2:1	lnc-CEP135-2:1	lnc-CEP135-2	lnc-CEP135-2	Homo sapiens centrosomal protein 135kDa (CEP135), [NM_025009]	chr4	56792991	56793318			lncRNA	LNCipedia
CUST_843_PI437845420	4.05316	4.62879	4.90381	4.37853	5.74941	5.49782	5.8189	5.1397	0.479505	-1.06038	down	0.0042607	0.560806	yes	AGAGTTTAAGATGCAATGGCCAGAAGACATGAACGTGTCACTAGAAGGATGTGGACATGG	lnc-FRG2C-12:1	lnc-FRG2C-12:1	lnc-FRG2C-12	lnc-FRG2C-12	Homo sapiens FSHD region gene 2 family, member C (FRG2C), [NM_001124759]	chr3	75955944	75986776			lncRNA	LNCipedia
A_22_P00007173	4.60506	5.07393	4.74191	4.99291	6.34565	6.51254	6.76015	5.40721	0.378159	-1.40294	down	0.0043157	0.560806	yes	CGAGTATAGTGGGAGAATATGAATGAAAAGAATAGAAGGTGTAGCAACATATTCCTTCTA	lnc-GNLY-1:1	linc|lnc-GNLY-1:1|linc|TCONS_00004835	lnc-GNLY-1	lnc-GNLY-1:1	linc|LNCipedia lincRNA (lnc-GNLY-1), lincRNA [lnc-GNLY-1:1]	chr2	85938745	85943145			lncRNA	agilent G3 V3
CUST_3184_PI437944915	10.2445	10.9341	10.4304	11.1129	11.9547	11.7515	12.0878	11.4132	0.459678	-1.12131	down	0.0043392	0.560806	yes	ATTAAATCCACAAAGACCCTCATATTTTGCTGGCATAGATTTTCATAATTGTGGGGGCTC	lnc-RXRG-3:2	lnc-RXRG-3:2	lnc-RXRG-3	lnc-RXRG-3	Homo sapiens retinoid X receptor, gamma (RXRG), transcript variant 2, non-coding RNA [NR_033824]	chr1	165411777	165431650			lncRNA	LNCipedia
CUST_10586_PI437859739	5.57978	5.04512	4.94648	5.03598	6.32483	6.65177	6.00999	5.79784	0.484892	-1.04427	down	0.0044376	0.560806	yes	AACAATCATGACAGGGAACACGCAGTTTAGGATGATGCTCAGTTTGAGACGGACATCTGA	lnc-PTPRT-3:1	lnc-PTPRT-3:1	lnc-PTPRT-3	lnc-PTPRT-3	Homo sapiens protein tyrosine phosphatase, receptor type, T (PTPRT), transcript variant 1, [NM_133170]	chr20	42051835	42052178			lncRNA	LNCipedia
A_19_P00319633	11.5676	11.3639	10.9963	11.6365	12.2833	12.1977	12.4808	11.9064	0.564107	-0.82596	down	0.0044622	0.560806	no	CCGAGCATCTCAGGCCGCCGCGGGGACCCCCCCTAAGGGACTCGGGAACACCTGCCTACC	NR_037178	ref|NR_037178|ref|NR_037177|tc|THC2518336|tc|THC2554911	LOC100294145	uncharacterized LOC100294145	ref|Homo sapiens uncharacterized LOC100294145 (LOC100294145), transcript variant 2, long non-coding RNA [NR_037178]	chr6_ssto_hap7	4292680	4302272			lncRNA	agilent G3 V3
CUST_11674_PI437845250111	12.9245	12.7733	12.4213	12.7909	13.1895	13.1808	13.3097	13.465	0.678877	-0.558778	down	0.0044629	0.560806	no	AGATCTTGGACGAGGTCGCGTCCCCCCTCGTGACCAGCAAACTCCTAAAAGCGGCCCTTG	ENST00000319426	ENST00000319426.3	LINC00842	LINC00842	long intergenic non-protein coding RNA 842	chr10	47151363	47151848			lncRNA	GENCODE
CUST_15637_PI437845250111	5.66857	6.00641	6.44018	5.96325	4.27054	3.51227	3.82139	5.24145	3.50203	1.80819	up	0.004477	0.560806	yes	CGGCTGCGACCAATAGTAGCTTAAACATGGATTATTTTCTTTTTAATTTCTTCCTGCAAA	ENST00000559277	ENST00000559277.1	RP11-761I4.3	RP11-761I4.3		chr15	81633989	81635491			lncRNA	GENCODE
CUST_7507_PI437845420	4.863	4.99495	5.10868	5.3306	6.00828	5.64817	5.55038	5.61558	0.645595	-0.631298	down	0.0044783	0.560806	no	AATACTACAGAGTAGGCATACTGGCTACCATTGATCAGGGCGATCGTAGTATCATCAGTG	lnc-SLC18A1-1:1	lnc-SLC18A1-1:1	lnc-SLC18A1-1	lnc-SLC18A1-1	Homo sapiens solute carrier family 18 (vesicular monoamine transporter), member 1 (SLC18A1), transcript variant 4, [NM_001142325]	chr8	19970853	19971183			lncRNA	LNCipedia
CUST_11472_PI437845420	4.35243	5.41698	4.56564	5.29739	6.34792	6.1986	6.27184	5.85563	0.417432	-1.26039	down	0.0044989	0.560806	yes	ATACCCTGAGAATTTATAAAAGCCTGAAGAGCAGTCGTGGAACACAGAGGACAGCAAAGG	lnc-SLC16A13-2:1	lnc-SLC16A13-2:1	lnc-SLC16A13-2	lnc-SLC16A13-2	Homo sapiens solute carrier family 16, member 13 (SLC16A13), [NM_201566]	chr17	6962252	6962523			lncRNA	LNCipedia
A_21_P0001233	4.76995	5.21596	5.39689	5.54781	6.96037	7.22496	6.40609	6.00581	0.374581	-1.41665	down	0.004556	0.560806	yes	CGAAGATCTTATCCCGAAGATATGTGTTTGGCCAATAAAACACTGAATAAAAATCCATCA	lnc-LBR-1:2	linc|lnc-LBR-1:2|linc|TCONS_00000746|tc|THC2609725	lnc-LBR-1	lnc-LBR-1:2	linc|LNCipedia lincRNA (lnc-LBR-1), lincRNA [lnc-LBR-1:2]	chr1	225635692	225652985			lncRNA	agilent G3 V3
CUST_2513_PI437944915	10.089	10.707	10.0819	10.8856	11.8696	11.6976	11.8135	11.1256	0.439619	-1.18567	down	0.0045643	0.560806	yes	AGATACAAAGCAGAATTGCGGAATTGCCAGATTATAACTTGAGGTTTGTTCGGGGGATTT	lnc-CLCA4-2:1	lnc-CLCA4-2:1	lnc-CLCA4-2	lnc-CLCA4-2	Homo sapiens chloride channel accessory 4 (CLCA4), transcript variant 1, [NM_012128]	chr1	87199926	87204378			lncRNA	LNCipedia
CUST_8236_PI437845250111	10.2466	10.9459	10.3561	10.9484	11.8766	11.6644	11.8663	11.257	0.485717	-1.04181	down	0.0046009	0.560806	yes	TGCACCCTTATTTAGATAACCAAGTTAGGAGGAAGACTTAAGAGTAAGTTGGGGGGAGGG	ENST00000415875	ENST00000415875.2	BRD2-IT1	BRD2-IT1	BRD2 intronic transcript 1 (non-protein coding) [Source:HGNC Symbol;Acc:41311]	chr6	32938009	32938663			lncRNA	GENCODE
CUST_5751_PI437845250111	3.68238	4.49221	4.13267	4.25704	5.99079	6.07454	5.45639	4.8472	0.365728	-1.45116	down	0.004623	0.560806	yes	GGAAGGAAGGTGAAAGAAGACTGCAGCTGAGTTCTATTATCAAAGCAAAGTGCTGTACTG	ENST00000600502	ENST00000600502.1	RP11-379K17.4	RP11-379K17.4		chr3	169666827	169683902			lncRNA	GENCODE
A_22_P00002901	5.38997	5.73095	6.09114	5.36939	4.75488	4.26463	4.23921	4.96592	2.12757	1.0892	up	0.0046406	0.560806	yes	AGACTCCTATCCGCGAGATACCTGCTGTAATTTCGCTGTGGTTCGTGAGGACGCGTCCTG	NR_033339	ref|NR_033339|linc|lnc-C4orf42-1:1|linc|lnc-C4orf42-1:3|linc|lnc-C4orf42-1:2	CTBP1-AS2	CTBP1 antisense RNA 2 (head to head)	ref|Homo sapiens CTBP1 antisense RNA 2 (head to head) (CTBP1-AS2), long non-coding RNA [NR_033339]	chr4	1243227	1246795			lncRNA	agilent G3 V3
CUST_12342_PI437845250111	6.53308	6.55012	6.88326	6.88591	5.43002	5.75235	6.09967	6.1513	1.80846	0.854762	up	0.0046584	0.560806	no	GAACTCATTTTATCTGCCACGACCCAGAAGCATGAGTTCTTCTGTTTCTTCTGCGTGGGT	ENST00000499953	ENST00000499953.2	SBF2-AS1	SBF2-AS1	SBF2 antisense RNA 1	chr11	9779843	9812791			lncRNA	GENCODE
CUST_857_PI437859739	8.04303	8.50628	8.53311	7.97738	8.95733	9.54545	9.58457	8.96905	0.500295	-0.999149	down	0.00468	0.560806	no	AATATTGTAGTCACTAGATTAACAGTTGTTTCCTACTCCTTTTCTCTCCAGCATCCTCCA	lnc-PANX3-1:1	lnc-PANX3-1:1	lnc-PANX3-1	lnc-PANX3-1	Homo sapiens pannexin 3 (PANX3), [NM_052959]	chr11	124471479	124472134			lncRNA	LNCipedia
A_21_P0000676	7.45334	7.31687	7.32864	7.48046	6.62955	7.06948	6.83523	7.06316	1.40978	0.495473	up	0.0046963	0.560806	no	TAAATTTCCGAATACTTTCAGCTACTAATCCCAGTGTACCCAATTAAAAATGGCTTTCCT	NR_037184	ref|NR_037184|linc|lnc-CTD-3203P2.2.1-1:2|linc|lnc-CTD-3203P2.2.1-1:1|linc|TCONS_00024359	FLJ21408	uncharacterized LOC400512	ref|Homo sapiens uncharacterized LOC400512 (FLJ21408), long non-coding RNA [NR_037184]	chr16	27279525	27301789			lncRNA	agilent G3 V3
CUST_13078_PI437845420	9.28725	9.97354	9.57391	9.89005	10.9668	10.6793	10.9289	10.2192	0.494015	-1.01737	down	0.0047241	0.560806	yes	ATAGCTTGTATCTATTTATTCCCTCATTTCTCCATTCAAGACAAGGAAGGGGGAGACCAC	lnc-EIF1-4:1	lnc-EIF1-4:1	lnc-EIF1-4	lnc-EIF1-4	Homo sapiens eukaryotic translation initiation factor 1 (EIF1), [NM_005801]	chr17	39654024	39655378			lncRNA	LNCipedia
A_22_P00021553	5.52699	5.74049	5.80011	5.87857	5.45198	4.81364	4.88947	4.91841	1.64509	0.718167	up	0.0047396	0.560806	no	CCTGCTGGAATCACTACTGTAAACTGAGTATAAAGGAAAATAAACCCTCTTTTTCTTATC	NR_110773	ref|NR_110773|ref|NR_110774|ens|ENST00000582435|ref|XR_430058	PPP4R1-AS1	PPP4R1 antisense RNA 1	ref|Homo sapiens PPP4R1 antisense RNA 1 (PPP4R1-AS1), transcript variant 1, long non-coding RNA [NR_110773]	chr18	9614804	9619361			lncRNA	agilent G3 V3
A_22_P00014558	7.37806	7.39202	7.6955	7.44662	7.7752	7.80303	8.00996	7.93357	0.756603	-0.402392	down	0.004782	0.560806	no	AAGCTCGAGTCCCAGGCTCCAAATCCTCCAGGAGTAACTGGGGTGACCCGAGGAGAGCAG	ENST00000425325	ens|ENST00000425325|linc|lnc-SIX3-1:2|linc|lnc-SIX3-1:1|linc|TCONS_00002884				chr2	45181803	45195901			lncRNA	agilent G3 V3
A_22_P00018186	5.19341	6.09674	5.17778	5.63195	7.12007	7.03708	7.30843	6.23332	0.378994	-1.39975	down	0.0048422	0.560806	yes	TTTGGAACTCTCAGAACAAGGCCATTGGGGGTGGAGATTTCTTACCTATGGCTTAAAGAG	ENST00000520192	ens|ENST00000520192|linc|lnc-ZNF608-7:2			ens|long intergenic non-protein coding RNA 1170 [Source:HGNC Symbol;Acc:HGNC:49542] [ENST00000520192]	chr5	123641922	123721948			lncRNA	agilent G3 V3
CUST_13770_PI437845250111	10.9725	11.009	11.1402	11.3585	11.9271	11.9698	11.9951	11.4165	0.612557	-0.707084	down	0.0048782	0.560806	no	ATCTATTCCCTCCCCTTCTAAGAGGACCTCATTAAAGAGTGGAATGATTTCACAGATTCA	ENST00000544339	ENST00000544339.1	RP11-728G15.1	RP11-728G15.1		chr12	121067908	121077956			lncRNA	GENCODE
A_22_P00010573	4.25233	4.04223	4.09364	4.40145	6.29234	5.64871	5.73945	4.7657	0.375234	-1.41414	down	0.0048973	0.560806	yes	GCGCAATAATGAACTCTGTTCAAGTGGATCAAAAGCCATCAAGGTCAAAATTAGGCACAG	NR_125770	ref|NR_125770|ens|ENST00000456588|linc|lnc-NDFIP2-10:2|linc|lnc-NDFIP2-10:1	LINC00377	long intergenic non-protein coding RNA 377	ref|Homo sapiens long intergenic non-protein coding RNA 377 (LINC00377), long non-coding RNA [NR_125770]	chr13	81592525	81618577			lncRNA	agilent G3 V3
CUST_16311_PI437845250111	10.028	10.5636	9.96801	10.7546	11.8293	11.5637	12.0026	11.0012	0.414471	-1.27066	down	0.0049044	0.560806	yes	TTCAACTAACTGTGTTATTTAAAGGATACACACAGTAATATTCTTGATCCAAAGGGGGAG	ENST00000569025	ENST00000569025.1	RP11-461O7.1	RP11-461O7.1		chr16	56203591	56223919			lncRNA	GENCODE
A_21_P0006771	4.643	4.44878	4.2827	4.76434	5.42311	5.10741	5.40151	4.94131	0.622598	-0.683626	down	0.0049592	0.560806	no	CTAGAATTCTTGGACTGATTATCCATCTTGACAAAGGAGGCCTTGAATCAAATTTAATCT	NR_120651	ref|NR_120651|ens|ENST00000445450|ens|ENST00000418818|linc|lnc-ZNF503-1:2	ZNF503	zinc finger protein 503	ref|Homo sapiens zinc finger protein 503 (ZNF503), transcript variant 2, non-coding RNA [NR_120651]	chr10	77039483	77161652	GO:0003676(nucleic acid binding);GO:0005634(nucleus);GO:0006351(transcription, DNA-dependent);GO:0006355(regulation of transcription, DNA-dependent);GO:0008285(negative regulation of cell proliferation);GO:0010629(negative regulation of gene expression);GO:0046872(metal ion binding);GO:0061351(neural precursor cell proliferation);GO:0070315(G1 to G0 transition involved in cell differentiation)		lncRNA	agilent G3 V3
A_22_P00025578	13.001	13.3591	12.9265	13.2724	13.5661	13.5629	13.7282	13.8366	0.690792	-0.533677	down	0.0050228	0.560806	no	TTATGGCCCAGAATAGCAAGGAAGTCTCGACCCCCCACTCCCAGCCTTCCCTCAATGCCT	lnc-UNC93B1-1:1	linc|lnc-UNC93B1-1:1|gb|AL137634|tc|THC2672486	lnc-UNC93B1-1	lnc-UNC93B1-1:1	gb|Homo sapiens mRNA; cDNA DKFZp434E145 (from clone DKFZp434E145). [AL137634]	chr11	67776910	67784501			lncRNA	agilent G3 V3
A_22_P00004778	9.57914	10.372	9.83231	10.3236	11.4458	11.2646	11.3107	10.636	0.454544	-1.13751	down	0.0050248	0.560806	yes	AACTTAGCCGGTCAGTCCAGAGGTTTATTTTGAGCACAGGTGGGAGGGACAGGGGGAGGA	lnc-CTXN1-1:1	linc|lnc-CTXN1-1:1|gb|BC015826|tc|THC2647934	lnc-CTXN1-1	lnc-CTXN1-1:1	gb|Homo sapiens cDNA clone IMAGE:3631793, partial cds. [BC015826]	chr19	7983536	7984042			lncRNA	agilent G3 V3
CUST_20822_PI437845250111	5.89446	5.73131	5.56746	5.79639	4.44534	5.09282	4.20961	5.11517	2.04439	1.03167	up	0.0050398	0.560806	yes	GGGATCCACTGCTAAGTCAGACTTTTGAACCATTGTTCCAGGCAAACTTCTGTTAAAGCT	ENST00000555831	ENST00000555831.1	RP4-755D9.1	RP4-755D9.1		chrX	119254460	119261010			lncRNA	GENCODE
CUST_7530_PI437859739	11.1568	10.9601	10.6314	11.4636	11.8977	11.8649	11.92	11.6803	0.579238	-0.787772	down	0.0050593	0.560806	no	ACCCTTCGTGTCCTCATGGGACTGAGAATTGGGAACCCTCCCCCAACAAAGTTGGAGTGG	lnc-SYNGR4-1:1	lnc-SYNGR4-1:1	lnc-SYNGR4-1	lnc-SYNGR4-1	Homo sapiens synaptogyrin 4 (SYNGR4), [NM_012451]	chr19	48828803	48831057			lncRNA	LNCipedia
CUST_2978_PI437845250111	9.13643	9.49284	8.88865	9.28406	10.4664	10.2039	10.4131	9.6396	0.506887	-0.980265	down	0.005078	0.560806	no	ATCTTATGTTCATGGGCGTTTACACAATGGAGTTACTGTTCATCATGGGGGTACCGTGGA	ENST00000415989	ENST00000415989.1	RP11-261C10.3	RP11-261C10.3		chr1	243254693	243255892			lncRNA	GENCODE
A_21_P0007092	4.99146	4.70804	4.80329	5.05357	6.59463	6.0019	5.97752	5.39818	0.465235	-1.10397	down	0.0051377	0.560806	yes	CATCAAGTCGTCTGTAATACAGAAAACGATAAATACAACCTAACAGTTCAAACATGACGA	ENST00000607898	ens|ENST00000607898|ref|XR_242705|ref|XR_247466|ref|XR_252680	LOC101927824	uncharacterized LOC101927824	ref|PREDICTED: Homo sapiens uncharacterized LOC101927824 (LOC101927824), ncRNA [XR_242705]	chr10	3107616	3108193			lncRNA	agilent G3 V3
A_21_P0009722	10.135	10.8306	10.2381	10.9588	11.7365	11.4527	11.8354	11.2934	0.486707	-1.03887	down	0.0051388	0.560806	yes	AATTGAATGAAGAAGAAACATGTGGACCTGCTTTATAGAAGGAATGATGCCAGGGGGATG	lnc-ZNF227-1:2	linc|lnc-ZNF227-1:2|linc|TCONS_00027052	lnc-ZNF227-1	lnc-ZNF227-1:2	linc|LNCipedia lincRNA (lnc-ZNF227-1), lincRNA [lnc-ZNF227-1:2]	chr19	44699887	44700490			lncRNA	agilent G3 V3
A_21_P0004241	11.7546	12.2413	11.9735	12.6092	12.9982	13.0597	13.1383	12.7858	0.554468	-0.850823	down	0.0052246	0.560806	no	ATTTAATATCCTTTTGATCCCTCCCCATTCTTGCCAAGATAAACTCCAATCATGTAAGTT	lnc-AC091435.2-1:1	linc|lnc-AC091435.2-1:1|linc|TCONS_00009926	lnc-AC091435.2-1	lnc-AC091435.2-1:1	linc|LNCipedia lincRNA (lnc-AC091435.2-1), lincRNA [lnc-AC091435.2-1:1]	chr5	38783603	38793270			lncRNA	agilent G3 V3
CUST_5300_PI437859739	10.0782	10.6971	10.2149	10.9329	11.8619	11.5815	11.6668	11.134	0.472921	-1.08033	down	0.0052637	0.560806	yes	CAGTTACCAATGAAAAACTATCAGCTTATCTAGGCTTTAACAATAAAGTTCATGGGGGTA	lnc-SLFN12-4:1	lnc-SLFN12-4:1	lnc-SLFN12-4	lnc-SLFN12-4	Homo sapiens schlafen family member 12 (SLFN12), transcript variant 1, [NM_018042]	chr17	33774004	33775774			lncRNA	LNCipedia
CUST_11468_PI437859739	6.58303	6.46762	6.11802	6.6121	6.01867	5.79988	5.9731	5.88238	1.44061	0.526684	up	0.0052792	0.560806	no	ATCACACACAGCAAGGTGCTAATGAAAAACTGCTTCAGGTGCCATTTGCAGATCCATGTC	lnc-EMID1-3:1	lnc-EMID1-3:1	lnc-EMID1-3	lnc-EMID1-3	Homo sapiens EMI domain containing 1 (EMID1), transcript variant 1, [NM_133455]	chr22	29664261	29670442			lncRNA	LNCipedia
CUST_4863_PI437859739	8.27268	8.29036	8.14275	8.41161	8.77318	8.98662	8.98808	8.51209	0.68985	-0.535645	down	0.0052845	0.560806	no	AAGGTTTGTTTGAATAAGAGATCTGACCTGACCGGCCCAACTGTACAACTCTTCAAGGAA	lnc-FANCI-5:2	lnc-FANCI-5:2	lnc-FANCI-5	lnc-FANCI-5	Homo sapiens Fanconi anemia, complementation group I (FANCI), transcript variant 2, [NM_018193]	chr15	89631712	89657022			lncRNA	LNCipedia
CUST_2122_PI437845250111	4.62779	5.57472	5.56874	5.06031	6.29514	6.4393	6.36485	5.97833	0.479129	-1.06151	down	0.0053418	0.560806	yes	GTAGAAAAATCTGAAATTTGAAACAGAAATGGCCACATAAGGACAACTCAGATGAAGTGC	ENST00000439394	ENST00000439394.1	RP4-712E4.1	RP4-712E4.1		chr1	119542967	119544015			lncRNA	GENCODE
CUST_20591_PI437845250111	10.7108	11.3718	10.7357	11.5066	12.3476	12.2661	12.4579	11.7304	0.460334	-1.11925	down	0.0054223	0.560806	yes	ATGCACAAGAGGCTTCCTTTACACAAATCTCTTGTGATCCTGGTTTTAAGTGGGGGTGCA	ENST00000451564	ENST00000451564.1	TLR8-AS1	TLR8-AS1	TLR8 antisense RNA 1	chrX	12920936	12926452			lncRNA	GENCODE
A_33_P3296193	5.49566	5.45488	5.44822	4.97909	4.66906	4.23944	4.76495	4.75234	1.66788	0.738015	up	0.0054635	0.560806	no	GCCTCTGTGGTTATGCTAAATAAGTTTAACAGATACTTTATAGAAAACAAATCAGGGTGC	NR_003677	ref|NR_003677|tc|THC2499515	MCTS2P	malignant T cell amplified sequence 2, pseudogene	ref|Homo sapiens malignant T cell amplified sequence 2, pseudogene (MCTS2P), non-coding RNA [NR_003677]	chr20	30135307	30135852			lncRNA	agilent G3 V3
CUST_3740_PI437859739	11.0719	11.3324	10.7852	11.6268	12.071	12.0087	12.2079	11.8393	0.563463	-0.827608	down	0.005475	0.560806	no	AATGATAGGTTTGACCCCCCTGTTAAAAGGAAAACCACTGAGAAGGCCTCGAAAAGAGGA	lnc-ZDHHC22-1:1	lnc-ZDHHC22-1:1	lnc-ZDHHC22-1	lnc-ZDHHC22-1	Homo sapiens zinc finger, DHHC-type containing 22 (ZDHHC22), [NM_174976]	chr14	77639417	77639995			lncRNA	LNCipedia
CUST_12048_PI437845250111	4.76992	5.31467	5.085	5.40325	5.97651	6.44162	6.41379	5.67162	0.50604	-0.982676	down	0.0055637	0.560806	no	CAGCATCAGAAATGGAAGGGCTGGAAACTAGACTCAGGACATTGTTTAAAATAATCAGAA	ENST00000610034	ENST00000610034.1	RP11-724N1.1	RP11-724N1.1		chr10	104674342	104675161			lncRNA	GENCODE
CUST_174_PI438111429	5.33179	4.8177	6.00087	5.88935	4.15266	4.42464	3.96303	4.47161	2.38989	1.25694	up	0.0055971	0.560806	yes	GTTCAAGGCACAGTCATTCTCTGGCTTTCATAGATCTAATTTGTATAATTATTGCCTGAA	ENST00000461990	ens|ENST00000461990.1,ens|ENST00000590653.1,ens|ENST00000484933.2	LINC01140	LINC01140	long intergenic non-protein coding RNA 1140 [Source:HGNC Symbol;Acc:27922]	chr1	87595553	87602352			lncRNA	Ensembl
CUST_3524_PI437845250111	6.14473	6.65671	6.51266	6.82529	7.61118	7.2986	7.38672	7.0256	0.576074	-0.795674	down	0.0055991	0.560806	no	ACCAAGAGCACTATATAATAATCAGAAGCAGCAGCCAGCAGTTATCTACTGACAAACTCG	ENST00000366153	ENST00000366153.2	AC012358.7	AC012358.7		chr2	55441523	55443262			lncRNA	GENCODE
CUST_18394_PI437845250111	10.2052	10.6468	10.1519	10.9821	11.8711	11.5866	12.0176	11.1432	0.448108	-1.15808	down	0.0056025	0.560806	yes	TCTCTTTCATCCAACACAGGAAGGCTGCGAAAAGCACATGGAAATAAAAGGGGGCTGAAT	ENST00000595107	ENST00000595107.1	CTD-3193O13.14	CTD-3193O13.14		chr19	8024007	8024896			lncRNA	GENCODE
A_21_P0008811	4.40203	4.16404	4.31352	5.07252	5.79495	6.46267	5.69478	5.29697	0.399339	-1.32431	down	0.00562	0.560806	yes	AAACTTGAGTAATGATGACAATAGCAGTCCAGCCTGCATGGATGCTGACATGGATGCTGT	ENST00000566676	ens|ENST00000566676|ens|ENST00000566797|ref|XR_424585|ref|XR_429492			ens|Prader-Willi region non-protein coding RNA 3 [Source:HGNC Symbol;Acc:HGNC:49131] [ENST00000566797]	chr15	24506425	24521976			lncRNA	agilent G3 V3
CUST_7681_PI437845250111	4.99558	5.55863	4.71551	4.37514	6.37701	5.88357	6.52122	5.89951	0.417801	-1.25911	down	0.0056215	0.560806	yes	ATCTACATATATATGTTGAGAGATGCTGCTTTTTGGCCAAAATGAATCTTGAATTGGGGG	ENST00000603314	ENST00000603314.1	RP11-381K20.5	RP11-381K20.5		chr5	137081340	137081840			lncRNA	GENCODE
A_21_P0004728	9.30605	10.0852	9.53145	10.2696	11.1689	11.0615	11.1679	10.4881	0.44334	-1.17351	down	0.0056959	0.560806	yes	GGTGCTAATGAACATGATTTAGCTTTAACACTCAGTTTTCTAAAGGGACACGTGGGGGCA	NR_027793	ref|NR_027793|ens|ENST00000491317|ens|ENST00000479822|ens|ENST00000472178	LINC00518	long intergenic non-protein coding RNA 518	ref|Homo sapiens long intergenic non-protein coding RNA 518 (LINC00518), long non-coding RNA [NR_027793]	chr6	10428017	10435055			lncRNA	agilent G3 V3
CUST_9914_PI437859739	6.35953	6.47997	6.18196	6.49143	7.14797	7.05817	6.98478	6.61766	0.671789	-0.573921	down	0.0057177	0.560806	no	AAGGATGCAGACATAAATGGATTACCAACAAAAGGGCCAACAGACATCTCTGATAAAAAG	lnc-ALS2CR8-2:1	lnc-ALS2CR8-2:1	lnc-ALS2CR8-2	lnc-ALS2CR8-2		chr2	203859916	203860126			lncRNA	LNCipedia
CUST_6341_PI437845420	4.39091	5.41402	4.41253	5.25021	7.05807	6.29492	6.41784	5.84959	0.344318	-1.53819	down	0.0058233	0.560806	yes	AACAAACTGGCAAGGCCTTTGGCAAACAGGAGGAAATGGAGAATTAGGAAAATCTGTGTA	lnc-C7orf10-4:1	lnc-C7orf10-4:1	lnc-C7orf10-4	lnc-C7orf10-4		chr7	40172587	40174207			lncRNA	LNCipedia
A_19_P00319981	6.49099	6.40872	6.66267	6.24318	5.55201	5.90376	5.63304	6.11512	1.56961	0.650404	up	0.0058233	0.560806	no	ATGACCGTGTGGAGAAAGTTCTTTCCCTGAGGACCATCTGGAGTGGACGCGTGCACTACC	NR_120685	ref|NR_120685|ref|NR_120686|ens|ENST00000436710|ens|ENST00000444125	LINC01503	long intergenic non-protein coding RNA 1503	ref|Homo sapiens long intergenic non-protein coding RNA 1503 (LINC01503), transcript variant 1, long non-coding RNA [NR_120685]	chr9	132104122	132121817			lncRNA	agilent G3 V3
CUST_21636_PI437845250	8.91405	9.09119	9.39853	9.02813	8.62544	8.59037	8.53518	8.76715	1.39324	0.478441	up	0.005884	0.560806	no	AGACCGCTTAGCATGGACTAGAAATTTTGACTTTGAAGGATCACTTTCCCCTGTCATTGC	TCONS_l2_00014674	TCONS_L2_00014674	linc-RGPD2	linc-RGPD2		chr2	88280270	88292380			lncRNA	UCSC
CUST_11700_PI437845250111	12.8079	12.9016	12.9671	13.4616	13.8049	13.8518	13.8358	13.4833	0.611584	-0.709376	down	0.0058975	0.560806	no	GAATGCACCTGCTACCATGGCCCACCCTTCCCAAGTCTCAATAAAAAGCCATGAAATATG	ENST00000426412	ENST00000426412.2	FAM25D	FAM25D	family with sequence similarity 25, member D [Source:HGNC Symbol;Acc:23588]	chr10	51214507	51216406			lncRNA	GENCODE
A_21_P0005848	4.37554	4.56229	4.30601	3.97496	5.61266	5.42787	5.53607	4.69749	0.495232	-1.01382	down	0.0059212	0.560806	yes	CAAATATTTGAAGAACACTGGAGTCAGGAGACCAGGATTTCAGATCTGACTGACACTAAC	NR_038901	ref|NR_038901|linc|lnc-CYP7B1-5:1|linc|lnc-CYP7B1-5:2|linc|TCONS_00015027	LINC00251	long intergenic non-protein coding RNA 251	ref|Homo sapiens long intergenic non-protein coding RNA 251 (LINC00251), long non-coding RNA [NR_038901]	chr8	66073379	66092575			lncRNA	agilent G3 V3
A_22_P00014683	5.02014	5.50275	5.81157	5.48961	6.49194	6.10452	6.35836	6.06916	0.574358	-0.799977	down	0.0059415	0.560806	no	AAAGTTATTGGGGAAGGTAGAATTTCCTTGTATTTCTTTCCCAGGGCACTGGGGAGGGAA	lnc-SLC25A2-3:1	linc|lnc-SLC25A2-3:1	lnc-SLC25A2-3	lnc-SLC25A2-3:1	linc|LNCipedia lincRNA (lnc-SLC25A2-3), lincRNA [lnc-SLC25A2-3:1]	chr5	140593508	140596591			lncRNA	agilent G3 V3
CUST_7760_PI437859739	3.9141	5.26444	4.53444	4.50822	6.0579	5.72168	5.77416	5.56475	0.427998	-1.22432	down	0.0060005	0.560806	yes	ATTTGGAAGGAAGAAGAGAGTATCATAGCAGATCTTGCAGATGCAGAGTCCAGCGACACA	lnc-ZSCAN5C-1:4	lnc-ZSCAN5C-1:4	lnc-ZSCAN5C-1	lnc-ZSCAN5C-1		chr19	56809459	56813446			lncRNA	LNCipedia
A_21_P0001603	9.83759	10.4568	9.87362	10.647	11.6138	11.4472	11.6356	10.8064	0.44381	-1.17199	down	0.0060157	0.560806	yes	ATCAATGAAGAACTCAGGGATATCCCAAAACTCAGGACTATAAGGCACAATGGGGGAGCA	NR_110793	ref|NR_110793|ens|ENST00000608417|ens|ENST00000436955|linc|lnc-IVNS1ABP-2:2	LINC01350	long intergenic non-protein coding RNA 1350	ref|Homo sapiens long intergenic non-protein coding RNA 1350 (LINC01350), long non-coding RNA [NR_110793]	chr1	185527511	185597620			lncRNA	agilent G3 V3
CUST_14479_PI437845420	13.5566	13.7628	13.7529	13.7818	14.1693	14.0907	14.0913	13.8733	0.788598	-0.342638	down	0.0060236	0.560806	no	CAAAAAAGCCCCCCAGTTCCGGAAATCCAGGAACAATGTGGGTGACAGGCAGCAGCTGTG	lnc-C1orf200-7:1	lnc-C1orf200-7:1	lnc-C1orf200-7	lnc-C1orf200-7		chr1	9655070	9670214			lncRNA	LNCipedia
CUST_2689_PI437845250111	10.2268	9.82387	10.7258	10.2251	11.3054	11.1815	11.2638	10.8197	0.538796	-0.892188	down	0.0060445	0.560806	no	GCCCTGTCGCCGCCACCGCGGAAAACGTCTTGCACGTGCGAGGGGCATTTCAGGAGTTTC	ENST00000454651	ENST00000454651.1	RP11-134G8.7	RP11-134G8.7		chr1	201476369	201502736			lncRNA	GENCODE
CUST_2387_PI437944915	5.64046	5.79215	6.12988	5.39733	4.44909	4.79385	4.50175	5.25052	1.98777	0.991151	up	0.0060577	0.560806	no	CAGCTCTCTACCAGGTATAAAACTTGAAAACCTTTTCACAGGGAGAATGAAGTTGAAGAG	lnc-C1orf141-2:1	lnc-C1orf141-2:1	lnc-C1orf141-2	lnc-C1orf141-2	Homo sapiens chromosome 1 open reading frame 141 (C1orf141), transcript variant 2, [NM_001276352]	chr1	67880955	67886248			lncRNA	LNCipedia
CUST_5571_PI437944915	7.62934	7.3923	7.26744	7.04885	6.4293	6.84737	6.60594	6.84118	1.57302	0.653537	up	0.0060613	0.560806	no	ATCGGTGTATCCCTGACCAAGCGTCCATTAACACTTTGACAATTGCTCAAACTGCATGGT	lnc-PDHX-5:4	lnc-PDHX-5:4	lnc-PDHX-5	lnc-PDHX-5	Homo sapiens pyruvate dehydrogenase complex, component X (PDHX), transcript variant 1, [NM_003477]	chr11	35227261	35229711			lncRNA	LNCipedia
CUST_16458_PI437845250111	11.0547	11.4161	10.9854	11.1796	11.6089	11.7187	11.645	11.4629	0.73207	-0.449946	down	0.0061221	0.560806	no	TGAAAGCACCACCCTGGAGGCCCCGTGATTTATAAGGACAGTAGTTAATAGTTTCTGTCA	ENST00000567477	ENST00000567477.1	RP11-2C15.1	RP11-2C15.1		chr16	75872671	75894730			lncRNA	GENCODE
CUST_7422_PI437845250111	9.4735	10.126	9.63233	10.3288	11.3273	11.2243	11.678	10.5273	0.406383	-1.29909	down	0.0061227	0.560806	yes	ATGAAGTCGCCCAGTATGGATAATTCAGGTTCTCTAAACATGAATATGCCTTTGGGGGAA	ENST00000509179	ENST00000509179.1	MEF2C-AS1	MEF2C-AS1	MEF2C antisense RNA 1	chr5	88185191	88261689			lncRNA	GENCODE
A_24_P15621	7.42878	6.87322	6.53526	6.44221	5.04955	4.94906	5.5801	6.06332	2.65618	1.40936	up	0.0061233	0.560806	yes	TGGTTTGCATGGGCATCTTCATCTTCAACGTTGTGTACTACAAGCCGCTGGTCTACAAAA	NR_003083	ref|NR_003083|ens|ENST00000431994|ens|ENST00000330048|ref|XR_430585	SLC6A10P	solute carrier family 6 (neurotransmitter transporter), member 10, pseudogene	ref|Homo sapiens solute carrier family 6 (neurotransmitter transporter), member 10, pseudogene (SLC6A10P), non-coding RNA [NR_003083]	chr16	32888796	32896463			lncRNA	agilent G3 V3
A_22_P00022351	4.80523	5.08294	5.57586	4.97193	6.24876	6.58748	5.86226	5.8076	0.493959	-1.01754	down	0.0061559	0.560806	yes	TCGAGCATGCACACCAGGAAGCCCAGGTTCGAGTTCTGACCGTCACTTACTGGTGGTAAT	ENST00000522228	ens|ENST00000522228|linc|lnc-AC090186.1-5:1|gb|AW405469			gb|UI-HF-BL0-adh-c-11-0-UI.r1 NIH_MGC_37 Homo sapiens cDNA clone IMAGE:3061628 5' [AW405469]	chr8	53207014	53214502			lncRNA	agilent G3 V3
A_22_P00016898	14.3625	14.2784	14.3305	14.8311	14.9605	14.9565	15.1706	14.9889	0.674324	-0.568487	down	0.0061783	0.560806	no	TCTGTTTAAAGGAGCAGGCACTAGGCAGAGCAGCCCCCACCCCACCCTCCATGGCAGAGT	ENST00000425279	ens|ENST00000425279|ens|ENST00000421642|ens|ENST00000448013|ens|ENST00000422666				chr20	51297966	51307119			lncRNA	agilent G3 V3
CUST_15112_PI437845250111	4.29263	5.12945	4.78052	4.86518	6.19837	5.48921	5.80213	5.52661	0.504478	-0.987136	down	0.0061972	0.560806	no	CATTTTCACATTCAGCAGGCCAGGGAAATGGAAAGCGAGAACAGAACAGTGATAAGAGAA	ENST00000559392	ENST00000559392.1	RP11-69H14.6	RP11-69H14.6		chr15	22303183	22413497			lncRNA	GENCODE
A_21_P0006578	5.55949	6.51877	6.1624	6.23106	7.51449	7.33888	7.33685	6.70661	0.464491	-1.10628	down	0.006219	0.560806	yes	ATCTCACAAGGGTGTTAAAAGCACTTGGCCCTAAAGAGAAAACACTAGGAGGATGGGAAC	XR_426524	ref|XR_426524|ref|XR_430511|ref|XR_433753|linc|lnc-ZNF674-1:3	LINC01186	long intergenic non-protein coding RNA 1186	ref|PREDICTED: Homo sapiens long intergenic non-protein coding RNA 1186 (LINC01186), transcript variant X2, ncRNA [XR_426524]	chrX	46186759	46185851			lncRNA	agilent G3 V3
A_22_P00025825	5.13555	5.77975	5.44646	5.87189	6.56412	6.66398	6.56772	6.04456	0.535262	-0.901683	down	0.006224	0.560806	no	GGGACCAAGCAAGGCAAAGGCGTCAGCATTGGGACCTCATGGAAATGCAACCTTTGGGAA	lnc-TMEM99-4:1	linc|lnc-TMEM99-4:1	lnc-TMEM99-4	lnc-TMEM99-4:1	linc|LNCipedia lincRNA (lnc-TMEM99-4), lincRNA [lnc-TMEM99-4:1]	chr17	39077681	39132178			lncRNA	agilent G3 V3
A_22_P00021084	13.4029	13.6799	13.6024	13.8851	14.3088	14.4196	14.2995	13.9344	0.660664	-0.598011	down	0.0062381	0.560806	no	AGATCATGATGCCCATCCCCCCAGCACAATTAGAAATAAAAACAACCCGGGACAGTTAAA	lnc-KANSL3-1:1	linc|lnc-KANSL3-1:1|linc|lnc-KANSL3-1:2|linc|TCONS_00002757|tc|THC2660371	lnc-KANSL3-1	lnc-KANSL3-1:1	linc|LNCipedia lincRNA (lnc-KANSL3-1), lincRNA [lnc-KANSL3-1:1]	chr2	97193676	97198043			lncRNA	agilent G3 V3
CUST_19030_PI437845250111	7.56061	8.72898	8.08578	8.70851	9.91988	9.71648	10.2519	9.15636	0.355969	-1.49018	down	0.0062565	0.560806	yes	GTCTCAGAAAAGTTATGTGAAAGTTAAAAGTAAAACTGACAGCAGCTGAAGGATGGGGGG	ENST00000597049	ENST00000597049.1	CTB-191K22.6	CTB-191K22.6		chr19	50869137	50872588			lncRNA	GENCODE
A_33_P3345001	5.90426	6.17295	6.3128	6.17515	5.85546	5.68059	5.75306	5.74916	1.3029	0.381724	up	0.0062605	0.560806	no	CTTCACCCTTGTAGACTCTTGACTGTTCTAGGCGAGAAGGACCTGTTGGTGGCCTTTGGA	ENST00000441217	ens|ENST00000441217|linc|lnc-TET3-2:1|linc|TCONS_00002934				chr2	74212259	74213470			lncRNA	agilent G3 V3
A_22_P00003758	6.55251	6.57428	6.25235	6.44427	6.94605	6.82298	6.97908	6.69124	0.755766	-0.403988	down	0.0063388	0.560806	no	ACAGGAGCTGGACAGGGCCAAACATAAAGAAGGCCCAGGTGTCTGTGATTGGTGGTGGTG	lnc-CDHR4-1:1	linc|lnc-CDHR4-1:1|linc|TCONS_00006508	lnc-CDHR4-1	lnc-CDHR4-1:1	linc|LNCipedia lincRNA (lnc-CDHR4-1), lincRNA [lnc-CDHR4-1:1]	chr3	49838878	49839621			lncRNA	agilent G3 V3
CUST_554_PI437859739	5.14411	4.85976	5.63508	4.76911	3.91597	4.15348	4.46189	4.19092	1.89402	0.921449	up	0.0063404	0.560806	no	AGTCTTCTCAGCATCTTAGTGTGTTCTACAAACCCAAAGATGTAACTTATATATGTCCAT	lnc-MTMR2-1:10	lnc-MTMR2-1:10	lnc-MTMR2-1	lnc-MTMR2-1	Homo sapiens myotubularin related protein 2 (MTMR2), transcript variant 2, [NM_201278]	chr11	95595251	95621425			lncRNA	LNCipedia
CUST_692_PI438111429	5.93699	5.22829	5.75969	5.53878	5.06342	4.99214	4.93435	4.77033	1.59757	0.67588	up	0.0063829	0.560806	no	GACCGTCTTCACAGTCCAGGTGATCTTGACTACTGCTTTACAGAGAATTGGATCTGAGGT	ENST00000494680	ens|ENST00000494680.2,ens|ENST00000481221.2,ens|ENST00000469846.2	SETD5-AS1	SETD5-AS1	SETD5 antisense RNA 1 [Source:HGNC Symbol;Acc:44478]	chr3	9431383	9439123			lncRNA	Ensembl
A_22_P00013067	4.91669	4.96627	5.04	4.78601	4.1853	4.39948	4.70409	4.14153	1.48415	0.569638	up	0.0064153	0.560806	no	AATGTTCCTGGCAGCTTAAAGTACCAACTGGGACACTTGTCACTAGTTTGAGAAGTGCAG	NR_110235	ref|NR_110235|linc|lnc-RHOB-3:1|gb|T74431	LOC101928222	uncharacterized LOC101928222	ref|Homo sapiens uncharacterized LOC101928222 (LOC101928222), long non-coding RNA [NR_110235]	chr2	20189964	20204567			lncRNA	agilent G3 V3
A_22_P00005348	5.3472	5.99368	6.64966	6.90801	4.947	4.4534	3.95939	3.20983	4.23462	2.08223	up	0.0064635	0.560806	yes	CATTCATTCACCATTGATGTATTTGTGAAGGTGTTCTCTCTAAATAAACTATTGGGACCT	ENST00000457405	ens|ENST00000457405|linc|lnc-DPT-1:1|linc|TCONS_00000674				chr1	168732602	168743728			lncRNA	agilent G3 V3
CUST_13227_PI437845420	13.339	13.7044	13.6971	14.0451	14.5798	14.3802	14.3851	14.1676	0.623397	-0.681776	down	0.0064758	0.560806	no	ATAGTTTGTGCAAGCTGCTCCCCCCACTGAGCACCCAGTGCTGGTTGTTTTTATATTTAT	lnc-FOXA2-9:1	lnc-FOXA2-9:1	lnc-FOXA2-9	lnc-FOXA2-9	Homo sapiens forkhead box A2 (FOXA2), transcript variant 1, [NM_021784]	chr20	22517813	22536609			lncRNA	LNCipedia
A_21_P0008325	9.68404	10.6574	10.0837	10.6549	11.4307	11.2447	11.5163	11.078	0.48383	-1.04743	down	0.0065049	0.560806	yes	AAGAACAAAGATGATTTGATGTAGTGCAGCAGTTTGAAGATAGGTAAGCTGGGGGAGAGT	lnc-SSTR1-3:1	linc|lnc-SSTR1-3:1|linc|TCONS_00022479	lnc-SSTR1-3	lnc-SSTR1-3:1	linc|LNCipedia lincRNA (lnc-SSTR1-3), lincRNA [lnc-SSTR1-3:1]	chr14	38385712	38397296			lncRNA	agilent G3 V3
A_21_P0003579	12.2682	12.0569	11.8118	12.5593	12.9193	12.9982	13.1766	12.6821	0.586417	-0.770001	down	0.0065406	0.560806	no	GACCATGTAAACCTACATTGAAATTTGTGTGACTCCCTCCCCCTCAACCAGCTTAGAAGT	lnc-CPEB2-5:2	linc|lnc-CPEB2-5:2|linc|TCONS_00008000	lnc-CPEB2-5	lnc-CPEB2-5:2	linc|LNCipedia lincRNA (lnc-CPEB2-5), lincRNA [lnc-CPEB2-5:2]	chr4	13990463	14094956			lncRNA	agilent G3 V3
A_22_P00015929	13.2015	12.731	12.5992	13.0744	13.4801	13.541	13.6293	13.3968	0.655098	-0.610217	down	0.0065444	0.560806	no	GGCCTGGCTGGTCTGGGGCCAGCGGCACCCACCCTCCCCTCAATTGCCCAACTCCCCCCC	lnc-TCN2-1:1	linc|lnc-TCN2-1:1	lnc-TCN2-1	lnc-TCN2-1:1	linc|LNCipedia lincRNA (lnc-TCN2-1), lincRNA [lnc-TCN2-1:1]	chr22	30994295	31002674			lncRNA	agilent G3 V3
A_22_P00012842	3.58558	4.16636	3.2878	5.01986	6.40719	5.44509	5.90851	5.49758	0.287236	-1.79969	down	0.0065569	0.560806	yes	CATCTGGAGGCCTGATTTATTGGAGATTGCAAATGTACAGTGTAACATAGCTGTGGAGAG	lnc-RASA1-7:7	linc|lnc-RASA1-7:7|linc|lnc-RASA1-7:13|linc|lnc-RASA1-7:3|tc|THC2693066	lnc-RASA1-7	lnc-RASA1-7:7	tc|ALU1_HUMAN (P39188) Alu subfamily J sequence contamination warning entry, partial (13%) [THC2693066]	chr5	88185261	88761799			lncRNA	agilent G3 V3
A_21_P0006261	4.79746	5.29095	5.0126	5.3194	5.66837	6.61952	6.29289	5.86347	0.497938	-1.00596	down	0.0065621	0.560806	yes	CCAGTTAGAAGGGAATCAGAAATTTTGACCCTTTTTTGAAATTCTTGAAAAAGCCCTCAA	lnc-TAF1L-2:1	linc|lnc-TAF1L-2:1|linc|TCONS_00016289	lnc-TAF1L-2	lnc-TAF1L-2:1	linc|LNCipedia lincRNA (lnc-TAF1L-2), lincRNA [lnc-TAF1L-2:1]	chr9	32679840	32705364			lncRNA	agilent G3 V3
CUST_5063_PI437845250111	5.15902	5.88691	5.91662	5.8886	4.83513	4.91638	5.09188	4.64906	1.78965	0.839674	up	0.0065786	0.560806	no	ACTGCCTTAACACCTGGGCTAAGTCCTCTTATATCTCGTAGTGAACACCTTATGTATGTA	ENST00000604992	ENST00000604992.1	RP11-259K5.2	RP11-259K5.2		chr3	37283280	37285668			lncRNA	GENCODE
CUST_12345_PI437845250111	4.99087	5.27717	4.9533	5.27152	6.353	6.01263	5.84374	5.50105	0.572603	-0.804394	down	0.0065963	0.560806	no	GATGTAGCAGAGACCTCTTCTGATAGGAAGGGAAACAGATCCAGATGGAGGAAACATCTG	ENST00000526617	ENST00000526617.1	SBF2-AS1	SBF2-AS1	SBF2 antisense RNA 1	chr11	9806698	9812784			lncRNA	GENCODE
CUST_2258_PI437859739	10.5998	11.0942	10.6386	11.4062	12.1634	11.8734	12.2333	11.5358	0.494221	-1.01677	down	0.0066172	0.560806	yes	CAGCAGTTGTTCTACACTTTTTTCCATTTGAATTGCATTTATAACAGTTGGGGGTATACA	lnc-RP1-127H14.3.1-1:2	lnc-RP1-127H14.3.1-1:2	lnc-RP1-127H14.3.1-1	lnc-RP1-127H14.3.1-1		chr12	120116789	120117786			lncRNA	LNCipedia
A_22_P00016965	4.59626	5.80676	5.00309	5.65935	6.39583	6.41224	6.72887	6.34736	0.433856	-1.20471	down	0.0066391	0.560806	yes	ATTTTATTTGGAGAATGAAGGGCAGAACCACAGAGATCTCAGGAGGGAGGGCAAAGGTAA	lnc-TSSK3-1:1	linc|lnc-TSSK3-1:1|linc|TCONS_00000884	lnc-TSSK3-1	lnc-TSSK3-1:1	linc|LNCipedia lincRNA (lnc-TSSK3-1), lincRNA [lnc-TSSK3-1:1]	chr1	32813110	32814381			lncRNA	agilent G3 V3
A_21_P0004639	9.72351	10.1875	9.64913	10.3467	11.4981	11.2588	11.5278	10.4786	0.431037	-1.21412	down	0.0066408	0.560806	yes	AATGTTGCAAGGAGACATGAGACTCACATCAGAGTTCTATGGCTTAACATGGGGGATGGT	ENST00000419702	ens|ENST00000419702|linc|lnc-OR2J3-7:1|linc|lnc-OR2J2-1:1|linc|TCONS_00011281				chr6	29091987	29096685			lncRNA	agilent G3 V3
A_22_P00004497	4.99313	4.79956	5.62276	5.2892	6.45362	5.70429	6.19321	6.24199	0.509758	-0.972114	down	0.0066635	0.560806	no	GAAAAGTGAGCTGTGACAGTGCCAGGTGTCTAATGACTGTTGGTGGAAAATGCAGTGAAA	lnc-CPPED1-1:1	linc|lnc-CPPED1-1:1	lnc-CPPED1-1	lnc-CPPED1-1:1	linc|LNCipedia lincRNA (lnc-CPPED1-1), lincRNA [lnc-CPPED1-1:1]	chr16	12662991	12666861			lncRNA	agilent G3 V3
A_22_P00016669	5.64562	5.36809	5.4014	5.16691	6.29478	5.80722	6.33495	5.87918	0.622641	-0.683527	down	0.0067152	0.560806	no	TGAGCTGTGGAGACAAGAGAATCAGTATCCCTGGCCCAGGGAGGATTCCAGGAGAGGACA	NR_026828	ref|NR_026828|ens|ENST00000547102|ens|ENST00000552685|ens|ENST00000552608	LINC00661	long intergenic non-protein coding RNA 661	ref|Homo sapiens long intergenic non-protein coding RNA 661 (LINC00661), long non-coding RNA [NR_026828]	chr19	16126443	16138272			lncRNA	agilent G3 V3
A_22_P00024831	5.43217	5.80391	5.7932	5.87394	5.16486	4.817	4.5195	5.24863	1.72705	0.788307	up	0.0067957	0.560806	no	GACGTACATAAATGAAGAGACTTGTGTGCACTTCCTGTCTGGAGAATTCTGATCGTGGAG	ENST00000556652	ens|ENST00000556652|linc|lnc-LTBP2-1:2|tc|THC2630899				chr14	75081395	75083315			lncRNA	agilent G3 V3
A_21_P0001868	5.68171	5.4228	6.49142	5.96969	4.02929	4.19652	3.14334	5.00384	3.47774	1.79815	up	0.0067972	0.560806	yes	TAGAGTTCTGGTTCCTTCATAGGTACCTATTGTCCTAATAAATGGAATTCCTTGGAACAC	lnc-ACTR2-3:3	linc|lnc-ACTR2-3:3|linc|lnc-ACTR2-3:2|linc|TCONS_00002911|linc|TCONS_00003716	lnc-ACTR2-3	lnc-ACTR2-3:3	linc|LNCipedia lincRNA (lnc-ACTR2-3), lincRNA [lnc-ACTR2-3:3]	chr2	65952619	65958034			lncRNA	agilent G3 V3
A_21_P0011223	10.3415	10.1424	11.5143	10.1634	11.9995	12.1424	11.8835	11.6698	0.383316	-1.3834	down	0.0068176	0.560806	yes	CTGGAAAGTGCTCACCCCAGGACCCTTCATGTCCTTATTAAAATTGTATGGCAGAAAAAA	NR_047036	ref|NR_047036|ens|ENST00000440160|linc|lnc-MAB21L1-3:1|linc|TCONS_l2_00007522	LINC00457	long intergenic non-protein coding RNA 457	ref|Homo sapiens long intergenic non-protein coding RNA 457 (LINC00457), long non-coding RNA [NR_047036]	chr13	35009590	35214822			lncRNA	agilent G3 V3
A_21_P0005070	4.44222	4.8925	4.9009	5.21786	6.11523	5.43025	5.60319	5.80963	0.544799	-0.876205	down	0.0068371	0.560806	no	GCACTGATAAAACAGTATAATGTATTCGAGTTGTTGAGACAGACAGCCAAAGTCACAGTA	lnc-FBXO5-1:1	linc|lnc-FBXO5-1:1|linc|TCONS_00012335	lnc-FBXO5-1	lnc-FBXO5-1:1	linc|LNCipedia lincRNA (lnc-FBXO5-1), lincRNA [lnc-FBXO5-1:1]	chr6	153188276	153188667			lncRNA	agilent G3 V3
A_22_P00006109	5.68075	4.71323	5.00815	5.28348	6.79081	6.19774	6.5751	5.84626	0.441022	-1.18108	down	0.0068785	0.560806	yes	GGCGATTGAAGAGTAACTGAAAGAAACGCAATCTGATCTTACTAGCAGTGAAAGAGCGAG	lnc-FAM171B-1:2	linc|lnc-FAM171B-1:2|linc|lnc-FAM171B-1:3|gb|DW432963|tc|THC2659277	lnc-FAM171B-1	lnc-FAM171B-1:2	gb|HHAGE031693 Human liver regeneration after partial hepatectomy Homo sapiens cDNA, mRNA sequence [DW432963]	chr2	187868000	188419120			lncRNA	agilent G3 V3
A_22_P00008175	9.88255	10.3846	9.89527	10.6421	11.6161	11.3328	11.7824	10.7677	0.443312	-1.1736	down	0.0068815	0.560806	yes	TGAAAACTCGAATAAGTGCTATCGATGTGAAATCCGAGGAAAAGAGCATTTGGGGGAAAA	lnc-INPP4B-2:1	linc|lnc-INPP4B-2:1|linc|lnc-INPP4B-2:2	lnc-INPP4B-2	lnc-INPP4B-2:1	linc|LNCipedia lincRNA (lnc-INPP4B-2), lincRNA [lnc-INPP4B-2:1]	chr4	143854347	144106014			lncRNA	agilent G3 V3
A_23_P431569	5.23323	3.76633	4.33943	4.44623	6.0129	5.57615	5.55688	5.80195	0.408762	-1.29067	down	0.0068956	0.560806	yes	CGATTCCTCACAGAATTAAGTGAGAAAACTATGTATGTAGGACTTCTTATGGAGTGGGTA	NR_122124	ref|NR_122124|linc|lnc-B4GALNT3-2:3|linc|lnc-B4GALNT3-2:1|gb|BC033133	LOC100049716	uncharacterized LOC100049716	ref|Homo sapiens uncharacterized LOC100049716 (LOC100049716), long non-coding RNA [NR_122124]	chr12	740056	755044			lncRNA	agilent G3 V3
CUST_673_PI437958105111	3.91506	4.87728	4.12674	4.58913	5.71746	5.95748	5.45047	5.06292	0.444413	-1.17003	down	0.0068979	0.560806	yes	GACAACTGGTGGGCAAAGATGTAAAAGTAAGGCTTGATTTAATCTGGTATAATACTCTTT	NR_028357	NR_028357.1	TMEM30CP	TMEM30CP	transmembrane protein 30C, pseudogene	chr3	99904667	99913030			lncRNA	RefSeq
CUST_6446_PI437845250111	4.64009	5.3455	5.1686	4.82599	6.23959	6.1723	6.51475	5.46896	0.465272	-1.10386	down	0.0069189	0.560806	yes	CTTTCTCGAAGGACCGACAGGAGGGCCTACAGGAGACAAAAGAAAAAACAAATGAAAATA	ENST00000510449	ENST00000510449.1	WDFY3-AS1	WDFY3-AS1	WDFY3 antisense RNA 1	chr4	85724411	85731544			lncRNA	GENCODE
CUST_6121_PI437845420	5.06931	5.5941	5.90984	5.87477	6.66643	6.32541	6.42831	6.37754	0.559644	-0.837419	down	0.0069584	0.560806	no	ACATCTGGTTGCTGGTAAAAACAGCCTTAGTAAATGGCTGAAGGAAAAGGCCCTTATGCT	lnc-TSPAN13-2:1	lnc-TSPAN13-2:1	lnc-TSPAN13-2	lnc-TSPAN13-2	Homo sapiens tetraspanin 13 (TSPAN13), [NM_014399]	chr7	16977848	16978181			lncRNA	LNCipedia
A_22_P00019271	11.969	11.5104	11.9862	12.2515	12.5831	12.7578	13.0406	12.4868	0.579228	-0.787798	down	0.0069793	0.560806	no	AGCAATTAAAGCAGATTTTCTCTTCCACTCCCCTTCCCCAAAACAAGAATAAATCAGTTC	NR_038290	ref|NR_038290|ens|ENST00000506255|linc|lnc-ARL6IP4-1:1|gb|AK093493	LOC100507091	uncharacterized LOC100507091	ref|Homo sapiens uncharacterized LOC100507091 (LOC100507091), long non-coding RNA [NR_038290]	chr12	123565930	123569291			lncRNA	agilent G3 V3
CUST_7473_PI437845250111	4.65624	4.86564	5.50294	5.18947	3.9296	4.05048	4.46557	4.24538	1.84142	0.880818	up	0.007035	0.560806	no	GACAAATCCGGATGTTTCTATTGCATGGTTGTTATTTGCCACATGCTTCCTGGACAAGTT	ENST00000503091	ENST00000503091.1	AC008592.5	AC008592.5		chr5	95197490	95210223			lncRNA	GENCODE
CUST_106_PI437958105111	5.25362	5.02841	4.90693	5.08823	5.27604	5.69827	5.55418	5.64196	0.720308	-0.473314	down	0.0070822	0.560806	no	TAGGTTCTGCTGCAAAAAGCACCAGGTAAGCACAACCTAAGGACATATATAAATAAATAT	NR_130152	NR_130152.1	FUBP1	FUBP1	far upstream element binding protein 1	chr1	78412166	78444889			lncRNA	RefSeq
CUST_13293_PI437845420	5.51955	5.98092	5.42491	5.11288	4.93006	4.34029	4.71319	4.55429	1.83414	0.875106	up	0.0070951	0.560806	no	AGTGGGAGGTAGGTGTGGACCAGCATCATTGTGTAGTGGTAAACTTGTCTTCAAAATAAG	lnc-RBMS3-7:1	lnc-RBMS3-7:1	lnc-RBMS3-7	lnc-RBMS3-7	Homo sapiens RNA binding motif, single stranded interacting protein 3 (RBMS3), transcript variant 2, [NM_014483]	chr3	30711944	30715793			lncRNA	LNCipedia
CUST_19545_PI437845250111	7.23549	7.90014	8.18194	8.70139	9.10356	9.14373	9.7375	9.48255	0.389017	-1.3621	down	0.0070967	0.560806	yes	TGTTGTTCTTGTACTCCGGAAAGAGGCGGAAGAAATCTTGAAGGGCCTCAAAATTGCTCT	ENST00000607703	ENST00000607703.1	RP3-337O18.9	RP3-337O18.9		chr20	44521333	44522058			lncRNA	GENCODE
CUST_2194_PI437859739	9.66404	10.3578	9.75439	10.3153	11.5279	11.433	11.4177	10.5125	0.435302	-1.19991	down	0.0070985	0.560806	yes	ACAGGGATGACAAGGCATTGTCTAAAGGGTGGAAGAACACCCACAGTGGGCTGGGGGTTT	lnc-NAA25-3:1	lnc-NAA25-3:1	lnc-NAA25-3	lnc-NAA25-3	Homo sapiens N(alpha)-acetyltransferase 25, NatB auxiliary subunit (NAA25), [NM_024953]	chr12	112603984	112605685			lncRNA	LNCipedia
CUST_5678_PI437859739	7.21238	6.98068	7.13531	7.28532	6.54275	6.30117	6.36975	6.9268	1.53507	0.6183	up	0.0071159	0.560806	no	AGGTCCTTGAAACTCATCCTACTCACTTAGAATCTCATGGAATTCACCTGGCCTGCTTTG	lnc-STXBP4-5:1	lnc-STXBP4-5:1	lnc-STXBP4-5	lnc-STXBP4-5	Homo sapiens syntaxin binding protein 4 (STXBP4), [NM_178509]	chr17	53013773	53014845			lncRNA	LNCipedia
CUST_19743_PI437845250111	4.10386	5.13934	4.64762	4.0864	5.65851	5.74201	5.96907	5.26326	0.446302	-1.16391	down	0.0071558	0.560806	yes	ATGGGGAAAAGCTACGTTTAAAATGTTGATTATCAATGCTTTCAGAAGAGGAAGATCTCA	ENST00000447175	ENST00000447175.1	CHODL-AS1	CHODL-AS1	CHODL antisense RNA 1	chr21	19207333	19257925			lncRNA	GENCODE
A_21_P0004418	8.32845	8.53811	8.61503	8.53501	8.14228	8.05395	8.11116	8.33305	1.26931	0.344044	up	0.0071848	0.560806	no	TCAAACCCATTTTACATTCCCCTGACAACTATGATTGGTGTGAGGCCTATGATGGCCCAA	NR_105016	ref|NR_105016|linc|lnc-TMEM167A-4:1|linc|TCONS_00010392	LINC01338	long intergenic non-protein coding RNA 1338	ref|Homo sapiens long intergenic non-protein coding RNA 1338 (LINC01338), long non-coding RNA [NR_105016]	chr5	82146683	82155655			lncRNA	agilent G3 V3
CUST_18947_PI437845250111	7.47091	8.49101	8.92213	8.62851	10.0241	9.74248	9.69782	9.43634	0.393099	-1.34704	down	0.0072034	0.560806	yes	TGAAGAAAAAGAGCAGGAAGTCATTACATGGCTCTTCCTGTCTCTGCACCTGAACTGTGA	ENST00000586556	ENST00000586556.1	CTB-179K24.3	CTB-179K24.3		chr19	45588587	45593632			lncRNA	GENCODE
A_22_P00002346	9.92516	10.4861	9.97332	10.5733	11.7054	11.5607	11.7237	10.6991	0.440502	-1.18278	down	0.0072044	0.560806	yes	TTTAAATGGATGAAAATAGGGCGGGAGAGTTAGAGTTTCTCTGTCTGCCAGTGGGGGAAA	lnc-C11orf96-1:1	linc|lnc-C11orf96-1:1|linc|lnc-C11orf96-1:2|gb|BX109613|tc|THC2644482	lnc-C11orf96-1	lnc-C11orf96-1:1	gb|BX109613 Soares_testis_NHT Homo sapiens cDNA clone IMAGp998H201924, mRNA sequence [BX109613]	chr11	43942608	43954960			lncRNA	agilent G3 V3
CUST_5460_PI437845250111	6.51272	5.98134	5.63595	6.32227	5.38866	4.48763	4.9986	5.20589	2.13299	1.09288	up	0.0072435	0.560806	yes	TGTGTAATAGCCTAAGGCAACCAGCAGCTTCCACGTCGGTTGGATATTAATAAATTTTTT	ENST00000608465	ENST00000608465.1	RP11-299J3.8	RP11-299J3.8		chr3	122135072	122140251			lncRNA	GENCODE
A_19_P00320063	4.79764	5.37155	5.07971	5.2801	5.82661	5.51516	5.70099	5.83824	0.665264	-0.588002	down	0.0072587	0.560806	no	ATGGAGATCAGCAGGAGGATCTATGGGTGAGAAGAAGCACAGTTACAGATGGATTCTAGA	ENST00000473636	ens|ENST00000473636|ens|ENST00000479612|linc|lnc-CBLB-7:1|linc|lnc-CBLB-7:5	LINC00882	long intergenic non-protein coding RNA 882	ens|long intergenic non-protein coding RNA 882 [Source:HGNC Symbol;Acc:HGNC:48568] [ENST00000473636]	chr3	106830713	106959488			lncRNA	agilent G3 V3
CUST_18423_PI437845420	9.85953	9.40126	9.57473	9.64802	10.3334	10.0949	10.527	9.98432	0.653374	-0.61402	down	0.0072776	0.560806	no	ACATGTCTGTGCCCTGTGGGGTTCCTGCTGTATACCCTGCCAAGTGATTAAGTGGGGAGC	lnc-NUDT14-1:1	lnc-NUDT14-1:1	lnc-NUDT14-1	lnc-NUDT14-1	Homo sapiens nudix (nucleoside diphosphate linked moiety X)-type motif 14 (NUDT14), [NM_177533]	chr14	105613298	105614731			lncRNA	LNCipedia
A_22_P00024099	9.34264	9.95581	9.46881	9.87481	11.3728	11.4888	11.5656	10.1269	0.358982	-1.47802	down	0.0072781	0.560806	yes	AGGAAATTCATAAGGTCCATTTGAATACCTTGGAAACTACTGAAAGAATAAAGGGGTCAG	lnc-CYB561-5:2	linc|lnc-CYB561-5:2|tc|THC2569443	lnc-CYB561-5	lnc-CYB561-5:2	tc|Q4S080_TETNG (Q4S080) Chromosome undetermined SCAF14784, whole genome shotgun sequence, partial (5%) [THC2569443]	chr17	61271290	61275146			lncRNA	agilent G3 V3
CUST_11529_PI437845250111	8.43986	9.73788	9.14617	9.56186	10.6592	10.4622	10.6377	10.1179	0.42109	-1.2478	down	0.0073848	0.560806	yes	AAGAAAAGTTGTCCTAGCTAATGAAAGAATGCAGCTCAGCATCTTGAAGACGGGGCAAGC	ENST00000433526	ENST00000433526.1	RP11-383B4.4	RP11-383B4.4		chr10	18820778	18822265			lncRNA	GENCODE
CUST_6847_PI437859739	9.23967	9.86058	9.42869	9.96814	11.3124	11.0891	11.4748	10.1302	0.384926	-1.37735	down	0.0074035	0.560806	yes	AAACTCAGCACCGGGTTCGAGTTGTCACTCATTATCCAGCAGTGGATGGGGAGGGGGAAC	lnc-TUBB4A-1:1	lnc-TUBB4A-1:1	lnc-TUBB4A-1	lnc-TUBB4A-1	Homo sapiens tubulin, beta 4A class IVa (TUBB4A), transcript variant 3, [NM_006087]	chr19	6476038	6478811			lncRNA	LNCipedia
CUST_2766_PI438111429	7.69233	8.7679	8.1107	8.75235	9.93417	9.88276	9.83608	9.03313	0.394826	-1.34071	down	0.007421	0.560806	yes	CAAATCCCGCATCAGCACCGATTTACGCCAGAAAAATACGCGTGCAAGTGAGGTGGGGGG	TCONS_l2_00001985	TCONS_L2_00001985,TCONS_L2_00001986	linc-CROCC-2	linc-CROCC-2	Homo sapiens ciliary rootlet coiled-coil, rootletin (CROCC), [NM_014675]	chr1	16972068	16974587			lncRNA	UCSC
CUST_589_PI437859739	11.423	11.5053	11.1437	11.1616	10.0531	10.2051	9.98822	11.0019	1.99488	0.996305	up	0.0074583	0.560806	no	AAAGAAGAAATCAAAGGGATGCATGGATTACAGATATTTACCTCTGTCCCCAAACGCTGA	lnc-RP11-817J15.3.1-5:1	lnc-RP11-817J15.3.1-5:1	lnc-RP11-817J15.3.1-5	lnc-RP11-817J15.3.1-5		chr11	102751221	102751576			lncRNA	LNCipedia
CUST_8286_PI437859739	9.79481	10.5553	10.3089	10.6014	11.2188	11.076	11.2733	10.9021	0.573361	-0.802484	down	0.00746	0.560806	no	ATTACAAAAACCAAGCAAAACAGAACCCCTGGCTCCACGTTGATTTGGAGGGGGTAAGAT	lnc-FOXN2-6:1	lnc-FOXN2-6:1	lnc-FOXN2-6	lnc-FOXN2-6	Homo sapiens forkhead box N2 (FOXN2), [NM_002158]	chr2	48274642	48317508			lncRNA	LNCipedia
A_22_P00019225	13.4647	13.8702	13.4114	13.6541	14.1078	13.9706	14.1953	13.9809	0.725207	-0.463535	down	0.0074649	0.560806	no	GCTGCCTGCAGCTGGAGGCCACAGGCCCCCCATGTTGAAGAAGTGTCACCTTCAAAGGGA	lnc-EIF3A-2:1	linc|lnc-EIF3A-2:1|linc|TCONS_00018058|gb|BF371181	lnc-EIF3A-2	lnc-EIF3A-2:1	gb|CM1-FN0111-110700-313-g11 FN0111 Homo sapiens cDNA, mRNA sequence [BF371181]	chr10	120763047	120763396			lncRNA	agilent G3 V3
A_21_P0007309	11.4911	11.855	11.4429	12.0087	12.276	12.3201	12.4211	12.146	0.663714	-0.591367	down	0.00748	0.560806	no	GTAAAATAAATACAAACAAAATAAGCAATAATCTACCCCCTTCCTTTCTCCTCTGGTCCC	lnc-GLB1L2-3:1	linc|lnc-GLB1L2-3:1|linc|lnc-GLB1L2-3:3|linc|TCONS_00019550|linc|TCONS_00019551	lnc-GLB1L2-3	lnc-GLB1L2-3:1	linc|LNCipedia lincRNA (lnc-GLB1L2-3), lincRNA [lnc-GLB1L2-3:1]	chr11	134582350	134585997			lncRNA	agilent G3 V3
A_21_P0003291	4.07412	5.25069	4.18019	4.7554	5.76331	6.11962	5.51229	5.65177	0.436288	-1.19665	down	0.0074819	0.560806	yes	ATCTTGTTAGACAGAGGTGAATGGATGAGCCAATGAAAAATAAAGACAAGGACTGCAGTG	XR_241526	ref|XR_241526|ref|XR_249435|ref|XR_251407|linc|lnc-MINA-2:1	LOC101929320	uncharacterized LOC101929320	ref|PREDICTED: Homo sapiens uncharacterized LOC101929320 (LOC101929320), ncRNA [XR_241526]						lncRNA	agilent G3 V3
A_21_P0011389	8.7184	9.52366	9.04991	9.49685	10.6822	10.9403	10.846	9.7178	0.39246	-1.34938	down	0.0074996	0.560806	yes	AATGACCTTTTCTTCACGTGGTGGTCAACTCAGCAGTTGTAGAGATTTGAAATGGGGTGC	TCONS_l2_00009373	linc|TCONS_l2_00009373	XLOC_l2_005076		linc|BROAD Institute lincRNA (XLOC_l2_005076), lincRNA [TCONS_l2_00009373]	chr15	101088983	101092839			lncRNA	agilent G3 V3
CUST_18809_PI437845420	10.3022	10.8587	10.3759	11.0999	11.8659	11.6763	11.8065	11.1851	0.509	-0.974263	down	0.0075008	0.560806	no	ATAGAAATGCTCACTTCTTCCGGGGCTCATGTCCTTAGTCAGGGCTAGAGGGGGGCAGTG	lnc-NRBP2-2:3	lnc-NRBP2-2:3	lnc-NRBP2-2	lnc-NRBP2-2	Homo sapiens nuclear receptor binding protein 2 (NRBP2), [NM_178564]	chr8	144902402	144903913			lncRNA	LNCipedia
CUST_20713_PI437845250111	12.8221	13.4686	13.1465	13.6069	14.1214	14.1393	14.1327	13.7679	0.582651	-0.779296	down	0.0075571	0.560806	no	GCATTTGCCCCCTTCCCAACGCAGTTCAAAGCAATTTGAAATAAAGTCGTTCTCATATTC	ENST00000452468	ENST00000452468.1	CXorf49	CXorf49	chromosome X open reading frame 49	chrX	70934221	70936237			lncRNA	GENCODE
A_22_P00017190	9.35778	9.74727	9.14388	9.73589	10.8647	10.6116	10.8003	9.90327	0.483384	-1.04876	down	0.0075637	0.560806	yes	AACTGCAGCAATTTCCTTGAACTGTCTGTAGAAATTCTGGAGAGAAAGGGGGAAAATAAT	lnc-UCHL3-1:1	linc|lnc-UCHL3-1:1	lnc-UCHL3-1	lnc-UCHL3-1:1	linc|LNCipedia lincRNA (lnc-UCHL3-1), lincRNA [lnc-UCHL3-1:1]	chr13	76099349	76111991			lncRNA	agilent G3 V3
CUST_3561_PI437845250111	4.66041	4.73262	5.6628	4.52973	6.47351	6.174	6.22679	5.64099	0.4256	-1.23243	down	0.0076023	0.560806	yes	CTGGTATCTGGTTATATTGTGGCCTGACAGAGAAGTTTCTTTCGGGGCCAGTGAATTAAA	ENST00000417691	ENST00000417691.1	AC016747.3	AC016747.3		chr2	61370690	61372087			lncRNA	GENCODE
CUST_2311_PI437944915	5.20864	5.9104	6.24915	4.74802	3.58385	3.45016	4.32888	4.29164	3.06401	1.61542	up	0.0076049	0.560806	yes	CAGAGTATGGAAGACGTGTATTTTGGATCTTAACTGTCCTCTTTTACAAGGAATCTAAAA	lnc-TACSTD2-2:1	lnc-TACSTD2-2:1	lnc-TACSTD2-2	lnc-TACSTD2-2	Homo sapiens tumor-associated calcium signal transducer 2 (TACSTD2), [NM_002353]	chr1	59134104	59134963			lncRNA	LNCipedia
A_19_P00316667	10.2635	10.7128	10.3533	11.1041	11.5325	11.3635	11.6225	11.2324	0.562792	-0.829326	down	0.0076183	0.560806	no	TAACAAGAGTTATTTTTATGTAAGCTTCTCTCATTCCTCCACTGTGCGTGCTCGGGGGCT	NR_125815	ref|NR_125815|ens|ENST00000517491|linc|lnc-LEPROTL1-4:3|linc|lnc-LEPROTL1-4:5	LOC101929450	uncharacterized LOC101929450	ref|Homo sapiens uncharacterized LOC101929450 (LOC101929450), transcript variant 2, long non-coding RNA [NR_125815]	chr8	29605866	29656008			lncRNA	agilent G3 V3
CUST_18442_PI437845250111	9.72241	10.0298	9.52719	10.1688	11.3503	11.2045	11.5556	10.2925	0.423766	-1.23866	down	0.0076403	0.560806	yes	TTCCCTAATACTTTATTGGTTACCTCTAGGCCTGTGTGCGGCTGGGTGGGCTTGGGGGAG	ENST00000585496	ENST00000585496.1	CTD-2659N19.10	CTD-2659N19.10		chr19	12907637	12912663			lncRNA	GENCODE
A_22_P00023335	9.47175	10.1996	9.70934	10.4144	11.4886	11.1592	11.2668	10.5455	0.445585	-1.16623	down	0.0076604	0.560806	yes	ATTCTCAGTGGCCATTGGAATATTGCAGCTGCAAGCAAAGGTGACTTCAGCTGGGGGATT	lnc-CST9LP1-2:2	linc|lnc-CST9LP1-2:2|linc|TCONS_00028345	lnc-CST9LP1-2	lnc-CST9LP1-2:2	linc|LNCipedia lincRNA (lnc-CST9LP1-2), lincRNA [lnc-CST9LP1-2:2]	chr20	23495373	23499661			lncRNA	agilent G3 V3
CUST_62_PI438111429	9.50365	9.63755	9.29836	9.7716	10.6531	10.3801	10.6035	9.85546	0.566357	-0.820217	down	0.007679	0.560806	no	TTGACCACTGTGAAGACTGGTGTGGGAAGGGTCGTTTTGGATGCACTTGAGCAGGGGTCC	ENST00000493797	ens|ENST00000493797.1,ens|ENST00000432964.1,ens|ENST00000423728.1	RP4-669L17.10	RP4-669L17.10		chr1	139790	140339			lncRNA	Ensembl
CUST_1873_PI437944915	9.00304	9.66817	9.11651	9.75038	10.9569	10.7392	10.9823	9.88734	0.418436	-1.25692	down	0.0076831	0.560806	yes	ACAAAACGTAAAACAGAGGAGCATTGGATATGACATGTAATTCTACTCCCCGGGGGTAGC	lnc-SFN-3:1	lnc-SFN-3:1	lnc-SFN-3	lnc-SFN-3	Homo sapiens stratifin (SFN), [NM_006142]	chr1	27177619	27179702			lncRNA	LNCipedia
CUST_8108_PI437859739	7.88881	8.05759	8.07726	8.09829	8.45391	8.56596	8.74083	8.22345	0.724194	-0.465552	down	0.0077208	0.560806	no	AATCATGAGAGGTATTGCTATGGGAAAGATGACCAGACTCAAACCACCCACAGAGAGGAA	lnc-CLIP4-3:4	lnc-CLIP4-3:4	lnc-CLIP4-3	lnc-CLIP4-3	Homo sapiens CAP-GLY domain containing linker protein family, member 4 (CLIP4), transcript variant 3, [NM_001287528]	chr2	29545361	29550358			lncRNA	LNCipedia
A_22_P00006474	5.61482	6.95071	6.20825	6.51238	7.74272	7.84211	7.50682	7.17626	0.42178	-1.24544	down	0.0077429	0.560806	yes	AAATATCAACTTTTTTGTGACCAGAGACACCAAGGGGGATTGGCAAGAGGAAAAGATGGA	lnc-FEV-1:1	linc|lnc-FEV-1:1	lnc-FEV-1	lnc-FEV-1:1	linc|LNCipedia lincRNA (lnc-FEV-1), lincRNA [lnc-FEV-1:1]	chr2	219809350	219826625			lncRNA	agilent G3 V3
CUST_6279_PI437845250111	5.83729	5.86892	5.57893	6.25577	6.41141	6.39308	6.44492	6.58767	0.671731	-0.574045	down	0.0077812	0.560806	no	TGAGAGTAGGGCCTGGACAAGGTTTGTAATCCTATCACACTTCCAAAATTATTGAATAAA	ENST00000610270	ENST00000610270.1	RP11-365H22.2	RP11-365H22.2		chr4	52784938	52785547			lncRNA	GENCODE
CUST_17973_PI437845250111	4.86469	5.85353	6.04486	4.67566	3.7647	3.68914	4.09274	4.17153	2.69477	1.43016	up	0.0077963	0.560806	yes	TCGGTTTCATTGTTCATCCTCATGTGATGTTTGGCAAGAAATAAAACATTTCTGCGTTCA	ENST00000583852	ENST00000583852.1	RP11-17A19.2	RP11-17A19.2		chr18	24268075	24269632			lncRNA	GENCODE
CUST_9239_PI437859739	10.7175	11.2937	11.1174	11.7299	12.1249	12.1038	12.1805	11.8861	0.55126	-0.859196	down	0.0078622	0.560806	no	CAATGTAAAAATAAAGTGACAATTTGAAAACACAAAACCCATACTACTCCTCCCCCCACT	lnc-NR4A2-14:1	lnc-NR4A2-14:1	lnc-NR4A2-14	lnc-NR4A2-14	Homo sapiens nuclear receptor subfamily 4, group A, member 2 (NR4A2), [NM_006186]	chr2	156120674	156121335			lncRNA	LNCipedia
CUST_3809_PI437944915	11.5939	12.1549	11.92	12.0461	12.7439	12.6632	12.7437	12.2412	0.628839	-0.669236	down	0.0078764	0.560806	no	AGACAAACAGTAACAGAATAGACAAATGCAAGAGAGAGTGACTCTGGACCCCTCCCACAA	lnc-ADCK3-3:2	lnc-ADCK3-3:2	lnc-ADCK3-3	lnc-ADCK3-3	Homo sapiens aarF domain containing kinase 3 (ADCK3), [NM_020247]	chr1	227078385	227078887			lncRNA	LNCipedia
A_33_P3372722	8.69279	9.67589	9.20225	9.64636	10.8084	10.5567	10.6709	9.92089	0.439851	-1.18491	down	0.0078849	0.560806	yes	TAGAGAGTCTAAGATTGAGCTAAATATTTCCTGATCTCTCGAGAAAGGGGGAGGGGAGTG	lnc-ENDOD1-1:7	linc|lnc-ENDOD1-1:7|tc|THC2639225	lnc-ENDOD1-1	lnc-ENDOD1-1:7	tc|Q8L685_VOLCA (Q8L685) Pherophorin-dz1 protein precursor, partial (4%) [THC2639225]	chr11	94964897	94966510			lncRNA	agilent G3 V3
A_21_P0001979	3.98629	5.09693	4.46598	4.91365	6.28309	5.73838	6.35073	5.3835	0.399643	-1.32322	down	0.007905	0.560806	yes	GCATGAAGGCTGAAGAATTTAGAGGTTGGACCACAAAAGACAAACGGGAGATTTTGAGGG	ENST00000437967	ens|ENST00000437967|linc|lnc-SPP2-1:1|linc|TCONS_00003127|gb|AV654273			gb|AV654273 GLC Homo sapiens cDNA clone GLCDUB02 3' [AV654273]	chr2	235017725	235018125			lncRNA	agilent G3 V3
A_22_P00009081	4.86443	5.49584	4.83719	5.35298	5.79848	5.95049	5.83463	5.70706	0.621983	-0.685053	down	0.0079764	0.560806	no	AGGCCTGACACGTTGAAGTTGATGTCTGGAGACAGAAGGAGCGGAGACGGCTCTCAGAGA	NR_109952	ref|NR_109952|linc|lnc-LGALS2-1:1|gb|AK097791|gb|DB052550	LOC101927051	uncharacterized LOC101927051	ref|Homo sapiens uncharacterized LOC101927051 (LOC101927051), long non-coding RNA [NR_109952]	chr22	38037838	38054384			lncRNA	agilent G3 V3
A_22_P00001215	10.5699	10.5376	10.2653	10.7781	11.3068	11.4615	11.2644	10.8201	0.626128	-0.67547	down	0.0080175	0.560806	no	CTCCCCCAAAAAGTCTTCAGCATACTAAGCAAGTCGTTTACTGGAAGAAATTTAAACCTT	NR_046516	ref|NR_046516|linc|lnc-ANKRD10-3:1|gb|DB508209	ARHGEF7-AS1	ARHGEF7 antisense RNA 1	ref|Homo sapiens ARHGEF7 antisense RNA 1 (ARHGEF7-AS1), long non-coding RNA [NR_046516]	chr13	111796651	111800912			lncRNA	agilent G3 V3
CUST_7889_PI437845250111	10.0022	10.1583	9.66393	10.2267	11.7207	11.6476	11.6879	10.3928	0.39244	-1.34946	down	0.0080812	0.560806	yes	ACTATGTTCAAATTCAAGGACGCACATCAGATACACAGAAAGGCTGCCTGTGGGGGAATT	ENST00000517299	ENST00000517299.1	CTB-33O18.3	CTB-33O18.3		chr5	173006646	173012071			lncRNA	GENCODE
CUST_4811_PI437845250111	5.35634	5.93867	5.79088	6.00121	4.59336	4.36771	4.88936	5.31962	1.97145	0.979261	up	0.0080821	0.560806	no	TTCTGATGAGACAGAAGACGAGAATTCTGCAGTCCCAGTGAAGGTTCTGGTTCTAGCAAT	ENST00000608316	ENST00000608316.1	RP11-367H1.1	RP11-367H1.1		chr2	242521337	242522141			lncRNA	GENCODE
A_21_P0008436	8.28344	9.2494	8.59877	9.36435	10.5829	10.2398	10.7286	9.58727	0.376138	-1.41067	down	0.0081011	0.560806	yes	ATAAGATGAAGTTTCCAGGAACTCATGTGATCATGAGACTCTGCAGTCACTTCAGGGGGT	ENST00000556130	ens|ENST00000556130|ens|ENST00000556434|ref|XR_110289|ref|XR_111440	LOC100506446	uncharacterized LOC100506446	ref|PREDICTED: Homo sapiens uncharacterized LOC100506446 (RP11-58E21.4), ncRNA [XR_110289]	chr14	50412872	50427380			lncRNA	agilent G3 V3
A_22_P00024323	4.2642	4.78418	4.65449	4.99377	5.60358	6.25728	5.88874	5.18992	0.479392	-1.06072	down	0.0081011	0.560806	yes	GGCAAACTTACAAGGAAAGCAAGGATGAGTGCTAATATGTACCATATTCATGTGAATATA	lnc-C5orf42-3:3	linc|lnc-C5orf42-3:3|tc|THC2695175	lnc-C5orf42-3	lnc-C5orf42-3:3	linc|LNCipedia lincRNA (lnc-C5orf42-3), lincRNA [lnc-C5orf42-3:3]	chr5	36666315	36725275			lncRNA	agilent G3 V3
CUST_487_PI437859739	9.25356	9.8469	9.30204	9.92225	11.1883	10.9082	11.248	10.0547	0.415058	-1.26861	down	0.0081421	0.560806	yes	CCAGTAGGATGCATGGCACAGATGTATTAGTCAAATAATATATGAAGTGGGGGAAAAGGA	lnc-CTSC-2:1	lnc-CTSC-2:1	lnc-CTSC-2	lnc-CTSC-2	Homo sapiens cathepsin C (CTSC), transcript variant 1, [NM_001814]	chr11	88096228	88096506			lncRNA	LNCipedia
A_22_P00000847	5.4487	5.5822	5.42027	5.66347	6.40908	6.0054	5.84096	5.96566	0.694182	-0.526615	down	0.0081553	0.560806	no	CAGGCAGGAAATGAAGATCAGAAAAAGGCTATTGTCTCATGAATATGAGCCAGACTCCAC	NR_024398	ref|NR_024398|linc|lnc-AGGF1-3:1|linc|lnc-AGGF1-3:14|linc|lnc-AGGF1-3:7	ZBED3-AS1	ZBED3 antisense RNA 1	ref|Homo sapiens ZBED3 antisense RNA 1 (ZBED3-AS1), long non-coding RNA [NR_024398]	chr5	76382622	76444176			lncRNA	agilent G3 V3
A_21_P0002381	4.483	5.22502	5.39839	4.64726	6.21559	5.95483	6.17678	5.55768	0.487069	-1.0378	down	0.008181	0.560806	yes	TTGCTGAACAAGGAAAAGAGCCCATCAGAGATCGAGAATGCTTGTTATTAGTAACTTAAA	lnc-MYT1L-1:1	linc|lnc-MYT1L-1:1|linc|TCONS_00004098	lnc-MYT1L-1	lnc-MYT1L-1:1	linc|LNCipedia lincRNA (lnc-MYT1L-1), lincRNA [lnc-MYT1L-1:1]	chr2	2614075	2617131			lncRNA	agilent G3 V3
A_22_P00016203	8.74212	8.51593	8.45599	8.54083	8.79008	8.86932	8.81582	8.78666	0.839878	-0.251749	down	0.0082029	0.560806	no	GTGGAGCCCGAAAGAGTGGTGGGAACCCCAGCCCGGGAGGGACGCGGCCGCCGCTCGGGC	NR_029380	ref|NR_029380|linc|lnc-TLX1-2:2|linc|lnc-TLX1-2:1|gb|AK294034	LBX1-AS1	LBX1 antisense RNA 1 (head to head)	ref|Homo sapiens LBX1 antisense RNA 1 (head to head) (LBX1-AS1), long non-coding RNA [NR_029380]	chr10	102989350	102998616			lncRNA	agilent G3 V3
A_21_P0007122	5.8758	5.88013	6.0591	6.11481	6.602	6.99746	6.80259	6.23128	0.625953	-0.675873	down	0.008298	0.560806	no	GTGCTTTAACACCAAATCTGAAAATTGTTCAGAAGAGAAACATTGAGCATGAACACCATC	NR_034137	ref|NR_034137|linc|lnc-CTR9-3:6|linc|lnc-CTR9-3:5|linc|lnc-CTR9-3:3	ZBED5-AS1	ZBED5 antisense RNA 1	ref|Homo sapiens ZBED5 antisense RNA 1 (ZBED5-AS1), long non-coding RNA [NR_034137]	chr11	10879763	10900823			lncRNA	agilent G3 V3
A_21_P0013532	9.94662	10.4252	10.1744	10.472	11.4153	11.3274	11.3171	10.5622	0.535538	-0.90094	down	0.0083373	0.560806	no	ATGCATGCCTGCCATCTTCATCGTTTCATTACCACCATCCAACACTATCGGGGGACCTGC	TCONS_l2_00028458	linc|TCONS_l2_00028458|gb|DT218726	XLOC_l2_014098		linc|BROAD Institute lincRNA (XLOC_l2_014098), lincRNA [TCONS_l2_00028458]	chr8	7010238	7044422			lncRNA	agilent G3 V3
CUST_14667_PI437845250111	8.85387	8.65103	8.45761	8.43331	7.5719	7.67347	7.62289	8.34422	1.73608	0.795835	up	0.0083813	0.560806	no	GTTCCAATGGTGTCCCTGATGCCAAGTCTGATGTTAAAGCTATTTTGTAAAATAAAAGAA	ENST00000602615	ENST00000602615.1	RP11-248J18.3	RP11-248J18.3		chr14	51190495	51190990			lncRNA	GENCODE
CUST_3101_PI437845250111	7.92541	7.66261	7.23706	7.49268	8.08477	8.16366	8.39172	8.14103	0.652544	-0.615854	down	0.0084008	0.560806	no	TCAAAGATGAATTCCATGTGTTTGGAGAAGAAGCCCTAGCCTCAACACAAAGGTTGGCCA	ENST00000453880	ENST00000453880.1	AC107070.1	AC107070.1		chr2	4007852	4021617			lncRNA	GENCODE
CUST_7427_PI437845250111	5.43496	6.31797	5.74637	6.2005	7.66042	7.47366	7.59544	6.43108	0.388181	-1.3652	down	0.0084017	0.560806	yes	CCATGTTCTCTAAACATGAATATGCCTTTGGGGGAAGACAGAAGAACATGGAAGCCATGT	ENST00000506665	ENST00000506665.1	MEF2C-AS1	MEF2C-AS1	MEF2C antisense RNA 1	chr5	88188074	88261713			lncRNA	GENCODE
CUST_8471_PI437859739	5.11084	4.83346	5.55468	5.01193	4.51752	3.80122	4.43061	4.334	1.81113	0.856888	up	0.0084248	0.560806	no	AGTTGTGTTCAGCCACTGAAATCATATGGTGTCTTGGTACTGCAGTATAGGTTGGCCTGT	lnc-VAX2-5:1	lnc-VAX2-5:1	lnc-VAX2-5	lnc-VAX2-5	Homo sapiens ventral anterior homeobox 2 (VAX2), [NM_012476]	chr2	70968508	70968986			lncRNA	LNCipedia
CUST_19275_PI437845250111	9.78899	10.5469	9.92559	10.7266	11.6702	11.3656	11.7043	10.8678	0.449077	-1.15497	down	0.0085175	0.560806	yes	TAGATTTTGGGAATTCATTCAGGTGGAAACAGCATTTCTTGCCATCACATGATGGGGGTG	ENST00000426491	ENST00000426491.1	SNAP25-AS1	SNAP25-AS1	SNAP25 antisense RNA 1	chr20	10055085	10200154			lncRNA	GENCODE
A_22_P00006051	13.1832	13.5718	13.0871	13.3047	13.662	13.6623	13.7209	13.8437	0.739427	-0.43552	down	0.0085241	0.560806	no	AAGGGATTCCACCCCCCATTCCAAGTCCCCTCCAAAAATATATATTGAAAGAAAACAAAA	ENST00000425153	ens|ENST00000425153|linc|lnc-FAM125B-2:1|linc|TCONS_00015754|gb|BG192886			gb|RST12008 Athersys RAGE Library Homo sapiens cDNA [BG192886]	chr9	129289897	129292622			lncRNA	agilent G3 V3
CUST_19134_PI437845250111	9.82456	10.2622	9.8192	10.2843	11.5704	11.1804	11.3445	10.4198	0.472638	-1.08119	down	0.0085551	0.560806	yes	ACATGTTCCTTGGGCCTTATTTACAGATTCACAGTTGGGGGGCACGGAAGGGGGGTGGAG	ENST00000596786	ENST00000596786.1	CTD-2105E13.14	CTD-2105E13.14		chr19	55823397	55823863			lncRNA	GENCODE
CUST_4095_PI437845250111	7.3422	7.65678	7.87305	7.49879	8.51101	8.75973	8.62137	7.89344	0.55337	-0.853683	down	0.0085583	0.560806	no	GAATCCATGGCTTTCAGTGTCTGGCCCTATTTCTTCTAGTTCAAGAATTTTAAGAAAAAA	ENST00000419223	ENST00000419223.1	AC023347.1	AC023347.1		chr2	127069991	127086709			lncRNA	GENCODE
CUST_1206_PI438111429	6.02846	6.09052	6.08557	6.26465	6.54086	6.64479	7.01029	6.40688	0.690924	-0.533401	down	0.0086157	0.560806	no	TTATCAAAACCTGAGCTAAAACCAATGCATCAGCTGATGATGACAGCAGAGAGTGGCAGG	ENST00000359941	ens|ENST00000359941.5,ens|ENST00000416560.1,ens|ENST00000432193.1	TP53TG1	TP53TG1	TP53 target 1 (non-protein coding)	chr7	86954541	86974831			lncRNA	Ensembl
CUST_3507_PI437845420	5.7695	6.70512	6.49918	6.40103	7.71211	7.85274	8.11606	6.86491	0.408173	-1.29275	down	0.0086387	0.560806	yes	CATGATTTTGAAGTCAAAAGAGAGAGAATATTTGCCAAGGAGGGGTGAGTTATAGTATGT	lnc-BDP1-5:1	lnc-BDP1-5:1	lnc-BDP1-5	lnc-BDP1-5	Homo sapiens B double prime 1, subunit of RNA polymerase III transcription initiation factor IIIB (BDP1), [NM_018429]	chr5	70504654	70505021			lncRNA	LNCipedia
A_19_P00321781	11.3813	11.7091	11.5403	12.067	12.3331	12.346	12.4969	12.1004	0.63965	-0.644646	down	0.0086396	0.560806	no	AATTTGTCCATAGCCTGTGACAGCAAAGATCACAAAATTCTTCCCTCCCCTTTAGGGCCT	ENST00000554129	ens|ENST00000554129|gb|BC067360|gb|BC084561|tc|THC2491927	LOC100506499	uncharacterized LOC100506499	gb|Homo sapiens cDNA clone IMAGE:5813017, partial cds. [BC067360]	chr14	50504313	50507947			lncRNA	agilent G3 V3
CUST_8507_PI437845420	5.42446	5.31575	4.98349	5.51545	6.08693	5.67376	6.02762	5.78267	0.667593	-0.582958	down	0.0086564	0.560806	no	AGTAGTTAAGCAGTATGGCAAAGAATCTCAGGCCAAGAAAGTCACTGAAAATATTTCAAA	lnc-TYRP1-5:1	lnc-TYRP1-5:1	lnc-TYRP1-5	lnc-TYRP1-5	Homo sapiens tyrosinase-related protein 1 (TYRP1), [NM_000550]	chr9	10532144	10532411			lncRNA	LNCipedia
A_22_P00010975	10.7904	10.8757	10.8964	11.1776	12.2606	12.218	12.3689	11.2131	0.472994	-1.08011	down	0.0086621	0.560806	yes	AAAGGAACATTACTCCTGGAGCCCAGCTCTTCCCTTGAGGGCTAGAGCGAGGGGGTATCT	NR_045725	ref|NR_045725|linc|lnc-NRIP2-5:2|linc|lnc-NRIP2-5:1|linc|lnc-NRIP2-5:3	CACNA1C-AS1	CACNA1C antisense RNA 1	ref|Homo sapiens CACNA1C antisense RNA 1 (CACNA1C-AS1), long non-coding RNA [NR_045725]	chr12	2785166	2800323			lncRNA	agilent G3 V3
A_21_P0011779	8.28768	8.44769	8.5984	8.47782	8.7226	8.81546	8.89101	8.65067	0.802715	-0.31704	down	0.0086798	0.560806	no	CATTGTACCTGGCCCGCATCACTCAGTAACTGTCACCTTTGATTTATTGATTTACTTGAG	ENST00000590657	ens|ENST00000590657|ens|ENST00000585356|ref|XR_424981|linc|lnc-ZFP14-1:4	LINC00665	long intergenic non-protein coding RNA 665	ens|long intergenic non-protein coding RNA 665 [Source:HGNC Symbol;Acc:HGNC:44323] [ENST00000590657]	chr19	36803968	36806639			lncRNA	agilent G3 V3
CUST_8035_PI437845250111	13.9933	14.6364	14.1985	14.5967	15.2705	15.0934	15.0462	14.8107	0.616008	-0.698979	down	0.0087021	0.560806	no	GTCTCTTTGTATAATGCAGCATTTTGCCCCCCTTTTGGAATAAAACTGGTTTTAATAGAG	ENST00000607565	ENST00000607565.1	RP11-506K6.4	RP11-506K6.4		chr6	3311896	3313884			lncRNA	GENCODE
A_21_P0008393	3.71031	4.39396	4.42607	4.5893	5.61879	5.54903	5.45016	4.75589	0.478451	-1.06356	down	0.0087401	0.560806	yes	TGATCATCGGTGACTTCACTTAACCAATAAATCAAACGTGTTGAAATACACACATGTCAG	ENST00000555725	ens|ENST00000555725|ref|XR_110252|ref|XR_111466|ref|XR_172064	LOC100507277	uncharacterized LOC100507277	ref|PREDICTED: Homo sapiens uncharacterized LOC100507277 (LOC100507277), ncRNA [XR_110252]	chr14	101908413	101910652			lncRNA	agilent G3 V3
CUST_2937_PI437944915	4.52567	4.73596	4.96736	5.17615	5.54688	5.63916	6.13877	5.37756	0.564754	-0.824306	down	0.0087847	0.560806	no	AACATACAGCATGGGGAGTGATTAGCAGAGAGGGAAAGCAAGTATCATGCTGTGGCAAAA	lnc-SPRR1A-2:1	lnc-SPRR1A-2:1	lnc-SPRR1A-2	lnc-SPRR1A-2	Homo sapiens small proline-rich protein 1A (SPRR1A), transcript variant 2, [NM_005987]	chr1	152974224	152974876			lncRNA	LNCipedia
CUST_20393_PI437845250111	5.34665	5.94611	5.75399	6.04181	4.7428	4.80637	5.18491	5.26429	1.70829	0.772549	up	0.0088152	0.560806	no	ACTCAGGGGTTAATCCATAGGGCTTATTCTGGATACAGTTTTCTGATCTTACAGAGCCAG	ENST00000602955	ENST00000602955.1	RP3-430N8.10	RP3-430N8.10		chr22	31373502	31373844			lncRNA	GENCODE
A_22_P00021928	3.75933	5.2063	5.00895	4.90691	6.02303	6.29824	6.14893	5.72442	0.398243	-1.32828	down	0.0088244	0.560806	yes	TGGGATTCATAAGAGGAGGAAGAAACCTATCATGCTGACGGGTAGTGAAGAAGAGAAATG	lnc-MTRNR2L3-1:1	linc|lnc-MTRNR2L3-1:1|gb|AK096426|tc|THC2488289	lnc-MTRNR2L3-1	lnc-MTRNR2L3-1:1	gb|Homo sapiens cDNA FLJ39107 fis, clone NTONG2005062. [AK096426]	chr20	55959215	55968118			lncRNA	agilent G3 V3
A_22_P00008079	3.30803	4.46974	4.73806	4.33054	5.78984	5.76645	6.89086	5.34099	0.300317	-1.73544	down	0.0088621	0.560806	yes	CAGGCACTATCTATGGACTGAGAAGAGAAGGACTTTAAAACAGTGGTAAAGAAAGCAACA	lnc-IKZF2-3:4	linc|lnc-IKZF2-3:4|linc|lnc-IKZF2-3:3|linc|lnc-IKZF2-3:1|linc|TCONS_00005330	lnc-IKZF2-3	lnc-IKZF2-3:4	linc|LNCipedia lincRNA (lnc-IKZF2-3), lincRNA [lnc-IKZF2-3:4]	chr2	214131565	214140991			lncRNA	agilent G3 V3
CUST_1890_PI437944915	6.1267	5.65708	5.2171	5.63433	5.06711	4.80335	4.93142	4.56308	1.76242	0.817558	up	0.0088625	0.560806	no	ACAATCCATCCAAGTTTTACTCAGTGAATGTGGATTATAGCAAACTGAAGAAAGAAGGTC	lnc-ATPIF1-3:1	lnc-ATPIF1-3:1	lnc-ATPIF1-3	lnc-ATPIF1-3	Homo sapiens ATPase inhibitory factor 1 (ATPIF1), transcript variant 1, [NM_016311]	chr1	28436249	28436809			lncRNA	LNCipedia
CUST_10097_PI437845420	4.23993	4.73022	5.24985	4.70831	6.19709	6.02862	5.84761	5.26473	0.46573	-1.10243	down	0.008863	0.560806	yes	ACTCTCTCAAGCAGTAGCAAAAGTAGCAAAATGCAGCTTGCGGGTACATATGGGCAACAT	lnc-CXorf64-8:1	lnc-CXorf64-8:1	lnc-CXorf64-8	lnc-CXorf64-8		chrX	126930104	126930714			lncRNA	LNCipedia
CUST_4286_PI437845250111	7.19047	7.2073	7.66378	7.26938	6.03177	6.31406	6.52097	6.97945	1.82914	0.871169	up	0.0088782	0.560806	no	GGATTAATGTGTTCCACTTCTGCTGCCTGAGAAAATGGAGAAATTAAGTCCTTTCCATGG	ENST00000436506	ENST00000436506.1	AC009299.3	AC009299.3		chr2	162101266	162103965			lncRNA	GENCODE
A_21_P0010029	8.92733	8.7783	8.79612	8.47168	9.23912	9.4286	9.54844	9.02851	0.674639	-0.567812	down	0.0088831	0.560806	no	TTAATAACAAGTCAGTTGAAAGCCCTGCCTTGCCAGTTTCCACAGTCACAATGTGGCCTT	lnc-FAM182B-1:1	linc|lnc-FAM182B-1:1|linc|TCONS_00028355	lnc-FAM182B-1	lnc-FAM182B-1:1	linc|LNCipedia lincRNA (lnc-FAM182B-1), lincRNA [lnc-FAM182B-1:1]	chr20	25730058	25732440			lncRNA	agilent G3 V3
CUST_1371_PI437845250111	8.76764	8.6483	8.50112	8.79189	8.06986	8.50576	8.16308	8.21566	1.35533	0.438648	up	0.0088834	0.560806	no	GCCCTTAATACAATTCATTCCACCCATTAAGTCTTCAATAAATGTTCAGCATATCCAGTT	ENST00000435388	ENST00000435388.1	RP4-635E18.6	RP4-635E18.6		chr1	11159732	11162157			lncRNA	GENCODE
A_21_P0010891	6.64972	5.25264	6.21151	5.72776	7.31517	6.9032	7.68199	7.16298	0.4046	-1.30543	down	0.0088973	0.560806	yes	CTTCTCAATCCCTAAATGACAAAGGTTTGGGAAGGAAGACTTGGACCGAGGCTTGCATTT	NR_120611	ref|NR_120611|ref|XR_428771|ref|XR_252774|ref|XR_428781	NUTM2B-AS1	NUTM2B antisense RNA 1	ref|Homo sapiens NUTM2B antisense RNA 1 (NUTM2B-AS1), transcript variant 1, long non-coding RNA [NR_120611]	chr10	81522327	81586350			lncRNA	agilent G3 V3
CUST_8539_PI437845420	6.17811	6.41846	6.33735	6.30722	7.10131	7.22191	6.71778	6.59857	0.659932	-0.59961	down	0.0088992	0.560806	no	AAATGATGCAGTGGAAACCATGGGAGAGACTCCTGCCAATCAGTGGAAATGGCCAATATA	lnc-RPS6-2:1	lnc-RPS6-2:1	lnc-RPS6-2	lnc-RPS6-2	Homo sapiens ribosomal protein S6 (RPS6), [NM_001010]	chr9	19383214	19383885			lncRNA	LNCipedia
A_22_P00004253	5.26151	5.60443	5.81936	5.36049	5.06458	4.83196	4.99127	5.07032	1.43586	0.521915	up	0.0089045	0.560806	no	GAATGCATTTGGAGTAGGTGATGTTTAATGATCCTTTCTGTTCTCAATTCCTGTAATACA	ENST00000425763	ens|ENST00000425763|linc|lnc-CMPK2-14:1|linc|TCONS_00003169				chr2	5689911	5696163			lncRNA	agilent G3 V3
A_21_P0010724	9.71225	10.2321	11.3258	10.2127	11.9578	12.0117	11.7787	11.3664	0.376858	-1.40791	down	0.0089581	0.560806	yes	GATTCCTTTTATCATTTTGTCCAAAGGCTCCACCTTCCTGAATATTACTGCTTTATACCC	NR_027354	ref|NR_027354|ens|ENST00000544283|ref|XR_431255|gb|AK311729	LOC645166	lymphocyte-specific protein 1 pseudogene	ref|Homo sapiens lymphocyte-specific protein 1 pseudogene (LOC645166), transcript variant 1, non-coding RNA [NR_027354]	chr1	148930404	148953054			lncRNA	agilent G3 V3
A_22_P00003621	3.44126	4.58495	4.38589	4.66681	5.73735	5.37001	5.6384	5.11958	0.436299	-1.19661	down	0.00896	0.560806	yes	CAGAGTCCTTAGAAGATAGTTTATTGGACAAAATATCCAAGTATGAACAGACAGATGAGA	lnc-CD44-2:1	linc|lnc-CD44-2:1	lnc-CD44-2	lnc-CD44-2:1	linc|LNCipedia lincRNA (lnc-CD44-2), lincRNA [lnc-CD44-2:1]	chr11	35440603	35442549			lncRNA	agilent G3 V3
A_21_P0002345	3.71958	4.81382	4.81165	5.098	5.67874	6.03475	5.62307	6.03751	0.425505	-1.23275	down	0.008976	0.560806	yes	AATGGAAAGTTAAAGGTATCCTGACATACAGCTGCAGAGACAGACACTGTATTGCCTCGG	lnc-ATIC-4:1	linc|lnc-ATIC-4:1|linc|TCONS_00004013	lnc-ATIC-4	lnc-ATIC-4:1	linc|LNCipedia lincRNA (lnc-ATIC-4), lincRNA [lnc-ATIC-4:1]	chr2	216341369	216351340			lncRNA	agilent G3 V3
CUST_831_PI437845420	7.89797	9.15509	8.60405	8.98483	10.2779	9.92954	10.0361	9.42883	0.418232	-1.25762	down	0.0090168	0.560806	yes	ATTGATAGAAGCTCGAGCAACGATCGTTCCTATTATGTATGTTAAGCAAAGGGGCTGGGG	lnc-RYBP-7:1	lnc-RYBP-7:1	lnc-RYBP-7	lnc-RYBP-7	Homo sapiens RING1 and YY1 binding protein (RYBP), [NM_012234]	chr3	72211396	72212076			lncRNA	LNCipedia
A_21_P0001366	4.61677	5.45998	4.73634	4.74148	6.49249	5.62555	5.92875	5.69008	0.484453	-1.04557	down	0.00904	0.560806	yes	ATGGGGTTTCAAGTCATCACAGGGACTGAATTTAGTCTCAAGTACCATAAAGAAAATACT	lnc-TSHB-2:1	linc|lnc-TSHB-2:1|linc|TCONS_00001113	lnc-TSHB-2	lnc-TSHB-2:1	linc|LNCipedia lincRNA (lnc-TSHB-2), lincRNA [lnc-TSHB-2:1]	chr1	115724042	115765741			lncRNA	agilent G3 V3
A_22_P00002241	12.3389	12.3632	12.1418	12.8698	12.9604	12.9978	13.1971	13.04	0.650485	-0.620413	down	0.009081	0.560806	no	AGTGAGTAAAGGGAAAATTTTCACTTCTTCCTATGGAAGCCTGTCACCCCCCAACTCCAT	ENST00000433460	ens|ENST00000433460|linc|lnc-C10orf114-2:1|linc|TCONS_00017938|gb|DB068425			gb|DB068425 TESTI4 Homo sapiens cDNA clone TESTI4010351 5' [DB068425]	chr10	21629162	21661879			lncRNA	agilent G3 V3
CUST_1983_PI437944915	13.0493	13.2079	13.4332	13.8054	14.1533	14.0758	14.0455	13.8686	0.632059	-0.661868	down	0.0090817	0.560806	no	AGTTGTCGGACTGTCTCTTGCCTCTCCCCCCATTAAAAAAGAGAAAATCTCCAGGCTAAA	lnc-CSMD2-5:1	lnc-CSMD2-5:1	lnc-CSMD2-5	lnc-CSMD2-5	ens|CUB and Sushi multiple domains 2 [Source:HGNC Symbol;Acc:HGNC:19290] [ENST00000373377]	chr1	33818813	33820504			lncRNA	LNCipedia
A_22_P00023903	4.33151	5.61055	4.83023	5.67027	6.32419	6.66929	6.47209	6.14578	0.408329	-1.2922	down	0.0091002	0.560806	yes	CCAAGAAAGACTTAATAAGAAGCTGAGCCTTAAATGATCAAGAAGCACTGGATAGATAAG	lnc-TCERG1-2:1	linc|lnc-TCERG1-2:1|gb|CB959689|tc|THC2610715	lnc-TCERG1-2	lnc-TCERG1-2:1	gb|AGENCOURT_13893897 NIH_MGC_147 Homo sapiens cDNA clone IMAGE:30344634 5', mRNA sequence [CB959689]	chr5	145942788	145996567			lncRNA	agilent G3 V3
A_21_P0003370	4.56167	5.49471	5.14427	5.94817	6.56774	6.51392	6.8022	6.14688	0.42914	-1.22048	down	0.0091204	0.560806	yes	TTATGGGGAAATAAGGAAAAGCAATAATTTATAATGAAATAAAAACTAATGATCAACATA	ENST00000509782	ens|ENST00000509782|ens|ENST00000513836|linc|lnc-POLR2B-6:2|linc|lnc-POLR2B-6:1				chr4	59879290	59912677			lncRNA	agilent G3 V3
A_22_P00002920	9.89326	10.0203	9.61034	10.0089	11.5297	11.4257	11.6034	10.2003	0.404278	-1.30658	down	0.0091377	0.560806	yes	CTGTGCTTGTCTGGAAGAACTGAGAAGAAAGTAAGATGGTTGAAAAGGGGGGACAGATAA	lnc-C5orf25-1:1	linc|lnc-C5orf25-1:1|tc|THC2757109	lnc-C5orf25-1	lnc-C5orf25-1:1	linc|LNCipedia lincRNA (lnc-C5orf25-1), lincRNA [lnc-C5orf25-1:1]	chr5	175774943	175780587			lncRNA	agilent G3 V3
A_21_P0013277	8.16636	9.23772	8.70076	9.14324	10.0634	9.99864	9.96313	9.46412	0.479534	-1.06029	down	0.0092562	0.560806	yes	CAACTACCTTTGCTGACTCTCTGATGGCATTACATGAAGGAATAATGAACTGGGGCTCAG	TCONS_l2_00026264	linc|TCONS_l2_00026264	XLOC_l2_013646		linc|BROAD Institute lincRNA (XLOC_l2_013646), lincRNA [TCONS_l2_00026264]	chr7	149589256	149606765			lncRNA	agilent G3 V3
A_33_P3375708	7.59684	8.94852	8.41225	8.91116	10.1133	9.8656	9.85052	9.35758	0.397889	-1.32956	down	0.0092573	0.560806	yes	TCCTTGTTTTCAGACTATAAAAATAGACCGGGTTAGGAGTTAGACAGTTTAAAAGGGGGA	TCONS_l2_00023026	linc|TCONS_l2_00023026|tc|THC2569912	XLOC_l2_012147		linc|BROAD Institute lincRNA (XLOC_l2_012147), lincRNA [TCONS_l2_00023026]	chr5	95170128	95170750			lncRNA	agilent G3 V3
A_24_P417935	9.5595	9.73394	9.1525	9.63635	11.2207	11.1136	11.2632	9.87186	0.393174	-1.34676	down	0.0092591	0.560806	yes	TCTGACCCGTGCTGGACACGATCAGGAACTCAAAGTTTTCCTCTGAGTGGGGGATGGGAT	NR_027032	ref|NR_027032|gb|BC069024|gb|BC019026|gb|BC039697	AGAP2-AS1	AGAP2 antisense RNA 1	ref|Homo sapiens AGAP2 antisense RNA 1 (AGAP2-AS1), long non-coding RNA [NR_027032]	chr12	58120054	58122139			lncRNA	agilent G3 V3
A_33_P3327041	4.19084	4.9894	5.13007	5.27141	6.21686	5.99307	5.99485	5.56434	0.484024	-1.04685	down	0.0092844	0.560806	yes	CTTGAGAACAATATTAGAATCCCTATGGACAAAGAGGCCAAAAGAATTGTTGTTGGTTTA	NR_033969	ref|NR_033969|tc|THC2603267	PLCE1-AS1	PLCE1 antisense RNA 1	ref|Homo sapiens PLCE1 antisense RNA 1 (PLCE1-AS1), long non-coding RNA [NR_033969]	chr10	96039046	96046827			lncRNA	agilent G3 V3
A_21_P0013840	4.28703	4.96324	4.62895	4.73241	5.32819	5.37614	5.0718	5.1945	0.664457	-0.589752	down	0.0092965	0.560806	no	GGAGAGTAAAATAATTAATGAGTCAAGGTCTCAGGAGAGACAGAAGGATGACTTACAACT	NR_039991	ref|NR_039991|ref|NR_109985|linc|lnc-F8A2-2:2|linc|lnc-CLIC2-1:1	TMLHE-AS1	TMLHE antisense RNA 1	ref|Homo sapiens TMLHE antisense RNA 1 (TMLHE-AS1), long non-coding RNA [NR_039991]	chrX	154696200	154723771			lncRNA	agilent G3 V3
CUST_8327_PI437845250111	7.43835	6.75679	6.7306	7.02995	6.34099	6.50713	6.16415	6.2009	1.60841	0.685632	up	0.0092996	0.560806	no	TATTGTATCAGGCTCAACAGCACCTTTCACCAAAGGATGAGACTTCACAACCATTAGATC	ENST00000605910	ENST00000605910.1	TRAM2-AS1	TRAM2-AS1	TRAM2 antisense RNA 1 (head to head)	chr6	52443164	52448357			lncRNA	GENCODE
A_32_P942508	7.41775	7.97209	7.39757	7.40563	8.3	8.21628	8.2848	7.91537	0.645795	-0.630852	down	0.0093176	0.560806	no	GAGCTCACTGTCCTGCAGGAGAGGAGCAGGCCCACGTCCAAGAAGATGGCTGTATGTTTT	NR_028336	ref|NR_028336|ens|ENST00000613377|ens|ENST00000426869|linc|lnc-FAM27L-1:2	FAM27L	family with sequence similarity 27-like	ref|Homo sapiens family with sequence similarity 27-like (FAM27L), long non-coding RNA [NR_028336]	chr17	21825297	21826499			lncRNA	agilent G3 V3
CUST_3072_PI437859739	8.75768	9.64726	9.11018	9.70125	10.9228	10.8287	11.0487	9.82773	0.391507	-1.35289	down	0.0093849	0.560806	yes	CAGAAGAGGTGCACAAGAAAGCAAAGGTAGACTTTAGAAAGAGAGTTGGGGGAGTACAAT	lnc-METTL17-1:4	lnc-METTL17-1:4	lnc-METTL17-1	lnc-METTL17-1	Homo sapiens methyltransferase like 17 (METTL17), transcript variant 2, [NM_022734]	chr14	21458138	21460435			lncRNA	LNCipedia
CUST_6361_PI437845420	6.01193	6.06282	6.57128	6.43518	7.24854	7.16254	7.14113	6.59141	0.588208	-0.765601	down	0.0093985	0.560806	no	CCACGGAGTGAGGGGGAAATTTGCAGTGGTGAGAAAATGTATAAAGAAAGATTCTGGGAA	lnc-STK17A-2:1	lnc-STK17A-2:1	lnc-STK17A-2	lnc-STK17A-2	Homo sapiens serine/threonine kinase 17a (STK17A), [NM_004760]	chr7	43622356	43659322			lncRNA	LNCipedia
A_21_P0009183	9.40928	10.2826	9.82182	10.5214	11.2494	10.9598	11.2265	10.7355	0.488356	-1.034	down	0.0094563	0.560806	yes	TAAAGACTCCAAAGTGAAGTGAGGCTGGCTTCACTCCAGCTCACAGCAGAGGAGGGGGCA	lnc-FSCN2-1:3	linc|lnc-FSCN2-1:3|linc|TCONS_00025202	lnc-FSCN2-1	lnc-FSCN2-1:3	linc|LNCipedia lincRNA (lnc-FSCN2-1), lincRNA [lnc-FSCN2-1:3]	chr17	79486065	79494802			lncRNA	agilent G3 V3
CUST_1032_PI437947525111	4.63661	5.14216	5.59958	4.80499	6.50334	5.84687	5.81952	5.99481	0.501631	-0.995301	down	0.0094785	0.560806	no	GCCCTGTCTACTGTCAGCAGAGCCAAGCTGAGAAGGATGGGCACGAGAAAAGGTTGCTAA	TCONS_00018278	TCONS_00018278	linc-RPP30-5	linc-RPP30-5	Homo sapiens ribonuclease P/MRP 30kDa subunit (RPP30), transcript variant 1, [NM_001104546]	chr10	91613563	91674712			lncRNA	UCSC
A_22_P00020531	4.10003	5.51946	4.45308	4.9394	6.69206	6.9183	6.93081	5.46471	0.297616	-1.74848	down	0.0095009	0.560806	yes	TCTAATGACTAAAGCCAACGGGCTGAGCCAAATGGGACAATTTAGACAAAGAGAGACTGG	ENST00000436722	ens|ENST00000436722|linc|lnc-NALCN-1:1			ens|long intergenic non-protein coding RNA 411 [Source:HGNC Symbol;Acc:HGNC:42744] [ENST00000436722]	chr13	101593115	101596618			lncRNA	agilent G3 V3
A_21_P0005276	10.8593	11.2056	11.3884	11.2174	10.5822	10.5928	10.5161	10.8936	1.43541	0.521468	up	0.0095787	0.560806	no	ATCTCCCCTTTTGTGAAATTCTATGGAAAATTCGAGCAAATAAATATGCATTTCCCAGTG	ENST00000447563	ens|ENST00000447563|linc|lnc-WDR60-4:2|linc|TCONS_00013109|gb|BC013024	LINC00689	long intergenic non-protein coding RNA 689	ens|long intergenic non-protein coding RNA 689 [Source:HGNC Symbol;Acc:HGNC:27217] [ENST00000447563]	chr7	158801044	158815371			lncRNA	agilent G3 V3
A_32_P209624	7.13984	6.03052	6.58326	6.88763	8.03578	7.44884	8.10554	7.48357	0.463897	-1.10812	down	0.0096027	0.560806	yes	ATGAGTGGGACTTGTTCCATGATGATCTGGAAGATTTTTATGACTTGGCTCAGTAGCCAC	NR_026640	ref|NR_026640|tc|THC2522223	MKRN7P	makorin ring finger protein 7, pseudogene	ref|Homo sapiens makorin ring finger protein 7, pseudogene (MKRN7P), non-coding RNA [NR_026640]	chr20	45092541	45093763			lncRNA	agilent G3 V3
A_32_P404060	4.22608	5.09585	5.37485	4.84981	2.74669	3.73699	3.98668	3.63521	2.5673	1.36025	up	0.0097377	0.560806	yes	AATGGATTCCTCAGTACATTTCAGACTCGTTGTTGTGACTTTGGTTTTAATCCAGGGACA	NR_026958	ref|NR_026958|ens|ENST00000416742|ens|ENST00000545181|ens|ENST00000433094	LINC00494	long intergenic non-protein coding RNA 494	ref|Homo sapiens long intergenic non-protein coding RNA 494 (LINC00494), long non-coding RNA [NR_026958]	chr20	46988653	46999381			lncRNA	agilent G3 V3
A_22_P00018593	6.05733	6.20077	6.48409	5.89935	5.25403	5.04057	5.04749	5.86436	1.81349	0.858768	up	0.0097612	0.560806	no	GTGCATTTTCTTTCTCTTGAAGGGCTCTTACAACCTCAAGTGATTAAAGAATCATCTCTG	lnc-TLCD1-1:1	linc|lnc-TLCD1-1:1	lnc-TLCD1-1	lnc-TLCD1-1:1	linc|LNCipedia lincRNA (lnc-TLCD1-1), lincRNA [lnc-TLCD1-1:1]	chr17	27048504	27049895			lncRNA	agilent G3 V3
CUST_2384_PI437859739	8.66902	9.32316	8.70966	9.14472	10.8265	10.8877	10.8449	9.35884	0.349207	-1.51785	down	0.0097628	0.560806	yes	ACCATCAATTTCCTGCAAGGATCCTGACAGTCAAGGATGGCCAGCAGTAAGGGGTTTCGT	lnc-FBRSL1-4:9	lnc-FBRSL1-4:9	lnc-FBRSL1-4	lnc-FBRSL1-4	ens|fibrosin-like 1 [Source:HGNC Symbol;Acc:HGNC:29308] [ENST00000542061]	chr12	132855757	132856878			lncRNA	LNCipedia
CUST_8452_PI437845250111	5.70046	6.3073	6.54652	6.86554	4.91766	5.0231	5.0816	5.75658	2.23491	1.16022	up	0.0097641	0.560806	yes	GCTACCTGTTAAAATTCACCCTGTACTCTTGAAAGCAAACGTGCATCTAAATAAACTAAA	ENST00000607718	ENST00000607718.1	RP11-177G23.2	RP11-177G23.2		chr6	80270849	80271319			lncRNA	GENCODE
CUST_9321_PI437845250111	5.208	5.20061	6.29422	5.00642	4.05893	3.85974	3.55976	4.66217	2.62473	1.39217	up	0.0098233	0.560806	yes	CCTCTCCAGAATCTCAGTGTACTGTACTTTTTAAAAAGTGATTTGATTCAAAGCACTCAT	ENST00000608433	ENST00000608433.1	RP5-1186P10.2	RP5-1186P10.2		chr7	74021239	74021625			lncRNA	GENCODE
A_33_P3352887	8.22342	7.87296	7.73604	7.60064	7.39377	7.1859	7.4064	7.31854	1.44605	0.532113	up	0.0098593	0.560806	no	TTCCCTGTTGAATATGTATATGTGGCCAGCCAGATCAACGTAAATCACTATTCGCCCTCC	NR_111933	ref|NR_111933|ref|NR_111934|ens|ENST00000424684|ens|ENST00000578899	LOC388692	uncharacterized LOC388692	ref|Homo sapiens uncharacterized LOC388692 (LOC388692), long non-coding RNA [NR_111933]	chr1	149672997	149677289			lncRNA	agilent G3 V3
A_22_P00022392	5.34327	5.82011	5.70533	6.13325	4.87269	5.09772	4.82116	5.29365	1.6577	0.729185	up	0.0098633	0.560806	no	GACATTTTATTTGTGACTACAGGGCGTGGTGAAAACCTCTGCTACCATACTGGATACAAG	lnc-GTDC1-3:2	linc|lnc-GTDC1-3:2|tc|THC2756937	lnc-GTDC1-3	lnc-GTDC1-3:2	tc|Q607B0_METCA (Q607B0) Transcription elongation factor (Transcript cleavage factor), partial (8%) [THC2756937]	chr2	144398324	144406454			lncRNA	agilent G3 V3
CUST_18823_PI437845250111	7.72684	8.67549	7.90685	8.2642	9.99404	10.2351	10.4485	8.65546	0.309945	-1.68992	down	0.0098827	0.560806	yes	AGGAAGTCAATGGTATGTGGGAAATAGTGATTGACTGTGTATAAGGACTTAAGGGGAAGC	ENST00000592319	ENST00000592319.1	CTD-3220F14.2	CTD-3220F14.2		chr19	37828138	37828645			lncRNA	GENCODE
CUST_3462_PI438111429	10.9047	11.057	11.1364	11.1884	11.7106	11.6623	11.6735	11.214	0.710313	-0.493474	down	0.0098962	0.560806	no	ATTGAGAGGGGCCTCGACCCCTCCTCATCCCCTCAGTGAAAACAATAAAGACAAATTTTT	TCONS_l2_00010789	TCONS_L2_00010789,TCONS_L2_00010790	linc-NAGS	linc-NAGS	Homo sapiens N-acetylglutamate synthase (NAGS), [NM_153006]	chr17	42010257	42016323			lncRNA	UCSC
CUST_2413_PI438111429	3.93959	4.3346	4.13049	4.87584	5.54763	5.43758	5.64964	4.79437	0.487281	-1.03717	down	0.0098993	0.560806	yes	GGATGGGGAATGAAAAGCATCCAAGGCCATATGTTGATAATCTTTTGATATGTTAAGAAA	ENST00000596537	ens|ENST00000596537.1,ens|ENST00000608084.1	MIR663A	MIR663A	microRNA 663a	chr20	26168475	26188422			lncRNA	Ensembl
CUST_18179_PI437845250111	7.64167	8.77447	8.33156	8.46936	9.44972	9.32065	9.38482	8.96532	0.508437	-0.975859	down	0.0099231	0.560806	no	CATCTGCTCCTTTACTTTGCTTAATATACTATAGTATTTCTCTTAGATACAGGGGAAGAC	ENST00000588074	ENST00000588074.1	RP11-909B2.1	RP11-909B2.1		chr18	61880317	61927290			lncRNA	GENCODE
CUST_4127_PI437845250111	9.98617	10.8127	10.2495	10.9726	11.6586	11.4907	11.7137	11.1254	0.502827	-0.991867	down	0.0100018	0.560806	no	ATCTGAAAAGCCTAGAATCTCTGCAGCACTTTTGACACCTATATGAAGCTGGGGGAAAGA	ENST00000608279	ENST00000608279.1	RP11-725P16.2	RP11-725P16.2		chr2	133103189	133104870			lncRNA	GENCODE
CUST_8065_PI437845420	9.92649	10.5145	10.0745	10.7766	11.509	11.2279	11.4101	10.8217	0.528824	-0.91914	down	0.0100033	0.560806	no	CAACTGTAAACAAGATGTGGTTACTGCCCTTATAGATTTGAGAGTCTAATGGGGGATTTA	lnc-NIPAL2-3:3	lnc-NIPAL2-3:3	lnc-NIPAL2-3	lnc-NIPAL2-3	Homo sapiens NIPA-like domain containing 2 (NIPAL2), [NM_024759]	chr8	99565557	99613889			lncRNA	LNCipedia
CUST_13167_PI437845420	7.39167	8.4672	7.96429	8.24139	9.71759	9.64415	9.74922	8.52482	0.380824	-1.3928	down	0.0100183	0.560806	yes	ACCTGCTGATTCTTGCAGTGATGATCTGTGTTACTTAACTTGACATCAGTGTGGGGATAT	lnc-HHAT-3:1	lnc-HHAT-3:1	lnc-HHAT-3	lnc-HHAT-3	Homo sapiens hedgehog acyltransferase (HHAT), transcript variant 1, [NM_018194]	chr1	210907620	210915204			lncRNA	LNCipedia
A_22_P00014685	11.8468	12.145	11.8861	12.4832	12.7925	12.8309	12.8781	12.4565	0.63761	-0.649253	down	0.0100438	0.560806	no	TCAGACCCAAGCACTACAGGTTGTGCGGAACGCGAGGACCCCTCCCTGTATCCCCAACCT	lnc-SLC25A21-1:1	linc|lnc-SLC25A21-1:1	lnc-SLC25A21-1	lnc-SLC25A21-1:1	linc|LNCipedia lincRNA (lnc-SLC25A21-1), lincRNA [lnc-SLC25A21-1:1]	chr14	37116287	37128006			lncRNA	agilent G3 V3
A_21_P0013131	9.65806	10.6021	10.041	10.4598	11.5311	11.1312	11.3548	10.7581	0.498764	-1.00357	down	0.0100444	0.560806	yes	TAAAAAAGTGATGTGAACCTTAAGATCACATATGTCATATGGGGGTGAAGGTGGGGGTGG	ENST00000450618	ens|ENST00000450618|ref|XR_242007|ref|XR_249977|ref|XR_251996			ref|PREDICTED: Homo sapiens uncharacterized LOC101929309 (LOC101929309), transcript variant X2, ncRNA [XR_242007]	chr6	35512408	35513446			lncRNA	agilent G3 V3
A_21_P0003558	10.2209	10.9913	10.3858	11.1647	11.9475	11.8077	11.9052	11.2503	0.487358	-1.03695	down	0.010098	0.560806	yes	ACAAATAGTAGAAAAATCTAGCTTTTTAGCAAAAGGAAGCAGGTTGGGGGGCGGGGTCTG	lnc-CRIPAK-1:4	linc|lnc-CRIPAK-1:4|linc|TCONS_00007955	lnc-CRIPAK-1	lnc-CRIPAK-1:4	linc|LNCipedia lincRNA (lnc-CRIPAK-1), lincRNA [lnc-CRIPAK-1:4]	chr4	1548568	1555291			lncRNA	agilent G3 V3
A_21_P0011511	4.29517	5.18816	4.5672	4.60775	5.52598	5.48061	5.65955	5.16815	0.576741	-0.794004	down	0.0101034	0.560806	no	TTAGAGGAATTTATCCAAAGGAAAGAAGGAATTTCCTCCACGGAGTGGCCTAGAAACTGC	TCONS_l2_00010547	linc|TCONS_l2_00010547	XLOC_l2_005644		linc|BROAD Institute lincRNA (XLOC_l2_005644), lincRNA [TCONS_l2_00010547]	chr17	7040594	7049718			lncRNA	agilent G3 V3
A_21_P0004884	9.37551	10.1524	9.59811	10.1236	11.3195	11.1743	11.2945	10.236	0.437196	-1.19365	down	0.0101415	0.560806	yes	AGAGGAGACAGAACAAAGAGCTTTCTATTTATAGCCAAAGTCTAAAGGGGGTTGGGAGGG	lnc-RUNX2-1:1	linc|lnc-RUNX2-1:1|linc|TCONS_00011819	lnc-RUNX2-1	lnc-RUNX2-1:1	linc|LNCipedia lincRNA (lnc-RUNX2-1), lincRNA [lnc-RUNX2-1:1]	chr6	45540497	45545853			lncRNA	agilent G3 V3
CUST_17746_PI437845250111	8.43326	9.15666	8.62803	9.02611	10.5571	10.7351	10.871	9.22327	0.344937	-1.5356	down	0.010162	0.560806	yes	TTGATGGAAATGTTTTCTTCCAAATTGTGCTGCACGTTTTTGGCGAGAGCATGGGGCTGT	ENST00000573737	ENST00000573737.1	AC139099.5	AC139099.5		chr17	81168296	81174272			lncRNA	GENCODE
CUST_17768_PI437845250111	4.2668	5.31183	4.59853	5.37738	6.12504	6.06887	5.93181	5.69312	0.477618	-1.06607	down	0.0101643	0.560806	yes	TATTCACCACAGATGCTACAGAATCAGCAGGAAGGAAGACTGTGAAAAGGAAAAATGCAC	ENST00000580781	ENST00000580781.1	RP11-78F17.1	RP11-78F17.1		chr18	976591	1174805			lncRNA	GENCODE
A_22_P00003747	5.30036	6.07884	5.94577	6.0964	6.51392	6.72942	6.51821	6.53986	0.607092	-0.720012	down	0.0101795	0.560806	no	AGAAAAATGATTTGAAAATGAGCTTGAGGTTTCAGCCCTGGAGGCCTGAACAGACGAGCT	ENST00000582028	ens|ENST00000582028|linc|lnc-CDH7-2:1|gb|DA764966			gb|DA764966 NTONG2 Homo sapiens cDNA clone NTONG2005643 5' [DA764966]	chr18	63091248	63114748			lncRNA	agilent G3 V3
CUST_3266_PI437845250111	12.0494	12.1874	11.6967	12.1919	12.8869	12.871	13.04	12.2942	0.598037	-0.741693	down	0.0102436	0.560806	no	TTGAAAGAAGAGGGGCGCCCCCCTTGTTTGAAAATAAATAAATAAATAAGTGCGAGCTAC	ENST00000419083	ENST00000419083.1	MYCNOS	MYCNOS	MYCN opposite strand	chr2	16080020	16081845			lncRNA	GENCODE
A_22_P00023924	8.48462	9.4017	9.1292	9.5204	10.2826	10.1689	10.2653	9.73009	0.507771	-0.97775	down	0.0102589	0.560806	no	TTTTCCATCATCCTGAAGGAGTTGCCCTATCCTGCTTTTCACTGGAGGGGGCATGGATGG	lnc-OBFC2A-5:1	linc|lnc-OBFC2A-5:1	lnc-OBFC2A-5	lnc-OBFC2A-5:1	linc|LNCipedia lincRNA (lnc-OBFC2A-5), lincRNA [lnc-OBFC2A-5:1]	chr2	192711278	192901485			lncRNA	agilent G3 V3
A_22_P00009805	4.42502	5.07454	5.50844	5.03252	5.67027	5.87603	6.1472	5.93534	0.536973	-0.897079	down	0.0102594	0.560806	no	CCCAGATGCCAGCGTGGGAGTTTGTCAGTGGAAATAACATTGCATGACTTCCAAGTCTGG	ENST00000561054	ens|ENST00000561054|linc|lnc-MEIS2-4:1|linc|lnc-MEIS2-4:2|linc|TCONS_00023628				chr15	37657227	37783009			lncRNA	agilent G3 V3
CUST_161_PI437859739	9.42579	10.1609	9.61164	10.1997	11.099	11.0513	10.9828	10.2859	0.498185	-1.00525	down	0.0102966	0.560806	yes	CCACCATGCTGAACATCCTGGCACTGGTCTATCGGTGAGGACTCTCTGGGGGTGCCCAAA	lnc-RAB1B-1:1	lnc-RAB1B-1:1	lnc-RAB1B-1	lnc-RAB1B-1	Homo sapiens RAB1B, member RAS oncogene family (RAB1B), [NM_030981]	chr11	66029400	66030533			lncRNA	LNCipedia
CUST_17903_PI437845250111	8.98972	9.808	9.30293	9.84402	10.8034	10.6437	10.7064	9.95609	0.485912	-1.04123	down	0.0103151	0.560806	yes	ATGTACTAGATGTTTGCTTTGTGAATGTGAATGAAAGTCTTATTTTGGGGGTGTAGTTTC	ENST00000588197	ENST00000588197.1	RP11-861E21.2	RP11-861E21.2		chr18	12442971	12447797			lncRNA	GENCODE
CUST_2349_PI437845250	5.99217	5.64626	5.9283	5.74585	4.88329	5.14714	5.3234	5.55782	1.51596	0.600233	up	0.0103833	0.560806	no	TCGACTAATCGTGTTGTTGCACGTTAGAAACGCTTGCATTGCCTGACTCTGAAACCAGAA	ENST00000424684	ENST00000424684.1	LINC00869	LINC00869	long intergenic non-protein coding RNA 869 [Source:HGNC Symbol;Acc:29050]	chr1	149284645	149286975			lncRNA	GENCODE
A_23_P74330	11.0805	11.0543	10.7707	11.5975	11.821	11.8831	11.9598	11.6041	0.619312	-0.691261	down	0.010461	0.560806	no	TCAGCCATTGGTCACTTAAGAGCACTAACCCCTCCCTGGTTTGAAGATGTTCTTGACTTT	NR_024160	ref|NR_024160|ens|ENST00000420691|linc|lnc-XCL1-1:2|linc|lnc-XCL1-1:1	LINC00626	long intergenic non-protein coding RNA 626	ref|Homo sapiens long intergenic non-protein coding RNA 626 (LINC00626), long non-coding RNA [NR_024160]	chr1	168756178	168762126			lncRNA	agilent G3 V3
CUST_7125_PI437859739	9.35257	10.2401	9.66417	10.2665	11.2399	11.1118	11.1602	10.3897	0.468281	-1.09455	down	0.0104999	0.560806	yes	AAGTTAGCATCTGTTTCCTGGCAGTTTGCTCTAGCCAGTCCTGTGGGTGGGTGGGGGGAT	lnc-TMEM161A-1:10	lnc-TMEM161A-1:10	lnc-TMEM161A-1	lnc-TMEM161A-1	Homo sapiens transmembrane protein 161A (TMEM161A), transcript variant 1, [NM_017814]	chr19	19243688	19249281			lncRNA	LNCipedia
A_21_P0008289	4.20908	5.44028	5.01673	4.7503	5.64436	5.8021	6.08363	5.89791	0.498995	-1.0029	down	0.010503	0.560806	yes	ATCAGACTAAAGGCAAACAAGGACTCTGTATAAAGTACCGGTGGCATGTGTATTAGTGGA	NR_073460	ref|NR_073460|ref|NR_073459|ens|ENST00000444357|ens|ENST00000609679	BMS1P17	BMS1 pseudogene 17	ref|Homo sapiens BMS1 pseudogene 17 (BMS1P17), non-coding RNA [NR_073460]	chr22	16162065	16172265			lncRNA	agilent G3 V3
CUST_5124_PI437845420	4.71069	5.3939	5.78943	5.4241	6.46591	6.25708	6.68656	5.94187	0.497122	-1.00833	down	0.0105354	0.560806	yes	AAACCTAAAAGTATTCTGAAATTAGAAGTTTATTAGAGAGATAGCCGGGCACGGTGGCTC	lnc-PPARD-1:1	lnc-PPARD-1:1	lnc-PPARD-1	lnc-PPARD-1	Homo sapiens peroxisome proliferator-activated receptor delta (PPARD), transcript variant 1, [NM_006238]	chr6	35397969	35398533			lncRNA	LNCipedia
CUST_1029_PI437859739	6.93313	7.94641	8.13542	7.69136	8.74698	8.6232	8.50518	9.01198	0.484559	-1.04525	down	0.0105583	0.560806	yes	CCATTTATCCTCCTCAAGGCATTTACTGCAATATGGAATTATTTTCCTTATTGTCTACTG	lnc-KCNA6-1:1	lnc-KCNA6-1:1	lnc-KCNA6-1	lnc-KCNA6-1	Homo sapiens potassium channel, voltage gated shaker related subfamily A, member 6 (KCNA6), [NM_002235]	chr12	4915084	4915286			lncRNA	LNCipedia
CUST_10493_PI437859739	8.76392	9.71234	9.17405	9.70213	10.7352	10.6662	10.6998	9.84427	0.451169	-1.14826	down	0.0105812	0.560806	yes	AAACTGTGAGAACTTCAGGTATGGTGTCATCCTGTGAGAGAAATTGGGGGCAAGAGTGAT	lnc-ASIP-2:2	lnc-ASIP-2:2	lnc-ASIP-2	lnc-ASIP-2	Homo sapiens agouti signaling protein (ASIP), [NM_001672]	chr20	32951100	32957349			lncRNA	LNCipedia
A_33_P3231319	2.84855	4.33157	3.91253	5.00725	5.93156	5.80468	6.02599	5.33233	0.297577	-1.74867	down	0.0105822	0.560806	yes	AGCAAAATGTCTCAGGAACATTGCCTTGGAGCAAAGGGTCTGAGAGAAGAGAAATGTTAA	TCONS_l2_00025531	linc|TCONS_l2_00025531	XLOC_l2_013192		linc|BROAD Institute lincRNA (XLOC_l2_013192), lincRNA [TCONS_l2_00025531]	chr6	160921637	160922375			lncRNA	agilent G3 V3
A_22_P00004088	8.15434	9.02112	8.66812	9.05882	10.1566	9.95444	10.1394	9.1873	0.455699	-1.13385	down	0.0106582	0.560806	yes	TGTCTGCACATGTCACCTAGAACATCTCCAGCCATCATGTGATCTCTGGGGGAGGCATTC	ENST00000509470	ens|ENST00000509470|ens|ENST00000535511|ens|ENST00000537366|linc|lnc-CIT-1:2				chr12	119825795	120032306			lncRNA	agilent G3 V3
CUST_963_PI438111429	9.64256	10.3241	10.1376	10.4134	11.1759	10.9109	11.1909	10.5587	0.562668	-0.829644	down	0.0106754	0.560806	no	AATGAACTTACTGCGCCATTTGAAATTCACACGCACCAACAAAATGGGGGGTGGGCATTT	ENST00000511052	ens|ENST00000511052.1,ens|ENST00000508968.1	AC108142.1	AC108142.1		chr4	183064331	183065041			lncRNA	Ensembl
CUST_12567_PI437845420	9.52091	9.45972	9.65686	9.56897	8.94665	9.02783	8.69054	9.37884	1.45463	0.540647	up	0.0106989	0.560806	no	AACTGCCTTCAACTGACTACACCACTCCCTGATGATGCTTGAGGGCCGGCTTTGGCTCTG	lnc-MAFF-6:1	lnc-MAFF-6:1	lnc-MAFF-6	lnc-MAFF-6	Homo sapiens v-maf avian musculoaponeurotic fibrosarcoma oncogene homolog F (MAFF), transcript variant 1, [NM_012323]	chr22	38687343	38687698			lncRNA	LNCipedia
CUST_11299_PI437845420	5.46957	6.35709	5.52936	6.06286	7.1008	6.51993	6.62736	6.80302	0.532903	-0.908056	down	0.010719	0.560806	no	ATGGGGTCACGGGGACTAAAGGTCAATGGATGTGGAGCACAGAGACTACGGGTCAATAGA	lnc-FAM101B-4:3	lnc-FAM101B-4:3	lnc-FAM101B-4	lnc-FAM101B-4	Homo sapiens family with sequence similarity 101, member B (FAM101B), [NM_182705]	chr17	165012	165914			lncRNA	LNCipedia
A_21_P0000893	6.96879	7.57315	7.03111	7.02031	5.47519	5.87025	5.35783	6.77292	2.4272	1.27929	up	0.0107403	0.560806	yes	TTTATTCCTCCTAAATGAAAATAAATACCCCCGACTGGGGAACGTGGAGTTTGGAAAAAA	NR_040051	ref|NR_040051|ref|NR_040052	IQCH-AS1	IQCH antisense RNA 1	ref|Homo sapiens IQCH antisense RNA 1 (IQCH-AS1), transcript variant 1, long non-coding RNA [NR_040051]	chr15	67695948	67814182			lncRNA	agilent G3 V3
CUST_14621_PI437845420	11.1624	11.6008	11.7213	11.463	12.5998	12.6819	12.607	11.7442	0.528023	-0.921329	down	0.0107415	0.560806	no	ATTTTTTCCCTGTACTTGCCTCAAGATGTACCCCCTGGACTGTTATTAATCTCAGTCTCC	lnc-TSR1-3:1	lnc-TSR1-3:1	lnc-TSR1-3	lnc-TSR1-3	Homo sapiens TSR1, 20S rRNA accumulation, homolog (S. cerevisiae) (TSR1), [NM_018128]	chr17	2085756	2086130			lncRNA	LNCipedia
CUST_15894_PI437845250111	6.66142	7.04772	6.67533	6.70108	5.93668	5.3901	5.47446	6.45694	1.94105	0.95684	up	0.0107424	0.560806	no	AGTCCATTTGGAGCTCCTTCAAGCCGAAGCATCCAACACCAGTGTCTGTGAGGTGTGGGC	ENST00000562838	ENST00000562838.1	MIR940	MIR940	microRNA 940	chr16	2318664	2323125			lncRNA	GENCODE
CUST_11126_PI437845250111	7.27457	7.66898	7.04881	7.12465	7.64137	7.94621	8.25233	8.32921	0.589258	-0.763028	down	0.0107434	0.560806	no	GAGACATTGTATCAGCCTAGAAATGCCTAAATCTGAACTTCCTCTTACCTAAGAAAAATA	ENST00000587726	ENST00000587726.1	RP11-92C4.3	RP11-92C4.3		chr9	101631284	101634697			lncRNA	GENCODE
A_24_P315921	7.68571	7.63756	8.04879	7.71007	8.28623	8.78414	8.46225	8.09256	0.643601	-0.635762	down	0.0107434	0.560806	no	CTGTGGTGCGGCACAGAAACAAGGAGAGTCAGCAATTACCAGCCAGCCAAGGTCCTGGAA	lnc-PABPC4-2:6	linc|lnc-PABPC4-2:6|linc|lnc-PABPC4-2:5|linc|lnc-PABPC4-2:7|gb|AK093659	lnc-PABPC4-2	lnc-PABPC4-2:6	gb|Homo sapiens cDNA FLJ36340 fis, clone THYMU2006468. [AK093659]	chr1	40204573	40229586			lncRNA	agilent G3 V3
A_21_P0003343	4.42166	5.19989	5.18911	5.24145	5.83754	5.63003	5.70117	5.88895	0.594028	-0.751396	down	0.0108031	0.560806	no	CTGAAGCAATCAAAACAGCACAACTTGGGAAGAGAAAATTTAGGGTTCACAATTGTTTTT	ENST00000515188	ens|ENST00000515188|linc|lnc-SLC34A2-1:1|linc|TCONS_00007494|gb|BG204292			gb|RST23693 Athersys RAGE Library Homo sapiens cDNA [BG204292]	chr4	25610332	25621087			lncRNA	agilent G3 V3
CUST_15402_PI437845250111	6.50158	5.2249	5.46853	6.24907	7.2129	7.02518	7.59639	6.75161	0.410229	-1.2855	down	0.0108406	0.560806	yes	GAAAACCTGAAAGATGTCTGAAAATTCCAGTGACAGTGATTCATCTTGTGGTTGGACTGT	ENST00000568310	ENST00000568310.1	DYX1C1-CCPG1	DYX1C1-CCPG1		chr15	55669222	55790539			lncRNA	GENCODE
A_22_P00013899	9.01979	9.33919	8.84732	9.262	10.8852	10.9521	11.0319	9.42486	0.36439	-1.45644	down	0.010856	0.560806	yes	AGACAGTTTTAAAAAAGACCCTATACGCTTCATTAAGAGCATTTGTTCACTGTGGGGTGG	ENST00000512952	ens|ENST00000512952|linc|lnc-RPS23-2:1				chr5	81841680	81842129			lncRNA	agilent G3 V3
A_33_P3407356	4.85821	5.12322	5.31868	5.4398	4.59448	4.30825	4.81411	4.6298	1.51395	0.598316	up	0.0108602	0.560806	no	TTTGGTTGTCCTGCTGAGAGGATGCGGCATTTGAGCAGTAGCTTCTGGAGCCCAGAGTGA	NR_027454	ref|NR_027454|gb|AK128489|tc|THC2678391|tc|THC2484185	LINC01348	long intergenic non-protein coding RNA 1348	ref|Homo sapiens long intergenic non-protein coding RNA 1348 (LINC01348), long non-coding RNA [NR_027454]						lncRNA	agilent G3 V3
A_19_P00800264	9.85332	9.28362	9.08756	8.94586	7.97742	8.18061	7.99126	8.85275	2.0592	1.04208	up	0.0108986	0.560806	yes	GTCACTGTATTTGCCCCTTTATGTCAATTACCTATTATAAACCGAGAGAAATGGGAAAAT	NR_110438	ref|NR_110438|linc|lnc-TMEM55A-2:2|linc|TCONS_l2_00028313|tc|THC2663356	OTUD6B-AS1	OTUD6B antisense RNA 1 (head to head)	ref|Homo sapiens OTUD6B antisense RNA 1 (head to head) (OTUD6B-AS1), transcript variant 1, long non-coding RNA [NR_110438]	chr8	92072137	92082351			lncRNA	agilent G3 V3
A_21_P0002492	8.80995	9.36761	8.9174	9.44983	10.7674	10.5175	10.9294	9.51018	0.407554	-1.29494	down	0.0109024	0.560806	yes	TTAATTTCTCCGTGGCTGACCTGTGTTTGTAACGCCGCAGCTGTTGCGAGGGGGAAGGAC	ENST00000457336	linc|lnc-CKAP2L-1:2|linc|lnc-CKAP2L-1:3|ref|XM_005275926	entg|FLJ42351		ens|uncharacterized LOC400999 [Source:EntrezGene;Acc:400999] [ENST00000457336]	chr2	113399409	113403267			lncRNA	agilent G3 V3
CUST_4570_PI437944915	4.33178	5.36141	4.96362	4.81954	5.87997	5.41057	5.78501	5.97697	0.538103	-0.894045	down	0.0109214	0.560806	no	AGGCGGAAACTGAGGCACGGAGTGGGAAGGAGCGTTGGTTTCTTAAGGAAACAGCACCTC	lnc-ANAPC16-3:1	lnc-ANAPC16-3:1	lnc-ANAPC16-3	lnc-ANAPC16-3	Homo sapiens anaphase promoting complex subunit 16 (ANAPC16), transcript variant 1, [NM_001242546]	chr10	74033776	74034393			lncRNA	LNCipedia
A_22_P00016557	5.26972	5.81274	5.04375	5.38915	5.89499	6.0055	6.12582	6.48902	0.594608	-0.749989	down	0.0109617	0.560806	no	TTGATTCCTACTTTGATAAAGAGAGGGATGGGGTTGGAAGGACCTGGCATAGAGATTGGA	lnc-TNFRSF10B-1:2	linc|lnc-TNFRSF10B-1:2|gb|BE785809|tc|THC2647814|tc|THC2615240	lnc-TNFRSF10B-1	lnc-TNFRSF10B-1:2	gb|601478601F1 NIH_MGC_68 Homo sapiens cDNA clone IMAGE:3881352 5', mRNA sequence [BE785809]	chr8	22928889	22932001			lncRNA	agilent G3 V3
A_22_P00014043	4.59834	6.0879	5.53305	6.17956	7.11635	7.59709	6.74732	6.87116	0.357677	-1.48327	down	0.0109791	0.560806	yes	CAGGTGATGAAAGAGATCATTACAACATAACTGAAGGTCAAGACAAGGATAAATACCAGC	NR_126402	ref|NR_126402|ens|ENST00000454466|ens|ENST00000439146|ens|ENST00000444327	LINC01307	long intergenic non-protein coding RNA 1307	ref|Homo sapiens long intergenic non-protein coding RNA 1307 (LINC01307), long non-coding RNA [NR_126402]	chr1	101789392	101842869			lncRNA	agilent G3 V3
A_22_P00021125	4.82774	5.13229	4.90869	4.66289	5.34483	5.54641	5.43598	5.12397	0.71703	-0.479894	down	0.0110797	0.560806	no	GGGAATCGTCTTCAAAACCGGAATCCATTTGGCCAATAAAGAGTCTATTTGAATTACAAA	lnc-ZCRB1-1:1	linc|lnc-ZCRB1-1:1|tc|THC2643359	lnc-ZCRB1-1	lnc-ZCRB1-1:1	linc|LNCipedia lincRNA (lnc-ZCRB1-1), lincRNA [lnc-ZCRB1-1:1]	chr12	42879154	42883821			lncRNA	agilent G3 V3
A_33_P3372368	12.0343	11.7292	11.6515	11.8479	11.2034	11.2394	11.4391	11.5934	1.3631	0.446886	up	0.0110804	0.560806	no	GCTCCCGGATTTTGCTCTCCAGCCTCCGGTTCTCGGTCTCCAGGCTCCTCACTCTGTCCA	NR_045962	ref|NR_045962|ens|ENST00000551318|ens|ENST00000552877|ens|ENST00000546921	KRT8	keratin 8, type II	ref|Homo sapiens keratin 8, type II (KRT8), transcript variant 4, non-coding RNA [NR_045962]	chr12	53343000	53343738	GO:0005198(structural molecule activity);GO:0005515(protein binding);GO:0005634(nucleus);GO:0005654(nucleoplasm);GO:0005737(cytoplasm);GO:0005882(intermediate filament);GO:0005911(cell-cell junction);GO:0016010(dystrophin-associated glycoprotein complex);GO:0016032(viral reproduction);GO:0016363(nuclear matrix);GO:0030018(Z disc);GO:0032403(protein complex binding);GO:0033209(tumor necrosis facto…		lncRNA	agilent G3 V3
A_21_P0008408	4.40728	4.79634	5.12683	4.29919	5.76734	5.40067	5.41797	5.23187	0.575524	-0.797052	down	0.0111182	0.560806	no	GGACTATGGGGCAGTTTGAACTTATACAGTTTATCATGAACGATGTTTCCTTCTAAAAAT	lnc-NRL-3:1	linc|lnc-NRL-3:1|linc|TCONS_00022677	lnc-NRL-3	lnc-NRL-3:1	linc|LNCipedia lincRNA (lnc-NRL-3), lincRNA [lnc-NRL-3:1]	chr14	24344928	24347913			lncRNA	agilent G3 V3
A_22_P00003431	9.39842	10.2864	9.7612	10.2988	11.3862	11.1511	11.2485	10.4164	0.461894	-1.11437	down	0.0111182	0.560806	yes	CCTTTGAAGAGCAGTCAGACTCCTGCTTTGCTCTTCAGACTTAATTTGGGGGTTTAACAG	NR_125768	ref|NR_125768|ref|NR_125766|ref|NR_125767|linc|lnc-CCDC34-1:2	BBOX1-AS1	BBOX1 antisense RNA 1	ref|Homo sapiens BBOX1 antisense RNA 1 (BBOX1-AS1), transcript variant 3, long non-coding RNA [NR_125768]	chr11	27068732	27240315			lncRNA	agilent G3 V3
A_33_P3243500	8.17252	8.93541	8.3736	8.58953	9.13365	9.45766	9.41538	8.9661	0.604815	-0.725435	down	0.0112006	0.560806	no	ACGAGTTTTGAGCAGCCTCGGTTTTCCTACCACCTCCAAATCATGGAAGACACAGGGTAA	NR_047662	ref|NR_047662|ens|ENST00000544461|ens|ENST00000538304|linc|lnc-CLEC4E-2:2	LOC729732	uncharacterized LOC729732	ref|Homo sapiens uncharacterized LOC729732 (LOC729732), long non-coding RNA [NR_047662]	chr12	8536701	8549091			lncRNA	agilent G3 V3
CUST_2403_PI437859739	7.62214	8.55628	7.88361	8.26605	9.82785	10.0072	9.94652	8.5055	0.356076	-1.48974	down	0.0112171	0.560806	yes	CATTTGAATTTGGCATGACACATAAACAGATATGTCAATGGTTTTGTAAAAAGGGGACGA	lnc-ZNF605-3:1	lnc-ZNF605-3:1	lnc-ZNF605-3	lnc-ZNF605-3	Homo sapiens zinc finger protein 605 (ZNF605), transcript variant 1, [NM_183238]	chr12	133548962	133549383			lncRNA	LNCipedia
A_21_P0005077	8.3739	9.63417	9.09609	9.52519	10.6731	10.4891	10.5987	9.83657	0.422782	-1.24201	down	0.0112188	0.560806	yes	TTTGAGTGCTTCTGAATACATGACTGTGCTCTGAATACAGAGCTACCACTGCGGGGTAAA	lnc-SOD2-3:1	linc|lnc-SOD2-3:1|linc|lnc-SOD2-3:2|linc|TCONS_00012345|linc|TCONS_00012346	lnc-SOD2-3	lnc-SOD2-3:1	linc|LNCipedia lincRNA (lnc-SOD2-3), lincRNA [lnc-SOD2-3:1]	chr6	159796863	159804337			lncRNA	agilent G3 V3
CUST_17991_PI437845250111	7.83473	8.88674	8.52633	8.99498	10.0012	9.56735	9.76684	9.28129	0.468634	-1.09347	down	0.0112756	0.560806	yes	TGTGTACTGTCCTGAACCGGCTTTCATTCCTAACTTTTCAAAGATTGCTTTAAAGGGGGG	ENST00000580420	ENST00000580420.1	RP11-326K13.4	RP11-326K13.4		chr18	29522538	29524119			lncRNA	GENCODE
CUST_3941_PI437944915	14.2227	14.68	14.2811	14.3244	13.9877	14.0337	13.8347	14.0227	1.32623	0.40733	up	0.0112768	0.560806	no	ATGTCCGTACAACTGTCCCCCTGCTTCAGGGACGTCCAGATCAGTGACATCGTCACAGTG	lnc-GREM2-9:1	lnc-GREM2-9:1	lnc-GREM2-9	lnc-GREM2-9	Homo sapiens gremlin 2, DAN family BMP antagonist (GREM2), [NM_022469]	chr1	240799898	240800352			lncRNA	LNCipedia
CUST_8103_PI437859739	6.06668	6.28468	6.21746	6.25737	7.0783	6.81922	6.97542	6.35674	0.659356	-0.600871	down	0.0112838	0.560806	no	AAGGGAAGGAGAAAACAATCTGAGCCCTGGGAATTATACAGCAGATCGAAAGCTGCTTTG	lnc-FAM179A-3:1	lnc-FAM179A-3:1	lnc-FAM179A-3	lnc-FAM179A-3	Homo sapiens family with sequence similarity 179, member A (FAM179A), [NM_199280]	chr2	29398228	29404624			lncRNA	LNCipedia
A_21_P0004813	8.53391	9.32226	8.86158	9.2056	10.8464	10.7032	11.0047	9.36806	0.353614	-1.49975	down	0.0112989	0.560806	yes	GGGGGATACTTAGGGTCAGGGGATGCTCTAGGTTGGGGGAAGCTCGGGTTCAGGGGCTAT	lnc-IRF4-2:1	linc|lnc-IRF4-2:1|linc|TCONS_00011632	lnc-IRF4-2	lnc-IRF4-2:1	linc|LNCipedia lincRNA (lnc-IRF4-2), lincRNA [lnc-IRF4-2:1]	chr6	693956	713766			lncRNA	agilent G3 V3
CUST_3725_PI437845250111	8.44043	9.58995	8.33935	8.21234	9.91498	10.0676	10.0137	9.51542	0.425607	-1.23241	down	0.0113008	0.560806	yes	GCTTTCTCATTTCCTACCCTACCACGTTGTAATTCACAAAAGTAAAAAGTAAATCACTAC	ENST00000608897	ENST00000608897.1	RP11-467P9.1	RP11-467P9.1		chr2	71294649	71295255			lncRNA	GENCODE
CUST_15527_PI437845420	4.62901	5.65286	5.63652	5.67508	4.62752	3.71303	4.47647	3.92304	2.31875	1.21335	up	0.0113438	0.560806	yes	AAATCCCGGCTGGTGTGTAAGAGCCTTTCGCTGCAAACGTGTCTTTCTGCGGGATTCGGG	lnc-TMEM105-7:1	lnc-TMEM105-7:1	lnc-TMEM105-7	lnc-TMEM105-7	Homo sapiens transmembrane protein 105 (TMEM105), [NM_178520]	chr17	79319275	79319766			lncRNA	LNCipedia
A_22_P00004590	12.5349	11.7312	11.9023	12.4197	12.9701	13.002	13.3181	12.6795	0.55655	-0.845418	down	0.0113798	0.560806	no	AAATGCAAGGAAACTGTTCCTCAGTGCCTTTTCTCCCCCTCCCCATCCAGTTCGTGGATC	lnc-CS-1:1	linc|lnc-CS-1:1	lnc-CS-1	lnc-CS-1:1	linc|LNCipedia lincRNA (lnc-CS-1), lincRNA [lnc-CS-1:1]	chr12	56661576	56663888			lncRNA	agilent G3 V3
A_21_P0011212	12.2346	12.3547	12.7903	12.2641	13.3764	13.2761	13.1955	12.6842	0.606206	-0.72212	down	0.0114632	0.560806	no	CTTGAGAAACCCACAATAAGTCAGAGAAAAAATGTGCTGAGATCCAGGCCCCTCCAGAAA	NR_104058	ref|NR_104058|ens|ENST00000424329|linc|lnc-LATS2-1:1|linc|TCONS_l2_00007488	LINC00367	long intergenic non-protein coding RNA 367	ref|Homo sapiens long intergenic non-protein coding RNA 367 (LINC00367), long non-coding RNA [NR_104058]	chr13	21512702	21523567			lncRNA	agilent G3 V3
A_22_P00008646	4.16849	5.05918	3.85087	4.74283	5.69556	6.15106	6.0489	5.10716	0.407444	-1.29533	down	0.0114846	0.560806	yes	TCACAAAGAGAGACAGGAAATTTGGACTTTTAATTAGCCATTTGGAGTGCAGTTGGGTAT	lnc-KIAA0087-2:1	linc|lnc-KIAA0087-2:1|linc|lnc-KIAA0087-2:2|tc|THC2660122	lnc-KIAA0087-2	lnc-KIAA0087-2:1	tc|Q8N5Z3_HUMAN (Q8N5Z3) Sorting nexin 10, partial (13%) [THC2660122]	chr7	26411951	26416321			lncRNA	agilent G3 V3
A_22_P00009866	11.499	11.3231	11.1011	11.7588	12.0797	12.0694	12.1997	11.7538	0.657401	-0.605154	down	0.0115193	0.560806	no	AAGATGAACCGGGGAACCGCCACCGTGACTATTTCTCATCTACATATCCACCCCCCGAAG	ENST00000559299	ens|ENST00000559299|linc|lnc-MEX3B-2:1|linc|lnc-MEX3B-2:2|linc|TCONS_00023758				chr15	82245643	82288007			lncRNA	agilent G3 V3
A_22_P00002592	7.77034	9.09106	8.37034	8.89492	10.0272	9.72765	9.83555	9.30835	0.437389	-1.19301	down	0.0115448	0.560806	yes	TGTAAAGTGCATAATGACATATCGACATTTTTGACTTAAAACCTGAATAGGGTCGGGGGG	lnc-C19orf26-2:1	linc|lnc-C19orf26-2:1	lnc-C19orf26-2	lnc-C19orf26-2:1	linc|LNCipedia lincRNA (lnc-C19orf26-2), lincRNA [lnc-C19orf26-2:1]	chr19	1257244	1259141			lncRNA	agilent G3 V3
CUST_7345_PI437845250111	5.69465	5.59203	4.71768	5.67643	6.12063	6.778	6.49812	6.24703	0.503218	-0.990744	down	0.0116006	0.560806	no	CCGCAGGCAGGAAATGAAGATCAGAAAAAGGCTATTGTCTCATGAATATGAGCCAGACTC	ENST00000515356	ENST00000515356.2	ZBED3-AS1	ZBED3-AS1	ZBED3 antisense RNA 1	chr5	76435074	76444348			lncRNA	GENCODE
CUST_7086_PI437859739	10.4363	11.1171	11.0792	11.3919	11.8759	11.6044	11.9439	11.7057	0.583845	-0.776343	down	0.0116155	0.560806	no	AGACCTGTCCCAGGTTGGTTCTCTGGGTACCTTTTGTAGGAATATGAAAACGGGGGCCAC	lnc-PGLS-1:1	lnc-PGLS-1:1	lnc-PGLS-1	lnc-PGLS-1	Homo sapiens 6-phosphogluconolactonase (PGLS), [NM_012088]	chr19	17638075	17648314			lncRNA	LNCipedia
CUST_9740_PI437845420	4.42128	5.26334	3.79677	4.10521	5.37352	5.43796	5.76567	5.79534	0.436341	-1.19647	down	0.0116237	0.560806	yes	CCAGGGTACAGACAATTGAAGAGGTTAATACTGATGAAGATCAAAAGGAGGAGTCAAATG	lnc-HSD17B10-2:1	lnc-HSD17B10-2:1	lnc-HSD17B10-2	lnc-HSD17B10-2	Homo sapiens hydroxysteroid (17-beta) dehydrogenase 10 (HSD17B10), transcript variant 1, [NM_004493]	chrX	53483219	53483976			lncRNA	LNCipedia
A_32_P216602	10.6474	10.9481	11.1346	11.181	11.8649	11.7372	11.7378	11.23	0.630823	-0.664693	down	0.01164	0.560806	no	GGTCCCACTGTGCGCCCTGTCGCCGCCACCGCGGAAAACGTCTTGCACGTGCGAGGGGCA	lnc-NAV1-3:1	linc|lnc-NAV1-3:1|gb|DB229023|tc|THC2545510	lnc-NAV1-3	lnc-NAV1-3:1	gb|DB229023 TRACH3 Homo sapiens cDNA clone TRACH3022015 5', mRNA sequence [DB229023]	chr1	201476369	201502736			lncRNA	agilent G3 V3
CUST_10590_PI437845250111	8.14898	7.8356	8.4348	8.01531	8.83965	8.89549	8.87622	8.37071	0.643116	-0.636848	down	0.0116763	0.560806	no	AAACATGAGTAACATGGCCCTGCTCTGGAGACTACTGGGAACACAAACACAGCCATTTAA	ENST00000520068	ENST00000520068.1	RP11-30J20.1	RP11-30J20.1		chr8	137802076	137827931			lncRNA	GENCODE
CUST_828_PI437845420	7.19091	7.77078	7.27357	7.71941	7.87944	8.07456	8.3284	8.22312	0.642732	-0.63771	down	0.0116988	0.560806	no	ATATGCAATTAGCAGGAGCTGGTAATCCCATCAGCCCAACTTTCATCATCACCATGGCAA	lnc-GPR27-5:1	lnc-GPR27-5:1	lnc-GPR27-5	lnc-GPR27-5	Homo sapiens G protein-coupled receptor 27 (GPR27), [NM_018971]	chr3	71776211	71778846			lncRNA	LNCipedia
A_22_P00024183	9.68029	10.6909	10.2643	10.7781	11.3453	11.1821	11.4826	11.153	0.52218	-0.937381	down	0.0117393	0.560806	no	GCAGCCCAACATTTTTTAAAAAAGTGAAAACATGCATGTGGTAAAGACGGGGGAAAAATA	lnc-BTBD10-4:1	linc|lnc-BTBD10-4:1	lnc-BTBD10-4	lnc-BTBD10-4:1	linc|LNCipedia lincRNA (lnc-BTBD10-4), lincRNA [lnc-BTBD10-4:1]	chr11	12942732	12944472			lncRNA	agilent G3 V3
A_21_P0007398	8.61719	8.4365	8.6565	8.4901	8.8202	9.15282	9.15934	8.75953	0.745922	-0.422903	down	0.0117752	0.560806	no	GTGGAACTGAACACAACCCACAGCCTGGAGCTAAACCCAACCTAAGCCAGCCAAGCTCTT	ENST00000603154	ens|ENST00000603154|linc|lnc-C11orf92-2:1|linc|TCONS_00019755|tc|THC2712687				chr11	110962655	110968081			lncRNA	agilent G3 V3
A_21_P0000578	4.6304	5.21215	4.9756	4.69368	5.9932	5.33764	5.57869	5.4266	0.612986	-0.706074	down	0.0117822	0.560806	no	TAGCCCAGAAATGCTGAGTCTCAGGTGAAGAAAAAGGCTGATGCCAATAAATGCTGGAAA	NR_029379	ref|NR_029379|gb|BC073810	PHKA2-AS1	PHKA2 antisense RNA 1	ref|Homo sapiens PHKA2 antisense RNA 1 (PHKA2-AS1), long non-coding RNA [NR_029379]	chrX	18908413	18913093			lncRNA	agilent G3 V3
CUST_10337_PI437859739	6.3182	6.48071	6.08788	6.66232	6.96794	7.26366	6.98569	6.70888	0.66238	-0.594268	down	0.0118179	0.560806	no	AAAGCCAAATAGGAGAATAAGCAGCTGCCAAGTGCACAACCAGACAAGAACCTGATGACT	lnc-KIF16B-10:1	lnc-KIF16B-10:1	lnc-KIF16B-10	lnc-KIF16B-10	Homo sapiens kinesin family member 16B (KIF16B), transcript variant 1, [NM_001199866]	chr20	15600138	15600464			lncRNA	LNCipedia
CUST_11635_PI437845250	8.20228	8.85531	8.73274	8.58045	9.48283	9.28034	9.26932	8.93275	0.637894	-0.648612	down	0.0118406	0.560806	no	GAAAGAAGTCTTAAACATGGCTGGAAATGTGGGGGCAACAAATACATTAGTGAACACCCT	ENST00000486187	ENST00000486187.1	ZNF33B	ZNF33B	zinc finger protein 33B	chr10	43077042	43134001			lncRNA	GENCODE
A_21_P0012496	4.04891	4.45051	4.52935	5.14368	5.90618	5.71546	5.55815	5.08124	0.492383	-1.02215	down	0.0118616	0.560806	yes	AAGGAAACTCTTCACCAAAGAATTGATCACATCATGAAAGGTGAAATCATTACGGAATTG	ENST00000498032	ens|ENST00000498032|linc|lnc-CD200-1:1|linc|TCONS_l2_00019858|gb|BC041484			gb|Homo sapiens, clone IMAGE:5418716, mRNA. [BC041484]	chr3	112021324	112051638			lncRNA	agilent G3 V3
CUST_3057_PI437845420	10.5213	11.2544	11.099	11.2733	12.0176	11.8381	12.0025	11.4436	0.578967	-0.788448	down	0.0118618	0.560806	no	ATGTAGTTACCTTGGAAGAAAGGACGGTTCTTCTCATACCAATTTCTACCTCCCCCACAG	lnc-MED10-18:1	lnc-MED10-18:1	lnc-MED10-18	lnc-MED10-18	Homo sapiens mediator complex subunit 10 (MED10), [NM_032286]	chr5	5406075	5406708			lncRNA	LNCipedia
CUST_4574_PI437845420	11.283	11.1279	10.9192	11.5554	11.9711	11.9397	12.0536	11.5081	0.638731	-0.646719	down	0.0118639	0.560806	no	ACCCCCCAAGTCCTAAAACCTTTTATCTTTGTTATCTTTGGGCACTTACTTTTCCATATG	lnc-GMDS-21:2	lnc-GMDS-21:2	lnc-GMDS-21	lnc-GMDS-21	Homo sapiens GDP-mannose 4,6-dehydratase (GMDS), transcript variant 1, [NM_001500]	chr6	1210562	1233001			lncRNA	LNCipedia
A_21_P0007829	8.97696	9.42139	9.06473	9.29817	10.2035	9.93235	9.84638	9.44694	0.629826	-0.666975	down	0.0118759	0.560806	no	AACATTCAGCACAAAGACAAAACAGACCAGACCAGAAGAGTCCCACAGAATAGGGGAAAC	NR_040245	ref|NR_040245|ens|ENST00000551972|ens|ENST00000547804|linc|lnc-TSPAN11-2:5	LINC00941	long intergenic non-protein coding RNA 941	ref|Homo sapiens long intergenic non-protein coding RNA 941 (LINC00941), long non-coding RNA [NR_040245]	chr12	30948614	30955645			lncRNA	agilent G3 V3
A_22_P00011959	6.56068	6.67102	7.11053	6.66838	5.31232	6.20805	6.07452	6.04634	1.79296	0.842346	up	0.0118763	0.560806	no	CAGCTTTACCTCCTTGCTATGTATTCTCAGATATTGCAAACGGACGAGAGAAAAGTGGAG	NR_046240	ref|NR_046240|linc|lnc-PKN3-1:1|gb|BG777521|tc|THC2636285	LOC100506100	uncharacterized LOC100506100	ref|Homo sapiens uncharacterized LOC100506100 (LOC100506100), long non-coding RNA [NR_046240]	chr9	131486740	131495522			lncRNA	agilent G3 V3
CUST_13590_PI437845420	8.09304	9.15771	8.69266	8.95663	10.3703	10.3445	10.4937	9.17798	0.386463	-1.3716	down	0.0118985	0.560806	yes	AATCTTGGAAAACCAGTAAAGGGTCATGAGATTTCATCAGCATTAGGGGTAGGGGAGAGC	lnc-C8orf48-4:1	lnc-C8orf48-4:1	lnc-C8orf48-4	lnc-C8orf48-4	Homo sapiens chromosome 8 open reading frame 48 (C8orf48), [NM_001007090]	chr8	13531533	13539551			lncRNA	LNCipedia
A_33_P3350858	7.22288	8.66032	8.00894	8.58924	9.76379	9.53005	9.5669	8.96156	0.39633	-1.33523	down	0.0119	0.560806	yes	AGAATGGGAGAGAATCCCAAGGGTCTTAGAAACAGATCTGCTTGAGGCATAGGAGGGGGA	NR_046005	ref|NR_046005|linc|lnc-FMN1-2:2|linc|lnc-FMN1-2:3|linc|lnc-FMN1-2:1	TMCO5B	transmembrane and coiled-coil domains 5B, pseudogene	ref|Homo sapiens transmembrane and coiled-coil domains 5B, pseudogene (TMCO5B), non-coding RNA [NR_046005]	chr15	33528676	33539756	GO:0016021(integral to membrane)		lncRNA	agilent G3 V3
A_21_P0013764	4.71265	5.8105	5.30802	5.79705	6.52219	6.81791	6.66071	6.03541	0.465869	-1.102	down	0.0119226	0.560806	yes	GATCAGGAACAGAAGAGAGAGCATTAGAGAAGGATATCAAACATTCCCTAAAAATTGGCT	TCONS_l2_00030216	linc|TCONS_l2_00030216|gb|DB029585	XLOC_l2_015529		linc|BROAD Institute lincRNA (XLOC_l2_015529), lincRNA [TCONS_l2_00030216]	chrX	55306545	55379889			lncRNA	agilent G3 V3
CUST_3710_PI437845250111	8.54402	9.1665	8.58806	9.14718	10.1508	9.80782	10.0143	9.23541	0.520998	-0.940649	down	0.0119367	0.560806	no	CGAGGAAGACAAACATAAAGATGAAGTGCTTAATTCAAGGTCACACAATGTCGGGGATGG	ENST00000610168	ENST00000610168.1	PCBP1-AS1	PCBP1-AS1	PCBP1 antisense RNA 1	chr2	70312699	70313405			lncRNA	GENCODE
CUST_1837_PI438111429	8.33746	8.33522	8.54308	7.98572	7.4506	7.39548	7.03661	8.01235	1.77351	0.826608	up	0.011981	0.560806	no	GTACTCCTCTGTGTGTGTAGTTGGTGCATTCTCAATTATATCATCTCTCAGGTCCTCTGG	ENST00000599580	ens|ENST00000599580.2,ens|ENST00000587245.2	PRMT5-AS1	PRMT5-AS1	PRMT5 antisense RNA 1	chr14	23390120	23396039			lncRNA	Ensembl
A_33_P3238455	7.5051	6.91782	7.59547	7.52269	7.83844	8.10164	8.29753	7.94814	0.632366	-0.661169	down	0.011996	0.560806	no	CCTATGACCCTTTGGCTGACCTTACCGGAAGCCATGACGACAGCAGCCTTTTGCCATTAG	NR_034009	ref|NR_034009|ens|ENST00000483871|gb|U30828|gb|AK300411	SRSF6	serine/arginine-rich splicing factor 6	ref|Homo sapiens serine/arginine-rich splicing factor 6 (SRSF6), transcript variant 2, non-coding RNA [NR_034009]	chr20	42086568	42089974	GO:0000166(nucleotide binding);GO:0000380(alternative nuclear mRNA splicing, via spliceosome);GO:0000381(regulation of alternative nuclear mRNA splicing, via spliceosome);GO:0000398(nuclear mRNA splicing, via spliceosome);GO:0003723(RNA binding);GO:0005654(nucleoplasm);GO:0006366(transcription from RNA polymerase II promoter);GO:0006369(termination of RNA polymerase II transcription);GO:0006376(m…	03040(Spliceosome);05168(Herpes simplex infection)	lncRNA	agilent G3 V3
A_21_P0007214	5.0084	5.54523	5.06139	5.82759	6.25659	7.06227	6.6917	5.93077	0.458605	-1.12468	down	0.0119998	0.560806	yes	TTGCTGTCCAGCTTGAGATGATGCCAATGGCCACAGAGTAATAAAAGGGCCACTGAATAT	lnc-PGA3-1:1	linc|lnc-PGA3-1:1|linc|TCONS_00019311	lnc-PGA3-1	lnc-PGA3-1:1	linc|LNCipedia lincRNA (lnc-PGA3-1), lincRNA [lnc-PGA3-1:1]	chr11	60943360	60944048			lncRNA	agilent G3 V3
A_21_P0008571	6.00332	5.58755	5.71577	5.0156	4.75337	5.02836	4.20196	4.27775	2.02119	1.0152	up	0.0120578	0.560806	yes	AATGACCCTTTGAATAACTTGGCAGCATCATCTCATATTTGTACATTGTACAGTTCACAA	lnc-SMAD3-1:1	linc|lnc-SMAD3-1:1|linc|TCONS_00023265	lnc-SMAD3-1	lnc-SMAD3-1:1	linc|LNCipedia lincRNA (lnc-SMAD3-1), lincRNA [lnc-SMAD3-1:1]	chr15	67332911	67340583			lncRNA	agilent G3 V3
CUST_5132_PI437845250111	7.86352	7.53694	7.6493	7.7466	7.52403	7.14569	7.08946	7.32797	1.34472	0.427302	up	0.012096	0.560806	no	CTACCTAGACCCCATGAAGAAAGACTCTAGACACATTTTTATAATCAGAAACTTACAGTT	ENST00000609473	ENST00000609473.1	RP13-131K19.7	RP13-131K19.7		chr3	49022918	49023396			lncRNA	GENCODE
A_21_P0010443	11.5555	11.0699	10.9788	11.4579	12.6122	12.5097	12.7369	11.5501	0.470838	-1.0867	down	0.0120962	0.560806	yes	TTCTGGGGGTATTGGTTCATCTTGAATCCCTCCCCCTTCCAGCTCAGGCCTGCTGGAATG	lnc-RPL3-1:1	linc|lnc-RPL3-1:1|linc|TCONS_00029703	lnc-RPL3-1	lnc-RPL3-1:1	linc|LNCipedia lincRNA (lnc-RPL3-1), lincRNA [lnc-RPL3-1:1]	chr22	39686315	39686778			lncRNA	agilent G3 V3
CUST_4589_PI437845250111	4.26326	5.21708	5.04066	5.35981	6.1264	5.89008	5.69936	6.60348	0.463414	-1.10963	down	0.0121204	0.560806	yes	AAGATCTGGCACAAATGAAGTATCTATAAGGAGCAGCAGAGTCAAGGTGGTGATCCTGTG	ENST00000594069	ENST00000594069.1	AC073043.1	AC073043.1		chr2	200759292	200774611			lncRNA	GENCODE
CUST_5025_PI437859739	9.74567	9.90921	10.0287	9.82795	8.9346	8.95656	9.04253	9.73717	1.63599	0.710167	up	0.0121998	0.560806	no	AAAGGACCCTGTACCCCTGTTCAAGATCTATGTGGCGGAGCTGATCCAGCAGCTGCAGCA	lnc-TMEM8A-2:1	lnc-TMEM8A-2:1	lnc-TMEM8A-2	lnc-TMEM8A-2	Homo sapiens transmembrane protein 8A (TMEM8A), [NM_021259]	chr16	417395	420540			lncRNA	LNCipedia
A_21_P0009407	4.96647	5.60636	5.25197	5.55774	6.12731	6.66459	6.91409	5.80875	0.488675	-1.03305	down	0.0122194	0.560806	yes	CCACAGGGAGTTATTGTTACAGACTGAAGAATAGAAAAAGAAAAAGCCAAATAGAGCCTT	XR_243725	ref|XR_243725|ref|XR_248387|ref|XR_253700|ref|XR_243724	LOC101927471	uncharacterized LOC101927471	ref|PREDICTED: Homo sapiens uncharacterized LOC101927471 (LOC101927471), transcript variant X2, ncRNA [XR_243725]						lncRNA	agilent G3 V3
A_21_P0005367	4.37723	5.20904	4.80633	4.64392	5.34439	5.78109	5.37259	5.39797	0.609256	-0.71488	down	0.0123011	0.560806	no	TATCTGGGAGTATATGAGGGAGAATGAACTCAAAACATTGAAAAGAATGAGCCAATTGGG	lnc-C7orf41-1:1	linc|lnc-C7orf41-1:1|linc|TCONS_00013402	lnc-C7orf41-1	lnc-C7orf41-1:1	linc|LNCipedia lincRNA (lnc-C7orf41-1), lincRNA [lnc-C7orf41-1:1]	chr7	30216947	30242002			lncRNA	agilent G3 V3
A_33_P3224946	6.05612	7.24797	6.69761	7.05281	8.16332	8.62996	8.45565	7.32294	0.384395	-1.37934	down	0.0123447	0.560806	yes	GGGAATGAGAATGTTTTAGGAGGAACTCCAGAATAGGAGAATACTAAAAATGGCAGGGGC	lnc-SREK1-1:1	linc|lnc-SREK1-1:1|gb|AK127903|tc|THC2487431	lnc-SREK1-1	lnc-SREK1-1:1	gb|Homo sapiens cDNA FLJ46010 fis, clone SPLEN2001227. [AK127903]	chr5	65867885	65868374			lncRNA	agilent G3 V3
A_21_P0004905	4.67445	4.58267	4.51707	5.03267	6.51762	5.9916	5.3709	5.29504	0.469085	-1.09208	down	0.0123817	0.560806	yes	AGGTACACTAGAAACTCTTGGTGGAGGAATAGGTCAGACCTATAAGTGAACAGGAAGCCA	lnc-TPBG-1:1	linc|lnc-TPBG-1:1|linc|TCONS_00011878	lnc-TPBG-1	lnc-TPBG-1:1	linc|LNCipedia lincRNA (lnc-TPBG-1), lincRNA [lnc-TPBG-1:1]	chr6	83122461	83125545			lncRNA	agilent G3 V3
A_22_P00011473	9.14939	9.75534	9.26398	9.65905	11.1125	10.9171	11.0655	9.74892	0.419263	-1.25407	down	0.0124027	0.560806	yes	GGGCAGGAGGTGGAGTGTCATGGAAGAGTCTTTACTTCAGGGACCTGGGGGGTCCTAAGG	ENST00000573465	ens|ENST00000573465|linc|lnc-PAQR4-1:1	LINC00514	long intergenic non-protein coding RNA 514	ens|long intergenic non-protein coding RNA 514 [Source:HGNC Symbol;Acc:HGNC:27549] [ENST00000573465]	chr16	3038961	3042960			lncRNA	agilent G3 V3
A_33_P3325229	6.50078	6.84173	6.57254	6.89314	7.76972	7.37751	7.32967	6.98331	0.63156	-0.663008	down	0.0124211	0.560806	no	AAAGTCATATATAGGGAAGTGGGGACTGGCCCAGCATTTTAAACTTAATCCAGGCCATGG	NR_034031	ref|NR_034031|ens|ENST00000451781|ens|ENST00000475317|ens|ENST00000483854	LOC389906	zinc finger protein 839 pseudogene	ref|Homo sapiens zinc finger protein 839 pseudogene (LOC389906), non-coding RNA [NR_034031]	chrX	3735575	3761935			lncRNA	agilent G3 V3
CUST_22038_PI437845250111	6.67391	7.91229	7.3223	7.62869	9.10173	9.14697	8.96728	7.90704	0.379861	-1.39646	down	0.0124245	0.560806	yes	TCAGAATGAAATCTGAACTTCTGGAAAAACTCTCCTAGAGGGGGTTTGAGGACAAGAGAC	TCONS_00006096	TCONS_00006096	linc-FRG2C-6	linc-FRG2C-6	Homo sapiens FSHD region gene 2 family, member C (FRG2C), [NM_001124759]	chr3	74665435	74671785			lncRNA	UCSC
CUST_13971_PI437845420	6.42471	7.67479	7.15562	7.44128	8.89651	8.71572	9.60604	7.84766	0.331624	-1.59238	down	0.0124818	0.560806	yes	AATTTCTGTGTGTTCTGGTTTTGGATCAAGCTAATTTAGAGAAAGGACTGAGGTGGGGCT	lnc-EGR3-3:1	lnc-EGR3-3:1	lnc-EGR3-3	lnc-EGR3-3	Homo sapiens early growth response 3 (EGR3), transcript variant 1, [NM_004430]	chr8	22516591	22518449			lncRNA	LNCipedia
A_22_P00002540	12.8707	12.3308	13.2381	13.9142	14.1482	14.2184	15.087	14.4657	0.381202	-1.39137	down	0.012484	0.560806	yes	TCCGCTTCTCGTGGGTCCTGCGGCGGCGGCGGCGGCCAAGCGGCGTTCACCAGGGAGTCG	lnc-C17orf62-1:1	linc|lnc-C17orf62-1:1|gb|GR564636	lnc-C17orf62-1	lnc-C17orf62-1:1	gb|293T_111 SVA 5' RACE from 293T cell line Homo sapiens cDNA, mRNA sequence [GR564636]	chr17	80412148	80416397			lncRNA	agilent G3 V3
CUST_12264_PI437845250111	5.08399	5.1365	4.6696	5.22635	5.84402	5.77673	5.69054	5.28373	0.650831	-0.619645	down	0.0125411	0.560806	no	GGGAAGGAAGCTTTACCTGTAAAATGGTGTATATATGTATAAATAAAATCTCTGCGCCAG	ENST00000381361	ENST00000381361.3	IGF2-AS	IGF2-AS	IGF2 antisense RNA	chr11	2161747	2169894			lncRNA	GENCODE
A_22_P00005225	5.95062	7.07178	6.51295	6.57299	8.2984	8.40306	8.53022	6.95749	0.348636	-1.52021	down	0.0125609	0.560806	yes	GACATTCATTTTCTAAGAAACAAAATCTTGGCAGTTAGATCCGTGGGGTAAAGAATATAG	ENST00000556475	ens|ENST00000556475|linc|lnc-DLK1-6:7|linc|lnc-DLK1-6:9|linc|TCONS_00022632	MEG8	maternally expressed 8 (non-protein coding)	ens|maternally expressed 8 (non-protein coding) [Source:HGNC Symbol;Acc:HGNC:14574] [ENST00000556475]	chr14	101373379	101402336			lncRNA	agilent G3 V3
A_24_P732099	9.91433	10.3635	10.0457	10.8522	11.5346	11.3082	11.4762	10.7415	0.510077	-0.971214	down	0.012577	0.560806	no	TATGGTCCACTATGTTTGTACCTATGTCCCAAAATCTCATCTCCTTTAGATGGGGGAGGT	NR_001589	ref|NR_001589|ens|ENST00000454892|tc|THC2715926	HBBP1	hemoglobin, beta pseudogene 1	ref|Homo sapiens hemoglobin, beta pseudogene 1 (HBBP1), non-coding RNA [NR_001589]	chr11	5263184	5264822			lncRNA	agilent G3 V3
A_21_P0009931	10.5646	11.5092	10.9773	11.3606	11.9918	11.8949	11.964	11.6878	0.581676	-0.781712	down	0.0126015	0.560806	no	TAAAGCCAGTTCCCTTTTTGGGGACTGACATTTGTTGAGAACTCCCCCTATGAATGCTGT	ENST00000587737	linc|lnc-C20orf196-3:2|linc|TCONS_00028098|tc|THC2713069				chr20	5479762	5483527			lncRNA	agilent G3 V3
A_21_P0006746	5.42374	5.96515	5.70557	5.6793	7.7446	7.25774	7.37453	5.98764	0.379538	-1.39769	down	0.0126239	0.560806	yes	CAACTCTAACTTTGGGATTTCTAGCTTCAGAGAAATGAAAATTTAGAATGACCAAGGGGA	lnc-CUL2-1:2	linc|lnc-CUL2-1:2|linc|TCONS_00017951|tc|THC2737253	lnc-CUL2-1	lnc-CUL2-1:2	tc|AC007764 F22C12.23 {Arabidopsis thaliana} (exp=0; wgp=1; cg=0), partial (6%) [THC2737253]	chr10	35407110	35415588			lncRNA	agilent G3 V3
CUST_18329_PI437845250111	13.0886	13.5154	13.5201	13.7129	13.9792	13.904	14.097	13.8529	0.70759	-0.499015	down	0.0126404	0.560806	no	GGAGAGAAAAAGGCAGGGTCAGTCCCTCCCCAGCCCAAGTTAGAACAAATTAGGTGGCCA	ENST00000594776	ENST00000594776.1	AC007292.4	AC007292.4		chr19	4347241	4354054			lncRNA	GENCODE
A_21_P0010949	8.50828	9.17777	8.72323	8.81482	6.83443	6.92424	7.22493	8.49897	2.70454	1.43538	up	0.0127805	0.560806	yes	CATAAGTACCCCAAAGTTAGCACAGAATTGTTCCATGGCTGTCATATATGTTAAAAATCA	NR_120611	ref|NR_120611|ref|XR_428781|ref|XR_432615|linc|lnc-GLUD1-4:12	NUTM2B-AS1	NUTM2B antisense RNA 1	ref|Homo sapiens NUTM2B antisense RNA 1 (NUTM2B-AS1), transcript variant 1, long non-coding RNA [NR_120611]	chr10	81522327	81586350			lncRNA	agilent G3 V3
CUST_6448_PI437845250	6.10354	5.25231	5.56888	5.17416	4.78601	4.95201	4.43616	4.32595	1.86567	0.89969	up	0.012798	0.560806	no	CAGTCCGAGCTCAATACATGTCTTCATGTACCTGTATGTAAATCCCACTTTTATTCTAAA	ENST00000318186	ENST00000318186.3	WDFY3-AS2	WDFY3-AS2	WDFY3 antisense RNA 2	chr4	85887946	85928168			lncRNA	GENCODE
CUST_19915_PI437845250111	10.795	10.9415	10.578	11.1997	11.5501	11.578	11.6169	11.5755	0.614883	-0.701615	down	0.0128003	0.560806	no	TTCCCCCCTAAATTTCTGGAAGACTAGAGATATAAAGCACTGTATGTTTCTGTGAGAATT	ENST00000602568	ENST00000602568.1	AP001429.1	AP001429.1		chr21	38473114	38473643			lncRNA	GENCODE
CUST_20066_PI437845250111	7.12373	8.10988	7.497	8.03748	9.47881	9.13661	9.15962	8.15956	0.408489	-1.29163	down	0.0128177	0.560806	yes	CTTCCCTAGACTGATATGCTGTAATAGAAAATCAGCTAGGGGGTAAAATAACTAAGAGCT	ENST00000422014	ENST00000422014.1	POTEH-AS1	POTEH-AS1	POTEH antisense RNA 1	chr22	16274560	16278602			lncRNA	GENCODE
CUST_13319_PI437845250111	7.54397	8.78226	8.27242	8.71998	9.88898	9.75889	9.80293	8.93381	0.415669	-1.26649	down	0.0128248	0.560806	yes	TACATTATTCCATTCAAATAAAATAGAAGGAAACAGCTTGGTACCCAGATGGAGGGGTTC	ENST00000549223	ENST00000549223.1	RP11-352M15.1	RP11-352M15.1		chr12	45993925	46004403			lncRNA	GENCODE
CUST_16584_PI437845250111	7.14344	6.93081	7.01861	7.38843	6.30707	6.06512	6.34684	6.90762	1.63996	0.713661	up	0.0128769	0.560806	no	GTTGCTGACGTGGAGACAGGACGTATGTCTTCATATTTTAGTAAAACCCAATGCCCTCTG	ENST00000602282	ENST00000602282.1	RP11-178L8.7	RP11-178L8.7		chr16	87351115	87351643			lncRNA	GENCODE
CUST_3316_PI437944915	5.86562	6.85334	6.20424	6.40957	7.58757	7.87878	7.79647	6.73506	0.44557	-1.16628	down	0.0128975	0.560806	yes	ATCCTTTCACTTTTCAGTTTTCATTAATGATTAAGAGATAAAGGGGCCTGGCCAGGCACA	lnc-ANGPTL1-6:1	lnc-ANGPTL1-6:1	lnc-ANGPTL1-6	lnc-ANGPTL1-6	Homo sapiens angiopoietin-like 1 (ANGPTL1), [NM_004673]	chr1	179100346	179112209			lncRNA	LNCipedia
A_22_P00023982	6.1187	6.38428	6.23592	6.50593	5.58611	6.05423	5.59212	5.9485	1.42995	0.515966	up	0.0129027	0.560806	no	CTTTAAGAATAAATTAAAGCATCTAGTTTACTTTTTGCCAACAGCCAGGTTCCTGCTAGA	NR_126346	ref|NR_126346|ens|ENST00000518539|linc|lnc-KBTBD11-1:1|gb|BX104191	KBTBD11-OT1	KBTBD11 overlapping transcript 1	ref|Homo sapiens KBTBD11 overlapping transcript 1 (KBTBD11-OT1), long non-coding RNA [NR_126346]	chr8	1919562	1924610			lncRNA	agilent G3 V3
CUST_10288_PI437859739	4.88299	5.58587	4.90471	5.3709	6.2352	6.06427	5.92954	5.59651	0.586311	-0.770263	down	0.0129839	0.560806	no	AAACTTGAAGAGAACGACCTTGATAATGGATGGTGAAGCAAGAAAGAGGAGCCTGAGGCT	lnc-C20orf30-1:1	lnc-C20orf30-1:1	lnc-C20orf30-1	lnc-C20orf30-1		chr20	5048707	5049995			lncRNA	LNCipedia
CUST_10783_PI437845420	4.27887	4.92191	4.87185	4.80085	5.36072	6.36294	5.30753	6.16819	0.472544	-1.08148	down	0.0129988	0.560806	yes	CAGATGAAGAGGGAAAAGTAAAGTTGCTGCTCAGAACTGTTACAAATGCAAATTAGACAT	lnc-ORC6-2:1	lnc-ORC6-2:1	lnc-ORC6-2	lnc-ORC6-2	Homo sapiens origin recognition complex, subunit 6 (ORC6), transcript variant 1, [NM_014321]	chr16	46823809	46825952			lncRNA	LNCipedia
A_22_P00021447	8.55193	9.42684	9.02046	9.32915	10.5354	10.3106	10.643	9.46529	0.448605	-1.15648	down	0.0130216	0.560806	yes	GGAGCTAGGATCACTTCAGGAAATTATGGGCTGGGGGGCTTCTTACTCTCATCAGGGGAG	lnc-NPB-1:1	linc|lnc-NPB-1:1	lnc-NPB-1	lnc-NPB-1:1	linc|LNCipedia lincRNA (lnc-NPB-1), lincRNA [lnc-NPB-1:1]	chr17	79880774	79882387			lncRNA	agilent G3 V3
CUST_18386_PI437845420	4.49787	5.50914	5.18175	4.84771	6.25724	5.99416	5.5417	5.9096	0.529772	-0.916557	down	0.0130437	0.560806	no	CAAAAACATGAAAACTAGCCTTCGGTAATGATGGAACTGATAGATTAGAGAAAATCCACT	lnc-C12orf69-2:1	lnc-C12orf69-2:1	lnc-C12orf69-2	lnc-C12orf69-2		chr12	14993220	14993450			lncRNA	LNCipedia
CUST_22285_PI437845250	10.519	10.4056	10.13	9.9889	8.46946	8.82638	8.7463	9.99675	2.38028	1.25113	up	0.0130816	0.560806	yes	CTGGAATGTTTGGAGAATATTAATTTCCAAATCAGGAACCACAAACTGCCCTCTAATAAG	TCONS_l2_00021027	TCONS_L2_00021027	linc-LRPAP1-3	linc-LRPAP1-3	Homo sapiens low density lipoprotein receptor-related protein associated protein 1 (LRPAP1), transcript variant 1, [NM_002337]	chr4	3944758	3949153			lncRNA	UCSC
A_21_P0010337	8.90379	9.03199	8.52636	9.0443	9.31632	9.34211	9.54067	9.2271	0.717008	-0.479939	down	0.0131366	0.560806	no	TGGTTGCGGGAAAAGTACCTGGCCCGGCCCATTTAATTTTGTCATTAAACTAATGGAAGC	lnc-RABL2B-2:2	linc|lnc-RABL2B-2:2|linc|lnc-RABL2B-2:1|linc|TCONS_00029355|gb|BC050343	lnc-RABL2B-2	lnc-RABL2B-2:2	gb|Homo sapiens cDNA clone IMAGE:4826134. [BC050343]	chr22	51174258	51176567			lncRNA	agilent G3 V3
A_33_P3227761	4.6496	5.4646	4.80954	4.96203	5.9699	6.30569	6.21624	5.32638	0.505888	-0.983111	down	0.0132006	0.560806	no	GTGATATTGATAAACAGCTTTTACATATTGGGGCAAGGTGAACTGATAATACTGGTTGAT	lnc-CSN2-1:1	linc|lnc-CSN2-1:1|linc|TCONS_00007425	lnc-CSN2-1	lnc-CSN2-1:1	linc|LNCipedia lincRNA (lnc-CSN2-1), lincRNA [lnc-CSN2-1:1]	chr4	70999320	71012421			lncRNA	agilent G3 V3
A_22_P00012236	4.84215	5.13323	5.17214	5.43536	5.73151	5.73627	5.48445	5.54144	0.718122	-0.477699	down	0.0132975	0.560806	no	CTGAAGCTTAGTCCTTGAGCCTTCAACTACATGAACCAATATATTTCTCTAATTAACCAG	NR_109881	ref|NR_109881|ens|ENST00000508992|ens|ENST00000511194|linc|lnc-PPIC-3:1	LOC101927379	uncharacterized LOC101927379	ref|Homo sapiens uncharacterized LOC101927379 (LOC101927379), long non-coding RNA [NR_109881]	chr5	121964646	122066255			lncRNA	agilent G3 V3
A_22_P00002697	9.29425	10.0778	9.44443	10.0718	11.2909	11.0881	11.1833	10.0987	0.437346	-1.19315	down	0.0133001	0.560806	yes	TGAGGAGCTACTCCAGGTATAAGGAAGAGAGTTGGGGAGGTTCCTGGGGCTGGGGGCAGG	lnc-C2-2:1	linc|lnc-C2-2:1|gb|BX648392|tc|THC2629236	lnc-C2-2	lnc-C2-2:1	gb|Homo sapiens mRNA; cDNA DKFZp686H08213 (from clone DKFZp686H08213). [BX648392]	chr6	31851537	31851831			lncRNA	agilent G3 V3
A_21_P0011646	8.76403	9.23863	8.81159	9.30741	10.8292	10.5357	10.839	9.31261	0.39265	-1.34868	down	0.0133381	0.560806	yes	CCAGATATAGGATATCATTTGATTTGTTTAAAACACTCTGTCCAGGGGGTTTTGACTTGC	NR_033876	ref|NR_033876|ens|ENST00000581549|linc|lnc-SLC39A11-1:1|linc|TCONS_l2_00011455	LINC00511	long intergenic non-protein coding RNA 511	ref|Homo sapiens long intergenic non-protein coding RNA 511 (LINC00511), long non-coding RNA [NR_033876]	chr17	70594179	70636611			lncRNA	agilent G3 V3
CUST_13440_PI437845250111	7.98403	8.97512	8.3607	8.75066	9.96787	9.75233	10.1506	8.95236	0.438863	-1.18816	down	0.0133558	0.560806	yes	ATTTGGACAAATGAATGAGGGACAACGTTCTCCTGAGGGTTTTCTTTAAGGGGCGAGGAT	ENST00000508763	ENST00000508763.1	RP11-834C11.5	RP11-834C11.5		chr12	54507797	54519675			lncRNA	GENCODE
CUST_5588_PI437845250111	7.33707	8.64581	8.1291	8.53738	9.82913	9.70503	9.60102	8.77884	0.401601	-1.31616	down	0.0134552	0.560806	yes	ACGGTTGTGATGCACTGCAGTGTGAAAATATGCCCTTGAGCCTTAAAGAAAGGGGCTTAA	ENST00000493825	ENST00000493825.1	PAQR9-AS1	PAQR9-AS1		chr3	142683282	142683966			lncRNA	GENCODE
CUST_3919_PI437859739	4.72977	4.71054	5.45717	5.04011	5.63015	5.77838	5.9519	5.43451	0.609486	-0.714335	down	0.0134615	0.560806	no	AACAACTTGCTCTGCGAAGGTGGTCTGTTCTTTCAGACCCAGGACCTCGGGGTCCTGTCA	lnc-YY1-2:2	lnc-YY1-2:2	lnc-YY1-2	lnc-YY1-2	Homo sapiens YY1 transcription factor (YY1), [NM_003403]	chr14	100602107	100604336			lncRNA	LNCipedia
A_22_P00022247	8.57543	9.6646	9.15622	9.51867	10.3782	10.0963	10.4328	9.84958	0.51388	-0.960496	down	0.0134803	0.560806	no	AGGTAGCCATGGTCCACGTTGAAGTACAGCTCCGCACCTTCGAGCATGGGGGAAGAGATT	lnc-SLC7A13-2:1	linc|lnc-SLC7A13-2:1	lnc-SLC7A13-2	lnc-SLC7A13-2:1	linc|LNCipedia lincRNA (lnc-SLC7A13-2), lincRNA [lnc-SLC7A13-2:1]	chr8	87111193	87166454			lncRNA	agilent G3 V3
CUST_13395_PI437845250111	5.57091	6.75603	5.96379	6.48419	7.56226	7.7828	8.30345	6.79672	0.374341	-1.41757	down	0.013484	0.560806	yes	ATGAGAATTAGCAGGACTTGTCACTAATGGTGCAGAAGAAGTTAGGGGAGAGGAATCAGG	ENST00000553017	ENST00000553017.1	C12orf80	C12orf80	chromosome 12 open reading frame 80	chr12	52603533	52604639			lncRNA	GENCODE
A_22_P00005853	4.44839	5.50401	4.5805	5.17142	5.82313	5.95487	5.58396	6.11759	0.519859	-0.943807	down	0.0135167	0.560806	no	AGGTTTACAGGCATCAGGCGAACAGCAGGTAAAGCCAAAATAAAAGGATTGTTGGCAGAC	NR_111948	ref|NR_111948|ens|ENST00000617093|linc|lnc-ERICH1-3:3|linc|lnc-ERICH1-3:2	LOC286083	uncharacterized LOC286083	ref|Homo sapiens uncharacterized LOC286083 (LOC286083), long non-coding RNA [NR_111948]	chr8	1244293	1250823			lncRNA	agilent G3 V3
A_21_P0007052	8.08303	9.31968	8.59763	9.30553	10.3862	10.031	10.3356	9.5214	0.422762	-1.24208	down	0.013544	0.560806	yes	AATAAACTGGACAGGTTGGCAGGATTTTTTAGCAGACAAGTCAGCTCAGAGTATGGGGGT	NR_026794	ref|NR_026794|linc|lnc-PDSS1-1:1|linc|lnc-PDSS1-1:2|linc|TCONS_00018690	LINC00202-2	long intergenic non-protein coding RNA 202-2	ref|Homo sapiens long intergenic non-protein coding RNA 202-2 (LINC00202-2), long non-coding RNA [NR_026794]	chr10	26932036	26942383			lncRNA	agilent G3 V3
A_22_P00001875	6.9268	6.68403	6.45281	6.85597	7.31131	7.07216	7.30586	7.02479	0.732742	-0.448624	down	0.0135561	0.560806	no	TAGTCGAGAATAGCGATCCGGGGAGAAGCAGGTGTCTGTGGGGCCCAAGAGAAGTACCAT	NR_125376	ref|NR_125376|ens|ENST00000559390|linc|lnc-B2M-1:1|ref|XM_006720392	LOC100419583	ring finger protein 4 pseudogene	ref|Homo sapiens ring finger protein 4 pseudogene (LOC100419583), non-coding RNA [NR_125376]	chr15	45021185	45025049			lncRNA	agilent G3 V3
CUST_11483_PI437845250	6.93118	8.16429	7.67211	7.83867	9.52289	9.44819	9.32972	8.12139	0.365011	-1.45399	down	0.0135814	0.560806	yes	GATTTCCAACAGTCTACTGAGAGGCCAAGATTATTTGCAGGGAAAGAAAAGGGGAATGCC	ENST00000601050	ENST00000601050.2	LINC00710	LINC00710	long intergenic non-protein coding RNA 710	chr10	10988011	10994197			lncRNA	GENCODE
A_22_P00013157	9.4383	10.5019	10.0407	10.37	11.2108	11.0037	11.1904	10.662	0.525233	-0.928972	down	0.0136002	0.560806	no	AGAGAGTTGCTGAAGGTCTCCCGGCAGTAGCGGCTGTCACTGCTACGGGGGGTGATCTAG	NR_123731	ref|NR_123731|linc|lnc-RNF11-1:2|linc|lnc-RNF11-1:1|gb|BF675965	TTC39A-AS1	TTC39A antisense RNA 1	ref|Homo sapiens TTC39A antisense RNA 1 (TTC39A-AS1), long non-coding RNA [NR_123731]	chr1	51795325	51796953			lncRNA	agilent G3 V3
CUST_13022_PI437845420	3.5461	4.69497	4.29964	5.16268	5.89977	5.486	5.43964	5.95047	0.415199	-1.26813	down	0.0136364	0.560806	yes	ACAATGAAAAGTGTTGACAACACTGAGGAAAACTAAACACTAACACATCTGAGTTGTTGA	lnc-CALML4-4:1	lnc-CALML4-4:1	lnc-CALML4-4	lnc-CALML4-4	Homo sapiens calmodulin-like 4 (CALML4), transcript variant 1, [NM_033429]	chr15	68375454	68377298			lncRNA	LNCipedia
CUST_2815_PI438111429	11.5506	11.7858	11.8835	12.231	12.648	12.6515	12.6557	12.5223	0.591861	-0.756671	down	0.0136608	0.560806	no	TTGTTCATGTTGTTCTCCCCCTCCTTAAGCATTGTGAACCTAGGAAAAATATCATCTCTG	TCONS_00003666	TCONS_00003666,TCONS_00003667	linc-TTC7A-2	linc-TTC7A-2	Homo sapiens tetratricopeptide repeat domain 7A (TTC7A), transcript variant 2, [NM_020458]	chr2	47038721	47086117			lncRNA	UCSC
A_21_P0010577	11.3299	10.9951	10.608	11.1906	11.8513	11.9826	11.8402	11.3466	0.605306	-0.724263	down	0.0137011	0.560806	no	CCCCCTCCAAAACAGTAAGAACTTTCAAAAACAAACAAATATATCAAGCCACAGATTCAA	TCONS_l2_00000849	linc|TCONS_l2_00000849	XLOC_l2_000641		linc|BROAD Institute lincRNA (XLOC_l2_000641), lincRNA [TCONS_l2_00000849]	chr1	224180461	224196185			lncRNA	agilent G3 V3
CUST_11759_PI437845250111	10.8561	11.3491	11.3487	10.9934	11.8192	11.8574	11.8399	11.3793	0.665668	-0.587124	down	0.0137018	0.560806	no	GTATTGGTCCAGAACCTCCCTCTCTGTTACTACTCCCTTTGGATTTATCCAGTAGTCTTA	ENST00000608793	ENST00000608793.1	RP11-210G22.1	RP11-210G22.1		chr10	67839001	67878084			lncRNA	GENCODE
A_22_P00004781	7.05284	8.4743	7.83266	8.10787	9.61446	9.94726	10.1997	8.45316	0.310631	-1.68673	down	0.0137247	0.560806	yes	ACATGGAAAGAAAACCCTGTGATATAGAGAGGAAAAGCACAGGACAGCTTATTGGGGAGA	lnc-CUL2-1:1	linc|lnc-CUL2-1:1|linc|lnc-CUL2-1:4|linc|lnc-CUL2-1:5|linc|lnc-CUL2-1:3	lnc-CUL2-1	lnc-CUL2-1:1	linc|LNCipedia lincRNA (lnc-CUL2-1), lincRNA [lnc-CUL2-1:1]	chr10	35389817	35415948			lncRNA	agilent G3 V3
A_21_P0009743	6.35145	7.30022	7.19191	6.94496	8.39964	8.00187	8.17888	7.38825	0.484636	-1.04503	down	0.0137403	0.560806	yes	TTTTATTTTATTTTGGGGGGAGACCCAGGCTGGAGTCTGGGCGCCCACTGTCCTGTGATG	lnc-ZNF100-3:1	linc|lnc-ZNF100-3:1|linc|TCONS_00027223	lnc-ZNF100-3	lnc-ZNF100-3:1	linc|LNCipedia lincRNA (lnc-ZNF100-3), lincRNA [lnc-ZNF100-3:1]	chr19	21744135	21752048			lncRNA	agilent G3 V3
CUST_1879_PI437859739	10.9354	11.2892	10.8036	11.6838	11.8796	12.055	12.2033	11.6902	0.582766	-0.779011	down	0.0137649	0.560806	no	AAAGTAGTCAGGAGTCATTCTCATGAAGCCCAGAAGGATCCAATACCCCTCCCTGATTTA	lnc-YEATS4-3:1	lnc-YEATS4-3:1	lnc-YEATS4-3	lnc-YEATS4-3	Homo sapiens YEATS domain containing 4 (YEATS4), transcript variant 1, [NM_006530]	chr12	69816435	69816775			lncRNA	LNCipedia
CUST_3989_PI437845250111	11.6355	11.7726	11.7375	11.7647	10.8567	11.0739	10.8084	11.3804	1.62194	0.69772	up	0.0138001	0.560806	no	CCAAGGACCCCATTCTGCCTCCTTCTGGGGAAATAAACAAGTGCCTGTTTCAGCTGCTTT	ENST00000488671	ENST00000488671.1	RP13-1039J1.4	RP13-1039J1.4		chr2	111143988	111191250			lncRNA	GENCODE
CUST_16306_PI437845250111	5.54069	6.62019	6.00851	6.13396	5.46017	5.28945	5.05664	5.23925	1.75864	0.814457	up	0.0138247	0.560806	no	TGTTTCAGCCGGCAGCGTATTTCTCAATTGCCTGCGCCTGGTTTTTTGAAATGTGCCGAA	ENST00000559802	ENST00000559802.1	CTD-3032H12.1	CTD-3032H12.1		chr16	54971698	54972583			lncRNA	GENCODE
CUST_13002_PI437845250111	8.86651	9.35243	9.12278	9.47785	10.4673	10.3726	10.412	9.4332	0.511789	-0.96638	down	0.0138413	0.560806	no	ATAACCTGCCACAATTTGAGAACACACACACAGACTGAATGACACAGGGGGAATCCTACA	ENST00000530526	ENST00000530526.1	STT3A-AS1	STT3A-AS1	STT3A antisense RNA 1	chr11	125440180	125462463			lncRNA	GENCODE
A_22_P00006361	5.65423	5.41949	5.80558	5.46068	4.96638	4.33388	4.98426	5.20251	1.63948	0.713236	up	0.0138417	0.560806	no	TCAATAACAGCAAGTGTTAGAACAGGTAAGTTTACTGTGCTGGTTTCCTGTGGAGGGTGG	lnc-FAS-2:1	linc|lnc-FAS-2:1|linc|TCONS_00018268	lnc-FAS-2	lnc-FAS-2:1	linc|LNCipedia lincRNA (lnc-FAS-2), lincRNA [lnc-FAS-2:1]	chr10	90789620	90792766			lncRNA	agilent G3 V3
A_33_P3386970	7.80704	7.41802	7.7261	7.5032	5.75388	6.05238	6.44793	7.33035	2.32536	1.21746	up	0.0138751	0.560806	yes	GGCACTGTAAACTTGAACCTTTTTTCCCCAAATCTAATGGATATAGGCAAGGAAATTATA	lnc-PIGM-1:1	linc|lnc-PIGM-1:1|gb|BC039426|tc|THC2608086	lnc-PIGM-1	lnc-PIGM-1:1	gb|Homo sapiens cDNA clone IMAGE:5302913. [BC039426]	chr1	159997462	160001783			lncRNA	agilent G3 V3
CUST_3456_PI437944915	5.82162	6.06143	6.34959	6.58702	6.7059	7.2825	6.92631	6.78919	0.606653	-0.721057	down	0.0138807	0.560806	no	ATACCATCAAGAAGAAGCTGACAGGGATCCTGCATGAATTACCAGCAAATGGCTACAGGA	lnc-NR5A2-4:1	lnc-NR5A2-4:1	lnc-NR5A2-4	lnc-NR5A2-4	Homo sapiens nuclear receptor subfamily 5, group A, member 2 (NR5A2), transcript variant 1, [NM_205860]	chr1	200298288	200298805			lncRNA	LNCipedia
A_33_P3282261	6.91233	7.5027	6.96441	7.3337	8.95699	9.02451	9.06979	7.43771	0.367555	-1.44397	down	0.0139211	0.560806	yes	ACTGGAGATCAAGTTCTGCGCCTGAAGAGGCTGCCAAAAGTCAAAAGCGGGGCCTGGGAA	TCONS_l2_00000001	linc|TCONS_l2_00000001|linc|TCONS_l2_00000002|linc|TCONS_l2_00026611|gb|AL039808	XLOC_l2_000001		linc|BROAD Institute lincRNA (XLOC_l2_000001), lincRNA [TCONS_l2_00000001]	chr1	131025	134836			lncRNA	agilent G3 V3
CUST_10084_PI437845420	10.5128	11.249	11.052	11.3906	11.9437	11.7869	11.9485	11.5144	0.595729	-0.747273	down	0.0139223	0.560806	no	ATTTACGTGGGTAAAATGGTGGCTTGCCTTCTTTCTTCTAAGACAATTCTCCCCCCTCAG	lnc-THOC2-5:1	lnc-THOC2-5:1	lnc-THOC2-5	lnc-THOC2-5	Homo sapiens THO complex 2 (THOC2), [NM_001081550]	chrX	123094639	123164898			lncRNA	LNCipedia
A_22_P00009585	7.98791	8.74982	8.15846	8.6611	9.80828	9.39395	9.78939	8.77048	0.482566	-1.0512	down	0.0139554	0.560806	yes	CTGCAATATTCTTCTTTGGGAAGTACAATGCCAAGTAAATAAAGATATTTGGGGTCATTC	NR_015445	ref|NR_015445|ens|ENST00000611604|linc|lnc-MAPK15-2:1|gb|AY940073	BREA2	breast cancer estrogen-induced apoptosis 2	ref|Homo sapiens breast cancer estrogen-induced apoptosis 2 (BREA2), long non-coding RNA [NR_015445]	chr8	144779284	144780583			lncRNA	agilent G3 V3
CUST_12907_PI437845420	8.18008	9.17743	8.60774	9.16596	10.3716	10.1148	10.2031	9.23848	0.435519	-1.19919	down	0.0139836	0.560806	yes	ATTCATCCAAAAATGTATCCACATCCATTTGGATGACATGTCTGGGGGCTAGAGTCTGGG	lnc-PLEC-5:1	lnc-PLEC-5:1	lnc-PLEC-5	lnc-PLEC-5	Homo sapiens plectin (PLEC), transcript variant 6, [NM_201380]	chr8	145082703	145082959			lncRNA	LNCipedia
CUST_4933_PI437845250111	5.6302	6.69047	5.97892	5.81786	7.39362	7.0516	7.19196	6.53259	0.495487	-1.01308	down	0.0140414	0.560806	yes	CGCCTCTGGTTTTAAGTATTAATAGCTATAATTTTACAGGGGCTGAAGGGAAAAAGATAA	ENST00000606330	ENST00000606330.1	RP11-169K17.3	RP11-169K17.3		chr3	11653076	11653671			lncRNA	GENCODE
CUST_10932_PI437859739	8.01503	9.01477	8.55222	8.81885	10.3611	10.5104	10.6266	8.96931	0.349501	-1.51663	down	0.0140951	0.560806	yes	ATAGTCTATATATAAAGTATGTCCCAAATAACTTGCAAAGGAAATTAGCAGGGGCTCATC	lnc-GABPA-19:1	lnc-GABPA-19:1	lnc-GABPA-19	lnc-GABPA-19	Homo sapiens GA binding protein transcription factor, alpha subunit 60kDa (GABPA), transcript variant 1, [NM_002040]	chr21	28307552	28317423			lncRNA	LNCipedia
A_21_P0001726	6.98288	7.98051	7.24457	7.51752	9.27276	9.45321	9.53549	7.79393	0.333908	-1.58248	down	0.0140997	0.560806	yes	TTTGAAGGGAGCAAAGGCATCGAAATTTTTGGAGCATCTAGAACTGGGGCAGTGAATGCA	lnc-SLC6A9-3:1	linc|lnc-SLC6A9-3:1|linc|TCONS_00002373|tc|THC2657771	lnc-SLC6A9-3	lnc-SLC6A9-3:1	tc|Q3H080_9ACTO (Q3H080) 5,10-methylenetetrahydrofolate reductase , partial (5%) [THC2657771]	chr1	44404329	44406129			lncRNA	agilent G3 V3
CUST_20147_PI437845250	13.9941	13.5578	14.2264	14.2376	14.4843	14.5292	14.7899	14.5766	0.663863	-0.591042	down	0.0141206	0.560806	no	AAGGTGCCTCCCGCCTCTCCTCCCCCAGACCTGGGGCGGTGTGACGGGCAGCTTCGCGGA	ENST00000436846	ENST00000436846.1	AC023490.1	AC023490.1		chr22	20378938	20380071			lncRNA	GENCODE
CUST_1694_PI437845420	9.77097	10.3689	9.70772	10.6426	11.4409	11.1949	11.4458	10.5857	0.484898	-1.04425	down	0.014135	0.560806	yes	AGTGTTTAATACTCCATCAGTTGCGTAGTGAACTGTGATGAGTTTTTTGGGGGGAGGTGG	lnc-MB21D2-1:1	lnc-MB21D2-1:1	lnc-MB21D2-1	lnc-MB21D2-1	Homo sapiens Mab-21 domain containing 2 (MB21D2), [NM_178496]	chr3	192444670	192445376			lncRNA	LNCipedia
A_22_P00015832	4.46561	5.27319	4.78743	5.25477	5.91832	5.78055	6.16203	5.38961	0.548142	-0.867379	down	0.0141354	0.560806	no	AAATCTGGGAGCCCAAGCAGCATATTTGTGGGATTTGTCTGACAGAACGCAATGGAAACA	NR_033988	ref|NR_033988|ens|ENST00000540024|ens|ENST00000535058|linc|lnc-TBC1D30-2:2	FLJ41278	uncharacterized LOC400046	ref|Homo sapiens uncharacterized LOC400046 (FLJ41278), long non-coding RNA [NR_033988]	chr12	65277553	65371302			lncRNA	agilent G3 V3
CUST_4392_PI438111429	10.4125	9.73465	10.243	9.68038	8.86842	9.19969	9.09856	9.61613	1.76776	0.821926	up	0.0141783	0.560806	no	CTGTCTTCCCTACTGCTCCAAACCCTAAATTTTGGTTGTACATTTTATTTGAAAGGAAAA	NR_027018	NR_027018.2,NR_027016.2,NR_027017.3,NR_104271.1,NR_144427.1,NR_144428.1,NR_144429.1,NR_045927.1,NR_045929.1,NR_045923.1,NR_144430.1,NR_045925.1,NR_045926.1,NR_104272.1,NR_104270.1	PGAP2	PGAP2	post-GPI attachment to proteins 2	chr11	3829239	3847601			lncRNA	RefSeq
CUST_9398_PI437845420	8.86054	9.25402	9.11103	9.1772	10.33	10.1449	10.3609	9.26851	0.526544	-0.925374	down	0.0141804	0.560806	no	CAGGTACGAGAGCAAAGGGGGAAGTCGATGGGGGGATGTCCCTGCATGAACCTCTCCCTG	lnc-ENTPD2-1:1	lnc-ENTPD2-1:1	lnc-ENTPD2-1	lnc-ENTPD2-1	Homo sapiens ectonucleoside triphosphate diphosphohydrolase 2 (ENTPD2), transcript variant 1, [NM_203468]	chr9	139937321	139940631			lncRNA	LNCipedia
A_21_P0014707	10.7064	10.5071	10.0659	10.9416	11.6649	11.3491	11.5241	10.9627	0.566463	-0.819947	down	0.0141961	0.560806	no	CATTGTCAACTTTTAAACATTGGTTACCTTTTGGGAGAATAAAGGGAATGGGGGCGATGA	ENST00000606907	ens|ENST00000606907|ref|XM_006711856|tc|THC2544198			ref|PREDICTED: Homo sapiens protein disulfide isomerase family A, member 6 (PDIA6), transcript variant X4, mRNA [XM_006711856]	chr2	10908000	10910184			lncRNA	agilent G3 V3
A_22_P00017363	3.9097	3.84745	4.76983	4.39376	5.41515	5.45736	5.34019	4.65157	0.504918	-0.98588	down	0.0142002	0.560806	no	CATTGGAATGATCTTCAAACTACTCAGAATCAGGTCATATTGAAAAACTGCACACATTAC	NR_110306	ref|NR_110306|linc|lnc-UTP14C-1:1|gb|BC036321	LOC101929657	uncharacterized LOC101929657	ref|Homo sapiens uncharacterized LOC101929657 (LOC101929657), long non-coding RNA [NR_110306]	chr13	52703030	52706859			lncRNA	agilent G3 V3
A_22_P00003503	8.36877	8.60984	8.49701	8.51646	9.25265	9.00532	9.11288	8.61382	0.708014	-0.498151	down	0.0142188	0.560806	no	AATTTAATTAGCTTTTGCTGAAATAAAGGAGTGGGGGTGAGCCACTGCCCATCGTTCAAC	NR_033828	ref|NR_033828|linc|lnc-CCDC96-1:1|gb|AK126065	LOC100129931	uncharacterized LOC100129931	ref|Homo sapiens uncharacterized LOC100129931 (LOC100129931), long non-coding RNA [NR_033828]	chr4	7032280	7047958			lncRNA	agilent G3 V3
A_22_P00004432	4.355	4.95307	4.65492	4.78535	5.09478	5.68868	5.26435	5.18806	0.649822	-0.621883	down	0.0142623	0.560806	no	TACCTCAATCAGGATCTCAGCAAGAAACAGCAGACTCAGATTAGGATTATTTGAGGAGGG	lnc-CORO6-1:1	linc|lnc-CORO6-1:1|gb|AF086010|tc|THC2724787	lnc-CORO6-1	lnc-CORO6-1:1	gb|Homo sapiens full length insert cDNA clone YW04H08. [AF086010]	chr17	27971813	27972865			lncRNA	agilent G3 V3
A_21_P0001506	7.0578	8.00482	7.43192	7.71823	9.40528	9.64587	9.9241	7.92499	0.313847	-1.67187	down	0.0142643	0.560806	yes	TAGCCTCACAAACTCATGCCTATGTTGGTCATGAGTGGCTTTGGTAGGATGGGGAATTTT	lnc-HSPB11-1:1	linc|lnc-HSPB11-1:1|linc|TCONS_00001498	lnc-HSPB11-1	lnc-HSPB11-1:1	linc|LNCipedia lincRNA (lnc-HSPB11-1), lincRNA [lnc-HSPB11-1:1]	chr1	54377675	54378843			lncRNA	agilent G3 V3
CUST_6104_PI437845250111	4.81529	4.93579	5.35571	4.95616	5.90022	6.56663	6.01928	5.34732	0.520286	-0.942623	down	0.0142963	0.560806	no	GTTTCTGCAGGAACATGAATTGGGAAATAAAGCTCAGTGCTCAGCACCAAGAACAAAGCC	ENST00000505731	ENST00000505731.1	NOP14-AS1	NOP14-AS1	NOP14 antisense RNA 1	chr4	2936626	2949400			lncRNA	GENCODE
CUST_20835_PI437845250111	5.79375	5.43613	5.04215	5.23041	4.41245	4.26452	4.0535	5.06734	1.90021	0.926156	up	0.0143045	0.560806	no	GGACATTGAATGACTGTATGCTGCTTTTGATTTCCGTTAATATGGGCAACTGTCCAATTA	ENST00000440570	ENST00000440570.1	MIR503HG	MIR503HG	MIR503 host gene	chrX	133677367	133680662			lncRNA	GENCODE
CUST_2686_PI438111429	7.28055	5.84757	5.73185	6.39513	3.63421	3.04132	4.14586	5.58667	4.6324	2.21176	up	0.0143162	0.560806	yes	AGAATAATTTCTTTCTCGCTGATCGCCTAACTTCTACTGACGAAGCTTGGAAGTTGCAGA	ENST00000602938	ens|ENST00000602938.1,ens|ENST00000602294.1,ens|ENST00000602920.1,ens|ENST00000602737.1,ens|ENST00000602546.1,ens|ENST00000602985.1	JPX	JPX	JPX transcript, XIST activator (non-protein coding)	chrX	73164159	73218949			lncRNA	Ensembl
A_21_P0007341	4.13698	5.38173	3.9223	4.74389	6.45597	6.59024	6.16974	5.18915	0.340317	-1.55505	down	0.0143189	0.560806	yes	GTAGCAGATGAAGAAGGAAGGAAATGAAGTCACTCAATTCTTATATGGCATAATTACTCT	NR_120555	ref|NR_120555|ref|NR_120554|ens|ENST00000529017|ens|ENST00000531882	LOC103312105	uncharacterized LOC103312105	ref|Homo sapiens uncharacterized LOC103312105 (LOC103312105), transcript variant 2, long non-coding RNA [NR_120555]	chr11	38639813	38667906			lncRNA	agilent G3 V3
CUST_11179_PI437845250111	5.10869	6.01496	5.16892	5.37485	6.76281	6.28532	6.73149	5.88722	0.500049	-0.999858	down	0.0143399	0.560806	no	GGAGCATGAGAGAACCTCACTTCAAAGGAAGTGGTAAAAGGGCCTAACAGTCTAAAGAGA	ENST00000605480	ENST00000605480.1	RP11-408O19.5	RP11-408O19.5		chr9	115647438	115648047			lncRNA	GENCODE
CUST_2773_PI437944915	6.62579	7.6728	7.41564	7.45906	9.07319	8.85127	8.93855	7.68514	0.394005	-1.34372	down	0.0143444	0.560806	yes	AAGAGTTTCTGATCTTTCCTTTAGAAATTTCCACTTGCTGGGGGAGAGATTGGGCTGGGA	lnc-VANGL1-4:1	lnc-VANGL1-4:1	lnc-VANGL1-4	lnc-VANGL1-4	Homo sapiens VANGL planar cell polarity protein 1 (VANGL1), transcript variant 1, [NM_138959]	chr1	116014561	116018648			lncRNA	LNCipedia
A_22_P00003109	11.4614	11.9618	12.5699	13.4679	13.6468	13.7047	14.5447	14.0946	0.322541	-1.63244	down	0.0143755	0.560806	yes	GGACCGCCGCTTTCACCACTCTCGGCCATGGCTGTGGCGGCGGCGGCGGCGGTGACTCAG	lnc-C9orf103-1:1	linc|lnc-C9orf103-1:1|tc|THC2657897|tc|THC2654243	lnc-C9orf103-1	lnc-C9orf103-1:1	tc|Q5T6J5_HUMAN (Q5T6J5) Ubiquilin 1, partial (11%) [THC2657897]	chr9	86322508	86327784			lncRNA	agilent G3 V3
A_21_P0013830	11.7826	11.1095	10.771	11.5959	12.1435	12.1973	12.4477	11.9275	0.549335	-0.864242	down	0.014398	0.560806	no	TGCAAAAAGGAAAGAACTATTCCCCCTCCCTTTTCTTTCAGCATTTCCTTCAGAAAATGG	TCONS_l2_00030590	linc|TCONS_l2_00030590	XLOC_l2_015812		linc|BROAD Institute lincRNA (XLOC_l2_015812), lincRNA [TCONS_l2_00030590]	chrX	120152106	120165436			lncRNA	agilent G3 V3
A_21_P0008251	4.47514	5.56357	4.06519	4.9192	5.99208	6.31249	6.73325	5.54035	0.381892	-1.38876	down	0.014437	0.560806	yes	TATAGTGGTATTGGGAAAGAATCCAGAAGAAATTGAGGCCACGGGAATATTTTAAAAGGC	lnc-C13orf44-1:5	linc|lnc-C13orf44-1:5|linc|TCONS_00022266	lnc-C13orf44-1	lnc-C13orf44-1:5	linc|LNCipedia lincRNA (lnc-C13orf44-1), lincRNA [lnc-C13orf44-1:5]	chr13	44679447	44681353			lncRNA	agilent G3 V3
A_22_P00020765	8.53364	9.04042	8.92967	8.36716	9.39559	9.6396	9.62532	9.05999	0.610304	-0.712399	down	0.0144444	0.560806	no	TAAAACATGTCAGTTCTCTCCAACCCCAAGAAATGTGAATAAATGTTTCCGAAAACCAGA	lnc-SLC2A12-4:1	linc|lnc-SLC2A12-4:1|gb|AK093513|tc|THC2516350	lnc-SLC2A12-4	lnc-SLC2A12-4:1	gb|Homo sapiens cDNA FLJ36194 fis, clone TESTI2027615. [AK093513]	chr6	133756214	133760602			lncRNA	agilent G3 V3
CUST_18292_PI437845250	8.74649	9.15269	8.66435	9.04856	10.7152	10.7369	10.7293	9.12128	0.373034	-1.42262	down	0.0144759	0.560806	yes	ACCATGTGTAAAATGGGCCAAAATACCTTTTACAAAATTAAAATAGAGATGGGGTCTTGC	ENST00000452401	ENST00000452401.2	SPPL2B	SPPL2B	signal peptide peptidase like 2B	chr19	2328629	2355099			lncRNA	GENCODE
CUST_18509_PI437845250111	3.90514	4.97316	5.22712	4.62742	5.42446	6.1351	5.83202	5.72513	0.467823	-1.09597	down	0.0144951	0.560806	yes	GCATGTGACAGGAATTCAGTGCCTGAATGAATGAGCCAATAAATTAAACTTTCTCTTTAA	ENST00000585520	ENST00000585520.1	CTD-2231E14.4	CTD-2231E14.4		chr19	16176547	16177122			lncRNA	GENCODE
CUST_7266_PI437845420	6.4856	5.81644	6.64173	6.2399	5.21834	5.43536	5.05344	5.92541	1.85033	0.887782	up	0.0145188	0.560806	no	CCATTTTGCAGCCAGCGGAGCCATTCACACAATCACCTTCTGTTAATTCTATCTGCAACA	lnc-SLC4A2-3:2	lnc-SLC4A2-3:2	lnc-SLC4A2-3	lnc-SLC4A2-3	Homo sapiens solute carrier family 4 (anion exchanger), member 2 (SLC4A2), transcript variant 1, [NM_003040]	chr7	150825682	150828373			lncRNA	LNCipedia
CUST_11038_PI437859739	5.3575	5.28355	5.27346	5.89003	6.09406	6.23091	6.07984	5.78178	0.66181	-0.595512	down	0.0145235	0.560806	no	AGTCATAGGAGAAATGTTACCACTGGATTGAGGAGGAGAGACTTCAGCATGCAAACCTTC	lnc-TTC3-7:1	lnc-TTC3-7:1	lnc-TTC3-7	lnc-TTC3-7	Homo sapiens tetratricopeptide repeat domain 3 (TTC3), transcript variant 1, [NM_003316]	chr21	38792626	38845017			lncRNA	LNCipedia
A_32_P95223	8.15791	7.16809	7.49694	7.33744	6.50105	6.60238	6.67954	7.03594	1.78431	0.835367	up	0.0145371	0.560806	no	CAGCCCTATTACCTGAACCTGATGGAGCTCTTCCAGCAGAATTCTTATCAGACTGAGATT	NR_003262	ref|NR_003262|ens|ENST00000453932|ens|ENST00000429043|gb|BC050292	FDPSP2	farnesyl diphosphate synthase pseudogene 2	ref|Homo sapiens farnesyl diphosphate synthase pseudogene 2 (FDPSP2), non-coding RNA [NR_003262]	chr7	76597514	76598567			lncRNA	agilent G3 V3
A_21_P0012033	5.76308	5.57385	5.89033	5.23688	3.62362	4.41133	3.68483	5.24348	2.59407	1.37522	up	0.0145562	0.560806	yes	CAATGAAGAGTTCCTTCTCAGTTTCTAGCATATGATGATTAGAAAAGAGTTCTTAAAAAA	lnc-DYNC1I2-1:1	linc|lnc-DYNC1I2-1:1|gb|AK024142|linc|TCONS_l2_00015537|tc|THC2501073	lnc-DYNC1I2-1	lnc-DYNC1I2-1:1	gb|Homo sapiens cDNA FLJ14080 fis, clone HEMBB1002152. [AK024142]	chr2	172629991	172632354			lncRNA	agilent G3 V3
CUST_11915_PI437845420	4.31776	5.2132	4.6232	5.35952	6.35228	5.92434	5.87628	5.48089	0.489701	-1.03003	down	0.014576	0.560806	yes	ACTGTGAAGGGAAAGCAAAGGGTATGAAAATGAAGCCATTTTAAGCAACAAGCGTATTGC	lnc-RBBP8-5:2	lnc-RBBP8-5:2	lnc-RBBP8-5	lnc-RBBP8-5	Homo sapiens retinoblastoma binding protein 8 (RBBP8), transcript variant 1, [NM_002894]	chr18	20387203	20387755			lncRNA	LNCipedia
CUST_3226_PI437845250111	3.81891	4.6277	3.9114	4.83186	5.86604	5.14665	4.98246	5.6369	0.463119	-1.11055	down	0.0145956	0.560806	yes	GAAAAACTGTAAACATCTTTGGGAAAGGTGGCATAATAGAATGGTTAGATCACAGACTCT	ENST00000607781	ENST00000607781.1	RN7SL832P	RN7SL832P	RNA, 7SL, cytoplasmic 832, pseudogene	chr2	10830470	10832225			lncRNA	GENCODE
A_33_P3248004	7.83624	8.70076	8.24762	8.55652	10.4024	9.97257	10.2186	8.6696	0.35836	-1.48052	down	0.0146154	0.560806	yes	TAAAGAATCCAGGGGGGAGAATGATGGGGGCGAGGAGAGGGAAAGTGCTAACATTTATTA	NR_122071	ref|NR_122071|ens|ENST00000528390|linc|lnc-PRDM11-4:1|gb|BC130636	LOC399886	uncharacterized LOC399886	ref|Homo sapiens uncharacterized LOC399886 (LOC399886), long non-coding RNA [NR_122071]	chr11	45392964	45393676			lncRNA	agilent G3 V3
A_21_P0005336	7.46672	8.63004	7.94237	8.49904	9.73902	9.57733	10.0317	8.64482	0.388589	-1.36368	down	0.0146212	0.560806	yes	ATTTGAGAATTGTATGTGGTATGTATATGAAGAGTTTGGGAAGGGGGATAAATTGTAGGT	ENST00000438969	ens|ENST00000438969|linc|lnc-PTN-1:1|linc|TCONS_00013265|gb|DA120323			gb|DA120323 BRACE3 Homo sapiens cDNA clone BRACE3041023 5' [DA120323]	chr7	137029675	137039229			lncRNA	agilent G3 V3
A_21_P0010386	6.77432	8.22774	7.74241	8.24132	9.49397	9.14603	9.19685	8.54396	0.392631	-1.34875	down	0.0146404	0.560806	yes	AACAGTGTCATAAGGTAAAATAAGGCTGTTGTAGAATCTGCTCAGCCAGGGAGGGGAAAG	NR_027036	ref|NR_027036|ens|ENST00000444890|linc|lnc-C22orf26-2:7|linc|lnc-C22orf26-2:13	LINC00899	long intergenic non-protein coding RNA 899	ref|Homo sapiens long intergenic non-protein coding RNA 899 (LINC00899), long non-coding RNA [NR_027036]	chr22	46435786	46440748			lncRNA	agilent G3 V3
CUST_4696_PI437845250111	6.61522	7.86236	7.40926	7.7614	8.99765	9.04837	9.53749	7.96466	0.359738	-1.47498	down	0.0146789	0.560806	yes	AAGTGATGGGTGTGAAAGCATTTTGTAAACTGTAGTGCAAGCATACGGCAGGGGAGTGAA	ENST00000600415	ENST00000600415.1	LINC00608	LINC00608	long intergenic non-protein coding RNA 608	chr2	219840321	219841458			lncRNA	GENCODE
CUST_10135_PI437859739	7.45119	8.64223	8.12632	8.49308	9.6999	9.53414	10.0075	8.6989	0.404189	-1.3069	down	0.0147031	0.560806	yes	ACAATTTACACTTTTAAGCCACATATTATAGTACCAGCTTTCCTGCCGCAGGTGGGGCTG	lnc-ASB1-5:1	lnc-ASB1-5:1	lnc-ASB1-5	lnc-ASB1-5	Homo sapiens ankyrin repeat and SOCS box containing 1 (ASB1), [NM_001040445]	chr2	239496915	239497169			lncRNA	LNCipedia
A_22_P00012739	4.51928	4.79673	4.48869	5.06593	5.33283	5.29055	5.0124	5.39876	0.687306	-0.540976	down	0.0147244	0.560806	no	AATAAGTGACCTTAGATGGGAGTTTATGTGTCTACCAAAGGCACCTGAAGCTAAGGACGG	lnc-RABEP2-3:1	linc|lnc-RABEP2-3:1|gb|BM683772	lnc-RABEP2-3	lnc-RABEP2-3:1	gb|UI-E-EJ1-ajh-l-07-0-UI.s1 UI-E-EJ1 Homo sapiens cDNA clone UI-E-EJ1-ajh-l-07-0-UI 3', mRNA sequence [BM683772]	chr16	28986293	28990145			lncRNA	agilent G3 V3
A_22_P00024632	5.87686	6.11991	5.57045	5.79247	5.31373	5.52497	5.42609	5.07472	1.41917	0.505042	up	0.014778	0.560806	no	GGAAGCCGGGCATCACGGAGAGCTGAGAAGACTCGCTTGTTCACACTTACTCGAAAGCAG	ENST00000572343	ens|ENST00000572343|ref|XR_243528|ref|XR_248430|ref|XR_253748	LOC101929650	uncharacterized LOC101929650	ref|PREDICTED: Homo sapiens uncharacterized LOC101929650 (LOC101929650), ncRNA [XR_243528]	chr17	81091900	81125376			lncRNA	agilent G3 V3
A_21_P0002255	6.18832	7.56193	7.1704	7.27477	8.76154	8.34053	8.36372	7.71643	0.421411	-1.2467	down	0.0147828	0.560806	yes	TGTGAGATACTTTTCTGATTTCATTTTCTCCAAAAGAAAGGGAATAAAAGAAGAGGGGAG	lnc-SMYD1-1:1	linc|lnc-SMYD1-1:1|linc|TCONS_00003759	lnc-SMYD1-1	lnc-SMYD1-1:1	linc|LNCipedia lincRNA (lnc-SMYD1-1), lincRNA [lnc-SMYD1-1:1]	chr2	88045925	88047354			lncRNA	agilent G3 V3
A_21_P0000683	4.67105	4.99722	5.20519	5.15388	4.17591	4.76212	4.42976	4.30328	1.50427	0.589065	up	0.0148241	0.560806	no	AGGGAACTGGCTAACTGGCATGCAGTTCTATAAATGCACATCTGTCTCATTATCTTTTTT	NR_037662	ref|NR_037662|ens|ENST00000429807|linc|TCONS_l2_00025229	LOC100287632	selenoprotein K pseudogene	ref|Homo sapiens selenoprotein K pseudogene (LOC100287632), non-coding RNA [NR_037662]	chr6	119103870	119104581			lncRNA	agilent G3 V3
A_33_P3216664	9.38859	9.54502	9.65969	9.57601	9.79888	9.96776	10.0803	9.70109	0.787486	-0.344674	down	0.0148553	0.560806	no	TCTTTGCAGCCCCGTGTCCTGTCATCCATGTGGCCGTCATGTGGTCACTTTTGGGCATTG	NR_026925	ref|NR_026925|ref|NR_026926|ens|ENST00000470346|ens|ENST00000409070	LOC151174	uncharacterized LOC151174	ref|Homo sapiens uncharacterized LOC151174 (LOC151174), transcript variant 1, long non-coding RNA [NR_026925]	chr2	239133754	239140318			lncRNA	agilent G3 V3
CUST_5292_PI437845250111	5.48427	6.23771	5.97063	6.60749	5.28112	5.43552	4.98337	5.15252	1.81742	0.861892	up	0.0148616	0.560806	no	AGTGAGAATTTCATAAATAGTTCTAACAAAGCTGCCTTTCACAGCCAGCTCTTTGCACTG	ENST00000608390	ENST00000608390.1	RP11-433A10.3	RP11-433A10.3		chr3	72227430	72227961			lncRNA	GENCODE
CUST_426_PI437944915	4.21311	4.71529	5.00303	4.87924	6.47109	5.37575	5.82822	5.36528	0.480491	-1.05742	down	0.0148756	0.560806	yes	AGGTGAGAGAAAAATGTCAGACTCAATAAATGTACACTGAAGTCTTTCTGCTTTCATCTC	NR_110865	NR_110865.1	PIK3R6	PIK3R6	phosphoinositide-3-kinase regulatory subunit 6	chr17	8706040	8770994			lncRNA	RefSeq
CUST_19436_PI437845250111	8.58978	9.51631	9.1656	9.31848	10.5879	10.6012	10.7156	9.46896	0.436524	-1.19587	down	0.0149393	0.560806	yes	ATTTGGACAAATGAATGAGGAACAACGCTCTCCTGAGGGTTTTCTTTAAGGGGCGAGGAT	ENST00000445151	ENST00000445151.1	RP4-610C12.1	RP4-610C12.1		chr20	29558488	29570363			lncRNA	GENCODE
A_21_P0005839	6.29116	7.4947	6.84391	7.09607	8.17123	8.06129	8.31044	7.44719	0.477618	-1.06607	down	0.014941	0.560806	yes	TAAAATCTGAAAACTTATAAAGGATACTTATTACAGAAAAAATTTAAGGGGAAACTGGTG	lnc-CA8-1:1	linc|lnc-CA8-1:1|linc|TCONS_00015018	lnc-CA8-1	lnc-CA8-1:1	linc|LNCipedia lincRNA (lnc-CA8-1), lincRNA [lnc-CA8-1:1]	chr8	61234942	61245535			lncRNA	agilent G3 V3
CUST_19635_PI437845250111	5.54892	5.53875	6.14239	5.56339	4.67633	4.50978	4.46958	5.45183	1.89406	0.921482	up	0.0149562	0.560806	no	TTTACTATCACTGCTGGCCTACGTGCTTGTGTGTCTGAAATAAAACTGTAACTTATATAA	ENST00000605044	ENST00000605044.1	RP1-309F20.4	RP1-309F20.4		chr20	57451647	57452036			lncRNA	GENCODE
A_21_P0004184	7.21752	8.52447	7.90942	8.37808	9.56041	9.39842	9.6346	8.58108	0.410014	-1.28626	down	0.014978	0.560806	yes	ATTTGAGAATGGATGGACTAACCTGAAGTATTACAGAGCAGCAGTGCAGAAGTGGGGACA	lnc-PRELID2-1:3	linc|lnc-PRELID2-1:3|linc|TCONS_00009797	lnc-PRELID2-1	lnc-PRELID2-1:3	linc|LNCipedia lincRNA (lnc-PRELID2-1), lincRNA [lnc-PRELID2-1:3]	chr5	144818650	144867269			lncRNA	agilent G3 V3
CUST_15555_PI437845250	6.97897	8.03549	7.53014	7.88097	9.16045	8.89281	8.82652	8.05281	0.457945	-1.12675	down	0.0149783	0.560806	yes	AGACAGGAATAATGGTAAGAATTTAAATGGGGGTAATATGGAGCGCGTTTAGTTCAGAGC	ENST00000565756	ENST00000565756.1	LOXL1-AS1	LOXL1-AS1	LOXL1 antisense RNA 1	chr15	74211102	74220300			lncRNA	GENCODE
CUST_1727_PI437859739	2.76738	4.75916	4.0535	3.43377	5.52212	5.0687	5.2817	5.06534	0.358238	-1.48101	down	0.0150377	0.560806	yes	AAGAGAGACAACTAAATATGAGCAGAATAAATTCTGCTCTCAGAGATCAAGATGTGTTGT	lnc-MIP-1:1	lnc-MIP-1:1	lnc-MIP-1	lnc-MIP-1	Homo sapiens major intrinsic protein of lens fiber (MIP), [NM_012064]	chr12	56846422	56862950			lncRNA	LNCipedia
CUST_8414_PI437845250111	4.9638	5.46322	5.13934	5.42983	5.4572	5.9827	6.02538	5.93586	0.659187	-0.60124	down	0.0150422	0.560806	no	GAGGGCTTCAACGCAGAGTAGGTGGAATTCATGGTTCAAATCAGAGTATTAATGGGATCT	ENST00000586974	ENST00000586974.1	RP11-154D6.1	RP11-154D6.1		chr6	72017729	72021351			lncRNA	GENCODE
CUST_10749_PI437845420	4.01348	5.4353	5.24831	5.16073	6.49229	6.81911	6.34662	5.65542	0.388529	-1.36391	down	0.0150449	0.560806	yes	AAGCATTGATGAACATGGTCCAGGTCAACAGGAAAGCTGCAGGAATCATGTACCTGTTCA	lnc-TP53TG3-10:1	lnc-TP53TG3-10:1	lnc-TP53TG3-10	lnc-TP53TG3-10	Homo sapiens TP53 target 3 (TP53TG3), transcript variant 1, [NM_016212]	chr16	32646993	32647366			lncRNA	LNCipedia
A_21_P0002001	3.76083	4.84325	4.43647	4.81886	5.6334	5.36265	5.56564	5.08436	0.518833	-0.946659	down	0.0150588	0.560806	no	CTGGCTATATGGAGAGTTGACAGAAAATACAGGATCATCAATCAATGATACAGTAAATAC	lnc-CMPK2-13:9	linc|lnc-CMPK2-13:9|linc|lnc-CMPK2-13:1|linc|lnc-CMPK2-13:3|linc|lnc-CMPK2-13:6	lnc-CMPK2-13	lnc-CMPK2-13:9	linc|LNCipedia lincRNA (lnc-CMPK2-13), lincRNA [lnc-CMPK2-13:9]	chr2	5817273	5831178			lncRNA	agilent G3 V3
CUST_2439_PI438111429	5.25662	5.6001	5.44374	5.49584	6.08876	5.81286	5.69582	5.7355	0.766226	-0.384159	down	0.0150986	0.560806	no	TGCAAGAAACTCAGCCGGTCATGTTGAACAAACTAAGAGTGCCAGGAAGTTAATGTCCTG	ENST00000255183	ens|ENST00000255183.4,ens|ENST00000415889.2	RP11-445H22.3	RP11-445H22.3		chr20	43285092	43292139			lncRNA	Ensembl
CUST_5451_PI437944915	6.61186	7.63058	7.30005	7.57282	9.15202	8.63283	9.00845	7.70862	0.393204	-1.34665	down	0.015103	0.560806	yes	ACCTCTCGATCCTTCAGCACTTCAGAGGTTAATTTTGTTGGGGGATCGGATTTCTTTCCT	lnc-HTATIP2-3:1	lnc-HTATIP2-3:1	lnc-HTATIP2-3	lnc-HTATIP2-3	Homo sapiens HIV-1 Tat interactive protein 2, 30kDa (HTATIP2), transcript variant 5, [NM_001098523]	chr11	20044388	20044678			lncRNA	LNCipedia
CUST_775_PI437956274111	8.23837	8.7181	8.64243	8.76199	9.20172	9.03974	9.15526	8.86595	0.719245	-0.475446	down	0.0151227	0.560806	no	GGTCTGCAGGGCGGTGCGGCAGCCGCCACCTGACGCCGCGCCTTTGTCTGTGTCCCACAG	NR_037416	NR_037416.1	MIR3621	MIR3621	microRNA 3621	chr9	140063637	140063722			lncRNA	RefSeq
CUST_6020_PI437845420	7.2918	8.73099	8.15158	8.61944	9.85443	9.67493	9.87186	8.85613	0.387997	-1.36588	down	0.0151411	0.560806	yes	AATTATACCATTTGCATATTTTGTGCAATGATTGTTTAGCGAGGTGGGGAGGAGGGGCGC	lnc-AC074389.6.1-4:2	lnc-AC074389.6.1-4:2	lnc-AC074389.6.1-4	lnc-AC074389.6.1-4		chr7	1744791	1748434			lncRNA	LNCipedia
CUST_9852_PI437859739	4.81126	5.4032	4.7978	4.88748	5.58737	5.50092	5.39493	5.43632	0.704687	-0.504946	down	0.0151552	0.560806	no	AGGATATGAGCACCTGGGTCAAAGCAATGAAAGGTAAGTGGTGCTGACTGTTACACTAAT	lnc-COL4A4-1:1	lnc-COL4A4-1:1	lnc-COL4A4-1	lnc-COL4A4-1	Homo sapiens collagen, type IV, alpha 4 (COL4A4), [NM_000092]	chr2	227844596	227845473			lncRNA	LNCipedia
A_21_P0005902	4.33672	4.9767	4.50289	5.01718	5.31225	5.77273	5.28708	5.27124	0.614527	-0.702451	down	0.0151559	0.560806	no	GAGCCAAACCTGGATATAATTATTTCCTCTGAAGTGAAAGAGGCCTAATATGGAAGAAGC	lnc-FAM84B-2:1	linc|lnc-FAM84B-2:1|linc|TCONS_00015165	lnc-FAM84B-2	lnc-FAM84B-2:1	linc|LNCipedia lincRNA (lnc-FAM84B-2), lincRNA [lnc-FAM84B-2:1]	chr8	127643996	127651364			lncRNA	agilent G3 V3
A_19_P00315905	4.51302	5.51368	4.68967	5.74057	6.57878	6.41952	6.08758	5.9153	0.455002	-1.13606	down	0.0151599	0.560806	yes	CACCACAGTACTGGACTGAAACGAAGATGTAACACAGCCATAATAATTTAAATTAATAGC	NR_104671	ref|NR_104671|ens|ENST00000505997|ens|ENST00000513273|linc|lnc-EFNA5-2:3	LOC102467213	uncharacterized LOC102467213	ref|Homo sapiens uncharacterized LOC102467213 (LOC102467213), long non-coding RNA [NR_104671]	chr5	106150897	106346715			lncRNA	agilent G3 V3
CUST_2024_PI437845420	3.83878	4.91518	4.47986	4.34507	5.94086	5.39414	5.09462	5.12662	0.501966	-0.994338	down	0.015197	0.560806	no	AATATCATAAAAGGTATCTATAAAACACCTAACTCTAATATATTAAAAGGAGAAATAAAG	lnc-PACRGL-8:1	lnc-PACRGL-8:1	lnc-PACRGL-8	lnc-PACRGL-8	ens|PARK2 co-regulated-like [Source:HGNC Symbol;Acc:HGNC:28442] [ENST00000467997]	chr4	22368194	22368761			lncRNA	LNCipedia
A_21_P0008443	11.3969	11.0902	10.9099	11.5514	11.6847	11.7237	11.8872	11.7029	0.700993	-0.512527	down	0.015202	0.560806	no	GCAGTCTTCTGTGTGAAGAACCCCCCACCACTTCAATTTACTGGGAGATTAAATTACTTC	lnc-RP11-1085N6.3.1-2:2	linc|lnc-RP11-1085N6.3.1-2:2|linc|TCONS_00022755	lnc-RP11-1085N6.3.1-2	lnc-RP11-1085N6.3.1-2:2	linc|LNCipedia lincRNA (lnc-RP11-1085N6.3.1-2), lincRNA [lnc-RP11-1085N6.3.1-2:2]	chr14	56980667	56982038			lncRNA	agilent G3 V3
A_22_P00014488	4.65309	4.88822	4.66711	5.05601	5.79742	5.90135	5.64999	4.98204	0.587803	-0.766595	down	0.0152207	0.560806	no	AATGAATACCTACCTGTTGTAATGAAAATAAATGTATAACATAAAGCAATCTGCAAAATA	XR_424636	ref|XR_424636|ref|XR_429523|ref|XR_433089|linc|lnc-SHF-3:2	LOC101928414	uncharacterized LOC101928414	ref|PREDICTED: Homo sapiens uncharacterized LOC101928414 (LOC101928414), transcript variant X1, ncRNA [XR_424636]						lncRNA	agilent G3 V3
CUST_6817_PI437859739	10.9962	10.893	10.6821	10.9252	11.5934	11.5403	11.5799	10.978	0.683597	-0.548783	down	0.0152369	0.560806	no	AAAGGAGACCTTTGATGCTCTCCGGGAAGATGAGATGATCCTCACCCCCGACGTAGCCCT	lnc-ZNRF4-1:1	lnc-ZNRF4-1:1	lnc-ZNRF4-1	lnc-ZNRF4-1	Homo sapiens zinc and ring finger 4 (ZNRF4), [NM_181710]	chr19	5481747	5497806			lncRNA	LNCipedia
A_21_P0002523	9.37028	10.4079	9.79536	10.4384	11.2808	11.0213	11.1842	10.5749	0.495758	-1.01229	down	0.0152564	0.560806	yes	TAAAGCAACAGCTGCTATTGAGGATCCGTGGATAATTGTTAATGGATGGGGGCTTCCTGT	lnc-KIAA1715-2:1	linc|lnc-KIAA1715-2:1|linc|TCONS_00004502	lnc-KIAA1715-2	lnc-KIAA1715-2:1	linc|LNCipedia lincRNA (lnc-KIAA1715-2), lincRNA [lnc-KIAA1715-2:1]	chr2	176748703	176749791			lncRNA	agilent G3 V3
A_22_P00016831	10.8811	9.96739	10.429	10.2481	9.23285	9.27064	9.38076	10.0356	1.86792	0.901431	up	0.0152592	0.560806	no	TGGAAACACCCAGCTCTCCACCAAGATAAACCACGCGAGCCACAGCTTGCGGGCAATATC	lnc-TRMT112-1:1	linc|lnc-TRMT112-1:1|gb|BX099579|tc|THC2648834	lnc-TRMT112-1	lnc-TRMT112-1:1	gb|BX099579 NCI_CGAP_Co8 Homo sapiens cDNA clone IMAGp998C233951, mRNA sequence [BX099579]	chr11	64092521	64096976			lncRNA	agilent G3 V3
A_19_P00319534	4.58351	5.29537	5.70161	4.71259	2.33895	3.64041	3.44836	4.32394	3.10664	1.63535	up	0.0152844	0.560806	yes	TACCTACCCTTTTGGAGGAAGGAAAGGTAATCCTGTTTGTGTTTAATGTTAATTACTGAA	NR_022008	ref|NR_022008|gb|AF019618|tc|THC2610430	PWAR5	Prader Willi/Angelman region RNA 5	ref|Homo sapiens Prader Willi/Angelman region RNA 5 (PWAR5), long non-coding RNA [NR_022008]	chr15	25230006	25233379			lncRNA	agilent G3 V3
A_22_P00013791	9.35383	10.4498	10.2838	10.2008	11.0942	10.7742	11.1042	10.8113	0.545669	-0.873902	down	0.0153402	0.560806	no	CAAAGAGCCTTTGGAAGACGTCGCTGTTATCTCATTGTCTGTGTGATTGGGGGAGCTGCG	ENST00000521242	ens|ENST00000521242|ens|ENST00000521863|linc|lnc-RP1L1-5:1|linc|lnc-RP1L1-5:2			ens|long intergenic non-protein coding RNA 599 [Source:HGNC Symbol;Acc:HGNC:27231] [ENST00000521242]	chr8	9760970	9762876			lncRNA	agilent G3 V3
A_19_P00800229	7.45388	8.48189	8.29471	8.33387	9.34644	9.09297	9.10401	8.66832	0.531503	-0.911849	down	0.0153606	0.560806	no	TTCTTTTGTATAGACAGGTCTCTAGCCTCTTTGGTGTGGACACTGTGAAGGGGTACATCT	lnc-IRX3-4:17	linc|lnc-IRX3-4:17|linc|TCONS_00024662	lnc-IRX3-4	lnc-IRX3-4:17	linc|LNCipedia lincRNA (lnc-IRX3-4), lincRNA [lnc-IRX3-4:17]	chr16	54953085	54962724			lncRNA	agilent G3 V3
A_21_P0011320	4.78001	5.16275	5.35637	5.50635	5.89296	5.66266	5.8901	5.6528	0.672095	-0.573262	down	0.0153622	0.560806	no	AATAGAGCTCAACGGTCATGTTTGAAATTCACTCAAGAAACAACCTCTGTGGCTGGGTGC	TCONS_l2_00008608	linc|TCONS_l2_00008608	XLOC_l2_004640		linc|BROAD Institute lincRNA (XLOC_l2_004640), lincRNA [TCONS_l2_00008608]	chr15	42930223	42930884			lncRNA	agilent G3 V3
A_19_P00800927	4.38244	4.62159	4.79275	4.51729	5.72876	6.1993	5.64142	4.80428	0.494854	-1.01492	down	0.0153845	0.560806	yes	ATGGGAGAGGAAAATACTTGGGACTGTTTCAGGATCGCTGAACACTGACTCTCAACTGTT	lnc-SLC25A30-1:1	linc|lnc-SLC25A30-1:1|linc|TCONS_00021644	lnc-SLC25A30-1	lnc-SLC25A30-1:1	linc|LNCipedia lincRNA (lnc-SLC25A30-1), lincRNA [lnc-SLC25A30-1:1]	chr13	45958265	45961128			lncRNA	agilent G3 V3
A_22_P00025425	4.93244	5.41329	4.72646	4.39306	6.71893	6.4969	5.88431	5.36674	0.420329	-1.25041	down	0.0153994	0.560806	yes	CTGCTAAAAGCATGTGAACAGAGAGGAGAGGCAAAAGCACATTGAAAATGGTGCATGTTT	lnc-ARMC6-1:1	linc|lnc-ARMC6-1:1	lnc-ARMC6-1	lnc-ARMC6-1:1	linc|LNCipedia lincRNA (lnc-ARMC6-1), lincRNA [lnc-ARMC6-1:1]	chr19	19101702	19104419			lncRNA	agilent G3 V3
A_22_P00011471	6.66838	5.96012	6.07046	5.96501	4.63434	5.26479	5.21827	5.74523	1.93233	0.950338	up	0.0153994	0.560806	no	GGGGCCTTGTGCATGGAAAAGAACACTTCATTCTTTGTGTTTTCATTTATAATCGATTTA	ENST00000573315	ens|ENST00000573315|linc|lnc-PAQR4-1:5|linc|lnc-PAQR4-1:7|tc|THC2657004			tc|Q79C29_TREPA (Q79C29) PfoS/R (Fragment), partial (5%) [THC2657004]	chr16	3051300	3052017			lncRNA	agilent G3 V3
CUST_4211_PI437859739	4.10611	4.77851	4.56137	4.69026	4.96519	5.68838	5.39997	5.06454	0.596479	-0.745456	down	0.0154438	0.560806	no	CCATTAAGAGCAGGCACTGCAAAGCAATTGTAGCGAAAAGATATTAAATGAATCCATCAC	lnc-BUB1B-2:1	lnc-BUB1B-2:1	lnc-BUB1B-2	lnc-BUB1B-2	Homo sapiens BUB1 mitotic checkpoint serine/threonine kinase B (BUB1B), [NM_001211]	chr15	40537125	40539567			lncRNA	LNCipedia
A_22_P00016259	7.52289	7.49015	6.93374	6.69124	5.54177	5.62914	5.17854	6.80817	2.58488	1.3701	up	0.015459	0.560806	yes	GTGCTTCCAGAAGATTTTTCTAACAGTGTTTGCAAGCTATAAAATAGTGCTTTCACTTAG	NR_034089	ref|NR_034089|ens|ENST00000411670|ens|ENST00000440778|ens|ENST00000432741	LOC100131564	uncharacterized LOC100131564	ref|Homo sapiens uncharacterized LOC100131564 (LOC100131564), long non-coding RNA [NR_034089]	chr1	93775665	93811368			lncRNA	agilent G3 V3
A_21_P0004999	4.46802	5.85917	4.50399	4.91122	6.29022	5.93645	5.91312	6.09245	0.45931	-1.12246	down	0.0154755	0.560806	yes	AAGGCCCTACAAATGTGAGGAATGGGACTGGAACACAACATTTGTTGCTGAAGTTACATA	XR_425970	ref|XR_425970|ref|XR_427877|ref|XR_431970|linc|lnc-C6orf105-1:1	LOC102724379	uncharacterized LOC102724379	ref|PREDICTED: Homo sapiens uncharacterized LOC102724379 (LOC102724379), ncRNA [XR_425970]						lncRNA	agilent G3 V3
A_21_P0007502	11.6029	12.017	12.085	12.3517	12.5398	12.5699	12.6549	12.4446	0.688652	-0.538153	down	0.0155212	0.560806	no	ATAATCAAAAGAATTATAGTAATTGCTTTCACTTTCCCCCGCCCGCTCAGCGGATTCCCT	NR_027345	ref|NR_027345|ens|ENST00000489452|ens|ENST00000480237|linc|lnc-MAP1LC3B2-2:5	LINC00173	long intergenic non-protein coding RNA 173	ref|Homo sapiens long intergenic non-protein coding RNA 173 (LINC00173), transcript variant 1, long non-coding RNA [NR_027345]	chr12	116971226	116973326			lncRNA	agilent G3 V3
A_21_P0006805	6.48591	7.84795	7.2569	7.5543	8.96547	8.51297	8.77776	7.89628	0.419907	-1.25186	down	0.015524	0.560806	yes	CTTGGATTTGGGAAATCTCTTACTACATTATGTTTGGATATACTTTCTCTGAGGGGATAA	NR_120626	ref|NR_120626|ref|NR_120627|ens|ENST00000443633|linc|lnc-TTC40-2:1	LINC01166	long intergenic non-protein coding RNA 1166	ref|Homo sapiens long intergenic non-protein coding RNA 1166 (LINC01166), transcript variant 1, long non-coding RNA [NR_120626]	chr10	134757470	134760800			lncRNA	agilent G3 V3
A_21_P0003089	9.44768	10.1385	9.65175	9.66836	10.5547	10.2976	10.4705	10.0472	0.652515	-0.615917	down	0.015537	0.560806	no	GCAGCATTTTTCTTTTCTCTGATATGCGCCTTTTTCCTCATCGTGGGGGCTCATGTTTTC	NR_073609	ref|NR_073609|ens|ENST00000343123|ens|ENST00000570130|ref|XR_427673	PDCD6	programmed cell death 6	ref|Homo sapiens programmed cell death 6 (PDCD6), transcript variant 6, non-coding RNA [NR_073609]	chr5	271735	277055	GO:0001525(angiogenesis);GO:0001938(positive regulation of endothelial cell proliferation);GO:0004198(calcium-dependent cysteine-type endopeptidase activity);GO:0005509(calcium ion binding);GO:0005515(protein binding);GO:0005634(nucleus);GO:0005737(cytoplasm);GO:0005768(endosome);GO:0005783(endoplasmic reticulum);GO:0005789(endoplasmic reticulum membrane);GO:0006508(proteolysis);GO:0006886(intrac…		lncRNA	agilent G3 V3
CUST_1747_PI437859739	7.22721	7.96563	7.56657	7.84662	9.48286	9.56332	9.61936	7.90163	0.355941	-1.49029	down	0.015542	0.560806	yes	AACAATGGCAGATGTATCAACATCAACTGGAGATGCGACAATGAGAAGGATTGTGGGGAC	lnc-NXPH4-4:1	lnc-NXPH4-4:1	lnc-NXPH4-4	lnc-NXPH4-4	Homo sapiens neurexophilin 4 (NXPH4), [NM_007224]	chr12	57561227	57563083			lncRNA	LNCipedia
CUST_2812_PI437944915	6.89472	7.16888	6.96749	7.08573	8.22975	7.86381	7.94215	7.17581	0.584925	-0.773676	down	0.0155773	0.560806	no	ACTTTGCCAGATTGATACTGATGATTGTTCCAGTACTCGTGTCCGAATGGGGCAAAGCAT	lnc-PHGDH-3:1	lnc-PHGDH-3:1	lnc-PHGDH-3	lnc-PHGDH-3	Homo sapiens phosphoglycerate dehydrogenase (PHGDH), [NM_006623]	chr1	120428926	120429550			lncRNA	LNCipedia
A_21_P0008164	5.13201	5.49067	5.31269	5.44591	6.69691	6.4293	5.96782	5.63263	0.560061	-0.836343	down	0.0155821	0.560806	no	CACTAAGAATGATCAGAATGATTGTGAAGCACCGGAAAACTCCTAAACATGAGAAAAAGA	lnc-INTS6-1:1	linc|lnc-INTS6-1:1|linc|TCONS_00022023	lnc-INTS6-1	lnc-INTS6-1:1	linc|LNCipedia lincRNA (lnc-INTS6-1), lincRNA [lnc-INTS6-1:1]	chr13	51894019	51899105			lncRNA	agilent G3 V3
CUST_21935_PI437845250111	4.90293	5.48428	5.18003	5.34021	5.91095	5.60487	6.1971	5.65708	0.652642	-0.615637	down	0.0155986	0.560806	no	AAGGAAATGAGCATTGACTATTAGGCACCTGGATGAAGACTGGGTCCAGATTGTCAGTCT	TCONS_00005440	TCONS_00005440	linc-NAALADL2	linc-NAALADL2	ens|N-acetylated alpha-linked acidic dipeptidase-like 2 [Source:HGNC Symbol;Acc:HGNC:23219] [ENST00000495900]	chr3	174158776	174455534			lncRNA	UCSC
CUST_124_PI437944915111	8.26277	8.43734	7.92656	8.15696	9.32508	9.06198	9.22691	8.37378	0.573939	-0.801031	down	0.0155996	0.560806	no	GTTGTACACAGGGTATTTATAGCAGCATAGACTGGGAAGATGGGCAACAAAGGGGATACA	NR_004844	NR_004844.1	RPL13AP3	RPL13AP3	Homo sapiens ribosomal protein L13a pseudogene 3 (RPL13AP3), non-coding RNA	chr14	56232962	56234435			lncRNA	RefSeq
A_22_P00017609	7.92772	8.70111	8.41809	8.75969	10.0354	9.82013	10.0431	8.74934	0.432166	-1.21034	down	0.0156014	0.560806	yes	GCCTAGAAGATCCCAGCCTTGCCACTGGGTATGAGCACAGGACAGGGGGACGCTCAATGC	NR_046719	ref|NR_046719|linc|lnc-WDR82-1:2|linc|lnc-WDR82-1:4|tc|THC2659815	GLYCTK-AS1	GLYCTK antisense RNA 1	ref|Homo sapiens GLYCTK antisense RNA 1 (GLYCTK-AS1), long non-coding RNA [NR_046719]	chr3	52322595	52323749			lncRNA	agilent G3 V3
CUST_5982_PI437859739	9.35854	10.4647	10.8357	10.0813	11.9533	12.0498	11.7452	10.7633	0.36784	-1.44285	down	0.0156239	0.560806	yes	AAGAGGCCATTCCCTGTCTACGTGTCCCTGTCTTGAAGAGGAGATAATAACACACTAGTA	lnc-AC015804.1-5:1	lnc-AC015804.1-5:1	lnc-AC015804.1-5	lnc-AC015804.1-5		chr17	75953629	75954470			lncRNA	LNCipedia
CUST_12102_PI437845250111	9.30446	10.1307	10.635	9.81663	11.5128	11.5404	11.4746	10.4654	0.412773	-1.27658	down	0.0156241	0.560806	yes	ATGCCACCTCTCTGCTTGACTGTCTCCTTCCAGATTCGATACAAGCAAGGAAACGTGTGG	ENST00000450314	ENST00000450314.2	EMX2OS	EMX2OS	EMX2 opposite strand/antisense RNA	chr10	119232730	119301830			lncRNA	GENCODE
A_33_P3419691	8.64421	8.29105	8.40574	8.21108	7.47249	7.80778	7.51187	8.19638	1.55929	0.640888	up	0.0156966	0.560806	no	GGTCTGCCACTGCCTGATTGATAAAATTGCTGAATGCTCAAATAAACCTGTTAAAATTGT	NR_028038	ref|NR_028038|gb|AK092358|gb|AX747498|gb|AK091418	GATS	GATS, stromal antigen 3 opposite strand	ref|Homo sapiens GATS, stromal antigen 3 opposite strand (GATS), transcript variant 2, non-coding RNA [NR_028038]	chr7	99806558	99869855			lncRNA	agilent G3 V3
CUST_12530_PI437845250111	5.67493	5.97743	5.78752	6.07406	6.75346	6.58005	6.83153	6.03344	0.628014	-0.671131	down	0.0157202	0.560806	no	AAACTCAGACCAAGCACAGTGTTTATATCGGTCAAAACTGGAAAACTATGTCCGGGCGCA	ENST00000529219	ENST00000529219.1	RP11-347H15.4	RP11-347H15.4		chr11	50257789	50263827			lncRNA	GENCODE
CUST_15850_PI437845420	8.02816	8.8252	8.28066	8.75648	10.3807	10.2769	10.2995	8.75292	0.364788	-1.45487	down	0.0157219	0.560806	yes	AGTTTATCTCAACCATGTATAAAGAATGCAGAAGACTCCAGAAGGTGGGGGAGCCACTAG	lnc-TMEM133-3:5	lnc-TMEM133-3:5	lnc-TMEM133-3	lnc-TMEM133-3	Homo sapiens transmembrane protein 133 (TMEM133), [NM_032021]	chr11	100998467	101003865			lncRNA	LNCipedia
A_21_P0005342	4.8769	6.04573	5.90922	5.89623	6.95115	6.96573	7.02037	6.21331	0.464703	-1.10562	down	0.0157443	0.560806	yes	AGAAAATATTGAGACAGTTCCATTAGGTCACAGAGCCTGAGGCCCAGGCCGGGCTGCAGC	ENST00000442017	ens|ENST00000442017|linc|lnc-PTPRN2-2:1|linc|TCONS_00013284				chr7	157074229	157075380			lncRNA	agilent G3 V3
A_21_P0006259	9.70125	10.5824	10.1616	10.594	11.3906	11.1139	11.3702	10.7024	0.5417	-0.884434	down	0.0157597	0.560806	no	CAGCTCAGGCTTTCATTGGGTCATAATGGGCTACTATAGTTCTCCGATGGGGGTTTTGAA	lnc-C9orf82-1:1	linc|lnc-C9orf82-1:1|linc|TCONS_00016286	lnc-C9orf82-1	lnc-C9orf82-1:1	linc|LNCipedia lincRNA (lnc-C9orf82-1), lincRNA [lnc-C9orf82-1:1]	chr9	26716405	26718917			lncRNA	agilent G3 V3
A_21_P0011805	7.11062	8.18734	7.59684	7.98598	9.56526	9.58688	9.69834	8.07463	0.350848	-1.51108	down	0.0157846	0.560806	yes	CATGTTCTAAAGGATTCTCAGAAGCTATTGGAGTCGTTTCCAGGATTATATGGGGAGAAA	TCONS_l2_00013739	linc|TCONS_l2_00013739	XLOC_l2_007401		linc|BROAD Institute lincRNA (XLOC_l2_007401), lincRNA [TCONS_l2_00013739]	chr2	83059729	83093018			lncRNA	agilent G3 V3
CUST_15485_PI437845420	8.98735	9.77211	9.41101	9.87469	11.1042	10.921	11.0302	9.82062	0.432952	-1.20772	down	0.0157967	0.560806	yes	ATCCATACCAATCACTCCATGTTGCTATGTTCCTTCACCAGAAGACTGGGGGCTCAAAAA	lnc-PKDREJ-2:2	lnc-PKDREJ-2:2	lnc-PKDREJ-2	lnc-PKDREJ-2	Homo sapiens polycystin (PKD) family receptor for egg jelly (PKDREJ), [NM_006071]	chr22	46691591	46691897			lncRNA	LNCipedia
A_22_P00004263	5.68969	5.894	6.56837	5.90433	5.26493	5.33256	5.49737	5.32969	1.57785	0.657957	up	0.0158026	0.560806	no	AGACCAATTCTTGGCTGTTATCTTCAGCCACGTATTCAAAGGTGGGCTTTTCTCTGATTT	lnc-CMTM3-1:1	linc|lnc-CMTM3-1:1	lnc-CMTM3-1	lnc-CMTM3-1:1	linc|LNCipedia lincRNA (lnc-CMTM3-1), lincRNA [lnc-CMTM3-1:1]	chr16	66754799	66765688			lncRNA	agilent G3 V3
A_19_P00317851	3.89418	5.00373	4.33762	4.58596	5.46654	5.62245	5.2728	5.01267	0.54027	-0.888246	down	0.0158161	0.560806	no	AAATACATCATTGTAACTTAGAATGTGAATTACAGAACAAACATGAAAGTTAGAAAAATA	ENST00000508998	ens|ENST00000510639|linc|lnc-DRD5-10:10|linc|lnc-DRD5-10:14				chr4	11724061	11773492			lncRNA	agilent G3 V3
A_19_P00806450	8.89959	9.60853	9.16062	9.74697	10.9492	10.7345	10.9249	9.65764	0.431482	-1.21263	down	0.0158232	0.560806	yes	ACAAACATCCATTGGCAGCTCCAGCTTAGGCCCAGGAGACAAAGTGGGGGTCACTGACAC	TCONS_l2_00006027	linc|TCONS_l2_00006027	XLOC_l2_003234		linc|BROAD Institute lincRNA (XLOC_l2_003234), lincRNA [TCONS_l2_00006027]	chr12	132906470	132912612			lncRNA	agilent G3 V3
CUST_2428_PI437845250111	8.40751	9.08982	8.80332	8.56901	8.07151	7.83537	7.84986	8.42303	1.5938	0.672473	up	0.0158362	0.560806	no	ATCTGTCCCCGGCGGGTAAGGGATGAATCCATGATGTCATCTGCCACCAGGAAGAAAGCT	ENST00000443642	ENST00000443642.1	RUSC1-AS1	RUSC1-AS1	RUSC1 antisense RNA 1	chr1	155287737	155293959			lncRNA	GENCODE
CUST_12987_PI437845250111	7.16809	8.49069	7.95379	8.25774	9.79192	9.27655	9.30657	8.57658	0.414565	-1.27033	down	0.0158363	0.560806	yes	AAGATCTAGAGTATCTCCTCGAGGAAGTACAACTGTCTGTTTTCACTAAGGTGGGGAGCA	ENST00000529733	ENST00000529733.1	RP11-820L6.1	RP11-820L6.1		chr11	122074217	122238580			lncRNA	GENCODE
A_22_P00005155	7.26461	7.91229	7.68374	8.12088	8.71204	8.46774	8.50967	8.16228	0.608128	-0.717553	down	0.0158804	0.560806	no	ACTACTGGCTATTCTACACCAGCCGAAAGAGGGAGGGGGCGCTACACTACTGTAAGGGCA	lnc-DIAPH1-2:1	linc|lnc-DIAPH1-2:1|gb|AL568765	lnc-DIAPH1-2	lnc-DIAPH1-2:1	gb|AL568765 Homo sapiens PLACENTA Homo sapiens cDNA clone CS0DE005YN22 3-PRIME, mRNA sequence [AL568765]	chr5	140797765	140892510			lncRNA	agilent G3 V3
A_21_P0006585	5.62639	5.91265	5.37298	5.44168	6.82617	6.42156	6.69822	5.81123	0.554449	-0.850874	down	0.0159163	0.560806	no	TGCAAACATGATGGGTTTTGCACTGATGCTGAGGATGAATCCAACAGGAAAGATACAGAG	NR_033380	ref|NR_033380|ens|ENST00000435581|gb|TCONS_00017568|gb|TCONS_l2_00030653	CD99P1	CD99 molecule pseudogene 1	ref|Homo sapiens CD99 molecule pseudogene 1 (CD99P1), transcript variant 1, non-coding RNA [NR_033380]	chrY	2477305	2525270			lncRNA	agilent G3 V3
A_22_P00003244	10.3061	10.2117	10.7363	10.777	11.281	11.1111	11.2139	10.8066	0.661863	-0.595395	down	0.0159217	0.560806	no	AGAAAAGAAACTATAGTAGGGAAGGAAGGAGTTCTGCTCTCTACCCGCCGCCGTTTATAA	lnc-CADPS-1:1	linc|lnc-CADPS-1:1	lnc-CADPS-1	lnc-CADPS-1:1	linc|LNCipedia lincRNA (lnc-CADPS-1), lincRNA [lnc-CADPS-1:1]	chr3	63263814	63266190			lncRNA	agilent G3 V3
CUST_12454_PI437845420	6.75307	7.824	7.26043	7.47086	8.98754	8.70851	8.97883	7.68971	0.416371	-1.26406	down	0.015922	0.560806	yes	AAACATCAAAGACAGTTTACACACATTTTGGTTAGGGGGAAGGTGGCTTTATCTGTCGGA	lnc-ANKRD12-2:1	lnc-ANKRD12-2:1	lnc-ANKRD12-2	lnc-ANKRD12-2	Homo sapiens ankyrin repeat domain 12 (ANKRD12), transcript variant 3, [NM_001204056]	chr18	9107296	9107528			lncRNA	LNCipedia
CUST_10770_PI437845250111	5.11744	4.24808	4.79048	4.80787	5.91709	6.49818	5.64044	5.21463	0.47414	-1.07662	down	0.0159426	0.560806	yes	GGTGAAGGAATATAAAAATCTATGTCTCACAGTCCAGACTTGGAGTACAAGTAATAAGAA	ENST00000421632	ENST00000421632.1	CDKN2B-AS1	CDKN2B-AS1	CDKN2B antisense RNA 1	chr9	22046750	22118701			lncRNA	GENCODE
CUST_5487_PI437859739	6.79186	7.61456	6.73206	7.23825	8.91633	8.93929	8.75418	7.39898	0.376831	-1.40801	down	0.0159837	0.560806	yes	ATGGAAGAGGGAGGAACACTTGCTATTAGAATTACAATCAAGGCTATTTGGGGAGGGAGC	lnc-DHX8-3:1	lnc-DHX8-3:1	lnc-DHX8-3	lnc-DHX8-3	Homo sapiens DEAH (Asp-Glu-Ala-His) box polypeptide 8 (DHX8), transcript variant 1, [NM_004941]	chr17	41613776	41621811			lncRNA	LNCipedia
A_19_P00322962	7.09904	6.61127	7.36032	6.63493	5.4526	5.68611	5.98676	6.56538	2.0051	1.00368	up	0.0159986	0.560806	yes	GCAGGTAAAACTATTTTAGCAACAATATGCTCACTTCTTCCATGATATGTTTTTCTTCCC	NR_027139	ref|NR_027139|ens|ENST00000478405|ens|ENST00000475785|gb|AK123122	SPIN3	spindlin family, member 3	ref|Homo sapiens spindlin family, member 3 (SPIN3), transcript variant 2, non-coding RNA [NR_027139]	chrX	57002802	57021988	GO:0007276(gamete generation)		lncRNA	agilent G3 V3
CUST_7452_PI437859739	13.3395	13.2978	13.6952	13.465	14.1664	14.1592	14.244	13.5821	0.665006	-0.58856	down	0.016003	0.560806	no	AATGCCTGTCTGAGATGATGGGAGCATGCCTTATGTGTCCAGCCACCCCCAGGACTCCTA	lnc-ZNF227-5:1	lnc-ZNF227-5:1	lnc-ZNF227-5	lnc-ZNF227-5	Homo sapiens zinc finger protein 227 (ZNF227), transcript variant 2, [NM_182490]	chr19	44801256	44801508			lncRNA	LNCipedia
A_22_P00004601	3.06031	4.94596	3.30803	3.88922	5.86958	5.67473	5.56177	4.67702	0.319769	-1.6449	down	0.0160188	0.560806	yes	ACTTGTGAGGAGAATAAAAATTTCCATTTAAGAAAAATTAGAGAAGCAGAGAGAGAGAAT	ENST00000517807	ens|ENST00000517807|linc|lnc-CSMD1-5:1|gb|BC040995|tc|THC2614513			gb|Homo sapiens cDNA clone IMAGE:5272683. [BC040995]	chr8	5363589	5366648			lncRNA	agilent G3 V3
CUST_717_PI437944915111	4.79867	5.30868	4.90221	4.97866	6.3309	6.32196	5.68808	5.30312	0.530727	-0.913959	down	0.0160368	0.560806	no	TTTAAATTCTTCACCACGGGGGAGAATGCACGCATCTTTCAGAGAACCACAAAGAAAGGC	NR_102308	NR_102308.1	CACNG6	CACNG6	Homo sapiens calcium channel, voltage-dependent, gamma subunit 6 (CACNG6), transcript variant 4, non-coding RNA	chr19	54494402	54515920			lncRNA	RefSeq
A_22_P00018303	8.62299	9.64396	9.10263	9.47408	10.7496	10.5384	10.562	9.58646	0.451194	-1.14818	down	0.0160415	0.560806	yes	ATGTCTGCATCTTAAAAGATCCCTTTCTGTAGACAATGGACTGAAGGGGGTGACCAGTCA	NR_126371	ref|NR_126371|linc|lnc-ZNF827-5:1|gb|HY008085	SMAD1-AS1	SMAD1 antisense RNA 1	ref|Homo sapiens SMAD1 antisense RNA 1 (SMAD1-AS1), long non-coding RNA [NR_126371]	chr4	146435729	146438346			lncRNA	agilent G3 V3
A_22_P00007597	5.12285	6.10586	5.91432	6.35657	7.36895	6.94303	6.92191	6.5058	0.479624	-1.06002	down	0.0160582	0.560806	yes	GAACAGTGAAGACAAAAGCAATAAGATGATTAAGGCCATGTGAGACAGCAACAATATCAG	NR_120372	ref|NR_120372|ref|XR_424668|ref|XR_429612|ref|XR_433183	CRTC3-AS1	CRTC3 antisense RNA 1	ref|Homo sapiens CRTC3 antisense RNA 1 (CRTC3-AS1), long non-coding RNA [NR_120372]	chr15	91163240	91260371			lncRNA	agilent G3 V3
CUST_3513_PI437845250111	14.5287	14.0729	14.1221	14.4042	14.6399	14.6424	14.62	14.8453	0.755252	-0.404969	down	0.0160604	0.560806	no	GCCCCCCTCACCTCCCAAGTTTAAATAAGAACTTATTTTAGACTACATGATCCTGTTTTC	ENST00000417692	ENST00000417692.1	AC079807.2	AC079807.2		chr2	48133969	48134949			lncRNA	GENCODE
CUST_11207_PI437859739	8.02715	8.46201	8.37427	8.51579	9.83374	9.57524	9.52531	8.52604	0.493021	-1.02028	down	0.0161441	0.560806	yes	ATCTCCTTCTGCAGGTCTAGTCACAGCCTTGTATACAGGGGGGAATAAACCTATTTGGTA	lnc-GAB4-3:1	lnc-GAB4-3:1	lnc-GAB4-3	lnc-GAB4-3	Homo sapiens GRB2-associated binding protein family, member 4 (GAB4), [NM_001037814]	chr22	17402332	17403063			lncRNA	LNCipedia
CUST_20181_PI437845250111	7.71157	7.53252	7.76352	7.96368	8.59439	8.46109	8.20948	7.94358	0.678626	-0.559312	down	0.0161629	0.560806	no	GTGAAAAGGAAGCCCTACTCTACTACCAAGGTGACTTCAGGGAGCACATTCAATGGTACG	ENST00000430463	ENST00000430463.1	FAM230B	FAM230B	family with sequence similarity 230 member B (non-protein coding)	chr22	21524154	21524944			lncRNA	GENCODE
A_22_P00002928	4.49076	5.45656	4.61811	5.01461	6.41346	6.00878	6.00798	5.3183	0.485614	-1.04212	down	0.0162157	0.560806	yes	AAGCTATCTAAAATAAATTTATAATAACTCATGCATAATAAAGTATAATTTACTTTTTCA	ENST00000523745	ens|ENST00000523745|linc|lnc-C5orf30-3:1|tc|THC2650950				chr5	104109341	104135473			lncRNA	agilent G3 V3
A_21_P0004072	11.598	10.8999	10.8114	11.3967	11.9397	11.9081	12.1486	11.6173	0.604185	-0.726937	down	0.0162369	0.560806	no	GGGTCTTTTTCATCTCCCCCCTTTGCTGATGAAGAGGCAGTGCTGTAAAATGACGAAATC	ENST00000507391	ens|ENST00000507391|linc|lnc-TCERG1-1:1|linc|TCONS_00009536				chr5	145780544	145786922			lncRNA	agilent G3 V3
A_22_P00018520	3.22299	4.9892	4.0236	5.22311	5.76173	6.46954	6.12017	5.66333	0.321086	-1.63897	down	0.0163164	0.560806	yes	CTTCTCCAGAAATGAAGAACAGACTCATCAATAGAGAGGACAGTGAGAGAAAGAAGGGAA	NR_040112	ref|NR_040112|ens|ENST00000543404|linc|lnc-PZP-1:1|tc|THC2644733	A2MP1	alpha-2-macroglobulin pseudogene 1	ref|Homo sapiens alpha-2-macroglobulin pseudogene 1 (A2MP1), non-coding RNA [NR_040112]	chr12	9381128	9386803			lncRNA	agilent G3 V3
A_19_P00322953	9.1875	9.9554	9.6112	10.0628	10.9239	10.66	10.8316	10.0601	0.530461	-0.914681	down	0.0163199	0.560806	no	GGGACTCTTTCCAGAAGGAACGACCTCTGTGCTTGAGTTGGTTGGGGGGCGCAATGGATT	ENST00000450531	ens|ENST00000450531|linc|lnc-POTEF-2:1|linc|TCONS_00003402				chr2	130626766	130635126			lncRNA	agilent G3 V3
CUST_2109_PI437947525111	6.52625	7.78108	7.28793	7.62685	8.85679	9.05194	9.21156	7.7709	0.37442	-1.41727	down	0.0163249	0.560806	yes	GAGGAGGAGTGCATGTGTCCTGAATACAAAATGAGGAAGCAGGGGCAAAGAGGGAATGAG	TCONS_00022772	TCONS_00022772	linc-MAX-2	linc-MAX-2	Homo sapiens MYC associated factor X (MAX), transcript variant 6, [NM_197957]	chr14	66908662	66912979			lncRNA	UCSC
A_33_P3362291	5.72037	7.12406	6.46764	6.45639	7.91468	7.90791	7.85329	6.96607	0.429768	-1.21837	down	0.016336	0.560806	yes	GGGTTGAGATCATCTATGTTCAAAGTGCTTATTATACAGAGACGGGGACATGTAAGTGCT	XR_242417	ref|XR_242417|ref|XR_252458|linc|lnc-BAALC-2:1|gb|AK001351	LINC01181	long intergenic non-protein coding RNA 1181	ref|PREDICTED: Homo sapiens long intergenic non-protein coding RNA 1181 (LINC01181), misc_RNA [XR_242417]	chr8	104133260	104145194			lncRNA	agilent G3 V3
A_21_P0012389	9.40207	9.92316	9.31669	8.87403	10.1537	10.2627	10.3033	9.89151	0.584867	-0.773819	down	0.0163402	0.560806	no	TGTAGCTCTTGCCTGCCCACGCCATTTGCTTGATAAATATTTGTTCTGGGAGCTAGGTTT	TCONS_l2_00018819	linc|TCONS_l2_00018819	XLOC_l2_009867		linc|BROAD Institute lincRNA (XLOC_l2_009867), lincRNA [TCONS_l2_00018819]	chr3	126040108	126041638			lncRNA	agilent G3 V3
A_21_P0010840	10.5992	11.1222	11.0551	11.5226	11.8584	11.7362	11.9751	11.528	0.615742	-0.699602	down	0.0163798	0.560806	no	AATTTTCTAGTCATCCAACTCCTCTTCCTGTGGCACCAAAGCCACAAAATAAGGGGGAAT	TCONS_l2_00003176	linc|TCONS_l2_00003176	XLOC_l2_001689		linc|BROAD Institute lincRNA (XLOC_l2_001689), lincRNA [TCONS_l2_00003176]	chr10	94966810	94967747			lncRNA	agilent G3 V3
A_22_P00000826	4.29376	4.92477	4.52536	5.15085	5.78669	5.39627	5.98877	5.20184	0.547256	-0.869712	down	0.0163824	0.560806	no	CACTGCTAAGCAAGCTGGGAGCTTTGCCAAGGCCAAAATAAATTAAATTATGGTACGGTT	ENST00000439964	linc|lnc-AFTPH-3:1				chr2	64871746	64873832			lncRNA	agilent G3 V3
A_23_P408341	4.16758	5.01604	4.88143	4.29957	5.67305	5.52471	5.62147	5.76986	0.480925	-1.05612	down	0.0163962	0.560806	yes	ATTTGGAGGTGAGGGAGCTCAGGCACTCTAGGACAGGTTGCAAATTCAAGTTCCGCTTTT	NR_002781	ref|NR_002781|ens|ENST00000476365|gb|BC101556|gb|BC101558	TSPY26P	testis specific protein, Y-linked 26, pseudogene	ref|Homo sapiens testis specific protein, Y-linked 26, pseudogene (TSPY26P), non-coding RNA [NR_002781]	chr20	30776948	30778163	GO:0005634(nucleus);GO:0006334(nucleosome assembly)		lncRNA	agilent G3 V3
A_21_P0008065	7.57962	9.00799	8.46135	8.84857	9.81401	9.61128	9.94975	9.22641	0.442583	-1.17598	down	0.0163963	0.560806	yes	CTTTTTCTTTTGGAGTTGGACTCCTTTTTATTAGGTGAGATGCTGAGATGTTCGGGGCCT	lnc-OLFM4-1:1	linc|lnc-OLFM4-1:1|linc|TCONS_00021794	lnc-OLFM4-1	lnc-OLFM4-1:1	linc|LNCipedia lincRNA (lnc-OLFM4-1), lincRNA [lnc-OLFM4-1:1]	chr13	53631290	53650848			lncRNA	agilent G3 V3
CUST_7936_PI437845250111	11.2339	11.3054	11.4823	11.8176	12.0753	12.1503	12.164	12.0509	0.637132	-0.650335	down	0.016399	0.560806	no	GGAATTTCCCCCCTCTTTTTGTGAATATACTGTATAATACATGTACATGGCACAGATTAA	ENST00000606358	ENST00000606358.1	RP11-1277A3.3	RP11-1277A3.3		chr5	176981825	176982365			lncRNA	GENCODE
CUST_20428_PI437845250111	11.199	11.1776	10.8909	10.805	11.6011	11.5523	11.6207	11.1861	0.721012	-0.471905	down	0.0164046	0.560806	no	TGGGTCTTAGTCAGTTATTGCTATAGAACAAACCACCCCCAGACTTAGTAACATCAACAA	ENST00000430281	ENST00000430281.1	RP1-293L6.1	RP1-293L6.1		chr22	37099963	37117517			lncRNA	GENCODE
A_22_P00010305	11.6737	11.7392	11.8217	12.6254	13.1337	13.0585	13.0121	12.379	0.524559	-0.930823	down	0.0164597	0.560806	no	GCTGTGGGCAGTTGTCCTTGGTGTCCTGATGCCCATCCCCATCGCTAATCAGAAGAACAG	lnc-MTX1-1:2	linc|lnc-MTX1-1:2|linc|lnc-MTX1-1:1|linc|lnc-MTX1-1:3	lnc-MTX1-1	lnc-MTX1-1:2	linc|LNCipedia lincRNA (lnc-MTX1-1), lincRNA [lnc-MTX1-1:2]	chr1	155167950	155170066			lncRNA	agilent G3 V3
A_21_P0007709	4.9687	6.2218	5.81805	5.73337	7.43775	6.73851	7.57075	6.27858	0.400281	-1.32091	down	0.016485	0.560806	yes	AGGTGTGAGGCTGCGTTGTGTGCTAGAAACAGAGCCTCAGGGAGGGGAACTGACTTCAGA	lnc-KRT80-5:1	linc|lnc-KRT80-5:1|linc|TCONS_00020785	lnc-KRT80-5	lnc-KRT80-5:1	linc|LNCipedia lincRNA (lnc-KRT80-5), lincRNA [lnc-KRT80-5:1]	chr12	52233846	52234850			lncRNA	agilent G3 V3
A_19_P00316528	8.03269	9.30478	10.2418	9.22429	11.0478	11.1759	11.1236	10.1801	0.311875	-1.68096	down	0.0165233	0.560806	yes	TTGGCCTTTCCTTCCTGGCTCAAAACCTGTGGGTTCACCTCACAGGTGAGCAACCTCCAG	ENST00000578650	ens|ENST00000578650|linc|lnc-AC003101.1.1-2:1|linc|lnc-AC003101.1.1-2:2|linc|TCONS_00025346				chr17	29910181	29964562			lncRNA	agilent G3 V3
A_22_P00016890	4.52287	5.54028	4.65714	5.58821	6.97707	6.37664	6.75238	5.61688	0.391309	-1.35362	down	0.0165365	0.560806	yes	CAACATGCACTTGCAGGGAAGAGGATAGATGCAGAATACACTGGAGGGCTGAAGACACAA	ENST00000554814	ens|ENST00000554814|linc|lnc-TSHR-4:1|gb|DB038017			gb|DB038017 TESTI2 Homo sapiens cDNA clone TESTI2024179 5' [DB038017]	chr14	82207345	82496693			lncRNA	agilent G3 V3
CUST_3347_PI437845250111	9.33301	8.69794	9.07551	9.2978	10.7104	10.6204	10.7244	9.30183	0.423903	-1.23819	down	0.0165605	0.560806	yes	CGGAGTCTGGGAGACAAAGAAGTCCTCGCCGCCGGCCGCTGGAGGATTCTGCCAGTAGTG	ENST00000453289	ENST00000453289.1	AC074117.10	AC074117.10		chr2	27580007	27581057			lncRNA	GENCODE
A_22_P00013283	7.76569	8.82459	8.30587	8.95946	9.86752	9.58591	9.74297	9.01504	0.470101	-1.08896	down	0.0165838	0.560806	yes	CAACCTATTTATGCAGGAATGGAACTGATGGAAAAGTGAGCAGGGAGGGGGATCCTAAAA	lnc-RP11-1070N10.3.1-2:1	linc|lnc-RP11-1070N10.3.1-2:1	lnc-RP11-1070N10.3.1-2	lnc-RP11-1070N10.3.1-2:1	linc|LNCipedia lincRNA (lnc-RP11-1070N10.3.1-2), lincRNA [lnc-RP11-1070N10.3.1-2:1]	chr14	95648277	95654010			lncRNA	agilent G3 V3
CUST_3052_PI437859739	3.93701	5.53636	4.40454	5.01398	5.86995	6.09938	5.67021	6.01566	0.438051	-1.19083	down	0.0166	0.560806	yes	ATACAGTCTGAGGAACAAGGAAATGAAACATGCAATGAGGAACTACACTGTAATGTTTTA	lnc-OR11G2-1:1	lnc-OR11G2-1:1	lnc-OR11G2-1	lnc-OR11G2-1	Homo sapiens olfactory receptor, family 11, subfamily G, member 2 (OR11G2), [NM_001005503]	chr14	20647347	20648315			lncRNA	LNCipedia
A_22_P00007081	6.6518	7.92749	7.30283	7.59761	9.08543	8.76475	8.9214	7.83615	0.411225	-1.282	down	0.0166032	0.560806	yes	AATGGGAAGGGGGGTGTTACAGAAAATAAATGATATGCTTGGATTCAGACTTGAGATTTG	lnc-GLIPR1L1-1:6	linc|lnc-GLIPR1L1-1:6	lnc-GLIPR1L1-1	lnc-GLIPR1L1-1:6	linc|LNCipedia lincRNA (lnc-GLIPR1L1-1), lincRNA [lnc-GLIPR1L1-1:6]	chr12	75688835	75692288			lncRNA	agilent G3 V3
CUST_10178_PI437859739	9.3233	9.41042	8.87437	9.14516	10.1675	9.71081	9.97485	9.45998	0.641724	-0.639975	down	0.0166041	0.560806	no	ATATCAGCCATCTAACAGAGCTGCAAGAGTTCTGGGTAAGTTTAATACACGCTGGGGTTG	lnc-ANO7-2:1	lnc-ANO7-2:1	lnc-ANO7-2	lnc-ANO7-2	Homo sapiens anoctamin 7 (ANO7), transcript variant NGEP-S, [NM_001001666]	chr2	242105755	242109307			lncRNA	LNCipedia
CUST_12570_PI437845420	4.11499	4.90605	4.96384	4.1593	5.7867	5.31183	5.75778	5.0814	0.518213	-0.948383	down	0.0166222	0.560806	no	ATGTACAGAGAGTCTCAACAGTGAAATTTTCCTGGCCACATTTTGACACTGGAGAGGTCC	lnc-FEZ2-4:1	lnc-FEZ2-4:1	lnc-FEZ2-4	lnc-FEZ2-4	Homo sapiens fasciculation and elongation protein zeta 2 (zygin II) (FEZ2), transcript variant 2, [NM_001042548]	chr2	36926266	36926537			lncRNA	LNCipedia
A_21_P0011531	4.3598	4.85064	5.54409	5.09543	6.28792	6.69993	6.37949	5.39351	0.42699	-1.22772	down	0.0166223	0.560806	yes	AGATATAAAAATACCTCTTACACTTAAATCCAGGCATTGCCATTTGAATGACTTAAGAAT	ENST00000578881	ens|ENST00000578881|ens|ENST00000577956|linc|lnc-FAM27L-2:1|linc|lnc-FAM27L-2:2				chr17	21793031	21814029			lncRNA	agilent G3 V3
CUST_13933_PI437845420	8.48889	8.64697	8.47223	8.17641	8.78411	8.96702	9.16849	8.71844	0.72528	-0.46339	down	0.0166375	0.560806	no	ATGCAGTTTTCTCACCTGCCATGCTGCATGCCCCAGCATCCTGCCTTCTGAACTGTGGCA	lnc-CCDC37-7:1	lnc-CCDC37-7:1	lnc-CCDC37-7	lnc-CCDC37-7	Homo sapiens coiled-coil domain containing 37 (CCDC37), [NM_182628]	chr3	126109577	126109965			lncRNA	LNCipedia
A_21_P0003790	8.03052	9.3172	8.81482	9.25327	10.4794	10.173	10.5766	9.41014	0.404485	-1.30584	down	0.0166379	0.560806	yes	TAACAAGAGGGAGCAAACTCATGCCTTTATTCCATAAGGGTCTAAATCAAAGGGGTACCA	lnc-FSTL5-2:1	linc|lnc-FSTL5-2:1|linc|TCONS_00008636	lnc-FSTL5-2	lnc-FSTL5-2:1	linc|LNCipedia lincRNA (lnc-FSTL5-2), lincRNA [lnc-FSTL5-2:1]	chr4	162021046	162046045			lncRNA	agilent G3 V3
A_21_P0014231	7.02384	7.70127	7.36488	7.70553	9.14312	8.76128	9.10779	7.70166	0.426441	-1.22958	down	0.0166613	0.560806	yes	TGTAGGGGCCACGTTGTTCCACTGTAATGTCAAGGAGGGGGTGGCCATTGTTTGTCCCAG	lnc-WDR34-1:1	linc|lnc-WDR34-1:1|tc|THC2714238	lnc-WDR34-1	lnc-WDR34-1:1	linc|LNCipedia lincRNA (lnc-WDR34-1), lincRNA [lnc-WDR34-1:1]	chr9	131425412	131425857			lncRNA	agilent G3 V3
CUST_13705_PI437845420	6.55137	7.95744	7.27403	7.61665	8.92065	8.87488	8.80907	7.89275	0.413379	-1.27446	down	0.0166642	0.560806	yes	CAGAAAAAGCGTAGCAGGAATAGTTAGAGTGAGGGGGTGGAGAGTAGTACACGTTTTCTT	lnc-ANO5-4:1	lnc-ANO5-4:1	lnc-ANO5-4	lnc-ANO5-4	Homo sapiens anoctamin 5 (ANO5), transcript variant 1, [NM_213599]	chr11	22057662	22098014			lncRNA	LNCipedia
A_22_P00018437	10.2907	10.9472	10.9683	10.4791	11.373	11.472	11.5471	11.0135	0.624135	-0.680069	down	0.0166764	0.560806	no	TATTAAACTGAGGCCTAGGAGAGCAGCCTGCACGGACCCCTTTCCTTCCCTGTGAGGGAA	ENST00000512245	ens|ENST00000512245|linc|lnc-SNCB-2:1|linc|TCONS_00009816|gb|DA113700			gb|DA113700 BRACE3 Homo sapiens cDNA clone BRACE3032037 5' [DA113700]	chr5	176153943	176166459			lncRNA	agilent G3 V3
A_22_P00011131	3.7043	3.77198	3.99788	3.88913	6.25752	5.57899	5.82738	4.60604	0.30215	-1.72666	down	0.0166968	0.560806	yes	AGTGCGGATTATGTCAGTACAGATGCTACGATAGAAGAACTAAAAAATGACAGAAATGGT	lnc-NUPL1-1:1	linc|lnc-NUPL1-1:1|tc|THC2641713|tc|THC2632884	lnc-NUPL1-1	lnc-NUPL1-1:1	tc|Q28NZ7_JANSC (Q28NZ7) Heme exporter protein CcmB, partial (6%) [THC2641713]	chr13	25874261	25875576			lncRNA	agilent G3 V3
CUST_2339_PI437859739	9.927	10.5567	10.1661	10.821	11.2238	11.1468	11.3606	10.7965	0.588766	-0.764233	down	0.0167208	0.560806	no	AAACTGAGGCTGACGCTGTGGTTGTTACTTGGAGGGTCTGGGCTTATAACCCCCCACTGC	lnc-CCDC92-7:1	lnc-CCDC92-7:1	lnc-CCDC92-7	lnc-CCDC92-7	Homo sapiens coiled-coil domain containing 92 (CCDC92), [NM_025140]	chr12	124842354	124843083			lncRNA	LNCipedia
CUST_2591_PI437845250111	4.22346	5.14193	4.69445	4.96876	6.58088	6.02833	6.08076	5.12113	0.436598	-1.19562	down	0.016721	0.560806	yes	GACAAATACACAGTAAACTTCGTTATCAACAAACAGAAGTTGTTACCAAGGCAACAGAAC	ENST00000451341	ENST00000451341.1	RP1-35C21.1	RP1-35C21.1		chr1	177320722	177335408			lncRNA	GENCODE
A_21_P0010535	5.15949	5.4424	5.6261	5.34852	5.65806	6.30985	6.34868	5.8459	0.63883	-0.646497	down	0.0167245	0.560806	no	GCCTGACTGTGAATCCTGATGAATCAAGCTCAAAAGGAGAAAACATAAAATACATAAAGT	TCONS_l2_00000385	linc|TCONS_l2_00000385|tc|THC2520127	XLOC_l2_000297		linc|BROAD Institute lincRNA (XLOC_l2_000297), lincRNA [TCONS_l2_00000385]	chr1	89875696	89886870			lncRNA	agilent G3 V3
CUST_1320_PI437845420	7.43828	8.22917	7.84368	8.2085	9.39414	9.16028	9.15609	8.21797	0.482228	-1.05221	down	0.0167405	0.560806	yes	ATGAATTGGTAGAAGAAATGGAACATTACGGCAAATGGTCTGGGGGAAAACATCATGTAA	lnc-PLSCR4-1:1	lnc-PLSCR4-1:1	lnc-PLSCR4-1	lnc-PLSCR4-1	Homo sapiens phospholipid scramblase 4 (PLSCR4), transcript variant 2, [NM_020353]	chr3	145790343	145791444			lncRNA	LNCipedia
A_22_P00012852	8.20729	9.2085	8.74942	9.13952	10.3855	10.2405	10.2135	9.18479	0.441381	-1.1799	down	0.0167571	0.560806	yes	TTATTGCCAGTGTCTGTGGGCATCTTCCAGAAGGCCGAGCATGGGGGTCAGGTGAAACCA	NR_038997	ref|NR_038997|ens|ENST00000558297|ens|ENST00000557790|ens|ENST00000559225	ANKRD34C-AS1	ANKRD34C antisense RNA 1	ref|Homo sapiens ANKRD34C antisense RNA 1 (ANKRD34C-AS1), long non-coding RNA [NR_038997]	chr15	79484048	79576287			lncRNA	agilent G3 V3
CUST_3008_PI437859739	8.93002	10.1514	9.70483	10.2925	11.0183	10.9924	11.699	10.513	0.410089	-1.28599	down	0.016777	0.560806	yes	AACGCCTCTACATTGCCCAGAAAGGCCAAGGTCGTCATTTTTAAAGCAAATTAGGGGTCA	lnc-TUBGCP3-15:1	lnc-TUBGCP3-15:1	lnc-TUBGCP3-15	lnc-TUBGCP3-15	Homo sapiens tubulin, gamma complex associated protein 3 (TUBGCP3), transcript variant 1, [NM_006322]	chr13	113531593	113533362			lncRNA	LNCipedia
A_21_P0003680	4.33652	5.80564	5.0865	5.13761	6.70243	6.61067	5.73227	6.21634	0.428136	-1.22386	down	0.0167835	0.560806	yes	GAAGAGAAAGGGAGTAGAATGCTCCATCATGATGCTAACCACAAGAATTGACTTGACGGG	XR_425813	ref|XR_425813|ref|XR_427640|ref|XR_431811|linc|lnc-CEP44-1:1	LOC102723627	uncharacterized LOC102723627	ref|PREDICTED: Homo sapiens uncharacterized LOC102723627 (LOC102723627), ncRNA [XR_425813]						lncRNA	agilent G3 V3
A_21_P0001174	4.58213	4.76342	4.34948	4.78328	5.91292	5.87423	6.31439	4.80806	0.463995	-1.10782	down	0.0167845	0.560806	yes	GAGGGGAAACTTCACAATTACTTGTAATTTGCTCTGTGGAATTGTAACAGATGGATTATA	lnc-PPIAL4G-7:1	linc|lnc-PPIAL4G-7:1|linc|lnc-RP3-377D14.1.1-8:1|linc|lnc-PPIAL4G-3:1|linc|TCONS_00000629	lnc-PPIAL4G-7	lnc-PPIAL4G-7:1	linc|LNCipedia lincRNA (lnc-PPIAL4G-7), lincRNA [lnc-PPIAL4G-7:1]	chr1	142950834	142956716			lncRNA	agilent G3 V3
A_33_P3262833	7.63899	5.13044	6.27192	5.21981	2.45629	2.29601	4.30902	4.42598	6.46864	2.69346	up	0.0168238	0.560806	yes	TCAGCCAAGTATTGGTATTCTTCCTCATTCGGTATAAGGCAGCTTTCAATTTGCTTAGAA	NR_033350	ref|NR_033350|ref|NR_027411|ref|NR_027407|ref|NR_033353	GOLGA8EP	golgin A8 family, member E, pseudogene	ref|Homo sapiens golgin A8 family, member E, pseudogene (GOLGA8EP), non-coding RNA [NR_033350]	chr15	23435096	23448420			lncRNA	agilent G3 V3
A_22_P00017553	6.13703	7.0509	6.81577	6.88696	7.90887	7.96563	7.82863	7.04927	0.512124	-0.965434	down	0.016837	0.560806	no	AATAGAGAAATATGATGAGCCCCAGCTCAACAGGGCAAGTCAGCAATGGAAGAGACCAAA	lnc-WDR4-4:1	linc|lnc-WDR4-4:1|linc|TCONS_00028943|tc|THC2681184	lnc-WDR4-4	lnc-WDR4-4:1	tc|Q5JSE4_HUMAN (Q5JSE4) SEC15-like 1 (S. cerevisiae), partial (5%) [THC2681184]	chr21	44384748	44385473			lncRNA	agilent G3 V3
CUST_3568_PI437845250111	7.64791	8.97741	8.31176	8.73903	9.98529	9.60919	10.0363	8.99675	0.424005	-1.23785	down	0.0168418	0.560806	yes	AGCCCGGATCTCTGTCAGCGGCCGGAAGGGAAACGCGAAGCCAGCGCGGCCGCGGGGGGA	ENST00000603652	ENST00000603652.1	RP11-355B11.2	RP11-355B11.2		chr2	61698323	61709855			lncRNA	GENCODE
A_22_P00009757	5.84968	6.78577	6.06704	6.2127	8.11561	8.29663	8.8746	6.57584	0.30002	-1.73687	down	0.0168785	0.560806	yes	TTTGCTTTTTTCGTTTGAAATACCTTTGCAAATCTTTGTCAGCAGGGGCAGGCTGGCAGG	lnc-MED10-1:1	linc|lnc-MED10-1:1|linc|TCONS_00010258	lnc-MED10-1	lnc-MED10-1:1	linc|LNCipedia lincRNA (lnc-MED10-1), lincRNA [lnc-MED10-1:1]	chr5	6359188	6362527			lncRNA	agilent G3 V3
A_33_P3244991	7.03093	8.14648	7.64181	7.98046	9.21554	8.9972	8.93541	8.13284	0.459989	-1.12033	down	0.0168811	0.560806	yes	GGGGGGAAGGGGCTGAACTAAGAAAAAGCGGACCTATGATTACTGCTGTTTTCATTTTTT	lnc-EIF2AK4-4:1	linc|lnc-EIF2AK4-4:1|gb|AK091251|tc|THC2649914	lnc-EIF2AK4-4	lnc-EIF2AK4-4:1	gb|Homo sapiens cDNA FLJ33932 fis, clone CTONG2017798. [AK091251]	chr15	40074772	40077818			lncRNA	agilent G3 V3
A_22_P00003529	7.51161	8.03427	8.00851	7.28206	8.14133	8.77183	8.84356	8.36009	0.566406	-0.820091	down	0.0169777	0.560806	no	AAGGCTAGAAATTGTGCATTATTTCAGTTTTTACTCGTTTCCTCTTTCTTCCCTTCAAAG	lnc-CCNB2-1:1	linc|lnc-CCNB2-1:1	lnc-CCNB2-1	lnc-CCNB2-1:1	linc|LNCipedia lincRNA (lnc-CCNB2-1), lincRNA [lnc-CCNB2-1:1]	chr15	59413232	59425449			lncRNA	agilent G3 V3
A_33_P3223648	9.37849	9.09735	8.46611	9.01909	10.3364	10.5263	10.4754	9.26234	0.447557	-1.15986	down	0.0169966	0.560806	yes	GTTTGACATGGATGGGTTTTGAAATACTTAAGACACAACATAAAATTTAGTTCAGGGGTC	NR_037879	ref|NR_037879|ref|NR_037880|gb|AK001814|gb|BC051746	CEBPZOS	CEBPZ opposite strand	ref|Homo sapiens CEBPZ opposite strand (CEBPZOS), transcript variant 1, long non-coding RNA [NR_037879]	chr2	37423666	37429835			lncRNA	agilent G3 V3
CUST_248_PI437859739	7.85019	6.63015	7.28446	6.88813	5.76186	5.6514	5.4037	6.71561	2.42854	1.28009	up	0.017016	0.560806	yes	CACTCCATTTGGTTCCTCAGTATCAAGATCAAAATAATTATCTACAGTCAGGTACAAAGT	lnc-CPT1A-1:2	lnc-CPT1A-1:2	lnc-CPT1A-1	lnc-CPT1A-1	Homo sapiens carnitine palmitoyltransferase 1A (liver) (CPT1A), transcript variant 2, [NM_001031847]	chr11	68512340	68514834			lncRNA	LNCipedia
CUST_4462_PI437944915	5.66206	6.1146	6.30975	6.39068	5.42321	5.56399	5.36353	5.73519	1.5134	0.597789	up	0.0170399	0.560806	no	AACCTCATTAAAGCAGCTGCTGTAACTGTCGAGCCCTTTTGGCCTAGCTTCTTTGCAAAA	lnc-FAM13C-4:1	lnc-FAM13C-4:1	lnc-FAM13C-4	lnc-FAM13C-4	Homo sapiens family with sequence similarity 13, member C (FAM13C), transcript variant 2, [NM_001001971]	chr10	60848460	60848799			lncRNA	LNCipedia
CUST_13175_PI437845250111	4.26286	5.85634	5.18235	5.04814	6.5539	6.52439	6.58498	5.73413	0.416986	-1.26193	down	0.0170574	0.560806	yes	AGGAGACATGGGATAACTTTAAGGGAGAAGGGTTTAAGGAGTGAGAGCAGAGCCAAGTCC	ENST00000539795	ENST00000539795.1	RP11-90D4.3	RP11-90D4.3		chr12	8474549	8482210			lncRNA	GENCODE
A_22_P00020401	4.59903	4.78616	4.9836	5.1295	6.26873	5.18244	5.71876	5.61676	0.565618	-0.8221	down	0.0170635	0.560806	no	CAGCAAAGGCCCAAGTTAGGTGACAATTTCAAGTGTTTGTGAAGATATATGAACAAAATT	ENST00000435485	ens|ENST00000435485|ens|ENST00000425709|linc|lnc-ZNF462-2:1|linc|lnc-ZNF462-2:2				chr9	109040673	109367076			lncRNA	agilent G3 V3
CUST_3815_PI437845250	7.91257	8.59361	7.89469	8.15552	9.92559	9.7446	9.91665	8.35681	0.393158	-1.34682	down	0.0170819	0.560806	yes	CAAAAACTCCTCATGGAAGCATCTGTTTTTGTCATCAAGGAGGGGGCTGTATGTGGAATT	ENST00000432267	ENST00000432267.2	STARD7-AS1	STARD7-AS1	STARD7 antisense RNA 1 [Source:HGNC Symbol;Acc:40827]	chr2	96905451	96908359			lncRNA	GENCODE
A_21_P0012597	5.25333	6.42743	5.80573	5.699	7.30628	7.06578	6.79966	6.28313	0.477198	-1.06734	down	0.0170958	0.560806	yes	TCTCCAAAATTCATCAATTAGGGTCACACAGCTGCTAATTGTTCTGTGTGGGGAACATGT	TCONS_l2_00020594	linc|TCONS_l2_00020594|linc|TCONS_l2_00020596	XLOC_l2_010724		linc|BROAD Institute lincRNA (XLOC_l2_010724), lincRNA [TCONS_l2_00020594]	chr4	79964666	80031207			lncRNA	agilent G3 V3
CUST_5455_PI437845420	5.50614	6.28808	5.89697	6.48963	7.66916	6.86469	7.07131	6.63564	0.49483	-1.01499	down	0.0171025	0.560806	yes	CCATTTGAAAGTGTCTTCCAGAATGTAGGCAGAGTCTTCAATTGGGGCAAAATCATCAAG	lnc-FHL5-2:1	lnc-FHL5-2:1	lnc-FHL5-2	lnc-FHL5-2	Homo sapiens four and a half LIM domains 5 (FHL5), transcript variant 1, [NM_020482]	chr6	97198699	97199604			lncRNA	LNCipedia
CUST_1777_PI437859739	7.85907	8.49239	8.05125	8.1102	9.12086	8.94665	8.98116	8.33297	0.608285	-0.717181	down	0.0171045	0.560806	no	CACCAGCAAAGTAAGGGAAACCAAAAATATTAGGGGGAGACTTTGATATGTGATATTCCT	lnc-DCTN2-1:1	lnc-DCTN2-1:1	lnc-DCTN2-1	lnc-DCTN2-1	Homo sapiens dynactin 2 (p50) (DCTN2), transcript variant 1, [NM_006400]	chr12	58017196	58018656			lncRNA	LNCipedia
A_22_P00004014	3.72588	5.35262	4.78623	4.87092	6.36788	5.41582	6.50812	5.95203	0.385004	-1.37705	down	0.0171046	0.560806	yes	AAGGGAGCAGGATGGATTCTATAAAATATAGAGTGTTCAATGAAAACAACCTGATGCTCC	lnc-CHMP4C-5:3	linc|lnc-CHMP4C-5:3|linc|lnc-CHMP4C-5:2|gb|BM682595|tc|THC2544750	lnc-CHMP4C-5	lnc-CHMP4C-5:3	gb|UI-E-EJ0-aih-m-09-0-UI.s1 UI-E-EJ0 Homo sapiens cDNA clone UI-E-EJ0-aih-m-09-0-UI 3', mRNA sequence [BM682595]	chr8	82433869	82438760			lncRNA	agilent G3 V3
CUST_4725_PI437859739	4.7949	5.1397	4.69153	4.80027	5.44734	5.69307	6.12393	5.14665	0.596194	-0.746146	down	0.0171202	0.560806	no	CAACCAAGGGACTAGAATGAGGGAAGAGAAATAGTGGTTTTAGGCAATTATAAAACTTTT	lnc-PTPN9-2:1	lnc-PTPN9-2:1	lnc-PTPN9-2	lnc-PTPN9-2	Homo sapiens protein tyrosine phosphatase, non-receptor type 9 (PTPN9), [NM_002833]	chr15	75722409	75743878			lncRNA	LNCipedia
A_21_P0006160	6.69731	7.97755	7.44329	7.60052	9.29512	9.21301	9.49087	7.82198	0.34734	-1.52558	down	0.0171248	0.560806	yes	AGAGGCAAGAGTCAGAAAGACCATGTAATTGAATATGTGAAGCAACAGGGGTTTTCGCTA	lnc-TLE4-2:1	linc|lnc-TLE4-2:1|linc|TCONS_00016023	lnc-TLE4-2	lnc-TLE4-2:1	linc|LNCipedia lincRNA (lnc-TLE4-2), lincRNA [lnc-TLE4-2:1]	chr9	82604785	82649802			lncRNA	agilent G3 V3
A_19_P00321743	5.72456	6.90521	7.16517	7.76722	8.32872	8.56065	8.95071	7.95173	0.33976	-1.55741	down	0.0171358	0.560806	yes	AAGCGCTCATAAATCCCTTCTGGGGCCAGAGCCGGTTTCACAAGCTGCAGGATTTGGGTG	ENST00000586949	ens|ENST00000586949|ref|XR_110148|ref|XR_111793|ref|XR_172248	LOC100130938	uncharacterized LOC100130938	ref|PREDICTED: Homo sapiens uncharacterized LOC100130938 (LOC100130938), transcript variant X1, ncRNA [XR_110148]	chr18	59273301	59274149			lncRNA	agilent G3 V3
CUST_7438_PI437859739	6.33292	7.54033	7.16619	7.24212	8.43071	8.23958	8.42585	7.54211	0.470031	-1.08917	down	0.0171414	0.560806	yes	ATATTTACACAGTGATCTGAACTCAGGGGTAACAACAGGTCTTTGGGGTGAGAAAGGGGA	lnc-KCNN4-4:2	lnc-KCNN4-4:2	lnc-KCNN4-4	lnc-KCNN4-4	Homo sapiens potassium channel, calcium activated intermediate/small conductance subfamily N alpha, member 4 (KCNN4), [NM_002250]	chr19	44237495	44238231			lncRNA	LNCipedia
CUST_467_PI437947525111	9.13959	8.42467	8.28623	8.26338	7.62214	7.72572	7.70769	8.068	1.67897	0.74758	up	0.017144	0.560806	no	TTTTCTTCTGATTTAGCTTTCTGAGTAGCAGGTGGTACTTTACCTCCCATGCTCTCCACC	TCONS_00015178	TCONS_00015178	linc-NDRG1	linc-NDRG1	Homo sapiens N-myc downstream regulated 1 (NDRG1), transcript variant 2, [NM_006096]	chr8	134420232	134421667			lncRNA	UCSC
A_21_P0001278	4.14305	5.37575	4.79297	5.14613	5.99206	6.11561	5.93271	5.43405	0.498569	-1.00414	down	0.0171581	0.560806	yes	AACAGAAGAGAAAGGCCAAGTGGGGTCAATGTGGTGTTTTATGTGGTATTGACCCAGCTT	lnc-PTPRU-3:1	linc|lnc-PTPRU-3:1|linc|TCONS_00000877	lnc-PTPRU-3	lnc-PTPRU-3:1	linc|LNCipedia lincRNA (lnc-PTPRU-3), lincRNA [lnc-PTPRU-3:1]	chr1	30184548	30185414			lncRNA	agilent G3 V3
A_21_P0001283	4.78359	4.9592	5.74065	5.08931	3.53442	4.04444	4.15888	4.6971	2.04837	1.03448	up	0.0171757	0.560806	yes	CCAGGATTACTTTTTGCCATCTGCTGTATATTTTTACTCTGATGAACAACCATTTCTGTA	lnc-AL591845.1-1:1	linc|lnc-AL591845.1-1:1|linc|TCONS_00000890	lnc-AL591845.1-1	lnc-AL591845.1-1:1	linc|LNCipedia lincRNA (lnc-AL591845.1-1), lincRNA [lnc-AL591845.1-1:1]	chr1	36916214	36917200			lncRNA	agilent G3 V3
CUST_10441_PI437845420	5.65113	6.07857	5.56676	5.66283	6.15729	6.77165	6.159	6.29289	0.657296	-0.605384	down	0.0171826	0.560806	no	ATGACCTCAAGAAAACAGCAAAAGGAATGCAAGGGCAGAATGACGTCAAGAGACTGCAAA	lnc-FAM86A-4:1	lnc-FAM86A-4:1	lnc-FAM86A-4	lnc-FAM86A-4		chr16	5310686	5311044			lncRNA	LNCipedia
A_33_P3400643	6.54096	5.8267	6.91572	6.36165	7.69999	7.48256	7.96419	6.82857	0.472186	-1.08257	down	0.0172158	0.560806	yes	CTTTCAGGTTCTTTCAGGTTCCTTTGGGCAAACCCGCAGCTAAGAGTCCAGCTTGTGAAC	NR_038382	ref|NR_038382|ens|ENST00000448963|ens|ENST00000448490|linc|lnc-KIF20B-2:1	LINC00865	long intergenic non-protein coding RNA 865	ref|Homo sapiens long intergenic non-protein coding RNA 865 (LINC00865), long non-coding RNA [NR_038382]	chr10	91589313	91600618			lncRNA	agilent G3 V3
CUST_2028_PI437947525111	6.15349	7.34454	6.88702	6.94804	8.51681	8.67003	8.5878	7.18586	0.377133	-1.40685	down	0.0172222	0.560806	yes	ATAGAAAGGCAGCAAAGCAACCTGCATTCAAGTCTTTGGGGGATTTTTTGGAAAGCAGAG	TCONS_00022862	TCONS_00022862	linc-ATG2B-2	linc-ATG2B-2	Homo sapiens autophagy related 2B (ATG2B), [NM_018036]	chr14	98424780	98444439			lncRNA	UCSC
A_22_P00015379	10.867	10.6622	10.7982	10.5007	10.047	10.155	10.0351	10.5894	1.41459	0.500379	up	0.0172383	0.560806	no	ACTGCAGAGACCTTGGAAAGGATCAACCATATACAATGTCCATTTCCTGCCCTCTAACCT	XR_424822	ref|XR_424822|ref|XR_429964|ref|XR_430800|ref|XR_433386	LOC101929494	uncharacterized LOC101929494	ref|PREDICTED: Homo sapiens uncharacterized LOC101929494 (LOC101929494), transcript variant X3, ncRNA [XR_424822]						lncRNA	agilent G3 V3
CUST_18512_PI437845250111	6.83767	7.84023	7.35271	7.81707	8.91532	8.58525	8.69619	7.88551	0.480083	-1.05865	down	0.0172384	0.560806	yes	TAAAAAAGAAGAGTGAGGGGGCAAAATGGTTTGTCACTTGTCCAAAACTGAGAGAAGAGG	ENST00000599676	ENST00000599676.1	CTD-2231E14.8	CTD-2231E14.8		chr19	16243381	16250631			lncRNA	GENCODE
A_21_P0000543	9.0498	8.15495	7.83446	7.90306	6.95709	7.23066	7.23987	7.54304	1.99019	0.992903	up	0.0172394	0.560806	no	AGGATGGTGACAGTCCCCAGTGGTAGTGGAATGTTTGCAATAATAAATATCAGGAACGGG	NR_027645	ref|NR_027645|gb|BC028281|tc|THC2504065	ATP1A1-AS1	ATP1A1 antisense RNA 1	ref|Homo sapiens ATP1A1 antisense RNA 1 (ATP1A1-AS1), transcript variant 2, long non-coding RNA [NR_027645]	chr1	116941621	116961197			lncRNA	agilent G3 V3
CUST_5424_PI437845420	4.92725	5.44473	5.18074	5.57403	6.52819	6.27131	6.05926	5.55268	0.565982	-0.821172	down	0.0172622	0.560806	no	ATAACATAAGAGGACTAAGGACAGCCAAGCATACAATGATGCATGGCAGTGACAGCTGAC	lnc-ANKRD6-1:9	lnc-ANKRD6-1:9	lnc-ANKRD6-1	lnc-ANKRD6-1	Homo sapiens ankyrin repeat domain 6 (ANKRD6), transcript variant 2, [NM_001242811]	chr6	90386214	90386741			lncRNA	LNCipedia
A_21_P0009706	9.02526	10.0871	9.75266	10.1164	10.8745	10.723	10.8556	10.2866	0.521385	-0.939579	down	0.0172993	0.560806	no	CAAATTCTACTGCACCCTGACTTCAGCAACCTCCTAAATCAGAAAAGGGGGCATTAAAAA	lnc-ZNF536-2:1	linc|lnc-ZNF536-2:1|linc|TCONS_00026984	lnc-ZNF536-2	lnc-ZNF536-2:1	linc|LNCipedia lincRNA (lnc-ZNF536-2), lincRNA [lnc-ZNF536-2:1]	chr19	31702093	31716030			lncRNA	agilent G3 V3
A_21_P0006111	8.4034	8.67364	9.03102	8.55434	8.2877	8.07689	8.13713	8.28542	1.38397	0.468814	up	0.0173375	0.560806	no	GCCACAAAAACATCATCAGTAGGTACTTTGGAGAGGTTATTGTTACTTTCCCCTTTTATG	ENST00000436510	ens|ENST00000436510|linc|lnc-C9orf50-4:3|linc|TCONS_00015888|tc|NP1210305			tc|GB|CR624373.1|CR624373.1 full-length cDNA clone CS0DC021YD02 of Neuroblastoma Cot 25-normalized of Homo sapiens (human) [NP1210305]	chr9	132192931	132209569			lncRNA	agilent G3 V3
A_33_P3423215	8.37104	9.43853	8.83454	9.53718	10.6239	10.447	11.0643	9.53665	0.386183	-1.37265	down	0.0173432	0.560806	yes	AATGTCATCTGTTGCTGGTAGAGTGTAGGGGAGACACTACAAGGTATAGTAAAGGGGTCA	NR_024617	ref|NR_024617|ens|ENST00000506884|linc|lnc-AC109486.1-1:5|linc|lnc-AC109486.1-1:2	PART1	prostate androgen-regulated transcript 1 (non-protein coding)	ref|Homo sapiens prostate androgen-regulated transcript 1 (non-protein coding) (PART1), transcript variant 1, long non-coding RNA [NR_024617]	chr5	59783967	59843484			lncRNA	agilent G3 V3
CUST_4436_PI437944915	9.57524	10.1277	9.45525	9.65082	7.27521	7.54057	7.19491	9.48506	3.55119	1.8283	up	0.0173642	0.560806	yes	AAGGAGCTGGAAGGTGTTTAACGAATACTGCCAAATTCACTTCAAGCCTCCAAAGAATGA	lnc-A1CF-6:1	lnc-A1CF-6:1	lnc-A1CF-6	lnc-A1CF-6	Homo sapiens APOBEC1 complementation factor (A1CF), transcript variant 3, [NM_138933]	chr10	52722752	52723118			lncRNA	LNCipedia
CUST_1567_PI437845250111	6.82763	7.04138	6.98851	6.46649	5.64113	5.73408	5.28793	6.61646	2.01545	1.0111	up	0.0173819	0.560806	yes	CTCTTGCCAGAATGTATTCATGTTGACCCATAAGACATTATCATTTTTATAAGTCCCCAA	ENST00000311990	ENST00000311990.4	RP11-244H3.1	RP11-244H3.1		chr1	35441300	35444307			lncRNA	GENCODE
A_21_P0005892	7.84028	8.48249	7.93066	8.43915	10.0618	9.97531	10.0012	8.38494	0.370448	-1.43266	down	0.0173988	0.560806	yes	AAGGAAATCCCATGTTGATTGCATGGATGGAAAGTGGGGGTGTTGTGGTTTCATAATGGC	lnc-EXT1-2:1	linc|lnc-EXT1-2:1|linc|TCONS_00015147	lnc-EXT1-2	lnc-EXT1-2:1	linc|LNCipedia lincRNA (lnc-EXT1-2), lincRNA [lnc-EXT1-2:1]	chr8	118724629	118725297			lncRNA	agilent G3 V3
A_21_P0013918	7.51631	5.38777	6.35068	5.93569	4.26897	5.10408	4.11313	4.98857	3.2019	1.67893	up	0.0174039	0.560806	yes	TCTGTTGGTCCATCGAGGATCGTCTTTCACCAGGATTATTGTAACATCATCTTCACCGAG	ENST00000603357	ens|ENST00000603357|tc|THC2619931			tc|HUMGLIA1F glial factor-1 {Homo sapiens} (exp=-1; wgp=0; cg=0), partial (5%) [THC2619931]	chr4	90032651	90033519			lncRNA	agilent G3 V3
CUST_21026_PI437845250	4.95691	5.74565	5.55777	5.4983	6.31524	6.21775	5.91002	5.90787	0.638136	-0.648064	down	0.0174249	0.560806	no	AGAACTGAAGTAACAACCAGCTCTCACAGTGAGTGATTCACATCAGCGTAAAGTCAAGCC	TCONS_l2_00001223	TCONS_L2_00001223	linc-LOC388630-2	linc-LOC388630-2		chr1	48567406	48630327			lncRNA	UCSC
A_21_P0009228	4.40081	5.46045	5.29561	5.08503	3.80366	4.51223	3.67891	4.28284	1.98766	0.991068	up	0.0174614	0.560806	no	ATTGCTTTTTGGATTAGCAGAATGCCATCCTGGGGAATCCCAGCAGAAAGGAAGAAAGGA	XR_424804	ref|XR_424804|ref|XR_429861|ref|XR_433356|linc|lnc-DHRS7B-1:3	LOC102724831	uncharacterized LOC102724831	ref|PREDICTED: Homo sapiens uncharacterized LOC102724831 (LOC102724831), ncRNA [XR_424804]						lncRNA	agilent G3 V3
CUST_3301_PI437859739	12.0134	11.7366	12.0442	11.6045	13.2414	13.1818	13.1008	11.9886	0.490229	-1.02847	down	0.017485	0.560806	yes	ATGTATCTCTTGGGATTGTTTTATTTTAGATTCTGAGACGCCCATCCCTGCAACGTCGAG	lnc-STRN3-8:1	lnc-STRN3-8:1	lnc-STRN3-8	lnc-STRN3-8	Homo sapiens striatin, calmodulin binding protein 3 (STRN3), transcript variant 2, [NM_014574]	chr14	31585526	31590849			lncRNA	LNCipedia
CUST_2159_PI437947525	5.14379	5.39871	5.89177	5.78486	7.01728	6.95617	6.94809	5.78157	0.459776	-1.121	down	0.0174971	0.560806	yes	ATAGAAACAATATGGAAGCAAGTGTGCCAAAATATAAGAAGCACTTGCCTCAACTAGGAA	TCONS_l2_00009488	TCONS_L2_00009488	linc-NIPA1-2	linc-NIPA1-2	Homo sapiens non imprinted in Prader-Willi/Angelman syndrome 1 (NIPA1), transcript variant 1, [NM_144599]	chr15	23194712	23205207			lncRNA	UCSC
A_21_P0010331	12.0567	11.3408	11.5789	11.9749	12.254	12.4013	12.4011	12.191	0.671749	-0.574007	down	0.0174978	0.560806	no	TGTTAACAAGCTTTTGGGATTTGTTCTTTAAGATTCCCCACCCCTATTGTATGATGATAG	lnc-NCF4-2:2	linc|lnc-NCF4-2:2|linc|lnc-NCF4-2:1|linc|TCONS_00029337|gb|AK123632	lnc-NCF4-2	lnc-NCF4-2:2	gb|Homo sapiens cDNA FLJ41638 fis, clone FEBRA2004813. [AK123632]	chr22	37099962	37117494			lncRNA	agilent G3 V3
A_22_P00017620	5.71601	6.33719	6.31555	6.75248	7.58941	7.51104	7.44095	6.61787	0.496716	-1.00951	down	0.0175002	0.560806	yes	TTGAGTATTAGCTAGCTAGAAGAAGAGGAACAGAAACAATGTCCCAGGGCCAGTGAACAG	ENST00000507424	ens|ENST00000507424|linc|lnc-WFS1-2:1|gb|AK125859			gb|Homo sapiens cDNA FLJ43871 fis, clone TESTI4008401. [AK125859]	chr4	6204054	6208376			lncRNA	agilent G3 V3
A_22_P00012815	8.60709	9.74114	9.08934	9.59896	10.7455	10.5044	10.6751	9.6999	0.451539	-1.14708	down	0.0175369	0.560806	yes	AACATGATGCAGGTTTTCTACTGGAATGCCGAGTTATTTCAGGACAAGGGGGAAGAGCTA	ENST00000419860	linc|lnc-RAPH1-2:1|linc|TCONS_00003485|gb|DB076017			gb|DB076017 TESTI4 Homo sapiens cDNA clone TESTI4020105 5', mRNA sequence [DB076017]	chr2	205092860	205099708			lncRNA	agilent G3 V3
CUST_9962_PI437845250111	7.14446	6.89034	7.00608	6.558	5.93931	4.88569	4.76401	6.45033	2.62058	1.38989	up	0.0175995	0.560806	yes	GCTTCACATGGGTATTTAACATGCTCACATATTTAGTTTATCCCTCAGCAAAATTATAGG	ENST00000502083	ENST00000502083.2	RP11-875O11.1	RP11-875O11.1		chr8	22863894	22876848			lncRNA	GENCODE
A_22_P00009599	4.81177	6.17445	5.6176	5.75511	6.99849	7.15049	6.73428	6.14982	0.444872	-1.16854	down	0.017615	0.560806	yes	GCATGTAAAAAGTCACAAGTGTAGGAAAGTAAGCCTTGGCCAAAAATAAAGTCAATTCTT	lnc-MAPK6-9:2	linc|lnc-MAPK6-9:2	lnc-MAPK6-9	lnc-MAPK6-9:2	linc|LNCipedia lincRNA (lnc-MAPK6-9), lincRNA [lnc-MAPK6-9:2]	chr15	52877103	52879849			lncRNA	agilent G3 V3
CUST_14516_PI437845250111	4.15715	4.11293	4.56392	4.99602	5.79431	5.62751	5.80288	4.77024	0.485913	-1.04123	down	0.0176359	0.560806	yes	ATGGAGGATTCCACTACTAGGTTAATTTACAGAGTCACACAGATTAAAACTGAAAGAACC	ENST00000457443	ENST00000457443.2	PRMT5-AS1	PRMT5-AS1	PRMT5 antisense RNA 1	chr14	23389848	23392612			lncRNA	GENCODE
A_33_P3321871	6.74628	7.95622	7.3042	7.63341	9.1786	8.87893	9.70241	7.87769	0.353706	-1.49938	down	0.017641	0.560806	yes	AGCCAACCAGCTTGCTGCTTGGGGATTATGGAGCTCAGTGGTTAAGAGCTGGGGCTTCAG	NR_038862	ref|NR_038862|ens|ENST00000331301|gb|AK124096|linc|TCONS_l2_00005380	FLJ42102	uncharacterized LOC399923	ref|Homo sapiens uncharacterized LOC399923 (FLJ42102), long non-coding RNA [NR_038862]	chr11	71116792	71134400			lncRNA	agilent G3 V3
A_22_P00005951	4.86281	5.38625	5.28497	5.15173	3.83312	3.85826	2.7447	4.74378	2.59633	1.37648	up	0.0176434	0.560806	yes	GATAGCTCATATTGGGTTCTTTTTCTGCTACCTATAATAGATTTGTGAGTGTCTTACAAC	NR_040244	ref|NR_040244|ens|ENST00000612438|linc|lnc-EXOSC8-2:1|gb|AK092066	LINC00547	long intergenic non-protein coding RNA 547	ref|Homo sapiens long intergenic non-protein coding RNA 547 (LINC00547), long non-coding RNA [NR_040244]	chr13	38109076	38125673			lncRNA	agilent G3 V3
A_21_P0005204	5.44713	6.79687	6.49428	6.78062	7.6329	7.87727	7.91446	7.01826	0.426023	-1.231	down	0.0176849	0.560806	yes	TTCCATAAAGAAAAGCTGCTTTAGAGTGCTACACTGTAAGAGGGGCCGGGCAAACAAGAA	ENST00000492208	ens|ENST00000492208|linc|lnc-FAM20C-3:7|linc|TCONS_00012933				chr7	152678	153823			lncRNA	agilent G3 V3
A_22_P00023598	4.26507	5.07099	5.14303	5.32764	5.82859	6.15414	5.52614	5.77453	0.547463	-0.869166	down	0.0176975	0.560806	no	TATGTTCACCATGGTGGGAAATCACAAGAAAACAATCCTGTCCAGTGTGACAAGGCTAGG	lnc-HSPA4-2:2	linc|lnc-HSPA4-2:2|gb|AK128174|tc|THC2627178	lnc-HSPA4-2	lnc-HSPA4-2:2	gb|Homo sapiens cDNA FLJ46297 fis, clone TESTI4035872. [AK128174]	chr5	132579642	132584473			lncRNA	agilent G3 V3
A_19_P00318559	7.74922	8.89006	8.25615	8.60246	9.89638	9.50964	9.72221	8.80736	0.463479	-1.10942	down	0.0177174	0.560806	yes	CTACGTTTTGGTTAATGGACTGAAAGTGAAAGATGGACTGAAATTGGGGGATGGAATAAA	ENST00000512067	ens|ENST00000512067|linc|lnc-C5orf17-8:3|linc|lnc-C5orf17-8:6|gb|CQ819097	LINC01021	long intergenic non-protein coding RNA 1021	ens|long intergenic non-protein coding RNA 1021 [Source:HGNC Symbol;Acc:HGNC:48995] [ENST00000512067]	chr5	27472399	27486253			lncRNA	agilent G3 V3
CUST_1241_PI437944915	5.59862	6.92692	6.41251	6.65788	7.97032	7.97836	7.95228	6.85913	0.408657	-1.29104	down	0.0177228	0.560806	yes	AGAGTGAAAATGCTAAGGAGAAAAATGAAGCAGGGAAGGATGGGGAACTAGAGATTTTTT	lnc-FAM110A-1:1	lnc-FAM110A-1:1	lnc-FAM110A-1	lnc-FAM110A-1	Homo sapiens family with sequence similarity 110, member A (FAM110A), transcript variant 3, [NM_001042353]	chr20	826099	837992			lncRNA	LNCipedia
A_21_P0010135	8.74673	9.25712	9.29412	9.14226	10.1348	10.1055	9.97833	9.28298	0.588307	-0.76536	down	0.0177237	0.560806	no	TGAAACAGAGAAGTGTCCTTGGAGGCTTCACCCACGCAGACCCACGGCTTCCTGGTAGAA	ENST00000451618	ens|ENST00000451618|linc|lnc-COL6A1-2:1|linc|lnc-COL6A1-2:2|linc|TCONS_00028776				chr21	47456965	47459721			lncRNA	agilent G3 V3
A_21_P0005728	4.40032	5.75717	5.61348	5.48471	6.48875	6.45123	6.35504	6.11481	0.486822	-1.03853	down	0.0177417	0.560806	yes	AGTAGAAAACCCCAGGCAGAGCTGAAGACAGTGACAGAAGGGATTATTGCTTCTGAAGAA	ENST00000518706	ens|ENST00000518706|linc|lnc-ZFHX4-3:1|linc|lnc-ZFHX4-3:3|linc|lnc-ZFHX4-3:2	LOC102724874	uncharacterized LOC102724874		chr8	78311308	78449526			lncRNA	agilent G3 V3
A_21_P0007429	11.4636	11.346	11.5568	11.5777	12.123	12.2647	12.2195	11.5599	0.680299	-0.555759	down	0.0177422	0.560806	no	CTCTCTGGATTACCTTGAAGTTACTCCCCTTCCCTCAATAATAATGGCATTATGAAAAAA	lnc-RP1-239B22.1.1-1:2	linc|lnc-RP1-239B22.1.1-1:2|linc|TCONS_00019861	lnc-RP1-239B22.1.1-1	lnc-RP1-239B22.1.1-1:2	linc|LNCipedia lincRNA (lnc-RP1-239B22.1.1-1), lincRNA [lnc-RP1-239B22.1.1-1:2]	chr11	17402305	17403209			lncRNA	agilent G3 V3
CUST_4938_PI437845250	7.49241	6.38734	7.06169	6.29155	5.02156	5.6549	5.34043	6.23327	2.37135	1.24571	up	0.0177435	0.560806	yes	ATGACAGCAGTATGCCAAGCTTTGTGTTCATCTCCTAATAAACGTTAAGACCTTTGGTGT	ENST00000439861	ENST00000439861.1	SYN2	SYN2	synapsin II	chr3	12190057	12232885			lncRNA	GENCODE
CUST_1249_PI437944915	7.544	8.55695	7.90774	8.44383	9.77917	9.52002	9.71275	8.46135	0.418937	-1.25519	down	0.0177781	0.560806	yes	ACTGAAACAGGCACTGGAGCGAATCCCTGAGCTGCAGGGGATCGTGGGGGACTGGTGAGA	lnc-HAUS5-1:11	lnc-HAUS5-1:11	lnc-HAUS5-1	lnc-HAUS5-1	Homo sapiens HAUS augmin-like complex, subunit 5 (HAUS5), [NM_015302]	chr19	36110845	36113642			lncRNA	LNCipedia
A_22_P00009763	6.59918	7.82838	7.27219	7.60555	8.86522	8.64607	8.63486	7.79043	0.448189	-1.15782	down	0.0177987	0.560806	yes	ATCGTTCTTGGAGCACCTGCTGAGGTGCTCTCTGCTGGGGGCCGTAAGTGAGCATCGAAA	ENST00000502644	ens|ENST00000502644|linc|lnc-MED10-2:1|gb|DA372011	FLJ33360	FLJ33360 protein	ens|FLJ33360 protein [Source:EntrezGene;Acc:401172] [ENST00000502644]	chr5	6337351	6339997			lncRNA	agilent G3 V3
CUST_4541_PI437845250111	8.11764	9.16479	8.92472	9.16625	10.1099	9.81199	10.0668	9.33631	0.504212	-0.987897	down	0.017803	0.560806	no	TTTCCATCATCCTGAAGGAGTTGCCCTATCCTGCTTTTCACTGGAGGGGGCATGGATGGA	ENST00000594798	ENST00000594798.1	AC098617.1	AC098617.1		chr2	192899510	192908909			lncRNA	GENCODE
A_22_P00005662	9.06222	10.1763	9.52317	10.1372	11.092	10.8827	11.1381	10.2107	0.46453	-1.10615	down	0.0178045	0.560806	yes	CCGGGGCGCTCACGTAGCGGGCGCTGGGCACGAGCGCCATGGGCGGGGGGGCGCGGCCGC	lnc-EIF3A-1:1	linc|lnc-EIF3A-1:1	lnc-EIF3A-1	lnc-EIF3A-1:1	linc|LNCipedia lincRNA (lnc-EIF3A-1), lincRNA [lnc-EIF3A-1:1]	chr10	120789350	120790661			lncRNA	agilent G3 V3
A_21_P0009831	4.56887	5.65225	5.34603	5.37337	6.55235	6.24384	5.85075	5.93913	0.531673	-0.911389	down	0.0178579	0.560806	no	ACAGGATGGAGACGAGAGATCTGGACTTCTGAACATCTACCGGAAAAGATAAAATGTGCA	ENST00000432334	ens|ENST00000432334|linc|lnc-SLC24A3-1:1|linc|TCONS_00027907|tc|THC2561464			tc|HSJ1175I6 Ras and Rab interactor 2 {Homo sapiens} (exp=0; wgp=1; cg=0), partial (3%) [THC2561464]	chr20	19738351	19780320			lncRNA	agilent G3 V3
CUST_8296_PI437859739	5.1694	5.61498	5.60772	6.16781	7.04835	7.40401	6.95889	5.95528	0.434776	-1.20166	down	0.0178967	0.560806	yes	AGGACCCAGCAGCAAGGCATGATTATCAACAGAAATCAGCTTAGCAAAATGCAGCTGTAA	lnc-FSHR-1:1	lnc-FSHR-1:1	lnc-FSHR-1	lnc-FSHR-1	Homo sapiens follicle stimulating hormone receptor (FSHR), transcript variant 1, [NM_000145]	chr2	49179430	49179679			lncRNA	LNCipedia
A_19_P00327081	7.52191	8.79749	8.40661	8.47089	9.91931	9.51018	9.62858	8.803	0.445643	-1.16604	down	0.0179807	0.560806	yes	TTTATGTTGGCCTGGGCAGTAACCAGTGTCAGTCCTGGTAAGTTTCCTGGGGTGGGGTGG	TCONS_l2_00001718	linc|TCONS_l2_00001718	XLOC_l2_001273		linc|BROAD Institute lincRNA (XLOC_l2_001273), lincRNA [TCONS_l2_00001718]	chr1	204336583	204347045			lncRNA	agilent G3 V3
CUST_155_PI437947525111	2.59674	4.42721	4.25041	4.46032	5.58369	5.58931	5.44719	5.08934	0.355097	-1.49371	down	0.0180195	0.560806	yes	TCACAAAACAGCAGGCTGAAGCTATGTTCATCTAAAAGCAAAACATTTGGTCAATTAAAC	TCONS_00013539	TCONS_00013539	linc-DYNC1I1-1	linc-DYNC1I1-1	Homo sapiens dynein, cytoplasmic 1, intermediate chain 1 (DYNC1I1), transcript variant 1, [NM_004411]	chr7	95289644	95311461			lncRNA	UCSC
A_22_P00012686	5.3418	6.39236	5.66419	5.64368	6.66968	6.77937	7.05269	6.20727	0.529702	-0.916747	down	0.0180242	0.560806	no	ATATACAGAGCGGAGGGCTTTGGCATTCAGATATATTGACCGGGCAAGATGGTAATCCAA	ENST00000584807	ens|ENST00000584807|linc|lnc-QSOX2-1:13|linc|lnc-QSOX2-1:17|linc|TCONS_00016506	ESP33	uncharacterized locus ESP33		chr9	139141823	139143051			lncRNA	agilent G3 V3
A_21_P0012175	6.47248	7.25961	6.6695	7.00507	8.66492	8.93887	8.94177	7.07266	0.340827	-1.55289	down	0.0180247	0.560806	yes	CTGAAACATTTTTGAAGGATTCATTGGCATCAGAATATAAAAAGGGGCGTGTGCAAAATG	TCONS_l2_00017027	linc|TCONS_l2_00017027	XLOC_l2_009050		linc|BROAD Institute lincRNA (XLOC_l2_009050), lincRNA [TCONS_l2_00017027]	chr21	35587806	35698013			lncRNA	agilent G3 V3
A_21_P0009027	6.85839	7.98663	7.37034	7.71298	9.25868	9.39041	9.59238	7.80643	0.346304	-1.52989	down	0.0180631	0.560806	yes	GGTAAATAACAGGACACGTGTGATGACTGGTTTATGTGCTATTTCTGGGGCTTATGAGCG	lnc-SALL1-2:1	linc|lnc-SALL1-2:1|linc|TCONS_00024643	lnc-SALL1-2	lnc-SALL1-2:1	linc|LNCipedia lincRNA (lnc-SALL1-2), lincRNA [lnc-SALL1-2:1]	chr16	51096097	51129392			lncRNA	agilent G3 V3
A_22_P00011356	5.83426	6.89119	6.42957	6.73431	8.16508	8.29731	8.62728	6.79993	0.353537	-1.50007	down	0.0180634	0.560806	yes	AGAAATGAGGGAGATGAGAGAAGAAGTGCTGTGTATGTTCACATTTTGGGGCACAGCAGT	NR_051966	ref|NR_051966|ens|ENST00000442322|linc|lnc-OXGR1-1:1|tc|THC2627112	LINC00359	long intergenic non-protein coding RNA 359	ref|Homo sapiens long intergenic non-protein coding RNA 359 (LINC00359), long non-coding RNA [NR_051966]	chr13	97593534	97636426			lncRNA	agilent G3 V3
A_22_P00012634	7.68275	8.72276	8.19796	8.6079	10.0693	10.221	10.4838	8.62137	0.342447	-1.54605	down	0.0180789	0.560806	yes	TCTGTGACAACTGAACACAACTGGAAGTGAAAAACAACTCCTCATTCAAAGGGGTTTAAC	lnc-PURG-1:2	linc|lnc-PURG-1:2|linc|lnc-PURG-1:1|gb|HY024160|gb|BX106819	lnc-PURG-1	lnc-PURG-1:2	gb|HY024160 RIKEN full-length enriched human cDNA library, testis Homo sapiens cDNA clone H04D082F05, mRNA sequence [HY024160]	chr8	31024593	31034388			lncRNA	agilent G3 V3
A_23_P148793	8.12272	9.25881	8.7509	9.21363	10.2505	10.0766	10.8272	9.36162	0.408243	-1.2925	down	0.0180985	0.560806	yes	TGGGATGTTGTTGTGGAGACTGAAGAGAAACAAGAGACTTTGGTCTTTGATGGGGTCTTA	NR_002925	ref|NR_002925|ens|ENST00000477875|ens|ENST00000488458|gb|BC014341	FMO9P	flavin containing monooxygenase 9 pseudogene	ref|Homo sapiens flavin containing monooxygenase 9 pseudogene (FMO9P), non-coding RNA [NR_002925]	chr1	166573152	166594473			lncRNA	agilent G3 V3
A_22_P00011455	11.0902	11.7011	11.3711	11.8831	12.3777	12.3393	12.4756	12.2669	0.553436	-0.85351	down	0.0181048	0.560806	no	ACAGGTTAAATTTTCTAGTACAGATAGCATGATTTTTCCCCCCTTTGGCTTCCTGGTGCA	lnc-PAPLN-1:1	linc|lnc-PAPLN-1:1	lnc-PAPLN-1	lnc-PAPLN-1:1	linc|LNCipedia lincRNA (lnc-PAPLN-1), lincRNA [lnc-PAPLN-1:1]	chr14	73742381	73752205			lncRNA	agilent G3 V3
A_21_P0006640	7.21521	8.58683	7.87128	8.21331	9.5259	9.50151	9.66404	8.43729	0.403173	-1.31053	down	0.018115	0.560806	yes	AAATTAGACACTGGAGATAATGGATCACTATACTGCACTGAAGACTCGGAGGGGTTGAGC	lnc-PFKP-12:1	linc|lnc-PFKP-12:1|linc|TCONS_00017768|gb|BX106593|tc|THC2654604	lnc-PFKP-12	lnc-PFKP-12:1	gb|BX106593 Soares_fetal_lung_NbHL19W Homo sapiens cDNA clone IMAGp998L23694, mRNA sequence [BX106593]	chr10	3793258	3805418			lncRNA	agilent G3 V3
A_33_P3524912	5.04495	4.43956	5.42405	4.90893	5.58567	5.47866	5.80341	5.73141	0.617533	-0.695411	down	0.018124	0.560806	no	GCCGAGGAAGGAGTTCAAGTCCAGCCTGGACGGTCTCTAAAAATATTAAAATTTAAAAAA	NR_033848	ref|NR_033848|ens|ENST00000415305|linc|lnc-C10orf137-1:2|linc|lnc-C10orf137-1:1	LOC283038	uncharacterized LOC283038	ref|Homo sapiens uncharacterized LOC283038 (LOC283038), long non-coding RNA [NR_033848]	chr10	127371812	127398627			lncRNA	agilent G3 V3
CUST_8761_PI437859739	6.56533	7.62158	7.06126	7.45051	8.88994	8.68682	8.98525	7.50035	0.394769	-1.34092	down	0.0181361	0.560806	yes	AATAGAAACTATGAAACTGTGTCTATGGGAGAGAGGAGGACATGGGGCTGCTGTTGTGAA	lnc-GPAT2-4:1	lnc-GPAT2-4:1	lnc-GPAT2-4	lnc-GPAT2-4	PREDICTED: Homo sapiens glycerol-3-phosphate acyltransferase 2, mitochondrial (GPAT2), transcript variant X14, [XM_006712308]	chr2	96602558	96604956			lncRNA	LNCipedia
A_22_P00010595	7.29661	7.79413	7.24726	7.5466	8.02734	8.06957	7.90526	7.75002	0.723519	-0.466898	down	0.0181388	0.560806	no	AAGCAAAACGGGCCTTCTGAGACCAGGAACGAACTCAATCCCGAGTTGGCCAGGATCCAG	lnc-NDST1-1:1	linc|lnc-NDST1-1:1|linc|lnc-NDST1-1:2	lnc-NDST1-1	lnc-NDST1-1:1	linc|LNCipedia lincRNA (lnc-NDST1-1), lincRNA [lnc-NDST1-1:1]	chr5	149828967	149829258			lncRNA	agilent G3 V3
CUST_1465_PI437845250111	7.42359	8.46802	7.59568	7.90442	9.57157	9.70066	9.89527	8.1495	0.358161	-1.48132	down	0.0181432	0.560806	yes	AGAAAGAAGGATTTGCGTTCAGTTCAAGGAAGGCTTATAATTCTCCAGGGGTGTCCAGAC	ENST00000439059	ENST00000439059.2	RP11-10N16.2	RP11-10N16.2		chr1	24526730	24538183			lncRNA	GENCODE
A_21_P0008899	4.79797	5.76667	5.77616	5.70868	6.50614	7.30002	6.56834	6.10878	0.463792	-1.10845	down	0.0181556	0.560806	yes	ACACAGCTCAGTCAGGCTACTGGTCAGGGAAACAAAACAAGCCACTTTGTCAAAAAACAG	lnc-NME4-1:2	linc|lnc-NME4-1:2|linc|TCONS_00024308	lnc-NME4-1	lnc-NME4-1:2	linc|LNCipedia lincRNA (lnc-NME4-1), lincRNA [lnc-NME4-1:2]	chr16	432113	434542			lncRNA	agilent G3 V3
A_22_P00015328	5.25937	5.85029	5.50807	5.86934	6.44973	6.48364	6.52394	5.84126	0.614346	-0.702877	down	0.0181582	0.560806	no	ATGCAAATCCCATTTGAGGAGCCACAATGAGAAACAGAAGGTGAGGAGACAGTGCTAACA	lnc-SPPL3.1-2:1	linc|lnc-SPPL3.1-2:1	lnc-SPPL3.1-2	lnc-SPPL3.1-2:1	linc|LNCipedia lincRNA (lnc-SPPL3.1-2), lincRNA [lnc-SPPL3.1-2:1]	chr12	121159309	121161442			lncRNA	agilent G3 V3
A_33_P3328051	6.64951	7.49212	6.98348	7.27418	9.03074	8.91094	8.6405	7.34238	0.383868	-1.38132	down	0.0181593	0.560806	yes	GGAATTAACAAAGGGGGTTGGTAGATTTACCATTGAGGTTGATGAACTTAATATATCATC	NR_036549	ref|NR_036549|linc|lnc-YSK4-1:2|linc|lnc-YSK4-1:4|gb|AK303295	CCNT2-AS1	CCNT2 antisense RNA 1	ref|Homo sapiens CCNT2 antisense RNA 1 (CCNT2-AS1), long non-coding RNA [NR_036549]	chr2	135624202	135676176			lncRNA	agilent G3 V3
CUST_15062_PI437845250111	7.19932	5.733	6.1928	6.04821	4.83135	5.69833	4.91577	4.82431	2.339	1.22589	up	0.0181649	0.560806	yes	CACTGTGAACCCGAGAACAAATCTTCTTTGACAATAAACCGTGTGATTCGTGGAATCATA	ENST00000602383	ENST00000602383.1	RP11-73M18.9	RP11-73M18.9		chr14	104179904	104180586			lncRNA	GENCODE
CUST_7154_PI437845420	8.96551	9.76718	9.32302	9.89332	10.8937	10.5549	10.704	9.8364	0.496554	-1.00998	down	0.0181969	0.560806	yes	ATTGATTATACAAATGAACCACACTAAAACGTGGAGAGGCTGTATGTGGGGGTGGGGAGT	lnc-RP11-744I24.1.1-2:2	lnc-RP11-744I24.1.1-2:2	lnc-RP11-744I24.1.1-2	lnc-RP11-744I24.1.1-2		chr7	141255265	141297140			lncRNA	LNCipedia
A_21_P0014496	7.01335	5.59181	5.86679	5.94561	7.38461	6.82839	7.61137	7.15288	0.453785	-1.13992	down	0.0181991	0.560806	yes	ATCAATACACGTTCCTTGAAAGAACCGATAGCATGCGATCGATACAGAGCATCTGCACTG	XR_245324	ref|XR_245324|ref|XR_250307|ref|XR_430946|ref|XR_252358	LOC101927752	uncharacterized LOC101927752	ref|PREDICTED: Homo sapiens uncharacterized LOC101927752 (LOC101927752), ncRNA [XR_245324]						lncRNA	agilent G3 V3
A_24_P453921	8.10994	8.34342	7.85646	8.09457	9.21332	8.82697	9.47344	8.33156	0.550867	-0.860225	down	0.0182562	0.560806	no	GTTTGGGAACTCAATGTTATTATTATGCTGCTTCTTTGGTAATTATTTGGGGTATTCTGG	NR_036680	ref|NR_036680|ens|ENST00000417811|gb|AK026768|tc|THC2584444	DPY19L1P1	DPY19L1 pseudogene 1	ref|Homo sapiens DPY19L1 pseudogene 1 (DPY19L1P1), non-coding RNA [NR_036680]	chr7	32620561	32801399			lncRNA	agilent G3 V3
A_21_P0013601	4.48816	5.1549	4.32897	4.36357	6.79293	5.97635	5.84653	5.01581	0.399425	-1.324	down	0.0182762	0.560806	yes	GTAGAAGGACTCCTGCAGAAGGTGCTGGATAAACACTGGAAGATCTAGAAATAAAAATAA	TCONS_l2_00029054	linc|TCONS_l2_00029054	XLOC_l2_015033		linc|BROAD Institute lincRNA (XLOC_l2_015033), lincRNA [TCONS_l2_00029054]	chr9	132048307	132049406			lncRNA	agilent G3 V3
CUST_6646_PI437859739	7.53981	8.7288	8.28974	8.57956	9.90505	9.69953	9.96294	8.68745	0.412005	-1.27927	down	0.0182784	0.560806	yes	AGACCACTGTCACAAGCTGGCTGTCATGAGCTTCTACCTCACTCAGGTACAGTGGGGTGG	lnc-MED16-1:2	lnc-MED16-1:2	lnc-MED16-1	lnc-MED16-1	Homo sapiens mediator complex subunit 16 (MED16), [NM_005481]	chr19	866101	867132			lncRNA	LNCipedia
CUST_13150_PI437845250111	7.20621	8.14766	7.78133	8.11614	9.47887	9.35229	9.64186	8.10273	0.397464	-1.3311	down	0.0183189	0.560806	yes	TTAGCTTGGGTCTTAAAACCACCATGGTAAGAAGTGTCAACCTTTGGGGGAAAAATAAAA	ENST00000535078	ENST00000535078.1	C1RL-AS1	C1RL-AS1	C1RL antisense RNA 1	chr12	7273154	7275097			lncRNA	GENCODE
A_21_P0009789	7.37587	8.56561	8.02545	8.35445	9.70572	9.45288	9.51141	8.48821	0.432505	-1.20921	down	0.0183352	0.560806	yes	AACATTTAAAACTTAAAACTATTCATGAGTGTGGGGGGAAGGTAGGGTGCAACCTGAGGC	lnc-SELV.1-1:1	linc|lnc-SELV.1-1:1|linc|TCONS_00027541	lnc-SELV.1-1	lnc-SELV.1-1:1	linc|LNCipedia lincRNA (lnc-SELV.1-1), lincRNA [lnc-SELV.1-1:1]	chr19	40018979	40019553			lncRNA	agilent G3 V3
CUST_1456_PI437859739	6.49357	7.65058	7.32484	7.70186	8.95155	9.11599	9.60936	7.73602	0.33903	-1.56051	down	0.0183387	0.560806	yes	AAGGAAAACTCCATTCTATGAGGGAATGAGAGACAAGACCATATTCTTGGGGTGCTGGCA	lnc-TMEM106C-5:2	lnc-TMEM106C-5:2	lnc-TMEM106C-5	lnc-TMEM106C-5	Homo sapiens transmembrane protein 106C (TMEM106C), transcript variant 2, [NM_024056]	chr12	48172148	48172975			lncRNA	LNCipedia
A_22_P00005417	6.61	7.57418	7.09029	7.38302	9.09614	8.83105	8.79957	7.43746	0.385104	-1.37668	down	0.0183397	0.560806	yes	AAACGCAATCGCACAAAGCAATTGTTCAGCACCAAATATGGGGGACAGAAGAGTGCTAAG	ENST00000431557	ens|ENST00000431557|ens|ENST00000313031|linc|lnc-DTNB-1:1|gb|AF052121			gb|Homo sapiens clone 23636 [AF052121]	chr2	25592042	25598714			lncRNA	agilent G3 V3
CUST_15688_PI437845420	10.3681	10.406	9.85302	10.3916	10.858	10.7757	10.858	10.5246	0.707416	-0.499368	down	0.0183846	0.560806	no	AGGAAGTGGCAGATGTTTCTAAAGTGACACCCCCGTCAGCACAGTTTATATTCAACCTGA	lnc-C17orf89-4:1	lnc-C17orf89-4:1	lnc-C17orf89-4	lnc-C17orf89-4	Homo sapiens chromosome 17 open reading frame 89 (C17orf89), [NM_001086521]	chr17	79224993	79225603			lncRNA	LNCipedia
A_22_P00007178	4.89053	4.99998	5.44529	5.35703	5.50587	5.73862	5.61439	5.67667	0.726645	-0.460678	down	0.018385	0.560806	no	ACCGGAAGTGTTTCTGTGGCCATCTTGAACAGATCGCAAGCTAAATCATCCATCTTAGGA	lnc-GNRHR2-1:1	linc|lnc-GNRHR2-1:1|linc|lnc-GNRHR2-1:4	lnc-GNRHR2-1	lnc-GNRHR2-1:1	linc|LNCipedia lincRNA (lnc-GNRHR2-1), lincRNA [lnc-GNRHR2-1:1]	chr1	145507356	145508262			lncRNA	agilent G3 V3
A_22_P00011477	5.41169	6.19655	6.0242	5.94637	7.37634	7.53645	7.14533	6.12749	0.450094	-1.1517	down	0.0184215	0.560806	yes	AAAGTCGCAAGTAGAGCTCAAAAACTTTTTTCTCTGGGGCAGTGAAGAGTCAGTTGCCAG	ENST00000445300	ens|ENST00000445300|linc|lnc-PARK7-1:1|gb|AK130268|tc|THC2535790			gb|Homo sapiens cDNA FLJ26758 fis, clone PRS02459. [AK130268]	chr1	8086797	8182762			lncRNA	agilent G3 V3
A_21_P0012507	6.56669	5.61204	5.7824	5.58877	4.90221	4.32411	4.55846	5.45146	2.11172	1.07842	up	0.0184365	0.560806	yes	GCCAGTTTTAGTCAACATGAATTTAGAGACTTAAAATGTTTCCCTGTGAGAACTGATATG	NR_026915	ref|NR_026915|ens|ENST00000483636|linc|lnc-AADACL2-1:2|linc|TCONS_l2_00018935	AADACP1	arylacetamide deacetylase pseudogene 1	ref|Homo sapiens arylacetamide deacetylase pseudogene 1 (AADACP1), non-coding RNA [NR_026915]	chr3	151488243	151502682			lncRNA	agilent G3 V3
CUST_2835_PI437845420	10.121	9.25472	9.23396	9.0611	8.45094	8.3629	8.11629	8.94913	1.92904	0.947887	up	0.0184443	0.560806	no	ATATCCAGAGTCTTCCCAGTGGACAGATGTAGAATTAGGCATCCTTCCTAATGATGAAGA	lnc-RBM46-2:1	lnc-RBM46-2:1	lnc-RBM46-2	lnc-RBM46-2	Homo sapiens RNA binding motif protein 46 (RBM46), transcript variant 1, [NM_144979]	chr4	155645737	155646032			lncRNA	LNCipedia
CUST_2027_PI438111429	9.63666	10.1821	9.98566	10.047	10.222	10.3954	10.4323	10.4187	0.755637	-0.404235	down	0.0184648	0.560806	no	ATCATGGGTGTCACCATTGCCATCACTCAAGGACTTCTCTCCAGGCCCCGAAGCCAAGCT	ENST00000594203	ens|ENST00000594203.1,ens|ENST00000601556.1	LINC00917	LINC00917	long intergenic non-protein coding RNA 917	chr16	86365450	86379250			lncRNA	Ensembl
CUST_490_PI437845420	8.32279	8.997	8.26436	8.38959	7.59623	7.73311	7.74483	8.18103	1.60174	0.679638	up	0.018475	0.560806	no	CCAATGGTTCCCAGTTTTTCATAAAGAGTGTTACACCGTGCGCTCCAAAGTACCACAAAG	lnc-SS18L2-2:6	lnc-SS18L2-2:6	lnc-SS18L2-2	lnc-SS18L2-2	Homo sapiens synovial sarcoma translocation gene on chromosome 18-like 2 (SS18L2), [NM_016305]	chr3	42662496	42672808			lncRNA	LNCipedia
CUST_5820_PI437859739	8.27879	9.49494	8.91165	9.32953	10.4833	10.186	10.1796	9.51678	0.470521	-1.08767	down	0.01848	0.560806	yes	AAACTAGTTACTAAATTATGAAGTTAGGGGCTTATCAATTACGTATTTAGCTAGGGGTGG	lnc-POLG2-2:1	lnc-POLG2-2:1	lnc-POLG2-2	lnc-POLG2-2	Homo sapiens polymerase (DNA directed), gamma 2, accessory subunit (POLG2), [NM_007215]	chr17	62500475	62502407			lncRNA	LNCipedia
A_21_P0004143	4.71438	6.10631	5.33599	5.40115	7.14327	7.08943	6.8431	5.83256	0.395669	-1.33763	down	0.0184959	0.560806	yes	GTGGGAAGGGAACCAGGAAAACACAGCATCATGTCAGACAATAAAATAGTGTAATTTCAA	NR_105009	ref|NR_105009|ens|ENST00000507890|linc|lnc-ENC1-4:1|linc|TCONS_00009700	LINC01335	long intergenic non-protein coding RNA 1335	ref|Homo sapiens long intergenic non-protein coding RNA 1335 (LINC01335), long non-coding RNA [NR_105009]	chr5	73602234	73604150			lncRNA	agilent G3 V3
CUST_14022_PI437845420	3.81921	5.11057	4.66571	5.11263	6.24048	5.69793	5.78427	5.4363	0.462423	-1.11272	down	0.0185808	0.560806	yes	AATGAAAGAATTTGTAGGGAATGCTGAGGGTTGTGTCACAAGAGAGGGCATTGCACAAGG	lnc-CEP128-7:1	lnc-CEP128-7:1	lnc-CEP128-7	lnc-CEP128-7	Homo sapiens centrosomal protein 128kDa (CEP128), [NM_152446]	chr14	80679978	80680244			lncRNA	LNCipedia
CUST_17115_PI437845250111	4.83085	5.85774	5.71251	6.20658	6.89224	7.0356	6.807	6.23751	0.469382	-1.09116	down	0.0186008	0.560806	yes	ACAAGAAAAGATTGATGTGGTCTAACCATGGCCAGAGAGTGGTGATACCCACAACGAAAC	ENST00000592728	ENST00000592728.1	AC069363.1	AC069363.1		chr17	34415639	34417480			lncRNA	GENCODE
CUST_2794_PI437859739	10.0108	9.63329	9.1756	9.26873	7.78104	7.26751	7.00851	9.23164	3.24886	1.69993	up	0.0186789	0.560806	yes	AGGCCAGTGTCTCTCCAGAATAAGACATTGGCATTCAAATGTCTATATCTTGTTACTTAC	lnc-MZT1-1:1	lnc-MZT1-1:1	lnc-MZT1-1	lnc-MZT1-1	Homo sapiens mitotic spindle organizing protein 1 (MZT1), [NM_001071775]	chr13	73333178	73347908			lncRNA	LNCipedia
CUST_18029_PI437845250111	8.03645	9.26188	8.79723	9.31168	10.3944	10.3411	10.93	9.36426	0.377453	-1.40563	down	0.0187242	0.560806	yes	AGACCTTTGAGCACAATGGAACGATGAGGCAACATTAAATATTACTGGAATGGGGTATGA	ENST00000595135	ENST00000595135.1	RP11-142I20.1	RP11-142I20.1		chr18	39062440	39212149			lncRNA	GENCODE
CUST_3190_PI437859739	7.76092	8.30386	7.71809	8.10895	9.63252	9.79324	9.97712	8.1458	0.375214	-1.41422	down	0.0187364	0.560806	yes	CACTGTTCTGGAGAGACTTGTATTGAGCAAGCAAAAAACATTTGGAAAGGGGTGGACTTG	lnc-CDH24-3:1	lnc-CDH24-3:1	lnc-CDH24-3	lnc-CDH24-3	Homo sapiens cadherin 24, type 2 (CDH24), transcript variant 1, [NM_022478]	chr14	23537599	23540759			lncRNA	LNCipedia
A_21_P0007524	7.63117	8.02757	8.55695	7.84319	10.0447	10.2477	10.0012	8.24328	0.325447	-1.61951	down	0.0187396	0.560806	yes	AGCTTCCATTATAATTGTTGCTCCTTTGAAAGTAAACTTTGCTTCTCTTCCTACCTGTAA	lnc-GABARAPL1-1:1	linc|lnc-GABARAPL1-1:1|linc|TCONS_00020330	lnc-GABARAPL1-1	lnc-GABARAPL1-1:1	linc|LNCipedia lincRNA (lnc-GABARAPL1-1), lincRNA [lnc-GABARAPL1-1:1]	chr12	10393134	10412929			lncRNA	agilent G3 V3
A_21_P0005127	7.58906	7.6394	7.2472	7.53252	7.69513	7.92426	7.99515	7.79974	0.783753	-0.351529	down	0.0187406	0.560806	no	CACCGTCTCACTGTGAACCCCTGAAAATGCCTTTCTGGAGAAGATTTTAAATTATTAGTA	lnc-LACE1-2:1	linc|lnc-LACE1-2:1|linc|TCONS_00012566	lnc-LACE1-2	lnc-LACE1-2:1	linc|LNCipedia lincRNA (lnc-LACE1-2), lincRNA [lnc-LACE1-2:1]	chr6	108582538	108583767			lncRNA	agilent G3 V3
A_33_P3312030	11.4603	11.3139	12.0698	12.6777	12.8215	12.6554	13.3476	13.1643	0.46111	-1.11682	down	0.0187438	0.560806	yes	ACAGCTCCGCTGCCCGCTGAACTCCATCCTCCCGGCGGTCGGGCGGCGGCGGCTGCGGTC	ENST00000507296	ens|ENST00000507296|linc|lnc-GRIA2-2:1|linc|TCONS_00007669				chr4	158558839	158588196			lncRNA	agilent G3 V3
CUST_22327_PI437845250111	10.7818	10.0141	11.1585	10.7727	11.5353	11.5471	11.5863	11.2653	0.573669	-0.801709	down	0.0187582	0.560806	no	AACTCCAGTCCAATACACTCTCAATGTCAATACCCTCCCTATCTTTAAAAGAAGAAAAAA	TCONS_00008020	TCONS_00008020	linc-STIM2-1	linc-STIM2-1	ens|stromal interaction molecule 2 [Source:HGNC Symbol;Acc:HGNC:19205] [ENST00000478425]	chr4	26859410	26860539			lncRNA	UCSC
CUST_14127_PI437845250111	7.11694	8.22536	7.8328	8.00274	9.2604	8.78946	8.98244	8.24707	0.49128	-1.02538	down	0.0188163	0.560806	yes	TCTTGTGTTGACTAGAGCATAATATGTCTGGGGGGACTTTTCTTCTTTTTTACTGATATT	ENST00000606243	ENST00000606243.1	CPB2-AS1	CPB2-AS1	CPB2 antisense RNA 1	chr13	46626983	46674159			lncRNA	GENCODE
CUST_8864_PI437859739	4.7548	5.63418	6.42441	5.72326	3.54438	4.25541	3.14697	4.93038	3.17086	1.66488	up	0.0188247	0.560806	yes	AGCAGCCAATGATTGTGTGTTCATCTTTTTATGCGTTTGTTCCTGTTGTCACTTTTATTC	lnc-MFSD9-18:2	lnc-MFSD9-18:2	lnc-MFSD9-18	lnc-MFSD9-18	Homo sapiens major facilitator superfamily domain containing 9 (MFSD9), [NM_032718]	chr2	104395116	104396898			lncRNA	LNCipedia
CUST_578_PI438111429	5.25539	5.5493	5.62727	5.80168	4.23819	4.70793	5.28428	4.88065	1.7179	0.780646	up	0.0188572	0.560806	no	TTGAAACCTGCTGGGACTTTTTAGCCATTCTCTTCAACATAAAGAATGGGTGTTTTTGGA	ENST00000450636	ens|ENST00000450636.1,ens|ENST00000458364.1	RP11-143M1.2	RP11-143M1.2		chr2	114297629	114300242			lncRNA	Ensembl
A_21_P0007192	5.57016	6.38009	6.09605	5.31278	7.40362	6.39533	7.097	6.67219	0.482212	-1.05226	down	0.018864	0.560806	yes	GCCAAGCTATTGTCAAATTTTTGTCATCTTTCACTTACTACATCGGGGAATGTATGTGCC	lnc-C11orf74-2:1	linc|lnc-C11orf74-2:1|linc|TCONS_00019275	lnc-C11orf74-2	lnc-C11orf74-2:1	linc|LNCipedia lincRNA (lnc-C11orf74-2), lincRNA [lnc-C11orf74-2:1]	chr11	38210659	38211384			lncRNA	agilent G3 V3
CUST_9767_PI437845250111	9.13532	9.08088	9.29171	9.22883	9.73062	9.97164	9.73026	9.26968	0.711349	-0.491371	down	0.0188794	0.560806	no	CTCCCTAAAAGCAGACATTAAACAATAAAATGCCACCACATACCTTGCCCACAAAATAAA	ENST00000462083	ENST00000462083.2	RP13-452N2.1	RP13-452N2.1		chr7	151503820	151507906			lncRNA	GENCODE
A_21_P0004684	11.4293	10.9843	10.7527	11.5678	11.9226	11.8589	11.974	11.6098	0.633842	-0.657806	down	0.0189203	0.560806	no	AACCTCCCCCTTATAAATAAGAAGAGTCATTCAGAAATAGAGTGTTGCAATGAAGTCCCT	ENST00000454262	ens|ENST00000454262|linc|lnc-RP3-324N14.2.1-2:1|linc|TCONS_00011369				chr6	131018456	131018923			lncRNA	agilent G3 V3
CUST_6313_PI437859739	5.77749	5.97073	5.64102	5.87437	6.46907	6.15395	6.50223	5.97979	0.726805	-0.46036	down	0.0189356	0.560806	no	ACAAATCATCCCTACCTATGTAGAGAGATCTGGATGATCACTGTACAGAGACAGCAGTGT	lnc-CHST9-5:1	lnc-CHST9-5:1	lnc-CHST9-5	lnc-CHST9-5	Homo sapiens carbohydrate (N-acetylgalactosamine 4-0) sulfotransferase 9 (CHST9), transcript variant 1, [NM_031422]	chr18	24998847	25000399			lncRNA	LNCipedia
CUST_1731_PI437845420	6.05046	6.48405	6.35942	6.30704	7.2826	6.96239	6.78483	6.51832	0.665823	-0.586788	down	0.019043	0.560806	no	AAGTCAAGGAGGGCCGAGAACTACTGGTGGCGTGGCCAGAACACACGGACGCTGTGTGTG	lnc-MUC4-3:1	lnc-MUC4-3:1	lnc-MUC4-3	lnc-MUC4-3	Homo sapiens mucin 4, cell surface associated (MUC4), transcript variant 1, [NM_018406]	chr3	195599150	195623032			lncRNA	LNCipedia
CUST_15239_PI437845420	7.1468	8.16859	7.65114	7.97727	9.77721	9.48197	9.64356	8.00444	0.355805	-1.49084	down	0.0190443	0.560806	yes	CATCAGAAAAACAAAATCATGCTCTTTCACTTTGAAAGAAGGGGGAAACTGGAAAGTTAT	lnc-RP11-17M16.1.1-6:6	lnc-RP11-17M16.1.1-6:6	lnc-RP11-17M16.1.1-6	lnc-RP11-17M16.1.1-6		chr18	73971120	73972069			lncRNA	LNCipedia
A_21_P0007787	6.60314	5.74449	6.84985	5.17575	4.64437	4.24922	3.28836	5.1564	3.38398	1.75872	up	0.0190607	0.560806	yes	GTTTTCTTCTTATGGACAATGAGAAACATGTAATAAACTGTGTTTCCTTCTCGCTAGGAA	NR_033878	ref|NR_033878|linc|lnc-DHX37-10:13|linc|lnc-DHX37-10:12|linc|lnc-DHX37-10:7	LINC00944	long intergenic non-protein coding RNA 944	ref|Homo sapiens long intergenic non-protein coding RNA 944 (LINC00944), long non-coding RNA [NR_033878]	chr12	127215246	127256808			lncRNA	agilent G3 V3
CUST_10408_PI437845250111	7.77344	8.71605	8.28354	8.79576	10.0187	9.59016	9.6898	8.77281	0.458291	-1.12567	down	0.0190612	0.560806	yes	GAAAGGCTTATTTGTTTATTTGTATTCATGTAGGATTTGGGGGGATGAAAGAATTGGTGA	ENST00000607176	ENST00000607176.1	KB-1410C5.5	KB-1410C5.5		chr8	102220376	102220786			lncRNA	GENCODE
CUST_7606_PI437859739	6.62581	7.35601	7.54484	7.45861	8.01391	7.88061	8.14508	7.79485	0.610351	-0.712289	down	0.0190752	0.560806	no	ATAGTCCAACAGTTGTGCTGCAGGGAACTGAGGCCCAGAGGCTGAGCCCTTGCCTGCTGG	lnc-MYBPC2-1:1	lnc-MYBPC2-1:1	lnc-MYBPC2-1	lnc-MYBPC2-1	Homo sapiens myosin binding protein C, fast type (MYBPC2), [NM_004533]	chr19	50984346	50985205			lncRNA	LNCipedia
A_19_P00316564	6.84164	7.22859	7.40703	7.68867	8.45834	8.23108	8.35072	7.55574	0.551913	-0.857486	down	0.0190774	0.560806	no	ACAGTTGTGCCATCTTCCTCCAGCACCAGGAAGAAGGGCTTGTCTGCCAGCATCAGAGTG	NR_034179	ref|NR_034179|linc|lnc-KIAA1257-1:1|gb|CU677740|tc|THC2527988	LOC653712	intraflagellar transport 122 homolog (Chlamydomonas) pseudogene	ref|Homo sapiens intraflagellar transport 122 homolog (Chlamydomonas) pseudogene (LOC653712), non-coding RNA [NR_034179]	chr3	128580350	128590384			lncRNA	agilent G3 V3
CUST_4835_PI437944915	4.73523	4.86277	4.96994	5.16111	5.47936	5.84607	5.09379	5.62677	0.669319	-0.579235	down	0.0190797	0.560806	no	AGTGAAGTGAGGTATTAACACTGAATAGATTTGGATATACTCCTGGTCACAGTCCGTTCA	lnc-BTRC-4:1	lnc-BTRC-4:1	lnc-BTRC-4	lnc-BTRC-4	Homo sapiens beta-transducin repeat containing E3 ubiquitin protein ligase (BTRC), transcript variant 1, [NM_033637]	chr10	103358770	103359114			lncRNA	LNCipedia
A_23_P406227	7.29408	8.46564	7.93826	8.20984	9.47912	9.16062	9.24741	8.39698	0.468435	-1.09408	down	0.0190838	0.560806	yes	TTTTTGGGGGACGGAGGACTTGGCCTGGAATTCTGGAATTCCCAGGGGGTCAGACATGGT	NR_024399	ref|NR_024399|linc|lnc-CTU2-6:7|linc|lnc-CTU2-6:1|gb|AY203928	SNAI3-AS1	SNAI3 antisense RNA 1	ref|Homo sapiens SNAI3 antisense RNA 1 (SNAI3-AS1), transcript variant 2, long non-coding RNA [NR_024399]	chr16	88729780	88753594			lncRNA	agilent G3 V3
A_22_P00006003	10.3421	11.1729	10.5796	10.494	11.3408	11.3928	11.4256	11.0242	0.637844	-0.648724	down	0.0190843	0.560806	no	CAGGGCCAGCCCCTTTTGGATTGATTTAGCCTCTGAAGTTCTGGAAATTTAATGAGACAG	lnc-FAH-1:1	linc|lnc-FAH-1:1|linc|TCONS_00023479	lnc-FAH-1	lnc-FAH-1:1	linc|LNCipedia lincRNA (lnc-FAH-1), lincRNA [lnc-FAH-1:1]	chr15	80481447	80490229			lncRNA	agilent G3 V3
CUST_5767_PI437859739	5.84522	6.26196	6.52852	6.86815	5.22605	5.36012	5.8389	5.74768	1.78111	0.832773	up	0.0191016	0.560806	no	ATTTGACAATTAGAATTTTTTCCTTACATGGACACCAGACCAACCATCCAGAGTGTTAAT	lnc-MRC2-7:1	lnc-MRC2-7:1	lnc-MRC2-7	lnc-MRC2-7	Homo sapiens mannose receptor, C type 2 (MRC2), [NM_006039]	chr17	60630804	60637670			lncRNA	LNCipedia
CUST_13300_PI437845420	6.96943	8.07932	7.48467	7.78153	9.60102	9.70672	9.50066	7.85283	0.332962	-1.58657	down	0.0191159	0.560806	yes	ACCAGGTGTATAATGGGGTGCACATTTGGGGTGTAAGGTATGTATTAGGGGTGCACATTT	lnc-KLF6-10:1	lnc-KLF6-10:1	lnc-KLF6-10	lnc-KLF6-10	ens|Kruppel-like factor 6 [Source:HGNC Symbol;Acc:HGNC:2235] [ENST00000469435]	chr10	3720742	3721871			lncRNA	LNCipedia
A_21_P0003178	6.43251	7.76442	7.0413	7.29208	8.68253	8.51261	8.68837	7.56198	0.426674	-1.22879	down	0.0191431	0.560806	yes	GGAGAGAATTTAAGGGGGCTTACATGTAAAAGTCATTGCATTTCTCTGCAATATGTAATT	lnc-KY-1:1	linc|lnc-KY-1:1|linc|TCONS_00006666	lnc-KY-1	lnc-KY-1:1	linc|LNCipedia lincRNA (lnc-KY-1), lincRNA [lnc-KY-1:1]	chr3	134294593	134299804			lncRNA	agilent G3 V3
A_22_P00019536	5.37774	6.68832	5.91257	6.62967	7.3724	7.32583	7.6257	6.80946	0.456513	-1.13127	down	0.0192169	0.560806	yes	GTGCTCAAGATAAGAAAGGGGTTGGGGCAGTCATGGTAAATAGTATGAGAATTCACAAAA	lnc-MMD-4:1	linc|lnc-MMD-4:1|gb|AK129870|tc|NP1157907	lnc-MMD-4	lnc-MMD-4:1	gb|Homo sapiens cDNA FLJ26360 fis, clone HRT05229. [AK129870]	chr17	53348864	53351014			lncRNA	agilent G3 V3
CUST_4827_PI437845250111	6.08383	7.14809	6.75146	6.79151	8.23711	7.6196	8.07103	7.11229	0.477548	-1.06628	down	0.0192396	0.560806	yes	CTCCTGGGAAGTTGGGAGGGGGCATTTCAACCTGTTAATTTCTCAAATTATGTAGTCATT	ENST00000416204	ENST00000416204.1	AC093642.3	AC093642.3		chr2	242913151	242914050			lncRNA	GENCODE
CUST_9630_PI437845250111	5.60866	5.30235	4.92148	4.57319	5.90509	5.95948	6.27	5.60818	0.560868	-0.834267	down	0.0192433	0.560806	no	AATTAAAGGAAGATGAGCTAGGAATCAAGAAATACGCAGAACTGATTCCTGTCACTGGCG	ENST00000435523	ENST00000435523.1	LINC-PINT	LINC-PINT	long intergenic non-protein coding RNA, p53 induced transcript [Source:HGNC Symbol;Acc:26885]	chr7	130629555	130773233			lncRNA	GENCODE
CUST_1374_PI437859739	4.36195	5.35359	4.81476	5.28942	6.51824	6.23256	6.85716	5.32096	0.412567	-1.2773	down	0.0192554	0.560806	yes	AAATAGTTGGAAGCCAAGTAATGGGAAGACATATCTGAAGGCAGAGATCAATCTGTTGTT	lnc-ALG10-6:1	lnc-ALG10-6:1	lnc-ALG10-6	lnc-ALG10-6	Homo sapiens ALG10, alpha-1,2-glucosyltransferase (ALG10), [NM_032834]	chr12	33870787	33871152			lncRNA	LNCipedia
A_32_P92281	7.64326	7.83147	7.39933	7.5992	8.10748	8.01521	7.82833	7.89593	0.788168	-0.343424	down	0.0192574	0.560806	no	CATAAGCCTGGATCTGGAAAAACAAACGCCCTTTGAGAAGACGGGGACTCGCCAGGATAC	NR_028058	ref|NR_028058|gb|TCONS_l2_00027146|gb|BC010535|gb|BC038996	PMS2P9	postmeiotic segregation increased 2 pseudogene 9	ref|Homo sapiens postmeiotic segregation increased 2 pseudogene 9 (PMS2P9), non-coding RNA [NR_028058]	chr7	76668796	76682355			lncRNA	agilent G3 V3
A_21_P0006728	6.92842	8.1967	7.76076	7.94507	9.20417	8.91636	9.05706	8.17974	0.45641	-1.1316	down	0.019263	0.560806	yes	TTTGATATTGGTGGCTTTGGTTTTTCAGTGACGGGGGACACTTTGACTTCAGACTCAATC	ENST00000449712	ens|ENST00000449712|linc|lnc-AKR1C2-4:2|linc|TCONS_00017910	LINC00704	long intergenic non-protein coding RNA 704	ens|long intergenic non-protein coding RNA 704 [Source:HGNC Symbol;Acc:HGNC:44678] [ENST00000449712]	chr10	4693352	4720324			lncRNA	agilent G3 V3
A_19_P00813352	13.0371	13.7201	13.4756	13.7946	14.2196	14.2559	14.2311	13.8347	0.646871	-0.62845	down	0.0192778	0.560806	no	TTCAAACTCAATGGCACGAAACTGGAGGGCACAAAGGCCCTCCCCTCAAAACCCCCAAAT	lnc-DYM-1:1	linc|lnc-DYM-1:1|linc|TCONS_00026520	lnc-DYM-1	lnc-DYM-1:1	linc|LNCipedia lincRNA (lnc-DYM-1), lincRNA [lnc-DYM-1:1]	chr18	46521049	46547823			lncRNA	agilent G3 V3
A_21_P0006684	9.87589	10.454	9.96616	10.932	11.5954	11.3234	11.4769	10.744	0.507714	-0.977913	down	0.0193033	0.560806	no	ATTTCTAGCATCCGAAACAGTTTTGAGGTGGGATGTTCAAAGATTCCATGTGGGGGAGAG	ENST00000603033	ens|ENST00000603033|linc|lnc-SGPL1-1:1|linc|TCONS_00017840				chr10	72689681	72691814			lncRNA	agilent G3 V3
CUST_10719_PI437845250111	6.36425	5.538	5.63505	5.86627	5.09702	5.39306	5.09302	5.30005	1.54768	0.630107	up	0.0194607	0.560806	no	TGCAGCTCTTCGGCACTGCAAACCTAACCGCTAATGGCGCTGTGGGTGGAGAAACGTTTG	ENST00000609131	ENST00000609131.1	RP11-6J24.6	RP11-6J24.6		chr9	4676600	4679471			lncRNA	GENCODE
A_22_P00018743	7.07638	8.33802	8.03498	8.38402	9.43216	8.95916	9.77973	8.64737	0.421541	-1.24626	down	0.0194797	0.560806	yes	TAATAGAGATGCCATCATTGTGGAGGTCATAATGCTTGTCCTGAACACGAGGGGTCTCTA	ENST00000589662	ens|ENST00000589662|linc|lnc-WDR7-9:1|linc|lnc-WDR7-9:2|linc|TCONS_00026335				chr18	53388548	53455992			lncRNA	agilent G3 V3
A_22_P00005683	6.82349	6.62117	6.09615	6.43554	7.06199	7.34078	7.58707	6.83505	0.610414	-0.712139	down	0.0194811	0.560806	no	ATAGCAGAGAATTCGAAGAGGTCGCCGGGGACTGGAAAGAAGTCCCGGCAGGGCCGCCTT	NR_102705	ref|NR_102705|ref|NR_102706|linc|lnc-EIF6-1:3|linc|lnc-EIF6-1:4	MMP24-AS1	MMP24 antisense RNA 1	ref|Homo sapiens MMP24 antisense RNA 1 (MMP24-AS1), transcript variant 1, long non-coding RNA [NR_102705]	chr20	33864135	33865960			lncRNA	agilent G3 V3
A_22_P00013562	3.68105	4.95683	4.62261	4.96279	5.82537	6.30023	5.70444	5.18761	0.435699	-1.19859	down	0.0194815	0.560806	yes	CTGTTTTGTTTAAGAGGGAGGAAAAAGTCCACATAGAAGGTGATTAAAAAATACCCACAT	ENST00000511091	ens|ENST00000511091|linc|lnc-RP11-43D2.2.1-6:1				chr5	124165164	124165983			lncRNA	agilent G3 V3
A_22_P00013941	8.67058	9.82958	9.22595	9.57369	10.8719	10.7089	10.7202	9.68635	0.443839	-1.17189	down	0.0194821	0.560806	yes	AGCTTTATCCTCTACAGGAGAGAAGTGTTTGTGTTGGGGGTAGGGGGCCTGAGCTGCGTC	lnc-RRP8-1:1	linc|lnc-RRP8-1:1|gb|BI762183	lnc-RRP8-1	lnc-RRP8-1:1	gb|603049373F1 NIH_MGC_116 Homo sapiens cDNA clone IMAGE:5189299 5', mRNA sequence [BI762183]	chr11	6624871	6625650			lncRNA	agilent G3 V3
CUST_13093_PI437845420	7.48725	8.77424	8.21951	8.71989	9.77185	9.56754	9.69126	8.82967	0.446009	-1.16486	down	0.0194983	0.560806	yes	AGTTGTCAGCAGGATGATATAAAGCAGACAGAGAGTGTACTAATTGGGGGAGAATAGTAC	lnc-ASTN1-2:1	lnc-ASTN1-2:1	lnc-ASTN1-2	lnc-ASTN1-2	Homo sapiens astrotactin 1 (ASTN1), transcript variant 1, [NM_004319]	chr1	176747314	176748772			lncRNA	LNCipedia
A_21_P0001773	11.4162	11.9551	11.9628	12.2005	12.628	12.6011	12.7121	12.6652	0.587263	-0.767921	down	0.019536	0.560806	no	TTCCCTGTGAGATTTGTTCATGTTGTTCTCCCCCTCCTTAAGCATTGTGAACCTAGGAAA	NR_024452	ref|NR_024452|ens|ENST00000468141|ens|ENST00000490950|linc|lnc-AC016722.1.1-1:1	LINC01119	long intergenic non-protein coding RNA 1119	ref|Homo sapiens long intergenic non-protein coding RNA 1119 (LINC01119), long non-coding RNA [NR_024452]	chr2	47055002	47086145			lncRNA	agilent G3 V3
A_21_P0001567	4.87497	5.02112	4.87916	4.70204	5.39708	5.37131	5.94464	5.11697	0.665183	-0.588178	down	0.0195412	0.560806	no	TGAATGTGGCCTTGTGGAACTGGAATGCAGAGCTCATGAAGGAGAACAGCAGAAGATAAT	lnc-TAF13-1:1	linc|lnc-TAF13-1:1|linc|TCONS_00001623	lnc-TAF13-1	lnc-TAF13-1:1	linc|LNCipedia lincRNA (lnc-TAF13-1), lincRNA [lnc-TAF13-1:1]	chr1	109621257	109627542			lncRNA	agilent G3 V3
A_21_P0008667	4.91371	6.2105	5.8738	6.27112	7.01968	7.15178	7.07314	6.46123	0.463558	-1.10918	down	0.0195417	0.560806	yes	AAATAAAACAAACTTCTACATGGCAAAATAAACCTCTACATGGCAAAATAAACCTCTACA	XR_424667	ref|XR_424667|ref|XR_429609|ref|XR_433180|linc|lnc-ABHD2-1:4	LOC102724566	uncharacterized LOC102724566	ref|PREDICTED: Homo sapiens uncharacterized LOC102724566 (LOC102724566), ncRNA [XR_424667]						lncRNA	agilent G3 V3
A_22_P00014862	6.00018	6.8147	6.279	6.3295	8.21983	8.51803	8.64452	6.54884	0.323771	-1.62696	down	0.0195592	0.560806	yes	TTACTGAGATAGGAAAGTCATTGTGAAAGGCATGAGTCACTCTGTGGGGCTTTGTAGCTG	lnc-SLC5A8-1:1	linc|lnc-SLC5A8-1:1|gb|DB091200|tc|THC2743173	lnc-SLC5A8-1	lnc-SLC5A8-1:1	gb|DB091200 TESTI4 Homo sapiens cDNA clone TESTI4040459 5', mRNA sequence [DB091200]	chr12	101432197	101432872			lncRNA	agilent G3 V3
CUST_3680_PI437944915	7.39845	8.06872	7.55713	7.66362	9.60357	9.79423	9.87424	7.82476	0.32937	-1.60222	down	0.0195647	0.560806	yes	ATTCTAGGGAGAGATCTCTGAGATTGCCTACTTGTCACTGGAATCAATTCCGTGGGGAAT	lnc-PTPN14-4:1	lnc-PTPN14-4:1	lnc-PTPN14-4	lnc-PTPN14-4	Homo sapiens protein tyrosine phosphatase, non-receptor type 14 (PTPN14), [NM_005401]	chr1	214638044	214725792			lncRNA	LNCipedia
CUST_14764_PI437845420	11.4003	11.9461	11.6397	11.8248	12.2809	12.3283	12.2682	11.8962	0.711697	-0.490664	down	0.0195649	0.560806	no	AACAGTTGGCTCTAAGTATACTTAGCAGGTCTTTATCATCTCCCCCATTTTGTTTATTCT	lnc-FAT1-4:1	lnc-FAT1-4:1	lnc-FAT1-4	lnc-FAT1-4	Homo sapiens FAT atypical cadherin 1 (FAT1), [NM_005245]	chr4	187574274	187659145			lncRNA	LNCipedia
A_21_P0010800	11.4807	12.3575	12.7209	12.132	13.7532	13.7125	13.4925	12.5599	0.43325	-1.20673	down	0.0195772	0.560806	yes	TTTTAGAAAGAAAGATACTGATATGCCACTGATGTGGTTTGGATGTGCGTCCCTCCACCC	NR_120629	ref|NR_120629|ref|XR_242704|ref|XR_252679|ref|XR_424074	LOC101927762	uncharacterized LOC101927762	ref|Homo sapiens uncharacterized LOC101927762 (LOC101927762), long non-coding RNA [NR_120629]	chr10	978965	988683			lncRNA	agilent G3 V3
A_33_P3851346	11.7296	12.5341	12.7858	12.0032	13.345	13.4008	13.2273	12.7148	0.532626	-0.908805	down	0.0195966	0.560806	no	GGAAAAAGAGCAGCCTCCCATATAACAACAATACAATGATAACCCTTAAAAAACTTTGCA	NR_027074	ref|NR_027074|ref|NR_027075|ref|NR_027077|ref|NR_027076	LINC00928	long intergenic non-protein coding RNA 928	ref|Homo sapiens long intergenic non-protein coding RNA 928 (LINC00928), transcript variant 1, long non-coding RNA [NR_027074]	chr15	90048160	90067265			lncRNA	agilent G3 V3
A_22_P00023999	6.9649	7.18342	6.92143	7.00551	6.3522	6.41946	6.04531	6.90259	1.50412	0.588922	up	0.0195995	0.560806	no	TGTACAGCTGCATCAGCTGTTCGTAGGACATGTCCAGCAGCTGGTCCAGGTCCACGCCGC	lnc-C1orf31-1:1	linc|lnc-C1orf31-1:1|tc|THC2525460	lnc-C1orf31-1	lnc-C1orf31-1:1	linc|LNCipedia lincRNA (lnc-C1orf31-1), lincRNA [lnc-C1orf31-1:1]	chr1	234492751	234501574			lncRNA	agilent G3 V3
CUST_4735_PI437859739	9.84576	10.4959	10.0573	9.99147	11.0765	11.0242	11.0018	10.2745	0.596004	-0.746606	down	0.0196169	0.560806	no	ATAAGGAAAACAGAAGCTTCAGCGGTAGAATAAGGTTCAACTCCTTCCCCTGGTCTTGGA	lnc-PEAK1.1-3:1	lnc-PEAK1.1-3:1	lnc-PEAK1.1-3	lnc-PEAK1.1-3		chr15	77362208	77363434			lncRNA	LNCipedia
CUST_6141_PI437845250111	7.01005	8.11595	7.8478	8.03635	9.50215	9.5913	9.36347	8.07438	0.384143	-1.38029	down	0.0196231	0.560806	yes	CCACGGGGGGCTTTTTACCCTTGAGCTGTTGAAATAAACATATAAGAACATTAAAAATAA	ENST00000608442	ENST00000608442.1	AFAP1-AS1	AFAP1-AS1	AFAP1 antisense RNA 1	chr4	7755817	7780655			lncRNA	GENCODE
CUST_344_PI437944915111	13.0219	13.5546	13.3623	13.6152	14.3139	14.2385	14.1907	13.5655	0.620442	-0.688632	down	0.0196248	0.560806	no	TAGTTATTTTTTATTAACACCATGTGATTAAGGTCAGCGCTGCCTCCCCCGACCCACTCA	NR_002837	NR_002837.1	UBE2MP1	UBE2MP1	Homo sapiens ubiquitin-conjugating enzyme E2M pseudogene 1 (UBE2MP1), non-coding RNA	chr16	34403801	34404762			lncRNA	RefSeq
CUST_10598_PI437845420	5.85572	5.65689	6.36296	5.77472	4.9609	5.01148	5.32379	5.61238	1.60818	0.685432	up	0.0196376	0.560806	no	CATGCCTGACATTAATACGTAAGTTGGCTTATCATTTTCCCACTACAGCTATTAGCAATA	lnc-ZKSCAN2-5:1	lnc-ZKSCAN2-5:1	lnc-ZKSCAN2-5	lnc-ZKSCAN2-5	Homo sapiens zinc finger with KRAB and SCAN domains 2 (ZKSCAN2), [NM_001012981]	chr16	24960448	24966008			lncRNA	LNCipedia
CUST_5535_PI437845250111	4.19986	5.32136	4.82788	5.8549	5.88959	6.44061	6.28171	6.28882	0.443135	-1.17418	down	0.0196383	0.560806	yes	GATAAATCTCAAAAACACAATAAGTGAAGAAAGTAAGTTGCAGATGGAAATAATATGTGA	ENST00000515542	ENST00000515542.1	BFSP2-AS1	BFSP2-AS1	BFSP2 antisense RNA 1	chr3	133148113	133174620			lncRNA	GENCODE
CUST_13475_PI437845250111	13.0379	13.284	13.1845	13.5005	14.0052	13.9999	14.086	13.3637	0.654305	-0.611964	down	0.0196579	0.560806	no	GCAGTAATCACTATAAAAAGAAAAGACTTCTGCAGCCCACCTCCCCAACACATGCGTAGA	ENST00000444467	ENST00000444467.1	AC025165.8	AC025165.8		chr12	58006122	58011828			lncRNA	GENCODE
A_22_P00021582	7.22316	8.62794	8.10565	8.36847	9.61098	9.35778	9.42941	8.63523	0.442258	-1.17704	down	0.0196832	0.560806	yes	GCAAGATAAACTCTTTGAAGTGGAACATTTCCAGGCTGAAAATCCTTTGCTCGGGGACTT	lnc-TMEM114-4:1	linc|lnc-TMEM114-4:1|gb|DB038929	lnc-TMEM114-4	lnc-TMEM114-4:1	gb|DB038929 TESTI2 Homo sapiens cDNA clone TESTI2025323 5', mRNA sequence [DB038929]	chr16	7664231	7664994			lncRNA	agilent G3 V3
CUST_6762_PI437845250111	4.60038	5.47509	5.02178	4.55302	5.50437	5.92404	5.57722	5.60194	0.59902	-0.739325	down	0.0196957	0.560806	no	AGAGGGCCTGACATTTAATCTATTTATGTAAGTGACATCAATACATATTGTCAAGCCTGG	ENST00000508191	ENST00000508191.1	AC097467.2	AC097467.2		chr4	156226180	156251462			lncRNA	GENCODE
CUST_17868_PI437845250111	6.84385	7.31541	6.83096	7.14193	8.7546	8.50604	8.88298	7.17243	0.407261	-1.29597	down	0.0196994	0.560806	yes	CTTGTACAATTTGTTGGGTAGGTACTATAGGGGGAAGAATTAAATATACATGAGGAAGAG	ENST00000609094	ENST00000609094.1	RP11-61L19.3	RP11-61L19.3		chr18	9519447	9520197			lncRNA	GENCODE
A_22_P00018025	5.54387	6.47909	5.99462	5.65089	7.31005	6.98656	7.16278	6.23229	0.497993	-1.0058	down	0.0197184	0.560806	yes	GTCCAGTGCACATTTCTCATGTCCAGATGAGAAATGAATGCTCAGGGGATTGCTTGATAC	lnc-ZNF217-2:1	linc|lnc-ZNF217-2:1|linc|lnc-ZNF217-2:2|gb|AK056432|tc|THC2518442	lnc-ZNF217-2	lnc-ZNF217-2:1	gb|Homo sapiens cDNA FLJ31870 fis, clone NT2RP7002163. [AK056432]	chr20	52014198	52029448			lncRNA	agilent G3 V3
A_21_P0001493	6.01266	7.37107	6.6793	6.86845	8.42837	8.12884	8.22206	7.16422	0.419574	-1.253	down	0.0197221	0.560806	yes	AATGCCTGTAGAGCAATCTAGATTTGAGGGGGATGACATTTGAACTGCGATCTGAAGGGA	lnc-PPT1-1:1	linc|lnc-PPT1-1:1|linc|TCONS_00001468	lnc-PPT1-1	lnc-PPT1-1:1	linc|LNCipedia lincRNA (lnc-PPT1-1), lincRNA [lnc-PPT1-1:1]	chr1	40623423	40626915			lncRNA	agilent G3 V3
A_22_P00000741	9.56544	9.89258	9.4963	10.2302	10.9012	10.5887	10.8141	10.0641	0.57599	-0.795884	down	0.0197369	0.560806	no	AGAGTGGAGTCCCGAGCTCCCAGAAATGCCACATGATGGACAAACGCTTGGGGGAAAAAA	NR_026943	ref|NR_026943|ens|ENST00000400362|linc|lnc-ADARB1-3:2|linc|lnc-ADARB1-3:7	LOC642852	uncharacterized LOC642852	ref|Homo sapiens uncharacterized LOC642852 (LOC642852), long non-coding RNA [NR_026943]	chr21	46707966	46717269			lncRNA	agilent G3 V3
A_21_P0008285	7.94097	8.78271	8.28502	8.57677	10.1824	10.1194	10.0427	8.58869	0.395863	-1.33693	down	0.0197565	0.560806	yes	AGTGGATATAAAGTTCTGGGGGAAAGCTAAGTTTGGGGGGATGAGTAAACTAAAGTAACG	lnc-RPGRIP1-2:1	linc|lnc-RPGRIP1-2:1|linc|TCONS_00022389	lnc-RPGRIP1-2	lnc-RPGRIP1-2:1	linc|LNCipedia lincRNA (lnc-RPGRIP1-2), lincRNA [lnc-RPGRIP1-2:1]	chr14	21668433	21672514			lncRNA	agilent G3 V3
A_22_P00007557	7.29398	8.66248	8.00699	8.40352	9.71408	9.81334	9.56201	8.54392	0.401481	-1.3166	down	0.0197835	0.560806	yes	AAATGATACGAGTTTCAGGGAATAAGAATGGGGGTGAGAGGAATCACTGAGGATGCCCAA	ENST00000523792	ens|ENST00000523792|linc|lnc-HAS2-3:1|gb|BC041064|gb|BC052578			gb|Homo sapiens, clone IMAGE:5466006, mRNA. [BC041064]	chr8	122966878	123139423			lncRNA	agilent G3 V3
CUST_2617_PI437845420	10.0176	10.7551	10.2119	11.027	11.6798	11.3836	11.6001	10.9497	0.535741	-0.900392	down	0.0197839	0.560806	no	ATTTGGGGTGGTAATAGAATTATTTTTTATTTATACCTATCTATGCTAGGGGGGCAACAG	lnc-PRSS12-2:1	lnc-PRSS12-2:1	lnc-PRSS12-2	lnc-PRSS12-2	Homo sapiens protease, serine, 12 (neurotrypsin, motopsin) (PRSS12), [NM_003619]	chr4	118943339	118948394			lncRNA	LNCipedia
CUST_19833_PI437845250111	6.02295	6.9782	6.51888	6.60462	8.21238	8.18906	8.14994	6.74372	0.408211	-1.29261	down	0.0198206	0.560806	yes	CATTGGTTTCTGATGGAGGGGGCATTCATAGAAACAACCTACTGACAACTAAGGAGCTAC	ENST00000608072	ENST00000608072.1	BACH1-IT2	BACH1-IT2	BACH1 intronic transcript 2	chr21	30742944	30745622			lncRNA	GENCODE
CUST_2655_PI437845420	7.75912	9.2238	8.72997	9.17998	10.2017	10.2276	10.0675	9.37334	0.422112	-1.2443	down	0.0198563	0.560806	yes	AGTATTAATCCAATCTCTCAGCTGGTTCTACTGACTCAGGTTCCTAAGAAAGCAGGGGTG	lnc-TMEM155-1:4	lnc-TMEM155-1:4	lnc-TMEM155-1	lnc-TMEM155-1	Homo sapiens transmembrane protein 155 (TMEM155), [NM_152399]	chr4	122683776	122685462			lncRNA	LNCipedia
A_22_P00015288	14.3231	14.5333	14.8672	14.9935	15.4753	15.4508	15.4122	14.9227	0.643502	-0.635984	down	0.019861	0.560806	no	CGCGCTGAGCACCTCCGTGCTCCACCAGTCCATGGCCTCCTCCCCCAAGATGCCGAGGCG	lnc-SPATC1-1:1	linc|lnc-SPATC1-1:1|linc|lnc-SPATC1-1:2|ref|XM_001714032|ref|XM_003120089	lnc-SPATC1-1	lnc-SPATC1-1:1	ref|PREDICTED: Homo sapiens sphingomyelin phosphodiesterase 5 (SMPD5), mRNA [XM_001714032]	chr8	145104029	145105967			lncRNA	agilent G3 V3
CUST_9905_PI437845420	11.2121	11.9642	11.7054	12.3277	12.5903	12.4936	12.7456	12.4475	0.587684	-0.766887	down	0.0198621	0.560806	no	ATTGTAAAAGGGCTAACACAATGCAACCTAGATTCCCCCCTAAAAAGGTTTTTGTGGGTG	lnc-DIAPH2-13:1	lnc-DIAPH2-13:1	lnc-DIAPH2-13	lnc-DIAPH2-13	Homo sapiens diaphanous-related formin 2 (DIAPH2), transcript variant 12C, [NM_007309]	chrX	94865576	94865956			lncRNA	LNCipedia
CUST_10486_PI437859739	7.13669	8.17007	7.75111	8.10147	9.22127	8.95598	9.41675	8.15421	0.451495	-1.14722	down	0.0198751	0.560806	yes	CAAGTATTTTCATGCATTTCTAAGAGGAAACAGCTGATGTTTTAGGAGGAGGGGTTGTGT	lnc-RALY-3:4	lnc-RALY-3:4	lnc-RALY-3	lnc-RALY-3	Homo sapiens RALY heterogeneous nuclear ribonucleoprotein (RALY), transcript variant 1, [NM_016732]	chr20	32661415	32664035			lncRNA	LNCipedia
A_22_P00013195	5.36141	5.51164	6.64401	5.83405	4.60419	4.98913	4.89859	5.04771	1.93572	0.952873	up	0.0198762	0.560806	no	CTGTAACTTGAACTCATTCTTGCCTCTGTATAGGATGTCAGTATTATATTTTGCTTTTCC	ENST00000566476	ens|ENST00000566476|ref|XR_241162|ref|XR_248654|ref|XR_250915	LOC101929069	uncharacterized LOC101929069	ref|PREDICTED: Homo sapiens uncharacterized LOC101929069 (LOC101929069), ncRNA [XR_241162]	chr1	184970658	184977815			lncRNA	agilent G3 V3
A_21_P0006086	5.24645	6.56837	5.84571	5.73477	7.23294	6.91973	7.33028	6.34339	0.464013	-1.10776	down	0.0198967	0.560806	yes	TGGCAGGGGGTGGGTATAACCTATGTCAGTGTTTTTCAATGTGAGCAAATTTTAATAAAC	NR_109795	ref|NR_109795|ens|ENST00000425666|linc|lnc-DIRAS2-2:2|linc|TCONS_00015842	LINC01508	long intergenic non-protein coding RNA 1508	ref|Homo sapiens long intergenic non-protein coding RNA 1508 (LINC01508), long non-coding RNA [NR_109795]	chr9	93063177	93195771			lncRNA	agilent G3 V3
CUST_8641_PI437845420	7.78487	5.91561	6.84164	5.69718	4.59151	3.39547	4.54719	5.54058	4.1157	2.04114	up	0.0199176	0.560806	yes	ATTTTTGCTTTAGAGGAGCAGTTTATCCTTTCCCAGGTTGCACTCCTGGAGCAGGTGAAT	lnc-DCTN3-1:2	lnc-DCTN3-1:2	lnc-DCTN3-1	lnc-DCTN3-1	Homo sapiens dynactin 3 (p22) (DCTN3), transcript variant 1, [NM_007234]	chr9	34614038	34616449			lncRNA	LNCipedia
A_22_P00002383	6.72467	8.04963	7.65951	6.85709	8.55025	8.34081	8.45675	8.11617	0.485227	-1.04327	down	0.0199763	0.560806	yes	CTAGAAAGAATGATGCCCATTCTCCTGCTTCCAGGAAGGACTGTATTTTTACACATAGTA	lnc-C13orf15-1:1	linc|lnc-C13orf15-1:1|linc|TCONS_00021766	lnc-C13orf15-1	lnc-C13orf15-1:1	linc|LNCipedia lincRNA (lnc-C13orf15-1), lincRNA [lnc-C13orf15-1:1]	chr13	42079326	42080461			lncRNA	agilent G3 V3
A_33_P3397161	11.7943	11.9553	12.0703	11.763	11.6244	11.6906	11.5806	11.7097	1.18462	0.244419	up	0.0199995	0.560806	no	TCTAGGACTCGCCCACCTGCTCCCATGCAAATCCTCATTTTAACTCTGGATCCCAGTGAA	NR_073536	ref|NR_073536|linc|lnc-CTTN-4:1|gb|BC004224	SHANK2-AS3	SHANK2 antisense RNA 3	ref|Homo sapiens SHANK2 antisense RNA 3 (SHANK2-AS3), long non-coding RNA [NR_073536]	chr11	70708895	70711220			lncRNA	agilent G3 V3
A_21_P0013687	8.99994	9.64157	9.06579	9.9372	10.7874	10.5637	10.7397	9.74059	0.484055	-1.04676	down	0.02002	0.560806	yes	TTTGAAAAATAAATAAGTAAATAAGTGAAGTCCCTGGGCTGGAGCCGGGGGGATGCGGTT	TCONS_l2_00029630	linc|TCONS_l2_00029630	XLOC_l2_015410		linc|BROAD Institute lincRNA (XLOC_l2_015410), lincRNA [TCONS_l2_00029630]	chr9	138354469	138360144			lncRNA	agilent G3 V3
A_21_P0010393	5.83724	6.90548	6.66341	6.62696	7.70942	7.55824	7.79693	6.88145	0.507601	-0.978234	down	0.020024	0.560806	no	AAACATTGTGTCTGGATTGTGACTCTTGCTTAAATTTGGTTGAGGGGTAACTGTTTGTTA	lnc-ZNF74-1:5	linc|lnc-ZNF74-1:5|linc|TCONS_00029518	lnc-ZNF74-1	lnc-ZNF74-1:5	linc|LNCipedia lincRNA (lnc-ZNF74-1), lincRNA [lnc-ZNF74-1:5]	chr22	20850269	20853254			lncRNA	agilent G3 V3
A_22_P00002025	8.33632	9.22167	8.70705	9.06186	10.3261	10.0966	10.1265	9.08122	0.474375	-1.0759	down	0.020038	0.560806	yes	AGCTTGGCCTTCTTGTTGAGCAGGTCAAACAGCTGTGCCAGGCAGGGGGAATGAGGCTAA	lnc-BEST4-1:1	linc|lnc-BEST4-1:1|linc|lnc-BEST4-1:2	lnc-BEST4-1	lnc-BEST4-1:1	linc|LNCipedia lincRNA (lnc-BEST4-1), lincRNA [lnc-BEST4-1:1]	chr1	45224795	45241482			lncRNA	agilent G3 V3
A_21_P0006824	5.07118	5.2542	5.9375	5.47529	6.02087	6.01715	6.23605	5.94279	0.65082	-0.61967	down	0.020055	0.560806	no	CTAAAGATCCACAGACACAGTTCTCCTGGATTTGGGAAGCCTAGAGATATTAGCACAATA	ENST00000607982	ens|ENST00000607982|ens|ENST00000615210|ens|ENST00000625102|ens|ENST00000608526	PRKCQ-AS1	PRKCQ antisense RNA 1	ens|PRKCQ antisense RNA 1 [Source:HGNC Symbol;Acc:HGNC:44689] [ENST00000607982]	chr10	6625767	6630342			lncRNA	agilent G3 V3
A_22_P00014413	6.65595	7.34812	6.99205	7.30637	8.22782	7.89125	7.83961	7.36133	0.5928	-0.754382	down	0.020056	0.560806	no	TGGTGTTGGGGGCAATAGGTTTGTGAATATTCTGTGGATATGTCCATGCATAGGTGTATA	ENST00000445646	ens|ENST00000445646|linc|lnc-SGCG-7:1				chr13	23425911	23428277			lncRNA	agilent G3 V3
A_22_P00006313	5.66769	6.98864	6.31453	6.63564	7.98223	7.99385	8.42456	6.80882	0.378735	-1.40074	down	0.020081	0.560806	yes	AGAATACAGAGTGATCGACACTTTGATGAAGGAAGTAAGTGGAGCCTGGGGTCCATGAAA	NR_110902	ref|NR_110902|ref|XR_253491|ref|XR_253493|ref|XR_248278	LINC01570	long intergenic non-protein coding RNA 1570	ref|Homo sapiens long intergenic non-protein coding RNA 1570 (LINC01570), long non-coding RNA [NR_110902]	chr16	5651169	5666251			lncRNA	agilent G3 V3
A_22_P00015425	4.73498	5.18168	5.1452	5.39652	6.93243	6.40463	6.34705	5.32786	0.454263	-1.1384	down	0.020098	0.560806	yes	GAGGGAGTGAATCTAAACCTATGGACAGATTCATCTTGGAAACCCTAAGTGAGGCTAAAG	lnc-SRY-2:1	linc|lnc-SRY-2:1|linc|lnc-SRY-2:2|gb|BX116938|tc|THC2652092	lnc-SRY-2	lnc-SRY-2:1	gb|BX116938 NCI_CGAP_Kid12 Homo sapiens cDNA clone IMAGp998O085974, mRNA sequence [BX116938]	chrY	2834884	2870667			lncRNA	agilent G3 V3
CUST_1376_PI437845250111	4.67368	5.31994	3.9407	5.24416	6.11027	6.25955	6.34412	5.36144	0.428027	-1.22423	down	0.020117	0.560806	yes	TTCTTTAGAAAAGGAAAATACAGGGAAAGGGATAAACCTCACTGACTTGGAGGAAATCAA	ENST00000446542	ENST00000446542.1	NPPA-AS1	NPPA-AS1	NPPA antisense RNA 1	chr1	11901074	11907741			lncRNA	GENCODE
CUST_19016_PI437845250111	12.2881	13.269	12.7316	12.7138	13.6895	13.5706	13.5062	13.1488	0.603669	-0.72817	down	0.020162	0.560806	no	GGAGGAAGCAGGGCCACTCCCCCATGAGAAATTCTATCCTTGCAAACATACACCCCCAAC	ENST00000596472	ENST00000596472.1	CTB-33G10.6	CTB-33G10.6		chr19	50192110	50193830			lncRNA	GENCODE
CUST_12803_PI437845250111	6.28405	5.18883	5.2387	4.666	3.21882	3.93804	3.6515	4.73311	2.74923	1.45903	up	0.020196	0.560806	yes	TTTGGGAAATTCTTCTGATCCTACCGCTACTCTCTTGAGAGAGAGAAACAAGGGAAAAAA	ENST00000528083	ENST00000528083.1	RP11-727A23.5	RP11-727A23.5		chr11	82903315	82904705			lncRNA	GENCODE
A_22_P00008833	7.35468	8.50296	8.06676	8.45279	9.78099	9.52021	9.4383	8.49063	0.4313	-1.21323	down	0.020197	0.560806	yes	AGAATCATTAGATTCTAAATGCATTCAGAAGACAGGGGGCAGAGAGACAGACTCGGAGGA	ENST00000446206	linc|lnc-KLF4-5:1|linc|lnc-KLF4-5:2|linc|lnc-KLF4-5:3				chr9	109377359	109378087			lncRNA	agilent G3 V3
A_22_P00012794	7.30154	8.75811	8.21658	8.64043	9.85793	9.72594	10.2961	8.78537	0.369293	-1.43716	down	0.020203	0.560806	yes	GCACATGTGGTCACATTTTATGTGAGAATAGTGGTTACTTGTAGGGTGTTAGGGGAAACA	ENST00000523678	ens|ENST00000523678|linc|lnc-RALYL-1:1				chr8	84824947	85052518			lncRNA	agilent G3 V3
CUST_5215_PI437845420	5.83264	6.66196	6.58182	6.43279	5.46673	5.25761	5.01197	6.07625	1.89758	0.924163	up	0.020239	0.560806	no	AATGAACAGTTTTCTATGTATGATGCTAACTGCTCTGGAAGCAGCTCACCTTATCTCGGA	lnc-VEGFA-1:1	lnc-VEGFA-1:1	lnc-VEGFA-1	lnc-VEGFA-1	Homo sapiens vascular endothelial growth factor A (VEGFA), transcript variant 1, [NM_001025366]	chr6	43804425	43805771			lncRNA	LNCipedia
CUST_20740_PI437845250	7.14093	5.39234	5.82251	5.86807	4.55438	4.79208	4.0466	5.20997	2.64855	1.4052	up	0.020256	0.560806	yes	GAGAATAATTTCTTTCTCGCTGATCGCCTAACTTCTACTGACGAAGCTTGGAAGTTGCAG	ENST00000602895	ENST00000602895.1	JPX	JPX	JPX transcript, XIST activator (non-protein coding)	chrX	73164178	73219338			lncRNA	GENCODE
A_21_P0009790	6.75333	7.77975	7.19152	7.47014	9.05445	9.40661	9.29918	7.53626	0.347374	-1.52544	down	0.020265	0.560806	yes	ACTTTCCTGAGAGCAGAAGATTCTGGGAAATTAGAGACAGCTGCAGGGCGGGGCTGCCTC	lnc-BCL3-1:2	linc|lnc-BCL3-1:2|linc|TCONS_00027578	lnc-BCL3-1	lnc-BCL3-1:2	linc|LNCipedia lincRNA (lnc-BCL3-1), lincRNA [lnc-BCL3-1:2]	chr19	45240861	45249208			lncRNA	agilent G3 V3
CUST_4516_PI437845250111	7.16591	7.19842	7.18713	7.04166	7.10583	6.78264	6.84011	6.74013	1.21512	0.281104	up	0.020278	0.560806	no	TCTGGAGTACTGAGTTACCCACCACAAACTGCTAATAAAATGCTGTGTAAAAGCCATTAA	ENST00000520651	ENST00000520651.1	OSGEPL1-AS1	OSGEPL1-AS1	OSGEPL1 antisense RNA 1	chr2	190627430	190630282			lncRNA	GENCODE
A_21_P0006217	6.84023	8.30837	7.58851	7.93832	9.14215	8.95352	9.02981	8.23536	0.444004	-1.17135	down	0.02032	0.560806	yes	TGAGCAAGTTTTGCAGCCACATCAGTTTCTGATTAGACTTACAATTTAAGTGGGGAAGTG	lnc-TLR4-3:2	linc|lnc-TLR4-3:2|linc|TCONS_00016141	lnc-TLR4-3	lnc-TLR4-3:2	linc|LNCipedia lincRNA (lnc-TLR4-3), lincRNA [lnc-TLR4-3:2]	chr9	120523503	120565310			lncRNA	agilent G3 V3
A_22_P00003271	10.5195	10.1932	10.1626	10.1697	10.5122	10.776	10.5483	10.5352	0.79461	-0.331681	down	0.02032	0.560806	no	CTGGGATTCCCTCGCCCTCAGATTCCAGAATCCAATTTCTTGGATTTCAGTGTTTTTAAG	NR_110208	ref|NR_110208|ens|ENST00000450550|ens|ENST00000441997|ens|ENST00000448713	LOC101927043	uncharacterized LOC101927043	ref|Homo sapiens uncharacterized LOC101927043 (LOC101927043), transcript variant 2, long non-coding RNA [NR_110208]	chr2	47419543	47572213			lncRNA	agilent G3 V3
A_21_P0009525	5.01291	6.26202	5.73116	6.01564	7.53349	7.28627	7.43177	6.112	0.396269	-1.33545	down	0.020335	0.560806	yes	ATTGACAGATGAGAGTGAGTGCTTGCAGATGTGAAGACTGGGGTGAAATAACACAGCAAC	lnc-PIEZO2-5:3	linc|lnc-PIEZO2-5:3|linc|TCONS_00026417	lnc-PIEZO2-5	lnc-PIEZO2-5:3	linc|LNCipedia lincRNA (lnc-PIEZO2-5), lincRNA [lnc-PIEZO2-5:3]	chr18	10405017	10406793			lncRNA	agilent G3 V3
A_21_P0012947	4.77673	5.79603	5.2943	5.78351	6.27226	6.76285	6.09948	6.11279	0.536183	-0.899202	down	0.020418	0.560806	no	CAAGTAGAGAATTGGGACCAGGAAAAATAAAGCCATGAAATAATGAGTCTGCTGTATTAG	ENST00000513175	ens|ENST00000513175|ref|XR_425908|ref|XR_427747|ref|XR_431897			ref|PREDICTED: Homo sapiens uncharacterized LOC102724810 (LOC102724810), transcript variant X3, ncRNA [XR_425908]	chr5	98264874	98330717			lncRNA	agilent G3 V3
CUST_8326_PI437845250111	6.83795	7.01029	7.08746	7.2113	6.46961	6.16942	6.05085	6.89909	1.5578	0.639506	up	0.020435	0.560806	no	AAGAACTCTGAAGCACCTCGACTTTCCACCTGTGAAGATGTGTTCAAATTTGCAACGTGC	ENST00000606558	ENST00000606558.1	TRAM2-AS1	TRAM2-AS1	TRAM2 antisense RNA 1 (head to head)	chr6	52442944	52447730			lncRNA	GENCODE
A_33_P3403179	5.76585	6.05605	6.64796	5.68521	6.91861	6.99652	7.15468	6.4331	0.559821	-0.836963	down	0.020464	0.560806	no	ATGGCCTTGTCCTCAACCTGCAGTGCACTGTTGATGCGGGGCCTAGAGGCCTGGGATCTG	TCONS_l2_00022835	linc|TCONS_l2_00022835|linc|TCONS_l2_00022830|gb|BC048193|tc|THC2491870	XLOC_l2_011987		linc|BROAD Institute lincRNA (XLOC_l2_011987), lincRNA [TCONS_l2_00022835]	chr5	34178712	34195396			lncRNA	agilent G3 V3
CUST_8695_PI437859739	5.92412	7.3875	6.79411	6.80045	8.00677	8.06898	8.40895	7.25774	0.432549	-1.20907	down	0.020477	0.560806	yes	AGATTTCACACTGAAAATCAGCCGGGTGGAGGCTGAGGATGTTGGGGTTTATTACTGAAT	lnc-AC110080.1-1:1	lnc-AC110080.1-1:1	lnc-AC110080.1-1	lnc-AC110080.1-1		chr2	89533654	89534393			lncRNA	LNCipedia
A_21_P0009862	8.85213	8.87348	8.51808	8.73985	9.12547	9.22806	9.00761	8.92927	0.79735	-0.326716	down	0.020477	0.560806	no	TTGCTGGAAATACCCCAGCCCTGAAGGTTGCTGGCAAAACCACCATTTAATTCAGAACAA	ENST00000434176	ens|ENST00000434176|linc|lnc-TFAP2C-2:1|linc|TCONS_00027958|gb|CR738035			gb|CR738035 Soares_NFL_T_GBC_S1 Homo sapiens cDNA clone IMAGp971D1465 ; IMAGE:1581276 5' [CR738035]	chr20	55152619	55171182			lncRNA	agilent G3 V3
A_22_P00017768	9.78811	10.7902	9.75627	10.3119	11.0335	10.9977	11.0534	10.7501	0.575526	-0.797048	down	0.02048	0.560806	no	TATTCCATGATAAAAATGGTAAAAAATTAAAACAAGCCAACAGGCACCCACCTCTGCCCA	ENST00000567259	ens|ENST00000567259|linc|lnc-YTHDF1-4:1|gb|BC015673|tc|THC2613820			gb|Homo sapiens, clone IMAGE:4638342, mRNA. [BC015673]	chr20	61758846	61760811			lncRNA	agilent G3 V3
A_21_P0005675	6.47429	7.79261	7.5164	7.51865	8.65596	8.3633	8.58434	7.90451	0.482454	-1.05154	down	0.020518	0.560806	yes	TTTCCTCTCAGTGTTGTGCAGACCAACAAAATTTGGGGGTATATTAAAGTAAATATGCTT	lnc-RP11-521M14.2.1-1:1	linc|lnc-RP11-521M14.2.1-1:1|linc|TCONS_00014655|tc|THC2766071	lnc-RP11-521M14.2.1-1	lnc-RP11-521M14.2.1-1:1	tc|AY427953 HBV preS1-transactivated protein 5 {Homo sapiens} (exp=-1; wgp=0; cg=0), partial (11%) [THC2766071]	chr8	27029283	27068608			lncRNA	agilent G3 V3
A_21_P0009053	7.37236	8.3485	8.44715	8.08703	8.99973	9.11202	9.00641	8.54843	0.553676	-0.852886	down	0.020521	0.560806	no	ATGCACAACCAGGAGAAGCAGCAGAGTCCAGCCCAAGCTTCCTACTGGGTTCTGAGGTTG	lnc-ZNF23-2:1	linc|lnc-ZNF23-2:1|linc|TCONS_00024718	lnc-ZNF23-2	lnc-ZNF23-2:1	linc|LNCipedia lincRNA (lnc-ZNF23-2), lincRNA [lnc-ZNF23-2:1]	chr16	71466769	71467279			lncRNA	agilent G3 V3
CUST_9061_PI437845420	8.24289	9.38033	8.93742	9.1454	10.1464	9.77221	10.0397	9.41841	0.529369	-0.917655	down	0.020557	0.560806	no	AAATAAAGCCGTTCCAGGATTATTGAAAACTGAGTAGCAACCTTGGGGGTCCTGGGTCAT	lnc-UGCG-3:1	lnc-UGCG-3:1	lnc-UGCG-3	lnc-UGCG-3	Homo sapiens UDP-glucose ceramide glucosyltransferase (UGCG), [NM_003358]	chr9	114565259	114565715			lncRNA	LNCipedia
A_22_P00000185	3.64702	4.88243	4.72512	4.5932	6.03603	5.38326	6.18014	5.05623	0.434681	-1.20197	down	0.020576	0.560806	yes	ATGGATGAATGAACTCCACAGGAAGATGAGGAAAGCCTTTATGGATGGAGTGAGCTTGCA	ENST00000565938	ens|ENST00000565938|ref|XR_424667|ref|XR_429609|ref|XR_433180			ref|PREDICTED: Homo sapiens uncharacterized LOC102724566 (LOC102724566), ncRNA [XR_424667]	chr15	89584453	89626050			lncRNA	agilent G3 V3
A_33_P3242703	6.44211	7.43932	6.81257	6.98402	8.13572	7.62516	8.03006	7.34137	0.549591	-0.86357	down	0.020578	0.560806	no	ATGGCAAGTTCTACGTGGGAGTCTGTGCATTTGTGAGGGTCCAGCTGAAGGTGAGGGGAT	NR_123713	ref|NR_123713|ens|ENST00000545967|ens|ENST00000461568|ens|ENST00000481052	RAD52	RAD52 homolog (S. cerevisiae)	ref|Homo sapiens RAD52 homolog (S. cerevisiae) (RAD52), transcript variant 6, non-coding RNA [NR_123713]	chr12	1038938	1058685	GO:0000724(double-strand break repair via homologous recombination);GO:0000730(DNA recombinase assembly);GO:0003677(DNA binding);GO:0005515(protein binding);GO:0005634(nucleus);GO:0005654(nucleoplasm);GO:0006281(DNA repair);GO:0006302(double-strand break repair);GO:0006310(DNA recombination);GO:0042802(identical protein binding)	03440(Homologous recombination)	lncRNA	agilent G3 V3
CUST_4735_PI437845250111	9.50272	10.1297	9.55657	10.2959	11.1946	10.8828	11.11	10.1577	0.512261	-0.96505	down	0.02058	0.560806	no	TCATTTTTGTGTGTGCCAGAGTGGATATCCAAACCCAATTTTTGATGGGGGGAGCTGATG	ENST00000600787	ENST00000600787.1	AC009950.2	AC009950.2		chr2	231036839	231038277			lncRNA	GENCODE
A_21_P0002055	5.60048	7.19721	6.50956	6.93967	7.99235	8.48476	8.73175	7.16961	0.345585	-1.53289	down	0.0206	0.560806	yes	TAGAACAATAAATGGGGTAATCAGGAAAGGCTGATTACCTTTCCTGATGGGGAAGGGTGA	lnc-TMEM17-2:4	linc|lnc-TMEM17-2:4|linc|TCONS_00003300|gb|DA212979	lnc-TMEM17-2	lnc-TMEM17-2:4	gb|DA212979 BRAWH3 Homo sapiens cDNA clone BRAWH3002595 5', mRNA sequence [DA212979]	chr2	62817389	62889789			lncRNA	agilent G3 V3
A_22_P00001004	5.42793	6.47128	6.20571	6.18382	7.37159	7.67085	7.10191	6.44435	0.474674	-1.07499	down	0.020602	0.560806	yes	TATTCTCAGGGCCCACCGGGCAGGACCACTGAGCAAGGCCTTGGAAAACCAGAGAGATTA	ENST00000452795	ens|ENST00000452795|linc|lnc-AL355149.1-1:1|linc|TCONS_00000157				chr1	16847188	16848291			lncRNA	agilent G3 V3
A_22_P00013456	7.51276	9.1041	8.48205	8.81002	9.9275	9.59082	9.95449	9.23549	0.435323	-1.19984	down	0.020618	0.560806	yes	AGTTTGGAGCGGGTGGAGCAGGAACAGAGGTGGACTGGAATGTCACACGACGGGGCAGCT	NR_034160	ref|NR_034160|linc|lnc-RP11-305N23.1.1-1:1|linc|lnc-RP11-305N23.1.1-1:5|linc|lnc-RP11-305N23.1.1-1:4	USP2-AS1	USP2 antisense RNA 1 (head to head)	ref|Homo sapiens USP2 antisense RNA 1 (head to head) (USP2-AS1), long non-coding RNA [NR_034160]	chr11	119252487	119369944			lncRNA	agilent G3 V3
CUST_7317_PI437845250111	4.51346	4.15601	4.61193	5.36124	5.82646	5.35697	5.34393	6.21971	0.491033	-1.02611	down	0.020625	0.560806	yes	GATGTTGAAGCCTCAGGCCTTAGTGTAAAGCTAACCAATACAACTTGTTGATAATATTTG	ENST00000606270	ENST00000606270.1	CTD-2377O17.1	CTD-2377O17.1		chr5	74161718	74163679			lncRNA	GENCODE
CUST_18012_PI437845250111	8.45799	10.0314	9.51256	9.16198	10.3981	10.4597	10.5098	10.0825	0.475808	-1.07155	down	0.020678	0.560806	yes	CATGTGCCCATCTCACATGCTGCTCGGCACCAGCAGCCATCACCACTCCACTTCTCTCAA	ENST00000586982	ENST00000586982.1	RP11-905K4.1	RP11-905K4.1		chr18	33531766	33545803			lncRNA	GENCODE
CUST_10887_PI437845250111	4.39245	4.91263	5.57879	4.97711	5.40679	6.26574	5.93243	6.03485	0.519535	-0.944707	down	0.0207	0.560806	no	AAGGTTGATTCACAGTTTGGAGCAAGAATTAAAGAACCACGAACTTCAAGTCTGGATAAA	ENST00000439760	ENST00000439760.1	RP11-374M1.2	RP11-374M1.2		chr9	45108581	45112467			lncRNA	GENCODE
A_21_P0010560	7.12126	8.65026	8.16716	8.554	9.55987	9.3786	9.52941	8.84737	0.433576	-1.20564	down	0.020702	0.560806	yes	ACACACAGCAACTTGATTCTAGATTATTTGGTTTGATCCGTAAATGATGGGATGGGGCGT	TCONS_l2_00000595	linc|TCONS_l2_00000595	XLOC_l2_000423		linc|BROAD Institute lincRNA (XLOC_l2_000423), lincRNA [TCONS_l2_00000595]	chr1	149369308	149379201			lncRNA	agilent G3 V3
CUST_5487_PI437944915	5.24299	6.15713	5.75193	6.22269	7.19896	6.82394	6.51153	6.41415	0.538323	-0.893457	down	0.020718	0.560806	no	CATGGACCACGAAGATGCAAGAAGAAAACACACAGAGGGAAAATGCTGCAATTCTTTTTC	lnc-KIF18A-6:1	lnc-KIF18A-6:1	lnc-KIF18A-6	lnc-KIF18A-6	Homo sapiens kinesin family member 18A (KIF18A), [NM_031217]	chr11	28308781	28309172			lncRNA	LNCipedia
CUST_10074_PI437845420	6.1795	6.38868	7.41099	6.3767	3.94687	5.25366	4.94336	5.95916	2.95509	1.5632	up	0.020722	0.560806	yes	AGTTGTGTATATTCAGTGAGCATGCAGCTTCTGTTGTATCTTCCCTTGGAGGTTTGTTTA	lnc-MRRFP1-1:1	lnc-MRRFP1-1:1	lnc-MRRFP1-1	lnc-MRRFP1-1		chrX	122754177	122755032			lncRNA	LNCipedia
A_22_P00000559	6.48583	6.51209	7.13834	6.77389	4.28746	5.21618	5.85438	6.12618	2.56061	1.35649	up	0.020757	0.560806	yes	CCCCTTTAGTCTTTGTTGCTTCTGTAGCTTTCTGATGCCATTAAAGAGATGATTTTTATA	ENST00000572036	ens|ENST00000572036|ens|ENST00000575647|linc|lnc-AC127496.3-3:1|linc|lnc-AC127496.3-3:2				chr17	78991768	78993811			lncRNA	agilent G3 V3
CUST_15039_PI437845250111	11.1957	10.5885	10.7665	10.6728	10.3333	10.4848	10.2567	10.3676	1.36158	0.445277	up	0.020762	0.560806	no	CAGGCAATGCTGGCCTTTGGAACACAGAACCTGGCTCACTGACTCCCACTCCAGTTGTCT	ENST00000555882	ENST00000555882.1	DIO3OS	DIO3OS	DIO3 opposite strand/antisense RNA (head to head)	chr14	102024890	102026643			lncRNA	GENCODE
CUST_157_PI437958105111	8.33439	7.14496	8.23613	7.67717	4.97121	4.47567	5.48098	7.50534	4.72352	2.23986	up	0.020781	0.560806	yes	GCTTCTACTATCTGTGCAATTGTCACTTTTCTTTCACTCCCTGAATAAAGTAGCTATGCC	NR_003062	NR_003062.1	SPRR2C	SPRR2C	small proline rich protein 2C (pseudogene)	chr1	153112593	153113969			lncRNA	RefSeq
A_21_P0003118	6.04702	7.08437	6.52652	6.78697	8.4326	8.30401	8.40506	6.83833	0.383214	-1.38378	down	0.020803	0.560806	yes	GTTTATAAATCACCTGAATTTCATCAGGGTCACCATGGGGGAGCTTCATGCATTTTTCAA	lnc-POC1A-1:1	linc|lnc-POC1A-1:1|linc|TCONS_00006511	lnc-POC1A-1	lnc-POC1A-1:1	linc|LNCipedia lincRNA (lnc-POC1A-1), lincRNA [lnc-POC1A-1:1]	chr3	52217813	52220853			lncRNA	agilent G3 V3
CUST_2160_PI437947525	6.5756	7.54097	7.24533	7.23907	8.39432	7.92121	8.16526	7.5359	0.553276	-0.85393	down	0.020822	0.560806	no	TGCTCAGTGACTTTTGAGCAGCTGGATCTCCTGCTTCGGCAGGTGAGTGAGGGGATGGAT	TCONS_l2_00008465	TCONS_L2_00008465	linc-APBA2-6	linc-APBA2-6	ens|amyloid beta (A4) precursor protein-binding, family A, member 2 [Source:HGNC Symbol;Acc:HGNC:579] [ENST00000382938]	chr15	28567836	28577552			lncRNA	UCSC
CUST_10534_PI437859739	8.11231	9.436	9.00721	9.2176	10.3385	10.0725	10.1396	9.48985	0.477361	-1.06685	down	0.02084	0.560806	yes	ATTTATCTATGCACCAGGTCTTGAGACTGACTCTACCTATTTCTGTCCTCAAGGGGTCTG	lnc-C20orf118-4:1	lnc-C20orf118-4:1	lnc-C20orf118-4	lnc-C20orf118-4		chr20	35405845	35415173			lncRNA	LNCipedia
A_22_P00012060	4.94521	6.05216	5.77358	6.06957	4.81512	5.1564	4.64514	4.51417	1.90188	0.927424	up	0.020843	0.560806	no	TTCCTACCAGTGCAAGCCAGCTTAATATCTCTTGTGGTACAGTTCAAAGACATCTCCCAG	lnc-PLOD2-1:1	linc|lnc-PLOD2-1:1	lnc-PLOD2-1	lnc-PLOD2-1:1	linc|LNCipedia lincRNA (lnc-PLOD2-1), lincRNA [lnc-PLOD2-1:1]	chr3	145784130	145786972			lncRNA	agilent G3 V3
CUST_12584_PI437845420	5.75202	6.71061	6.42314	6.71218	7.66855	7.32439	7.37176	6.81217	0.537846	-0.894734	down	0.020876	0.560806	no	ACAAATTGATTGTGGCTTAATCAGATGAGATGGGAATGACTGGCAGGTGGGGAGAAGAAA	lnc-RPS7-4:1	lnc-RPS7-4:1	lnc-RPS7-4	lnc-RPS7-4	Homo sapiens ribosomal protein S7 (RPS7), [NM_001011]	chr2	3453493	3453852			lncRNA	LNCipedia
A_21_P0014675	12.9881	13.8225	13.1219	13.6177	14.2767	14.2661	14.372	14.2245	0.536894	-0.89729	down	0.020882	0.560806	no	AAATAGATTCCTTTGCTTTTTTATTTCTACAGATGGTACTACAGTAGTCCCCCCTTGTTT	ENST00000541888	gb|XR_111249|tc|THC2689905			gb|PREDICTED: Homo sapiens uncharacterized LOC100509976 (LOC100509976), misc_RNA [XR_111249]	chr12	6503071	6504235			lncRNA	agilent G3 V3
A_19_P00321872	11.4657	11.6638	11.9806	12.3274	12.3855	12.4239	12.6664	12.4369	0.651198	-0.618832	down	0.020884	0.560806	no	ATTTCTACAAATATTTCGACATCTCCATATACTCACTCCTTTCCCCCCTGAGTGGAGAGA	NR_038904	ref|NR_038904|ens|ENST00000532541|ens|ENST00000504230|linc|lnc-BTBD10-3:7	LINC00958	long intergenic non-protein coding RNA 958	ref|Homo sapiens long intergenic non-protein coding RNA 958 (LINC00958), long non-coding RNA [NR_038904]	chr11	13001080	13011095			lncRNA	agilent G3 V3
CUST_2184_PI437944915	13.6482	14.0639	13.6754	14.1229	14.3096	14.2918	14.3415	14.1828	0.755851	-0.403826	down	0.020916	0.560806	no	AGTCTCTCATTTAGCCCACCCCCTGAAAGATCCTGTAGTCTTGGGGAGGAATTAATTGAT	lnc-TSPAN1-2:1	lnc-TSPAN1-2:1	lnc-TSPAN1-2	lnc-TSPAN1-2	Homo sapiens tetraspanin 1 (TSPAN1), [NM_005727]	chr1	46499539	46500092			lncRNA	LNCipedia
A_21_P0001362	6.72381	7.85669	7.2773	7.52936	8.7693	8.59477	9.36683	7.75277	0.413475	-1.27413	down	0.020945	0.560806	yes	CATTCACACTTTTATGTGGCGATCACAGTTCCTGCAGACTGTAGCAGAGCTGGGGAGCAG	lnc-SARS-1:1	linc|lnc-SARS-1:1|linc|TCONS_00001091	lnc-SARS-1	lnc-SARS-1:1	linc|LNCipedia lincRNA (lnc-SARS-1), lincRNA [lnc-SARS-1:1]	chr1	109754801	109756393			lncRNA	agilent G3 V3
A_21_P0010994	6.17302	5.93807	6.58172	6.33165	5.9005	5.45541	5.77616	5.81929	1.43224	0.518276	up	0.020957	0.560806	no	ATGTGATACCAAGGTGAATTATTCTGTACAACTGCTTATGCAGGAAAACTTTCCTCCCGG	TCONS_l2_00004724	linc|TCONS_l2_00004724	XLOC_l2_002441		linc|BROAD Institute lincRNA (XLOC_l2_002441), lincRNA [TCONS_l2_00004724]	chr11	94380264	94386363			lncRNA	agilent G3 V3
A_22_P00002427	4.08735	5.26157	5.39601	5.0493	6.28642	6.34157	6.19365	5.45592	0.459829	-1.12083	down	0.020962	0.560806	yes	ATGAGCATTTGGACTGAGGTTCTACCAAGACTGATTGGTTATCCAGTATTACCTGCTACA	lnc-C14orf23-6:1	linc|lnc-C14orf23-6:1	lnc-C14orf23-6	lnc-C14orf23-6:1	linc|LNCipedia lincRNA (lnc-C14orf23-6), lincRNA [lnc-C14orf23-6:1]	chr14	30122014	30127122			lncRNA	agilent G3 V3
CUST_2364_PI438111429	4.43056	5.87653	5.33638	5.85253	6.47958	6.59329	6.89097	6.14647	0.44951	-1.15358	down	0.020999	0.560806	yes	AGAAAAGATCATGATCTAAGAGTCTACAAGACCAGAGCAGCCTGAATTGCTGAGCTGCCT	ENST00000607924	ens|ENST00000607924.1	RP5-971N18.3	RP5-971N18.3		chr20	7999870	8008372			lncRNA	Ensembl
CUST_7604_PI437845420	7.51562	8.94285	8.34601	8.77345	9.8469	9.67622	9.84958	8.95848	0.438817	-1.18831	down	0.021002	0.560806	yes	ATTGCCGGCCAAGCAGTCTGAAATAAACTTAGCAACTCATCTTGTTTAAGGGGCGTGGAA	lnc-EXTL3-6:2	lnc-EXTL3-6:2	lnc-EXTL3-6	lnc-EXTL3-6	Homo sapiens exostosin-like glycosyltransferase 3 (EXTL3), transcript variant 1, [NM_001440]	chr8	28458010	28478967			lncRNA	LNCipedia
A_22_P00001715	7.01119	8.09324	7.65195	7.85763	8.85625	8.69233	8.92056	8.01426	0.511444	-0.967351	down	0.021022	0.560806	no	AAACTGAGGCCCAGCTCTGGTTGGGAAAGAAACAAGGAAACAAAATAACTTGGGGACAGA	ENST00000413053	ens|ENST00000413053|linc|lnc-ATG2A-1:1|gb|AK092802|tc|THC2516970			ens|microRNA 194-2 [Source:HGNC Symbol;Acc:HGNC:31565] [ENST00000413053]	chr11	64658897	64660921			lncRNA	agilent G3 V3
A_22_P00024251	4.33679	5.04283	4.23214	5.39488	5.3893	6.22417	6.2005	5.57144	0.468235	-1.09469	down	0.021023	0.560806	yes	TAAAAAAAATGATGACAGTGCCTTTTTAAATAAAATTTAAAGCATGTACATGAAAAATAC	lnc-PAFAH1B2-1:1	linc|lnc-PAFAH1B2-1:1	lnc-PAFAH1B2-1	lnc-PAFAH1B2-1:1	linc|LNCipedia lincRNA (lnc-PAFAH1B2-1), lincRNA [lnc-PAFAH1B2-1:1]	chr11	116969702	116978886			lncRNA	agilent G3 V3
CUST_5683_PI437845250111	5.13764	5.8532	5.62535	4.65343	3.68483	2.85578	3.74849	4.87097	2.88264	1.52739	up	0.02106	0.560806	yes	GACCCCAGGTTAGCTTAAAAGGTCTAGTCTTTGATTCTTTATGGATTATTGTTTTGATGT	ENST00000460796	ENST00000460796.1	RP11-550I24.2	RP11-550I24.2		chr3	156893012	156957753			lncRNA	GENCODE
A_22_P00008094	9.44263	9.85474	9.42198	9.41801	10.7972	10.7084	10.581	9.63622	0.537235	-0.896375	down	0.021081	0.560806	no	AGGGCTAGGTTCACAGTTGTGCCTACCCCTGGAGGCATATTAGCAGCTCTGGGAACTTAA	ENST00000559211	ens|ENST00000559211|linc|lnc-IL16-5:1				chr15	81719788	82047558			lncRNA	agilent G3 V3
A_22_P00017823	7.68448	8.59497	8.12293	8.57215	10.0362	9.79691	9.86815	8.47581	0.405948	-1.30063	down	0.021084	0.560806	yes	CGCTGCTCTGTGGCCAGGGGGGCCCAGGGACTGGAATCAGGCCTGGGGGTCGCATCGCTG	lnc-ZC3H12B-3:1	linc|lnc-ZC3H12B-3:1|linc|TCONS_00017186	lnc-ZC3H12B-3	lnc-ZC3H12B-3:1	linc|LNCipedia lincRNA (lnc-ZC3H12B-3), lincRNA [lnc-ZC3H12B-3:1]	chrX	64254713	64272117			lncRNA	agilent G3 V3
A_22_P00002917	6.73487	7.86218	7.24816	7.70495	9.18323	8.8197	9.19733	7.711	0.394946	-1.34027	down	0.021085	0.560806	yes	AAAGGTAGCCCGCAAGGAGTCTACACTATGAAGGGGGAATATATGGAATTGTGGTGTTTG	lnc-C5orf22-1:1	linc|lnc-C5orf22-1:1|tc|THC2671526	lnc-C5orf22-1	lnc-C5orf22-1:1	linc|LNCipedia lincRNA (lnc-C5orf22-1), lincRNA [lnc-C5orf22-1:1]	chr5	31657324	31665174			lncRNA	agilent G3 V3
A_22_P00025899	8.56288	8.55469	9.05578	8.87767	8.12177	8.45139	8.24636	8.42436	1.36773	0.451784	up	0.021117	0.560806	no	ATCCTTTCTGTTCTTTAACCTGCTTCTCCGCCAATAAAGGCAGAGTGGAACACTCTCTTC	ENST00000434973	ens|ENST00000434973|linc|lnc-AC007557.1.1-2:2|gb|AL120387			gb|DKFZp761D038_r1 761 (synonym: hamy2) Homo sapiens cDNA clone DKFZp761D038 5' [AL120387]	chr2	217664330	217670058			lncRNA	agilent G3 V3
A_21_P0009752	9.57207	10.0399	9.82773	10.019	10.2823	10.3536	10.3121	10.0689	0.763361	-0.389562	down	0.021198	0.560806	no	ACCTTAGACATGGGTGTCCATCGCGCTTCCTTCACTGCCTTGATCATGTCGGGGTCACCA	lnc-UQCRFS1-9:21	linc|lnc-UQCRFS1-9:21|linc|TCONS_00027258	lnc-UQCRFS1-9	lnc-UQCRFS1-9:21	linc|LNCipedia lincRNA (lnc-UQCRFS1-9), lincRNA [lnc-UQCRFS1-9:21]	chr19	28206068	28262626			lncRNA	agilent G3 V3
A_22_P00007408	7.25028	8.64452	8.03727	8.56794	9.8213	9.52954	9.94756	8.6279	0.390509	-1.35657	down	0.0212	0.560806	yes	ATTTTATCTTGTAACCAAAGTAAATAGCCACTGTTGCACAGAGAAAATTGGCTGGGGAGC	lnc-GRM7-1:1	linc|lnc-GRM7-1:1	lnc-GRM7-1	lnc-GRM7-1:1	linc|LNCipedia lincRNA (lnc-GRM7-1), lincRNA [lnc-GRM7-1:1]	chr3	7648579	7841533			lncRNA	agilent G3 V3
A_22_P00008530	6.10185	7.40771	7.02968	7.17606	8.15264	8.05981	8.1127	7.46499	0.493558	-1.01871	down	0.021224	0.560806	yes	AAGGGGGTGTTTGGGCACTTAGATTGGATGCAGATTTGTTTGTATATGAAACAGATTTTA	lnc-KCNJ4-2:1	linc|lnc-KCNJ4-2:1	lnc-KCNJ4-2	lnc-KCNJ4-2:1	linc|LNCipedia lincRNA (lnc-KCNJ4-2), lincRNA [lnc-KCNJ4-2:1]	chr22	38783922	38784862			lncRNA	agilent G3 V3
A_22_P00009556	5.27604	5.39734	5.44017	5.15288	5.5856	5.8198	5.83019	5.44419	0.782771	-0.353338	down	0.021262	0.560806	no	AAACCTTTCCTGAAGACCACAGGGGAGCTAGCCTTGCAGGCTAGGGAGCAAGAGTGGCAA	lnc-MAP3K6-1:1	linc|lnc-MAP3K6-1:1	lnc-MAP3K6-1	lnc-MAP3K6-1:1	linc|LNCipedia lincRNA (lnc-MAP3K6-1), lincRNA [lnc-MAP3K6-1:1]	chr1	27633256	27634278			lncRNA	agilent G3 V3
CUST_12215_PI437845250111	12.042	11.4447	11.7941	11.557	12.2002	12.0453	12.103	12.196	0.743974	-0.426676	down	0.021264	0.560806	no	GGAGACCCCCGAGGGGGAGAGGGCGCTTCCTCCGCGTCCATCGCCCTTGCCGCCCCTGGG	ENST00000602756	ENST00000602756.1	RP11-326C3.11	RP11-326C3.11		chr11	318672	325069			lncRNA	GENCODE
CUST_4167_PI437845420	7.21599	8.02965	7.74088	7.6192	5.79331	6.00939	5.68157	7.49461	2.65132	1.40671	up	0.021276	0.560806	yes	AGTGGTTAGTCTCTTATAGCAAGAAAATTCCCCTAGTCAATTTGCTCACCTTTGACTTAA	lnc-PLAC8L1-2:1	lnc-PLAC8L1-2:1	lnc-PLAC8L1-2	lnc-PLAC8L1-2	Homo sapiens PLAC8-like 1 (PLAC8L1), [NM_001029869]	chr5	145522521	145524294			lncRNA	LNCipedia
A_21_P0011202	3.06087	4.6019	4.61467	4.80299	6.37712	5.83399	5.70599	5.11702	0.356401	-1.48843	down	0.021284	0.560806	yes	ACTATACATTTTGTGATGCTGAAGGGAAATGTACAAGAGCACTACTGAAGAAGTCCAGCC	ENST00000431656	ens|ENST00000431656|linc|lnc-AL445989.1-5:1|linc|TCONS_l2_00007418|tc|THC2683167			ens|long intergenic non-protein coding RNA 459 [Source:HGNC Symbol;Acc:HGNC:42808] [ENST00000431656]	chr13	62897789	62902966			lncRNA	agilent G3 V3
CUST_13185_PI437845250111	4.83676	5.95765	5.52034	5.71438	6.87795	6.01292	6.78319	6.27627	0.506875	-0.980299	down	0.0213	0.560806	no	GAGAGAGCGGATGGTGATAAAACTCTGCAAAGACAATGTCTAGCACTTATATCTCCAGTA	ENST00000573622	ENST00000573622.1	RP11-705C15.5	RP11-705C15.5		chr12	9795468	9809666			lncRNA	GENCODE
A_21_P0006104	4.64505	5.72172	5.04199	5.01631	6.24359	5.74777	5.9674	5.66751	0.574228	-0.800303	down	0.021303	0.560806	no	GGCCCACAGCAACAATAATAACTGTGGGGATGATATCATTTAATATTGAAAATAAGTGGA	NR_110950	ref|NR_110950|ens|ENST00000423637|linc|lnc-TNC-1:1|linc|TCONS_00015874	LOC101928748	uncharacterized LOC101928748	ref|Homo sapiens uncharacterized LOC101928748 (LOC101928748), long non-coding RNA [NR_110950]	chr9	117881818	117900688			lncRNA	agilent G3 V3
A_21_P0013053	5.82328	6.85268	6.28509	6.25928	8.05925	8.01792	8.13957	6.50854	0.385222	-1.37624	down	0.021315	0.560806	yes	TACTTTGTAAGGAAGAATGACTTCATCGGGTAGTTCCAGCGATGGCTTGGGGACATTTTG	TCONS_l2_00024560	linc|TCONS_l2_00024560|linc|TCONS_l2_00024559	XLOC_l2_012844		linc|BROAD Institute lincRNA (XLOC_l2_012844), lincRNA [TCONS_l2_00024560]	chr6	1464387	1489827			lncRNA	agilent G3 V3
A_22_P00025911	5.70155	6.66761	6.28839	6.3762	8.08223	8.09763	7.88101	6.45579	0.386695	-1.37073	down	0.021317	0.560806	yes	CCACTAGAAGACTCCTTAACAAGTCGGAAAGAAGCAAGGAAAGGGGAAGATCATAGTGAG	ENST00000449673	ens|ENST00000449673|linc|lnc-MEIS1-2:3|linc|TCONS_00002917				chr2	66554492	66556116			lncRNA	agilent G3 V3
A_22_P00015375	13.6123	14.1745	13.8792	14.226	14.3868	14.3072	14.6156	14.5568	0.710262	-0.493578	down	0.021317	0.560806	no	AAACCAATCGTCCCCCCACCTGATTCCAAAGGAATTACAGAAAAATGGAAAGCCAGGAAC	ENST00000430650	ens|ENST00000430650|linc|lnc-SRBD1-4:1|linc|lnc-SRBD1-4:2|linc|TCONS_00004239	LINC01121	long intergenic non-protein coding RNA 1121	ens|long intergenic non-protein coding RNA 1121 [Source:HGNC Symbol;Acc:HGNC:49266] [ENST00000430650]	chr2	45419317	45550434			lncRNA	agilent G3 V3
A_22_P00020469	11.7614	11.2041	11.0316	11.6509	11.8601	11.9267	12.0639	12.04	0.677985	-0.560674	down	0.021343	0.560806	no	TTCCCTAAGAGTCCTCGTAACCCCCCACCCCAACAATGAGTCTTTGCGAGGAGGTGGATC	lnc-OLFML2A-1:1	linc|lnc-OLFML2A-1:1|tc|THC2628554	lnc-OLFML2A-1	lnc-OLFML2A-1:1	tc|Q8NE53_HUMAN (Q8NE53) Zinedin, partial (3%) [THC2628554]	chr9	127532401	127535206			lncRNA	agilent G3 V3
A_21_P0006999	7.98041	9.29763	8.72044	9.3212	10.3676	10.2463	10.8565	9.35101	0.385431	-1.37545	down	0.021356	0.560806	yes	GAAAGTTGGCAAAGACAAAACTTGTTTCTCTTTACTAGTCAATAAATGAAGGGGTAAGAC	lnc-ZWINT-3:1	linc|lnc-ZWINT-3:1|linc|TCONS_00018523	lnc-ZWINT-3	lnc-ZWINT-3:1	linc|LNCipedia lincRNA (lnc-ZWINT-3), lincRNA [lnc-ZWINT-3:1]	chr10	58872622	58982557			lncRNA	agilent G3 V3
A_22_P00015253	6.01826	7.34693	6.86322	6.83569	8.31984	8.12836	8.25057	7.1552	0.43604	-1.19747	down	0.021358	0.560806	yes	TAGTGGAAAGAAAATCCCTGAGTCTGGGGCTTCAGGAGTCTCAGGCTGGGGAGGGACTCT	ENST00000501718	linc|lnc-SPAG9-1:1|gb|AK090490|linc|TCONS_00025242			gb|Homo sapiens cDNA FLJ33171 fis, clone ADRGL2000644. [AK090490]	chr17	49012350	49022074			lncRNA	agilent G3 V3
CUST_5399_PI437845420	6.62587	6.06826	6.56799	6.51747	6.73001	6.84684	6.94248	7.06513	0.731424	-0.45122	down	0.021364	0.560806	no	AATACCTGGAGTGTTCAACCAGGCCTCAAAATAGTGTTTGACGAAGCTATGCAAGCCGTT	lnc-NT5E-8:1	lnc-NT5E-8:1	lnc-NT5E-8	lnc-NT5E-8	Homo sapiens 5'-nucleotidase, ecto (CD73) (NT5E), transcript variant 1, [NM_002526]	chr6	86578670	86579182			lncRNA	LNCipedia
A_21_P0008329	11.0154	11.3747	11.4187	11.6034	11.7963	11.8991	11.9924	11.5864	0.724233	-0.465474	down	0.02142	0.560806	no	CTGCTATAGCGGACTTTCCCCTCACCTCCCAAATGTTTATTATGAAAAATTTCATTTTAA	ENST00000556620	ens|ENST00000556620|linc|lnc-CTAGE5-1:2|linc|lnc-CTAGE5-1:11|linc|lnc-CTAGE5-1:6				chr14	39944059	39961974			lncRNA	agilent G3 V3
CUST_12492_PI437845420	7.26493	8.24053	8.36981	8.03615	9.43465	9.56537	9.25004	8.31126	0.446746	-1.16247	down	0.021456	0.560806	yes	ACTTGAGCCAGCCCATGTGATGAGTATTTTACAAGCGGTATCTCAGTGAATCTTCAAAAT	lnc-NFIC-2:2	lnc-NFIC-2:2	lnc-NFIC-2	lnc-NFIC-2	Homo sapiens nuclear factor I/C (CCAAT-binding transcription factor) (NFIC), transcript variant 2, [NM_205843]	chr19	3474871	3475119			lncRNA	LNCipedia
A_33_P3832872	4.29798	5.3511	4.4984	5.42624	6.12124	6.19497	5.79552	5.51926	0.495063	-1.01432	down	0.021465	0.560806	yes	GGTAGGGTAGAGAGACTAGAGGGAATGATTTAGCAATAAAATAGGTTTAAATATCTTCTC	NR_033995	ref|NR_033995|gb|BC038563|tc|THC2757924	LOC389247	uncharacterized LOC389247	ref|Homo sapiens uncharacterized LOC389247 (LOC389247), long non-coding RNA [NR_033995]	chr4	184415889	184425668			lncRNA	agilent G3 V3
A_24_P93736	5.86659	6.64374	6.72512	6.42921	5.39147	5.06499	5.44842	6.123	1.878	0.909194	up	0.021477	0.560806	no	TCCACGTTTCCGGTGCACATGCCTTTACTCAGACTCCGACACTGGCGTTGCTTTTGTCTC	NR_024341	ref|NR_024341|gb|BC132855|gb|BC132857|gb|AK097611	EHMT1-IT1	EHMT1 intronic transcript 1	ref|Homo sapiens EHMT1 intronic transcript 1 (EHMT1-IT1), long non-coding RNA [NR_024341]	chr9	140657473	140659224			lncRNA	agilent G3 V3
A_21_P0007578	4.25568	5.00239	5.3737	4.43799	5.56673	5.38162	5.74646	5.7085	0.56121	-0.833386	down	0.0215	0.560806	no	CAGATGGAAGCTCCTGATACCAGTGGTCCAGTAGTGTATTCTAAGTACAAATACTTTTTG	lnc-YEATS4-1:1	linc|lnc-YEATS4-1:1|linc|TCONS_00020465	lnc-YEATS4-1	lnc-YEATS4-1:1	linc|LNCipedia lincRNA (lnc-YEATS4-1), lincRNA [lnc-YEATS4-1:1]	chr12	69800946	69801567			lncRNA	agilent G3 V3
A_22_P00008940	5.84392	6.31569	6.43824	6.45088	7.80171	8.21043	7.95151	6.39816	0.398245	-1.32827	down	0.02154	0.560806	yes	ACGGCGCTATGTGTTAAAAACGGTTTATCTTACAAAAAACATAAAGGCCGGGGCCAGGCT	ENST00000564363	ens|ENST00000564363|ens|ENST00000564531|linc|lnc-KRT80-4:1|linc|lnc-KRT80-4:2				chr12	52452534	52453287			lncRNA	agilent G3 V3
A_21_P0013801	5.09881	6.2184	5.23226	5.67102	6.66079	6.63055	6.37277	6.08487	0.542569	-0.882123	down	0.02154	0.560806	no	ATGAATTGCAAAGGGCCTGTTTGGAATGGACTGTATTAAATCTACTTCAAATGAAAACCT	TCONS_l2_00030396	linc|TCONS_l2_00030396|linc|TCONS_l2_00030395|tc|THC2552745|tc|THC2498157	XLOC_l2_015641		linc|BROAD Institute lincRNA (XLOC_l2_015641), lincRNA [TCONS_l2_00030396]	chrX	149184058	149185102			lncRNA	agilent G3 V3
CUST_14044_PI437845250111	7.18212	8.02932	7.25571	7.69977	9.44647	9.23497	9.34768	7.72462	0.379795	-1.39671	down	0.021541	0.560806	yes	TGGGCAAATTCCCAAGATGCCTTTTGACATAGTAATGAGGGGGAATACATCACTCATGCC	ENST00000586727	ENST00000586727.1	STARD13-AS	STARD13-AS	STARD13 antisense RNA	chr13	33851690	33854419			lncRNA	GENCODE
A_21_P0000709	6.46535	7.90483	7.33385	7.69847	8.87672	8.53985	9.3861	7.96905	0.39439	-1.3423	down	0.021561	0.560806	yes	GAAAAATCTTGTTATCTAGGTGAAAGCCAATGCTATCCTAATGACAAAATTGTTGGGGAA	NR_037934	ref|NR_037934	SEPSECS-AS1	SEPSECS antisense RNA 1 (head to head)	ref|Homo sapiens SEPSECS antisense RNA 1 (head to head) (SEPSECS-AS1), long non-coding RNA [NR_037934]	chr4	25162293	25200127			lncRNA	agilent G3 V3
A_21_P0005220	4.40056	5.076	4.78896	5.19698	6.01593	6.01105	6.22636	5.07108	0.51211	-0.965476	down	0.021576	0.560806	no	CTAAGAACAAGTTCACCATTCAATTGAAGTAATTTGTTACATGGCAAGAGCAGACCAACA	ENST00000446484	ens|ENST00000446484|linc|lnc-BMPER-2:1|linc|TCONS_00012990|tc|THC2687602			tc|Q70WD9_HUMAN (Q70WD9) Maab3 protein (Fragment), partial (9%) [THC2687602]	chr7	34249138	34295955			lncRNA	agilent G3 V3
A_21_P0003476	7.88146	7.76482	8.3379	8.21413	8.31251	8.52212	8.75275	8.64462	0.702991	-0.508422	down	0.021603	0.560806	no	TTAATGATCTGGGAAGAATAAATCCTCAGATCCTTGCCCATGTGCTCACTTGGCTCCAGA	ENST00000507156	ens|ENST00000507156|linc|lnc-GC-1:1|linc|TCONS_00007777|tc|THC2667746				chr4	72687021	72689697			lncRNA	agilent G3 V3
CUST_6383_PI437845420	3.64803	5.11476	4.74006	4.98972	5.98784	6.93395	5.92436	5.37741	0.370425	-1.43275	down	0.021618	0.560806	yes	CAAACACATCGACGAGCACAGGTGTCAACAAGACTGTTGAGTGAAAAGTACAAGTTCCAG	lnc-YKT6-2:1	lnc-YKT6-2:1	lnc-YKT6-2	lnc-YKT6-2	Homo sapiens YKT6 v-SNARE homolog (S. cerevisiae) (YKT6), [NM_006555]	chr7	44360951	44361821			lncRNA	LNCipedia
A_22_P00008687	5.02095	6.67873	5.84811	6.2087	7.42659	6.91613	7.40137	6.78363	0.43745	-1.19281	down	0.021624	0.560806	yes	GTTGCTGCACAGGGGGAAAGCGAAGTTCCCAGGAGTAAGATGTGCAAGAAGCGGGCAGCC	NR_015392	ref|NR_015392|linc|lnc-KIAA1147-2:3|linc|lnc-KIAA1147-2:2|linc|lnc-KIAA1147-2:1	WEE2-AS1	WEE2 antisense RNA 1	ref|Homo sapiens WEE2 antisense RNA 1 (WEE2-AS1), long non-coding RNA [NR_015392]	chr7	141404137	141438030			lncRNA	agilent G3 V3
CUST_9220_PI437859739	7.76362	8.84436	8.386	8.87957	9.94591	9.75309	10.4297	8.87498	0.411074	-1.28253	down	0.021643	0.560806	yes	AGACTAGGACACATGGCTTTTGTGAAAACAAGACACTAGACGATGTTCCCAGGGGTTTTC	lnc-TNFAIP6-7:1	lnc-TNFAIP6-7:1	lnc-TNFAIP6-7	lnc-TNFAIP6-7	Homo sapiens tumor necrosis factor, alpha-induced protein 6 (TNFAIP6), [NM_007115]	chr2	152362315	152364274			lncRNA	LNCipedia
CUST_766_PI438111429	6.70421	5.45821	6.66492	5.26068	4.63256	4.54934	4.29237	5.25201	2.53228	1.34044	up	0.021663	0.560806	yes	CTGGAAAGTGGTGGTAGTTCCAGATTTATGTGGATGTTACTTTGTTTTTCCCTATAAAAT	ENST00000610060	ens|ENST00000610060.1,ens|ENST00000539348.1,ens|ENST00000420040.2	LINC00937	LINC00937	long intergenic non-protein coding RNA 937	chr3	125493557	125516796			lncRNA	Ensembl
CUST_13344_PI437845250111	7.14233	8.43555	8.01418	8.41851	9.49759	9.36001	9.85315	8.47989	0.40753	-1.29502	down	0.021675	0.560806	yes	TTAAAATGAGACAAAGAAGACAGACAAATAGCCAGCAGTTCCACAGCGACTCAGGGGACT	ENST00000548564	ENST00000548564.1	RP5-1057I20.2	RP5-1057I20.2		chr12	48225158	48231681			lncRNA	GENCODE
CUST_15048_PI437845250111	6.52462	7.88582	7.29243	7.50898	9.1586	8.93413	8.90256	7.66916	0.388732	-1.36315	down	0.021697	0.560806	yes	GGAGGGGGGAAATTATTGGGTCCAAATTAAGTCTTGGATTAATGAAACAAAATGTTTGAA	ENST00000559402	ENST00000559402.1	RP11-661D19.3	RP11-661D19.3		chr14	103237472	103241102			lncRNA	GENCODE
A_22_P00009365	8.11671	8.39985	8.38832	8.42485	7.70566	7.83701	8.0354	8.18072	1.31288	0.392734	up	0.021705	0.560806	no	CATTTCTGATGGCTTTTATCCATCCTGCCCAAATAAAATAAACAAATTACCCTGCTACTT	ENST00000437233	ens|ENST00000437233|linc|lnc-LRRTM4-1:1|linc|TCONS_00003324				chr2	77879538	77881794			lncRNA	agilent G3 V3
CUST_15075_PI437845250111	7.47884	8.00538	7.69977	7.92026	9.50108	9.41818	9.68913	7.87055	0.394017	-1.34367	down	0.021718	0.560806	yes	AAGCTGTGTGTAAACAAGGGTGTAATTTGCTCCACGGGGGATGCACCGTGCCTGGGGAGT	ENST00000548203	ENST00000548203.1	RP11-44N21.4	RP11-44N21.4		chr14	105618531	105647531			lncRNA	GENCODE
A_19_P00317748	4.24499	5.39846	5.43675	4.85788	6.01039	6.25276	6.21038	5.5048	0.496526	-1.01006	down	0.021718	0.560806	yes	GAAAAGAAAAAAGGTACTGGGACCATGGCATGACTTTGATCTGTGCTAACATGACCGCCT	ENST00000513234	ens|ENST00000513234|ref|XR_249793|ref|XR_427725|ref|XR_431875	LOC101928858	uncharacterized LOC101928858	ref|PREDICTED: Homo sapiens uncharacterized LOC101928858 (RP11-434D9.1), transcript variant X1, ncRNA [XR_249793]	chr5	67089042	67096886			lncRNA	agilent G3 V3
A_19_P00318187	7.3875	8.67469	7.99334	8.4502	9.80596	9.54444	9.68765	8.51531	0.416993	-1.26191	down	0.021778	0.560806	yes	TACAAAGGGTGTCCTTTGCTGATATGAGAGGGGGGTGTCAAACTTTTGAGTGATCACTGT	ENST00000417485	ens|ENST00000417485|linc|lnc-ATIC-7:3|linc|lnc-ATIC-7:2|linc|TCONS_00003102	LOC102724861	uncharacterized LOC102724861		chr2	216410921	216578618			lncRNA	agilent G3 V3
A_21_P0002909	3.51479	4.83342	4.71854	4.67311	5.39444	5.40146	5.74428	5.22515	0.497797	-1.00637	down	0.021785	0.560806	yes	TGGCTTGGAACGAGATTCACAGAGCAACCAAATAAAGATGATTGAGTGAATGGCTAAAGA	ENST00000421034	ens|ENST00000421034|linc|lnc-TBL1XR1-4:3|linc|lnc-TBL1XR1-4:1|linc|TCONS_00005887	LINC01208	long intergenic non-protein coding RNA 1208	ens|long intergenic non-protein coding RNA 1208 [Source:HGNC Symbol;Acc:HGNC:49639] [ENST00000421034]	chr3	176344066	176352245			lncRNA	agilent G3 V3
CUST_12603_PI437845250111	7.76702	7.63213	7.65516	7.46916	6.65517	7.25123	6.47502	7.35868	1.61983	0.695843	up	0.021817	0.560806	no	TGTAAGGGTGTGCTGTTACCCTCATCCATATATCGATCACGTTACTGTCAGATGATTTGA	ENST00000544983	ENST00000544983.1	SNHG1	SNHG1	small nucleolar RNA host gene 1	chr11	62622154	62623230			lncRNA	GENCODE
A_22_P00004129	7.18862	8.63681	7.97549	8.59497	9.51381	9.35158	9.47066	8.7546	0.443287	-1.17369	down	0.021878	0.560806	yes	TAGTTTTACAGGGACTTTCTATAGAAAAGGATTTTGTCAGAGCCTGAATAGGAGGGGTTT	lnc-CLDN20-2:1	linc|lnc-CLDN20-2:1|linc|TCONS_00011998	lnc-CLDN20-2	lnc-CLDN20-2:1	linc|LNCipedia lincRNA (lnc-CLDN20-2), lincRNA [lnc-CLDN20-2:1]	chr6	156193877	156203534			lncRNA	agilent G3 V3
CUST_3502_PI438111429	5.39354	5.6186	5.8605	5.03346	6.54952	5.89604	6.80558	6.04617	0.555631	-0.847802	down	0.021882	0.560806	no	TAACAAGGTGCTTCTTTTCATGTGATGAGGCCCTGTGAAGAAGGGACAGGATATACAGAC	NR_133636	NR_133636.1,NR_133635.1	TMEM234	TMEM234	transmembrane protein 234	chr1	32680077	32687972			lncRNA	RefSeq
A_22_P00010367	11.2047	11.7816	11.2752	11.6649	12.2423	12.2493	12.1803	11.68	0.656851	-0.606361	down	0.0219	0.560806	no	TTCCAAATTAGGTGCTGAGCTGAGCTCATATTCCCAAAATGCACACTCCCCTCCTTTTTT	ENST00000562341	ens|ENST00000562341|linc|lnc-MYEOV-2:1|gb|AK091141|gb|AX746803			gb|Homo sapiens cDNA FLJ33822 fis, clone CTONG2003350. [AK091141]	chr11	69229074	69231600			lncRNA	agilent G3 V3
CUST_20883_PI437845250111	6.88341	8.15315	7.58801	7.94211	9.21418	9.12482	8.94998	8.03923	0.438187	-1.19038	down	0.021938	0.560806	yes	TAGGTGCACACTCATGTCTTTGTTACTTGTAAGGGGGCATCTTACAGGCAAGAGGAGTTA	ENST00000609369	ENST00000609369.1	LINC00893	LINC00893	long intergenic non-protein coding RNA 893	chrX	148609134	148621312			lncRNA	GENCODE
A_22_P00018877	4.14885	5.16256	4.4466	4.72531	5.60057	5.04591	5.33527	5.67642	0.576859	-0.793709	down	0.021982	0.560806	no	GACACAAAATGCTGGAGACGTTGGACGTGCTCTATAGAAAATAATTTCTAAACAATAAAG	lnc-PTPN3-2:1	linc|lnc-PTPN3-2:1|tc|THC2679866	lnc-PTPN3-2	lnc-PTPN3-2:1	tc|Q2XDP3_PSEPU (Q2XDP3) Cation efflux protein, partial (7%) [THC2679866]	chr9	112522639	112534323			lncRNA	agilent G3 V3
A_21_P0007583	7.19954	8.32228	8.365	8.19768	9.47179	9.20105	9.81465	8.47045	0.429771	-1.21836	down	0.022003	0.560806	yes	ATCCTATAAAATAGCAGGTCTTATAGTTTCCTTCTTTTTCCCATAGGAAGGAAGGGGAAA	lnc-GLIPR1-2:1	linc|lnc-GLIPR1-2:1|linc|TCONS_00020475	lnc-GLIPR1-2	lnc-GLIPR1-2:1	linc|LNCipedia lincRNA (lnc-GLIPR1-2), lincRNA [lnc-GLIPR1-2:1]	chr12	76407803	76408563			lncRNA	agilent G3 V3
A_21_P0002940	11.8593	12.2127	12.2268	12.8769	12.8155	13.0305	13.2109	12.9196	0.61549	-0.700193	down	0.022041	0.560806	no	AGAGCAGAAAAGAATTCTAGAGGCTACATGTGGGCTGCTTTCCCCCCTTCTTCCTTTTTT	ENST00000606069	ens|ENST00000606069|linc|lnc-CMC1-2:3|linc|lnc-CMC1-2:2|linc|lnc-CMC1-2:1				chr3	27754401	27755496			lncRNA	agilent G3 V3
A_21_P0012720	4.31388	5.49825	5.09087	5.30631	6.30974	5.8164	6.00252	5.67949	0.535994	-0.899712	down	0.022057	0.560806	no	TTTATAGGAAAATTTCCCCAAAAGGTAAGCACAATAAAAAGTCAAAAGGAGGTACGGGCT	ENST00000504795	ens|ENST00000504795|ens|ENST00000505326|ens|ENST00000515733|ens|ENST00000506650				chr4	33852213	33893771			lncRNA	agilent G3 V3
A_22_P00002543	11.7381	11.9556	11.9835	12.1221	12.696	12.5675	12.6505	12.0254	0.690133	-0.535054	down	0.022077	0.560806	no	GGGGGAAAAAATCAGATCTCAAGACAGACTCTTTGAACTACCCTTTCTCCCTCCCCAATT	lnc-C17orf63-1:1	linc|lnc-C17orf63-1:1|gb|AI632035	lnc-C17orf63-1	lnc-C17orf63-1:1	gb|ts20a08.x1 NCI_CGAP_Pan1 Homo sapiens cDNA clone IMAGE:2229110 3' similar to TR:Q61382 Q61382 TNF RECEPTOR ASSOCIATED FACTOR 4 ;, mRNA sequence [AI632035]	chr17	27076748	27077097			lncRNA	agilent G3 V3
A_21_P0011760	4.88147	6.08699	5.24448	5.5504	6.50587	6.26304	6.79349	5.98067	0.519453	-0.944935	down	0.022096	0.560806	no	CTGGCATCAGGTAAATTCTGGAAATGGAGACAAATTAGGGGAGATATTTTGTGTCTGATT	TCONS_l2_00013208	linc|TCONS_l2_00013208	XLOC_l2_007112		linc|BROAD Institute lincRNA (XLOC_l2_007112), lincRNA [TCONS_l2_00013208]	chr19	53483701	53485913			lncRNA	agilent G3 V3
A_32_P47870	4.06542	5.85209	5.14514	6.1446	7.34394	7.10181	7.50943	7.5271	0.238364	-2.06876	down	0.022098	0.560806	yes	GCTTGTTTTATTAATGTTAGCTTGTTGACAGCAGGAGGCCACTGAGAACAGCAGTGTGAT	lnc-PDZD8-1:1	linc|lnc-PDZD8-1:1|gb|BI911851	lnc-PDZD8-1	lnc-PDZD8-1:1	gb|603063632F1 NIH_MGC_118 Homo sapiens cDNA clone IMAGE:5213023 5', mRNA sequence [BI911851]	chr10	118999111	119001434			lncRNA	agilent G3 V3
A_33_P3219384	7.11988	8.38148	7.96343	8.29139	9.55047	9.13744	9.26129	8.41244	0.4502	-1.15136	down	0.022103	0.560806	yes	TCTCTTCCTGAAAGCAACACTGTGCACAATGTTCCTGGGGGCAGACTTATTAAACCAAGT	NR_024385	ref|NR_024385|ref|NR_015390|ens|ENST00000419101|linc|lnc-CDK5R2-1:7	LINC00608	long intergenic non-protein coding RNA 608	ref|Homo sapiens long intergenic non-protein coding RNA 608 (LINC00608), transcript variant 1, long non-coding RNA [NR_024385]	chr2	219841006	219844382			lncRNA	agilent G3 V3
CUST_5070_PI437845250111	5.23295	5.918	6.43413	6.60106	7.15978	6.8654	7.5719	6.87428	0.475889	-1.0713	down	0.022118	0.560806	yes	CATGAGGTTACATCTGTAATCTCCCTGCAGCAGAGTCAACTGCATAAGAAACCAAAAGAC	ENST00000457661	ENST00000457661.1	AC093415.2	AC093415.2		chr3	37850203	37903271			lncRNA	GENCODE
A_21_P0005257	7.49931	8.29198	8.53976	7.76883	8.87384	9.05154	9.07483	8.47372	0.557285	-0.843513	down	0.022143	0.560806	no	TAATTGGAGTCTATTCCTCTCCACCTCGCATCTGGGATGTAACTTGATGGACAAATGGAA	ENST00000411856	linc|lnc-ARF5-6:1|linc|TCONS_00013074|gb|CX163669			gb|HESC2_7_F07.g1_A035 NIH_MGC_258 Homo sapiens cDNA clone IMAGE:7467039 5', mRNA sequence [CX163669]	chr7	125557925	125573886			lncRNA	agilent G3 V3
A_22_P00008766	10.519	11.2368	10.7709	11.413	11.5926	11.5018	11.7377	11.725	0.635368	-0.654335	down	0.022156	0.560806	no	AACAGGTAAAACGTAACGCTTCTCAAAGCCTTGCGACCCCCTAAATCGAAATCTGGAGAA	lnc-KIF16B-1:1	linc|lnc-KIF16B-1:1	lnc-KIF16B-1	lnc-KIF16B-1:1	linc|LNCipedia lincRNA (lnc-KIF16B-1), lincRNA [lnc-KIF16B-1:1]	chr20	16695488	16711593			lncRNA	agilent G3 V3
A_21_P0002380	6.26684	6.75932	6.55333	6.68083	6.9097	7.68667	7.41933	6.93007	0.627913	-0.671363	down	0.022178	0.560806	no	TATTGCCCTTGAAGGTGGGCATTCCACAGCCCGCGGCCCTGACGAGGGAAATGCACAGAG	lnc-TMEM18-2:1	linc|lnc-TMEM18-2:1|linc|TCONS_00004095	lnc-TMEM18-2	lnc-TMEM18-2:1	linc|LNCipedia lincRNA (lnc-TMEM18-2), lincRNA [lnc-TMEM18-2:1]	chr2	697152	714338			lncRNA	agilent G3 V3
A_21_P0009754	9.97547	10.8106	10.2566	10.5982	11.0695	10.8734	11.2611	10.9306	0.649115	-0.623454	down	0.022178	0.560806	no	TGTATGCAGCAACAGGGTGTCCATCGCGCTTCCTTCACTGCCTTGATCATGTCGGGGTCA	lnc-UQCRFS1-9:23	linc|lnc-UQCRFS1-9:23|linc|TCONS_00027265	lnc-UQCRFS1-9	lnc-UQCRFS1-9:23	linc|LNCipedia lincRNA (lnc-UQCRFS1-9), lincRNA [lnc-UQCRFS1-9:23]	chr19	28220917	28241848			lncRNA	agilent G3 V3
CUST_1744_PI437845250111	7.19256	8.69219	8.12106	8.31085	9.67554	9.37424	9.52617	8.60709	0.430297	-1.2166	down	0.022182	0.560806	yes	TAATCACCAGATTAAATGCAAGATGTGCACACCAAATCAATAGCTTGTGACGGGGACCTC	ENST00000436225	ENST00000436225.1	RP11-470E16.1	RP11-470E16.1		chr1	59598186	59664293			lncRNA	GENCODE
CUST_3497_PI437859739	5.44908	5.87383	6.2622	5.11532	3.29274	4.355	4.45661	5.09465	2.59433	1.37536	up	0.022184	0.560806	yes	ATCATCCTTACTCCAGTGGAGAATTTCTGTCATTTGCATGATCTGGGCTTTCTGGCTCAT	lnc-PELI2-9:2	lnc-PELI2-9:2	lnc-PELI2-9	lnc-PELI2-9	Homo sapiens pellino E3 ubiquitin protein ligase family member 2 (PELI2), [NM_021255]	chr14	57052411	57070659			lncRNA	LNCipedia
CUST_9394_PI437859739	12.8472	12.3411	11.9009	11.8724	11.3217	11.0601	11.3705	11.8141	1.80102	0.848818	up	0.022198	0.560806	no	AATAGAATGGAACATGTCCCCTGTTGGCAGAGTCACCCCAAAGGAATGGAGAGATAAGTA	lnc-SP3-2:2	lnc-SP3-2:2	lnc-SP3-2	lnc-SP3-2	Homo sapiens Sp3 transcription factor (SP3), transcript variant 1, [NM_003111]	chr2	174202946	174203189			lncRNA	LNCipedia
A_19_P00315452	7.27523	8.35201	8.76591	9.4352	9.48419	10.0817	10.603	9.88997	0.339708	-1.55763	down	0.0222	0.560806	yes	GACTGACGACAAGAAGGCTCTTCGTCCCTGTTTTTGAAATAAACATGGGTATAATCTGAA	ENST00000586949	ref|XR_110148|ref|XR_111793|ref|XR_172248	entg|LOC100130938		ref|PREDICTED: Homo sapiens uncharacterized LOC100130938 (LOC100130938), transcript variant X1, ncRNA [XR_110148]	chr18	59273301	59274149			lncRNA	agilent G3 V3
A_33_P3384900	9.4954	10.134	10.1151	10.5633	11.2071	10.959	11.1033	10.4399	0.554645	-0.850363	down	0.022244	0.560806	no	TTCATCTCCAAGCTCTTCCTGTGCAGGGACTCAGTCATCACCAACAAGTGGGGGCCACCT	NR_033826	ref|NR_033826|ens|ENST00000473818|gb|BC014600|gb|BG722592	SNRPD2P2	small nuclear ribonucleoprotein D2 pseudogene 2	ref|Homo sapiens small nuclear ribonucleoprotein D2 pseudogene 2 (SNRPD2P2), non-coding RNA [NR_033826]	chr1	231611702	231612034			lncRNA	agilent G3 V3
CUST_18558_PI437845250111	9.68485	9.52523	9.96522	9.95281	9.32004	9.48586	9.5297	9.30536	1.29396	0.371788	up	0.022244	0.560806	no	ATAGACATCTGTATTTTTGCATTTCTGTTCTCCCTGCCTGACTGCTGATGGCAGCAGTGA	ENST00000594590	ENST00000594590.2	CTD-3137H5.1	CTD-3137H5.1		chr19	18552229	18554407			lncRNA	GENCODE
A_22_P00020486	8.9171	8.85222	8.79245	9.12947	9.31622	9.52104	9.53396	9.02665	0.743982	-0.42666	down	0.022263	0.560806	no	GCACAGCTCTCACAGCCTCAGCGCCCCAGGTCGGGCAGTCAGAAGCAGACCATGCCACAG	lnc-RARRES2-3:1	linc|lnc-RARRES2-3:1	lnc-RARRES2-3	lnc-RARRES2-3:1	linc|LNCipedia lincRNA (lnc-RARRES2-3), lincRNA [lnc-RARRES2-3:1]	chr7	150076942	150080973			lncRNA	agilent G3 V3
A_22_P00014730	7.84921	9.12622	8.55256	9.06784	10.1788	9.8561	9.98646	9.13806	0.453476	-1.1409	down	0.022304	0.560806	yes	ATCTGAAGGCACAGCACCGCAGTGGTGGCCTGTGCCAGAGGAGGGGGTGAAGGATGGAAT	lnc-SLC2A4RG-1:2	linc|lnc-SLC2A4RG-1:2|linc|lnc-SLC2A4RG-1:1|tc|THC2780915	lnc-SLC2A4RG-1	lnc-SLC2A4RG-1:2	tc|Q9VRI3_DROME (Q9VRI3) CG10918-PA, partial (8%) [THC2780915]	chr20	62376896	62377309			lncRNA	agilent G3 V3
A_21_P0005973	4.57004	5.01842	4.69137	5.18603	5.3059	5.56396	5.83075	5.20703	0.654995	-0.610445	down	0.02232	0.560806	no	AAAGGGAGCATGAACTTGAGAAAATACGCTTTCAACACAAAGCTGTAATAATATAAGGTC	NR_125417	ref|NR_125417|ref|NR_125416|ens|ENST00000524283|ens|ENST00000523557	LOC101927459	uncharacterized LOC101927459	ref|Homo sapiens uncharacterized LOC101927459 (LOC101927459), transcript variant 2, long non-coding RNA [NR_125417]	chr8	111949918	112039662			lncRNA	agilent G3 V3
A_22_P00010489	6.92384	8.05637	7.49102	7.70821	9.33592	8.98348	9.31848	7.81077	0.401284	-1.3173	down	0.02234	0.560806	yes	AACATCTAGCTGGGGATGAGGGGGGATTTGGCTATGTAGAGAGTAAATAAAGTGATATGA	ENST00000549993	ens|ENST00000549993|ref|XR_429161|ref|XR_247869|ref|XR_253088	LOC101928207	uncharacterized LOC101928207	ref|PREDICTED: Homo sapiens uncharacterized LOC101928207 (LOC101928207), ncRNA [XR_429161]	chr12	78169562	78177356			lncRNA	agilent G3 V3
CUST_12827_PI437845420	3.98737	5.38765	4.71174	4.74772	5.3665	5.57562	5.82253	5.81039	0.522991	-0.935141	down	0.022358	0.560806	no	AAGAAATCACATTGGCTATGCTAGATGGGTCAGAGCATAGGAGCACGAGAGAAAAGTCCA	lnc-TMEM213-1:1	lnc-TMEM213-1:1	lnc-TMEM213-1	lnc-TMEM213-1	Homo sapiens transmembrane protein 213 (TMEM213), [NM_001085429]	chr7	138566405	138566879			lncRNA	LNCipedia
CUST_17181_PI437845250111	4.17493	4.72641	5.35478	5.02181	5.89115	6.08021	5.43889	5.47895	0.534841	-0.902818	down	0.022359	0.560806	no	GAAAGATGCAAGGGCTGAAGCTGAAACTTCAGAGAGCATCGGCATTTAAGGAAGAACCTT	ENST00000591237	ENST00000591237.1	RP11-400F19.18	RP11-400F19.18		chr17	40661802	40663537			lncRNA	GENCODE
CUST_1375_PI437859739	12.9725	13.0864	13.6623	13.6189	13.9544	13.9683	14.0022	13.7241	0.670242	-0.577245	down	0.022464	0.560806	no	CACAACCTCCAAGTTCCTCCCTCCCTTGTTGCCTAGAAAATTGCCACACTGATGACTGGG	lnc-ALG10-5:1	lnc-ALG10-5:1	lnc-ALG10-5	lnc-ALG10-5	Homo sapiens ALG10, alpha-1,2-glucosyltransferase (ALG10), [NM_032834]	chr12	34421983	34431017			lncRNA	LNCipedia
CUST_1182_PI437845250111	8.95608	9.1082	8.7778	8.82419	9.21915	9.19098	9.24655	9.05422	0.834417	-0.261159	down	0.022499	0.560806	no	GGGAACGGAAAATGAGGGAGTTCAACTCTGGCCCTCACAATCCAGTGGAGGAGACGAAAC	ENST00000466557	ENST00000466557.2	RP11-34P13.13	RP11-34P13.13		chr1	146386	173862			lncRNA	GENCODE
CUST_2761_PI437859739	4.16323	5.80266	5.2499	5.41133	6.98787	6.44904	6.469	5.85303	0.410952	-1.28296	down	0.022517	0.560806	yes	AATTCATAGCACCCAATCAGAAGGGGCCAAGTTTATCTGAGCTGGTATGCTAAGAAAGTT	lnc-DIAPH3-7:1	lnc-DIAPH3-7:1	lnc-DIAPH3-7	lnc-DIAPH3-7	Homo sapiens diaphanous-related formin 3 (DIAPH3), transcript variant 1, [NM_001042517]	chr13	60740005	60740448			lncRNA	LNCipedia
A_22_P00025364	5.6359	6.49155	6.15308	6.40037	7.34637	7.10359	7.12653	6.44293	0.560726	-0.834631	down	0.022525	0.560806	no	TGTAATGAGGGAGCACAGGAACGCATTGGGCGCCCTCAGACCTGAACACACAGGTTAGCA	lnc-MBOAT1-4:1	linc|lnc-MBOAT1-4:1|linc|TCONS_l2_00025345|gb|BI753564	lnc-MBOAT1-4	lnc-MBOAT1-4:1	gb|603028630F1 NIH_MGC_114 Homo sapiens cDNA clone IMAGE:5199103 5', mRNA sequence [BI753564]	chr6	19535174	19640814			lncRNA	agilent G3 V3
A_21_P0003276	4.53678	6.02735	5.45134	5.95052	7.24496	7.05254	6.60806	6.16746	0.412723	-1.27675	down	0.022576	0.560806	yes	GTGGGGCCAGGCATAGGAATGGACCAAGAAAATGAAAAACAGTTAAAGCTGGATTTTAAA	lnc-LRRC33-1:1	linc|lnc-LRRC33-1:1|linc|TCONS_00007086	lnc-LRRC33-1	lnc-LRRC33-1:1	linc|LNCipedia lincRNA (lnc-LRRC33-1), lincRNA [lnc-LRRC33-1:1]	chr3	196417083	196420127			lncRNA	agilent G3 V3
CUST_7452_PI437845420	3.99689	3.26576	4.27546	4.81086	5.64997	5.34252	6.07445	4.64726	0.394662	-1.34131	down	0.022616	0.560806	yes	AGTGAGAAAGACTTCTATGACTACATTCAGCAGAAATTCTGAGACTCCAAGGAACGAAGC	lnc-TUSC3-2:1	lnc-TUSC3-2:1	lnc-TUSC3-2	lnc-TUSC3-2	Homo sapiens tumor suppressor candidate 3 (TUSC3), transcript variant 2, [NM_178234]	chr8	15182804	15183078			lncRNA	LNCipedia
A_19_P00322173	8.1071	9.05183	8.55966	8.8968	10.0161	9.84791	10.0136	8.89337	0.486697	-1.0389	down	0.022622	0.560806	yes	AAACTGGCACAGACCCACCAGCTTCAAAGCGGGGAAAATTCCTCATCGGGCAGGGGCTTT	lnc-COL5A1-1:1	linc|lnc-COL5A1-1:1|linc|TCONS_00015772|gb|BQ182886	lnc-COL5A1-1	lnc-COL5A1-1:1	gb|UI-H-EU0-azk-g-10-0-UI.s1 NCI_CGAP_Car1 Homo sapiens cDNA clone IMAGE: 5849889 3', mRNA sequence [BQ182886]	chr9	137519675	137521252			lncRNA	agilent G3 V3
CUST_6072_PI437845250111	7.09597	7.63867	6.87101	7.04318	9.25553	9.50842	9.30919	7.27293	0.313316	-1.67431	down	0.022623	0.560806	yes	GTTGAATAATTGTGTGTATTGATGGGGTTTATGTTTTATGGGGTTTGGCGTGATGTTCTG	ENST00000599030	ENST00000599030.1	RP11-1191J2.2	RP11-1191J2.2		chr4	646744	647578			lncRNA	GENCODE
A_21_P0010279	9.91243	10.4867	10.0248	11.0517	11.6406	11.3544	11.5662	10.8117	0.508977	-0.974329	down	0.022623	0.560806	no	CAATATGTGTACTTGAGTTGGCCATATGGAAAATCCAGTGCAGGATATGGGGGTGAATGG	lnc-ERG-1:3	linc|lnc-ERG-1:3|linc|TCONS_00029125	lnc-ERG-1	lnc-ERG-1:3	linc|LNCipedia lincRNA (lnc-ERG-1), lincRNA [lnc-ERG-1:3]	chr21	39697512	39704914			lncRNA	agilent G3 V3
A_21_P0008063	5.30859	6.89964	6.7996	7.21909	7.92682	8.27736	8.84236	7.46147	0.336744	-1.57027	down	0.022643	0.560806	yes	GAAGAAAGAACATGGTGAAGAGAGTGAAACGCATTGTCATTTGGGGTGAATTGCAGAAAG	lnc-LRCH1-5:1	linc|lnc-LRCH1-5:1|linc|TCONS_00021787	lnc-LRCH1-5	lnc-LRCH1-5:1	linc|LNCipedia lincRNA (lnc-LRCH1-5), lincRNA [lnc-LRCH1-5:1]	chr13	47793225	47844449			lncRNA	agilent G3 V3
CUST_129_PI437944915111	5.9087	5.30285	6.14688	5.90286	4.93667	4.81696	4.60652	5.56557	1.78249	0.833894	up	0.022643	0.560806	no	TCAACTGCCTATGATCATGATGAAAGGTTACTGCCTTCTTACAAAAATTATATTGGCATC	NR_045406	NR_045406.1	HIF1A-AS2	HIF1A-AS2	HIF1A antisense RNA 2	chr14	62213756	62215807			lncRNA	RefSeq
A_21_P0001403	5.13194	6.25784	5.42414	5.55176	6.37496	6.47865	6.4342	6.13344	0.588906	-0.763891	down	0.022697	0.560806	no	TTAACTTCAAGAAAGATTGGGCAACATAGTTTATAGCGGGGAGGATTTATGCCCTGAAAT	lnc-CDC73-1:2	linc|lnc-CDC73-1:2|linc|TCONS_00001231	lnc-CDC73-1	lnc-CDC73-1:2	linc|LNCipedia lincRNA (lnc-CDC73-1), lincRNA [lnc-CDC73-1:2]	chr1	193318338	193325627			lncRNA	agilent G3 V3
A_22_P00012247	9.11158	10.1667	9.99752	10.1562	10.9876	10.704	10.8614	10.3608	0.546974	-0.870455	down	0.022697	0.560806	no	AAGATCCTGGTCTTCAAGCCTGATGACATAATTGCAAGAGGTGTTTGGGGGTCTTGGAAT	NR_120556	ref|NR_120556|ens|ENST00000502071|linc|lnc-PPME1-1:1|linc|lnc-PPME1-1:2	LOC101928580	uncharacterized LOC101928580	ref|Homo sapiens uncharacterized LOC101928580 (LOC101928580), long non-coding RNA [NR_120556]	chr11	74022406	74035750			lncRNA	agilent G3 V3
A_19_P00322571	5.26965	6.46077	5.93291	6.32116	6.96441	6.93468	7.15065	6.53902	0.53549	-0.901068	down	0.022699	0.560806	no	CAGGAAAGTGTAGTATCCTAGAATGCCAAAGTGGGAGGGGAAATGGGTGATGTAGCTCAT	NR_033319	ref|NR_033319|ref|NR_033321|ref|NR_003491|ref|NR_033320	MIAT	myocardial infarction associated transcript (non-protein coding)	ref|Homo sapiens myocardial infarction associated transcript (non-protein coding) (MIAT), transcript variant 2, long non-coding RNA [NR_033319]	chr22	27053578	27061757			lncRNA	agilent G3 V3
A_22_P00014036	8.35877	9.26274	8.82009	9.50697	10.4282	10.135	10.281	9.35114	0.479075	-1.06168	down	0.022721	0.560806	yes	ATCCAGATGATGGACAATGATTCAATTAGTCATCTTCTCTGATGGGGGCTGAGATCCAGG	lnc-S100A1-2:1	linc|lnc-S100A1-2:1|tc|THC2524578	lnc-S100A1-2	lnc-S100A1-2:1	linc|LNCipedia lincRNA (lnc-S100A1-2), lincRNA [lnc-S100A1-2:1]	chr1	153506078	153507591			lncRNA	agilent G3 V3
A_22_P00009121	6.65838	7.11673	6.96868	7.39865	7.82246	7.72977	7.70595	7.27565	0.660739	-0.597848	down	0.02274	0.560806	no	AATGCCAAGCTTCGGCAGCAGAAGCAGCAGCCACAGCGTACACAAAAGCCCGAACTGTTG	ENST00000566562	ens|ENST00000566562|linc|lnc-LINC00273-6:1|gb|BX116282|tc|THC2712528			gb|BX116282 NCI_CGAP_Lu5 Homo sapiens cDNA clone IMAGp998D094648 [BX116282]	chr16	34725545	34726766			lncRNA	agilent G3 V3
CUST_668_PI437958105	4.11249	5.20019	5.21041	5.1809	6.34427	6.38203	5.5931	5.62178	0.479864	-1.0593	down	0.022741	0.560806	yes	CTGCCAATAGAGAATACAGTGAAACGGTATGGAACATACACAGTGGAACAGAGGACACTG	NR_135533	NR_135533.1	LOC105377143	LOC105377143	uncharacterized LOC105377143	chr3	66780801	66788760			lncRNA	RefSeq
A_21_P0003745	5.40041	6.83376	5.9715	6.12799	7.55693	7.58187	7.98558	6.49432	0.400186	-1.32126	down	0.022762	0.560806	yes	CTTGATTTTTCTCATTTAAGAAGAGCTCATTGACTTAGGGGCTACATACTATATGACAAG	lnc-TECRL-1:2	linc|lnc-TECRL-1:2|linc|TCONS_00008497	lnc-TECRL-1	lnc-TECRL-1:2	linc|LNCipedia lincRNA (lnc-TECRL-1), lincRNA [lnc-TECRL-1:2]	chr4	64328224	64339851			lncRNA	agilent G3 V3
CUST_22691_PI437845250	6.45858	6.09345	6.44543	5.85267	7.71146	7.54762	7.17097	6.39855	0.50187	-0.994614	down	0.02278	0.560806	no	ATTCTGGGGGAGAACATTTTGTGAATTCCTGGGTCCAGAGAGAATTACCTATGGCATCAG	TCONS_l2_00023412	TCONS_L2_00023412	linc-SERF1A-3	linc-SERF1A-3	Homo sapiens small EDRK-rich factor 1A (telomeric) (SERF1A), transcript variant 2, [NM_022968]	chr5	68914139	68915892			lncRNA	UCSC
A_22_P00006217	6.99468	8.05773	7.54045	7.31911	5.58423	5.37194	6.44922	7.04881	2.57477	1.36444	up	0.022782	0.560806	yes	GTAATGCCTAGATAGGGAATAGGAAAGTTATTGAAATGTATGTGTTCCCATGAAATGTGT	lnc-FAM46D-1:1	linc|lnc-FAM46D-1:1|linc|TCONS_00017204|tc|THC2647795	lnc-FAM46D-1	lnc-FAM46D-1:1	linc|LNCipedia lincRNA (lnc-FAM46D-1), lincRNA [lnc-FAM46D-1:1]	chrX	80065676	80068219			lncRNA	agilent G3 V3
A_22_P00004771	12.95	13.1188	12.6679	12.4892	13.4032	13.3447	13.3349	13.074	0.715638	-0.482698	down	0.022785	0.560806	no	AAGTTGGCGCTCTTGTAGCTGGGGTCCCCCCAGGGCATTGCCGAGCAGATGGGGCACACC	lnc-CTU2-2:1	linc|lnc-CTU2-2:1|gb|CU680705	lnc-CTU2-2	lnc-CTU2-2:1	gb|Synthetic construct Homo sapiens gateway clone IMAGE:100023209 3' read RNF166 mRNA. [CU680705]	chr16	88762908	88765018			lncRNA	agilent G3 V3
A_22_P00014663	5.77235	5.72855	5.83888	5.52152	5.86785	6.32981	6.00485	6.10575	0.778224	-0.361742	down	0.022805	0.560806	no	AAAGTGAAAGTGAAAATCATGCACTTGAAAACGAGTTAGATGGAGTAAGCTCTGTCCACG	lnc-SLC22A18-1:1	linc|lnc-SLC22A18-1:1	lnc-SLC22A18-1	lnc-SLC22A18-1:1	linc|LNCipedia lincRNA (lnc-SLC22A18-1), lincRNA [lnc-SLC22A18-1:1]	chr11	2965667	2966753			lncRNA	agilent G3 V3
A_22_P00006563	7.92031	8.89861	8.36977	8.90799	10.0131	9.74705	10.3057	8.84044	0.434546	-1.20242	down	0.022843	0.560806	yes	GATAACAGCGTGTCTAGATGGAGTGAGAAAAAACCAACCAATAAAGGCAGGGGCTTATGG	NR_037841	ref|NR_037841|linc|lnc-FLRT3-1:2|tc|THC2611523	MACROD2-AS1	MACROD2 antisense RNA 1	ref|Homo sapiens MACROD2 antisense RNA 1 (MACROD2-AS1), transcript variant 2, long non-coding RNA [NR_037841]	chr20	14864898	14910164			lncRNA	agilent G3 V3
A_21_P0010685	7.65729	6.85919	6.92289	7.1294	6.44266	6.22897	6.04324	6.8349	1.68734	0.754753	up	0.022857	0.560806	no	AATCTGCGTTTCATCATCTATAAGAAAGGTACCTATCGAGAACACCCTGCTGGCCAGTGT	ENST00000429505	ens|ENST00000429505|ens|ENST00000593022|ens|ENST00000589531|ens|ENST00000586288				chr1	714435	740255			lncRNA	agilent G3 V3
A_21_P0005202	9.94652	9.47804	9.77432	9.89105	8.80064	9.12849	9.11434	9.62299	1.52189	0.605868	up	0.02288	0.560806	no	CCTTCACCCCGAGACAGGTCCTGACACACCCTCTGGTGCCTCTACTCAAGTGAGAAGTTT	NR_108064	ref|NR_108064|ens|ENST00000479592|ens|ENST00000484550|linc|lnc-FAM20C-3:4	LOC100507642	uncharacterized LOC100507642	ref|Homo sapiens uncharacterized LOC100507642 (LOC100507642), transcript variant 1, long non-coding RNA [NR_108064]	chr7	149717	155461			lncRNA	agilent G3 V3
CUST_11040_PI437859739	6.43053	7.65338	7.22563	7.55561	8.44341	8.21523	8.59519	7.71394	0.491187	-1.02566	down	0.022884	0.560806	yes	AGTGTCAGATGCTTAGGGCTGGCCTTGAGTGTTAGTATAGATATATAAGTAGGTATTTGG	lnc-TTC3-8:1	lnc-TTC3-8:1	lnc-TTC3-8	lnc-TTC3-8	Homo sapiens tetratricopeptide repeat domain 3 (TTC3), transcript variant 1, [NM_003316]	chr21	38846870	38847759			lncRNA	LNCipedia
A_21_P0005840	6.25766	5.57692	5.56225	5.8732	5.31931	5.28638	4.86383	5.36614	1.52477	0.608588	up	0.022885	0.560806	no	GCAACTCTACTGTAACTGGCAACCTTGAATAATGCAGCAAATTCATATTCCAAAATTGTG	NR_103854	ref|NR_103854|ens|ENST00000531654|ens|ENST00000506428|linc|lnc-CA8-3:4	LINC01301	long intergenic non-protein coding RNA 1301	ref|Homo sapiens long intergenic non-protein coding RNA 1301 (LINC01301), long non-coding RNA [NR_103854]	chr8	61314729	61326377			lncRNA	agilent G3 V3
A_21_P0012213	6.4718	8.13387	7.51761	7.77662	8.91315	8.87348	8.85241	8.14406	0.429043	-1.2208	down	0.022939	0.560806	yes	TGAAATGGCATGAAATATGATCTTCAGGGAATGTTTCAGGTGGAGGAAGGGGCTCTTGGT	lnc-BACH1-1:1	linc|lnc-BACH1-1:1|linc|TCONS_l2_00017368|linc|TCONS_l2_00017367|gb|AF490769	lnc-BACH1-1	lnc-BACH1-1:1	gb|Homo sapiens chromosome 21 open reading frame 109 (C21orf109) mRNA, complete cds. [AF490769]	chr21	30565800	30660526			lncRNA	agilent G3 V3
CUST_2429_PI438111429	6.08073	7.28097	6.87878	6.96741	8.25623	8.06231	8.12345	7.14196	0.468456	-1.09401	down	0.022995	0.560806	yes	TGTGACTTTCTTGATGGGGGCAGATGAGATCTTTGTACTGCATTAAGTGGATAGCGCTCA	ENST00000440918	ens|ENST00000440918.1,ens|ENST00000418383.1	SNHG11	SNHG11	small nucleolar RNA host gene 11	chr20	37075359	37079006			lncRNA	Ensembl
CUST_1234_PI437845420	4.48964	5.90493	4.63971	5.22294	6.97945	6.3334	5.81213	6.07693	0.424497	-1.23617	down	0.022999	0.560806	yes	ATTCAAGGTCAAGAGAACAAAAAAGAAATTGAAAAAGCAGGTTCTTTAGGCCAAGGCGAC	lnc-KY-7:1	lnc-KY-7:1	lnc-KY-7	lnc-KY-7	ens|kyphoscoliosis peptidase [Source:HGNC Symbol;Acc:HGNC:26576] [ENST00000506319]	chr3	134828501	134844075			lncRNA	LNCipedia
A_22_P00014121	4.71863	5.66769	5.43026	5.28032	5.70085	5.92754	6.04374	6.2966	0.607957	-0.717958	down	0.023	0.560806	no	TAACAATAGAATAATTACGAAGGCGAGAGAGCTTTCGGAACTGGAATGGCCTGAGCATGG	lnc-SCAPER-1:1	linc|lnc-SCAPER-1:1|gb|BG387304	lnc-SCAPER-1	lnc-SCAPER-1:1	gb|602456053F1 NIH_MGC_15 Homo sapiens cDNA clone IMAGE:4584301 5', mRNA sequence [BG387304]	chr15	76631949	76634404			lncRNA	agilent G3 V3
A_22_P00015842	7.50844	8.55152	7.97386	8.41318	9.83685	9.51345	9.74428	8.36743	0.419357	-1.25375	down	0.023019	0.560806	yes	CACTAAAACTCCTCAGTAGAAGGCAGCTGCATTATCTAAGCGGGGGAACATGTTAAACAG	lnc-TBCCD1-1:2	linc|lnc-TBCCD1-1:2|linc|lnc-TBCCD1-1:1|tc|THC2725487	lnc-TBCCD1-1	lnc-TBCCD1-1:2	linc|LNCipedia lincRNA (lnc-TBCCD1-1), lincRNA [lnc-TBCCD1-1:2]	chr3	186359303	186383492			lncRNA	agilent G3 V3
A_22_P00005761	6.13066	7.10502	6.63449	7.06691	8.37382	8.53992	8.62851	6.94203	0.382412	-1.3868	down	0.02302	0.560806	yes	GAAAAATTGCCAAGAAAACTATTTGGTTGCCTTCAGGCTAGGCTTCTAAGTCTTAGGGGC	NR_027333	ref|NR_027333|linc|lnc-ENKUR-1:1|gb|AK094758|tc|THC2627725	GPR158-AS1	GPR158 antisense RNA 1	ref|Homo sapiens GPR158 antisense RNA 1 (GPR158-AS1), long non-coding RNA [NR_027333]	chr10	25447000	25465205			lncRNA	agilent G3 V3
A_21_P0007364	4.7346	5.32746	4.70947	4.79294	5.56002	5.73339	6.22776	5.19478	0.579198	-0.787871	down	0.023038	0.560806	no	CCAAAACTCACAGATAAGAGACTTGGGTTATTAGGGCAGATGCCAGAAGTCATGGGATCT	lnc-CFL1-1:2	linc|lnc-CFL1-1:2|linc|TCONS_00019671	lnc-CFL1-1	lnc-CFL1-1:2	linc|LNCipedia lincRNA (lnc-CFL1-1), lincRNA [lnc-CFL1-1:2]	chr11	65582236	65585481			lncRNA	agilent G3 V3
CUST_11802_PI437845250111	7.0134	7.17925	7.08717	7.21521	7.60352	7.71957	7.49505	7.18176	0.770455	-0.376217	down	0.023141	0.560806	no	AGTATTAGTGAGTGGTGTCATTGAGCAAACACGAAGTCGGGCTCATCCAAGGATGAGATT	ENST00000580790	ENST00000580790.1	RP11-574K11.28	RP11-574K11.28		chr10	75458909	75490245			lncRNA	GENCODE
CUST_14840_PI437845250111	7.54756	8.57306	8.42551	8.54575	9.70355	9.4058	9.50924	8.61362	0.487987	-1.03509	down	0.023175	0.560806	yes	AATCTGTTACCAGACTTTTATTTAGTACAGACACAGCGCCAGGGGGCTGAGCATTCTTCA	ENST00000555512	ENST00000555512.1	RP11-7F17.3	RP11-7F17.3		chr14	77537006	77542687			lncRNA	GENCODE
A_33_P3239579	7.44447	8.70164	8.37071	8.55395	9.57007	9.38356	9.41952	8.75558	0.495004	-1.01449	down	0.023184	0.560806	yes	TACATACAGCCCACGCAGAGGAAGGGGGGAGGGTCAAGGGGAAAGAAACCTTGACATTCT	NR_034014	ref|NR_034014|ref|NR_034015|ref|NR_108106|ens|ENST00000419531	LINC01135	long intergenic non-protein coding RNA 1135	ref|Homo sapiens long intergenic non-protein coding RNA 1135 (LINC01135), transcript variant 1, long non-coding RNA [NR_034014]	chr1	59250823	59365384			lncRNA	agilent G3 V3
CUST_13821_PI437845250111	7.20601	8.57877	8.038	8.45793	9.57364	9.32943	9.57098	8.55807	0.438957	-1.18785	down	0.023222	0.560806	yes	CTTCCATTGGTTAGCACCAAATAGAGCAAGCCTGAGTAAGCTGCTTATAAAAAGGGGAAA	ENST00000602601	ENST00000602601.1	RP11-214K3.20	RP11-214K3.20		chr12	124452570	124453126			lncRNA	GENCODE
A_22_P00011265	7.59592	8.20989	7.54097	7.76381	9.81345	9.77492	9.76773	7.86071	0.347105	-1.52656	down	0.02324	0.560806	yes	GAATACAAATGATGTATATTCTTTTCTACTCTTCATGTATGGACTAGAGGGGCTTGCACA	NR_110480	ref|NR_110480|ref|NR_110481|ref|NR_015416|linc|lnc-OR4N4-1:8	LOC101927079	uncharacterized LOC101927079	ref|Homo sapiens uncharacterized LOC101927079 (LOC101927079), transcript variant 1, long non-coding RNA [NR_110480]	chr15	22278030	22383564			lncRNA	agilent G3 V3
CUST_7250_PI437845420	7.07185	8.5717	8.10847	8.28344	9.62611	9.39401	9.66259	8.49815	0.409987	-1.28635	down	0.02324	0.560806	yes	AATGAATTCAGGGTGAAACTAGGTAGGACAATGTCCCAGGATTAGTTTGGGGTTGAGCTG	lnc-CDK5-3:1	lnc-CDK5-3:1	lnc-CDK5-3	lnc-CDK5-3	Homo sapiens cyclin-dependent kinase 5 (CDK5), transcript variant 1, [NM_004935]	chr7	150723570	150725317			lncRNA	LNCipedia
A_21_P0005359	5.88857	7.00107	6.51297	6.62968	8.00954	7.51119	8.13272	6.8594	0.460049	-1.12014	down	0.023276	0.560806	yes	TAAAGATGAGTCTTTGGTCAGCATGTGATGAAAAGAATGAAGACACTGGGGAAGTGGGGA	NR_038393	ref|NR_038393|linc|lnc-IL6-3:6|linc|lnc-IL6-3:1|linc|lnc-IL6-3:7	LOC100506178	uncharacterized LOC100506178	ref|Homo sapiens uncharacterized LOC100506178 (LOC100506178), long non-coding RNA [NR_038393]	chr7	22602955	22613617			lncRNA	agilent G3 V3
CUST_1125_PI437947525111	5.8781	7.49958	6.8389	7.11919	8.35163	8.55363	8.30728	7.37698	0.402362	-1.31344	down	0.02328	0.560806	yes	CACTGCCAATGGAAATTGCAGAAATAGATCAACTGCAAAAGGTTACATAGGGGACCCGCA	TCONS_00018165	TCONS_00018165	linc-ZNF33A-3	linc-ZNF33A-3	Homo sapiens zinc finger protein 33A (ZNF33A), transcript variant 4, [NM_001278171]	chr10	37908136	37921807			lncRNA	UCSC
A_21_P0010278	6.30615	7.22027	6.67777	7.18936	8.40383	8.7783	8.56512	7.05391	0.391775	-1.3519	down	0.023319	0.560806	yes	AATTCAGAGACCATGAAGTGAAACTGATGTAGAAACTCCCTGGAAGGTTTCACTGGGGAC	lnc-PIGP-1:1	linc|lnc-PIGP-1:1|linc|TCONS_00029124	lnc-PIGP-1	lnc-PIGP-1:1	linc|LNCipedia lincRNA (lnc-PIGP-1), lincRNA [lnc-PIGP-1:1]	chr21	38411520	38414294			lncRNA	agilent G3 V3
CUST_15300_PI437845250111	8.24999	9.5401	8.8669	9.23604	10.4999	10.4149	10.298	9.34474	0.445614	-1.16613	down	0.023344	0.560806	yes	TATAAAAGTTATAAATAAGGGGCTTTCAAAACAAGGCGGGGGCAAATCTGGAGTGGGGCG	ENST00000512295	ENST00000512295.1	RP11-23P13.4	RP11-23P13.4		chr15	42118224	42120053			lncRNA	GENCODE
A_22_P00007797	4.14853	4.87272	4.84754	4.75508	6.06057	5.9988	6.19868	4.79865	0.46387	-1.10821	down	0.023365	0.560806	yes	ATAAATAGCGTCTGGAAGCAGGACCTGAAGTAGGATCAGTTTTGGACAGAGCTGGCAATT	lnc-HOMER1-1:1	linc|lnc-HOMER1-1:1|linc|TCONS_00010966|gb|AI829998	lnc-HOMER1-1	lnc-HOMER1-1:1	gb|wj85e10.x1 NCI_CGAP_Lym12 Homo sapiens cDNA clone IMAGE:2409642 3', mRNA sequence [AI829998]	chr5	78654496	78663947			lncRNA	agilent G3 V3
A_22_P00000854	6.76399	7.73107	7.35127	7.50305	8.83232	9.01114	9.04991	7.51833	0.415932	-1.26558	down	0.023382	0.560806	yes	TTCAAAGGGTGCTGCTGGAGCTGTCCAAGGGGTGGCCATTCTTCGGGGAATGAGCTGAAA	lnc-AGMAT-3:1	linc|lnc-AGMAT-3:1	lnc-AGMAT-3	lnc-AGMAT-3:1	linc|LNCipedia lincRNA (lnc-AGMAT-3), lincRNA [lnc-AGMAT-3:1]	chr1	16066545	16076391			lncRNA	agilent G3 V3
CUST_15_PI437947525	7.00009	6.83073	6.77205	6.95218	6.55395	6.50427	6.80734	6.65918	1.19547	0.257575	up	0.023398	0.560806	no	CAGTTAAACTGGTCCAAATGCCTGAGCATAACCAAAATCTTTCCTCATTCACTCTTCACG	TCONS_l2_00027041	TCONS_L2_00027041	linc-OCM-1	linc-OCM-1		chr7	5886952	5893996			lncRNA	UCSC
A_33_P3667419	4.70542	5.66457	5.16792	5.2148	5.79552	6.21604	5.61919	5.93735	0.613933	-0.703848	down	0.023402	0.560806	no	AAACTTCCTTCAAATACCTTTGAATCCTGCTGAAAAGAGCATGGCCACAGATAGTTTCCT	NR_037896	ref|NR_037896|ens|ENST00000504339|linc|lnc-CDH10-2:1|gb|BC040315	LOC340107	uncharacterized LOC340107	ref|Homo sapiens uncharacterized LOC340107 (LOC340107), long non-coding RNA [NR_037896]	chr5	24835389	24840692			lncRNA	agilent G3 V3
CUST_161_PI437958105111	7.66898	9.20148	8.78929	9.14597	10.2414	10.0408	10.0932	9.3515	0.426229	-1.2303	down	0.023402	0.560806	yes	AGAATCCATTGAGGTGGAGCGGGGTGGAGTTGCTCGCTTCCAGTGCCTGATCCAGGGGGT	NR_126565	NR_126565.1	LOC343052	LOC343052	immunoglobulin superfamily DCC subclass member 3 pseudogene	chr1	153766422	153768778			lncRNA	RefSeq
A_21_P0009527	4.44099	5.92804	5.4416	5.42528	6.39618	6.78508	6.28923	6.00633	0.479557	-1.06023	down	0.023417	0.560806	yes	ATACATAAAAGCCATCATGAGGAAGGATGTCAGTGGCTCACAATGAAAGGACGAAGGGAC	lnc-PIEZO2-1:1	linc|lnc-PIEZO2-1:1|linc|TCONS_00026420	lnc-PIEZO2-1	lnc-PIEZO2-1:1	linc|LNCipedia lincRNA (lnc-PIEZO2-1), lincRNA [lnc-PIEZO2-1:1]	chr18	11159317	11159699			lncRNA	agilent G3 V3
A_24_P136470	6.21956	7.30926	7.61729	6.92741	7.94197	7.82991	8.24557	7.86846	0.516522	-0.953099	down	0.02344	0.560806	no	AGAATCCTTTATGCCCAGCAGGTCTCCATGTGTGGTGATCCTGCCTGTTATCATGATTAT	NR_027795	ref|NR_027795|ens|ENST00000463944|ens|ENST00000465856|ens|ENST00000377662	BTN2A3P	butyrophilin, subfamily 2, member A3, pseudogene	ref|Homo sapiens butyrophilin, subfamily 2, member A3, pseudogene (BTN2A3P), non-coding RNA [NR_027795]	chr6	26421619	26430816	GO:0016021(integral to membrane)		lncRNA	agilent G3 V3
A_22_P00002250	5.24296	5.26991	5.15315	6.01306	4.45787	4.43379	5.07323	4.71201	1.68243	0.750544	up	0.023442	0.560806	no	CCACATCCGTTATACAATACATGTTTTGTAGTAAAAGTGTTTTGTTGTGCCGTAAGATAC	lnc-C10orf122-2:1	linc|lnc-C10orf122-2:1|gb|BC015213|gb|BX113742|tc|THC2715658	lnc-C10orf122-2	lnc-C10orf122-2:1	gb|Homo sapiens, clone IMAGE:3917216, mRNA, partial cds. [BC015213]	chr10	127407339	127407934			lncRNA	agilent G3 V3
CUST_12201_PI437845250111	5.2807	6.6551	6.4034	6.32917	7.47253	6.98228	7.32011	6.90537	0.498968	-1.00298	down	0.023458	0.560806	yes	TGGGATATATGGGGGCAGGGAGTCTCTGCATGGCCGATGTTTGAATTAAAATACAGCTTT	ENST00000605518	ENST00000605518.1	RP11-122K13.14	RP11-122K13.14		chr10	135137576	135138249			lncRNA	GENCODE
CUST_19139_PI437845250111	7.56347	8.58929	8.10589	8.87511	9.54307	9.25486	9.58425	8.82145	0.493983	-1.01747	down	0.023477	0.560806	yes	TGTTTAATGAGCAAATTCGTCTTAGCAAATATGAAACTGCCACAGAGAGGAGGAGGGGGG	ENST00000589456	ENST00000589456.1	CTD-2537I9.12	CTD-2537I9.12		chr19	56173267	56186081			lncRNA	GENCODE
A_22_P00006738	9.90856	10.9977	10.325	9.68404	11.3746	11.4129	11.3885	10.7404	0.499908	-1.00027	down	0.023483	0.560806	yes	TCACCAGAATACCTCCAATCCCTTCCCTGGAAACACAGAATAAATTCCTATAGAAAGTTA	ENST00000528119	ens|ENST00000528119|ens|ENST00000527492|linc|lnc-FSHB-2:3|linc|lnc-FSHB-2:1				chr11	29640349	29652211			lncRNA	agilent G3 V3
A_21_P0001632	8.10565	9.60532	9.23335	9.20127	10.2531	10.0399	10.1634	9.78309	0.491932	-1.02347	down	0.023485	0.560806	yes	AACTAATATTATAGGATAAAACTGGATGGCAAAGGCTGAAGACTTGGGGGTGTCAGGAAT	lnc-NVL-3:1	linc|lnc-NVL-3:1|linc|TCONS_00001839	lnc-NVL-3	lnc-NVL-3:1	linc|LNCipedia lincRNA (lnc-NVL-3), lincRNA [lnc-NVL-3:1]	chr1	224284516	224298709			lncRNA	agilent G3 V3
A_22_P00018556	6.23205	6.18321	5.9204	6.56197	5.00151	5.29844	5.78891	5.86619	1.66514	0.735646	up	0.023541	0.560806	no	TAAATAAATGGTATCTGAGAACCTACCTCTGGTGATGGTCATATCGGTGTCTCCGAGGGT	lnc-AAAS-1:1	linc|lnc-AAAS-1:1|tc|THC2661571|tc|THC2747430	lnc-AAAS-1	lnc-AAAS-1:1	tc|ALU6_HUMAN (P39193) Alu subfamily SP sequence contamination warning entry, partial (24%) [THC2661571]	chr12	53692448	53694098			lncRNA	agilent G3 V3
A_21_P0001511	4.51884	5.34016	4.97451	4.85257	6.12368	5.71479	6.3047	5.18018	0.532437	-0.909318	down	0.023576	0.560806	no	GCCCAGCAAAGCTGTAGCCAACGCAAAGGCCTGTAAGCATGAAATAAATCTTTATTATTG	lnc-C1orf168-2:1	linc|lnc-C1orf168-2:1|linc|lnc-C1orf168-2:3|linc|TCONS_00001504|linc|TCONS_00002384	lnc-C1orf168-2	lnc-C1orf168-2:1	linc|LNCipedia lincRNA (lnc-C1orf168-2), lincRNA [lnc-C1orf168-2:1]	chr1	57093428	57110930			lncRNA	agilent G3 V3
CUST_2590_PI437845250111	5.43488	5.59606	6.26261	5.76806	3.26542	4.07228	4.5671	5.38391	2.71928	1.44322	up	0.02358	0.560806	yes	CTCCTGCTCTACTGATGGTGATTCCACAGCTTTGTGAGGAATAAGTTAAGATGAATTACA	ENST00000456125	ENST00000456125.1	RP11-195C7.1	RP11-195C7.1		chr1	176176784	176198466			lncRNA	GENCODE
CUST_9418_PI437859739	5.69885	7.28166	6.77637	6.92269	8.10753	8.03366	8.16692	7.24053	0.430098	-1.21726	down	0.023617	0.560806	yes	AGCATTTAGAGACCTGTAGAATGAACTTAACTTCTGAAAACTGGGTGCGGGGCCAATAGA	lnc-CHRNA1-4:2	lnc-CHRNA1-4:2	lnc-CHRNA1-4	lnc-CHRNA1-4	Homo sapiens cholinergic receptor, nicotinic, alpha 1 (muscle) (CHRNA1), transcript variant 1, [NM_001039523]	chr2	175490584	175499307			lncRNA	LNCipedia
A_22_P00014471	5.95242	7.34126	6.83581	7.27719	8.13065	8.16347	8.09621	7.42392	0.465904	-1.10189	down	0.023639	0.560806	yes	AAGGGCCACATGCGTGCCAGGGACGCGAGCCCCGGCCACAGGGACATAGCAGCCTAGAAG	lnc-SHANK2-1:3	linc|lnc-SHANK2-1:3|linc|lnc-SHANK2-1:2|tc|THC2721260	lnc-SHANK2-1	lnc-SHANK2-1:3	tc|ALU8_HUMAN (P39195) Alu subfamily SX sequence contamination warning entry, partial (5%) [THC2721260]	chr11	70227196	70244408			lncRNA	agilent G3 V3
CUST_20640_PI437845250111	4.95447	5.22893	5.08078	5.63787	6.2837	5.87242	5.79154	5.5381	0.639082	-0.645928	down	0.023642	0.560806	no	GTGATCACCAAATAGGGGAACAACTGAAAAATGTGAATGAAAGAAGTATGTACCTATACT	ENST00000456333	ENST00000456333.1	MED14-AS1	MED14-AS1	MED14 antisense RNA 1 [Source:HGNC Symbol;Acc:40162]	chrX	40594652	40597950			lncRNA	GENCODE
CUST_336_PI437947525111	8.50259	8.25843	8.38637	8.22658	8.08093	8.09701	8.121	8.22228	1.15925	0.213189	up	0.023661	0.560806	no	TGTCACCAAGTTCAATTCTGCCATTTTGTCCAGGCCACCTTGGTTCTTGTAATGGTGTGT	TCONS_00015260	TCONS_00015260	linc-LEPROTL1-7	linc-LEPROTL1-7	Homo sapiens leptin receptor overlapping transcript-like 1 (LEPROTL1), transcript variant 1, [NM_015344]	chr8	28911179	28911635			lncRNA	UCSC
CUST_7157_PI437845420	8.00942	8.30779	8.24639	9.43469	9.31168	9.3099	9.88891	9.69697	0.482202	-1.05229	down	0.023698	0.560806	yes	AGAAGAAGTAAAGATGCTAGTGCAGGGCATAAGGACAGCAATGGTTGCATCAACTGTGAA	lnc-TAS2R5-1:1	lnc-TAS2R5-1:1	lnc-TAS2R5-1	lnc-TAS2R5-1	Homo sapiens taste receptor, type 2, member 5 (TAS2R5), [NM_018980]	chr7	141511604	141512057			lncRNA	LNCipedia
CUST_6576_PI437859739	6.24807	7.50346	6.79666	7.09192	8.55462	8.20099	8.58186	7.23926	0.425091	-1.23416	down	0.023722	0.560806	yes	AGTTCTCAAGATTGAGTTACATGAACTCTGATGAGGGGGAGAAAATGTCTGGGAGGAGGA	lnc-C18orf63-3:2	lnc-C18orf63-3:2	lnc-C18orf63-3	lnc-C18orf63-3	Homo sapiens chromosome 18 open reading frame 63 (C18orf63), [NM_001174123]	chr18	71816016	71822728			lncRNA	LNCipedia
CUST_381_PI437956274	9.97129	9.95586	10.2931	9.61843	8.73746	8.60139	8.48266	9.8578	2.05599	1.03983	up	0.02374	0.560806	yes	GTGTTCCCTGTGTCTTTCTGAATCTGGTTCATCAGCCTTCTCTGCTGTTATGTAAACTGT	NR_138070	NR_138070.1	TCTE3	TCTE3	t-complex-associated-testis-expressed 3	chr6	170149605	170151679			lncRNA	RefSeq
A_22_P00024782	12.698	13.227	12.8566	12.6744	13.4933	13.4438	13.3087	13.0893	0.722075	-0.46978	down	0.023845	0.560806	no	TGCTGCGTCATGTGAAAGCCTTCCCCACTATCATGGCCTGCCCTGGATTCTCATGGAATT	lnc-CLDN5-1:2	linc|lnc-CLDN5-1:2|linc|lnc-CLDN5-1:1|linc|lnc-CLDN5-1:5|linc|lnc-CLDN5-1:4	lnc-CLDN5-1	lnc-CLDN5-1:2	linc|LNCipedia lincRNA (lnc-CLDN5-1), lincRNA [lnc-CLDN5-1:2]	chr22	19538881	19554330			lncRNA	agilent G3 V3
CUST_14489_PI437845250111	9.95597	10.5163	10.5038	10.3377	10.7931	10.7186	10.7946	10.6393	0.753684	-0.407968	down	0.02386	0.560806	no	TATAAAAAGAGAGAAAAGGGTGAGGTCAGGCCCCGTCTCCTCATGATGCTTTCACAGTAT	ENST00000554286	ENST00000554286.1	RP11-903H12.3	RP11-903H12.3		chr14	21161639	21175279			lncRNA	GENCODE
A_22_P00006876	4.64192	6.1989	5.86336	5.89028	6.88989	7.18179	6.72667	6.38674	0.451357	-1.14766	down	0.023862	0.560806	yes	ACCAAAAAGGGACATAATTGTGTGGTGAAAATAACAAGGGACTTCAAATCAGAAAACCCA	ENST00000524855	ens|ENST00000524855|linc|lnc-GALNTL4-1:2|linc|lnc-GALNTL4-1:1|linc|TCONS_00019575				chr11	11264734	11265262			lncRNA	agilent G3 V3
CUST_4156_PI437845420	6.10901	5.38528	5.5624	6.58202	4.75503	4.67055	5.49014	4.68506	2.01319	1.00948	up	0.023899	0.560806	yes	CATCTCATCGCTTAGCCCAGCGTTTGTCTCACATCTTGTGTGTAATGCCAGCAACTAAAT	lnc-PRELID2-1:6	lnc-PRELID2-1:6	lnc-PRELID2-1	lnc-PRELID2-1	Homo sapiens PRELI domain containing 2 (PRELID2), transcript variant 3, [NM_138492]	chr5	145083654	145133942			lncRNA	LNCipedia
A_22_P00018582	7.49823	8.70901	8.20209	8.56806	9.80191	9.69598	9.6247	8.57629	0.441237	-1.18037	down	0.023938	0.560806	yes	TTTAGCAGCTGAGCTCCTGAGGCGAGAGGAGAGGAAGGGCAAGGGGGCCACAGTGATGCT	lnc-CCDC102A-1:1	linc|lnc-CCDC102A-1:1|gb|DB071456	lnc-CCDC102A-1	lnc-CCDC102A-1:1	gb|DB071456 TESTI4 Homo sapiens cDNA clone TESTI4014279 5', mRNA sequence [DB071456]	chr16	57655945	57665559			lncRNA	agilent G3 V3
CUST_1103_PI437956274111	7.53824	8.61336	8.04952	8.43938	9.83811	9.57712	9.84262	8.40157	0.419071	-1.25473	down	0.023977	0.560806	yes	ATGGACCAAAGGACTTAAGAATTTGGGGGGAAGTAAGGGGAAAACGTTAGGTGCTAACCA	NR_033789	NR_033789.2	SPRNP1	SPRNP1	shadow of prion protein pseudogene 1	chr10	135380437	135383462			lncRNA	RefSeq
A_21_P0009565	4.35155	5.99389	6.24	7.13026	7.92696	7.91423	8.29363	7.13257	0.270196	-1.88792	down	0.02398	0.560806	yes	CAACATGGAAAGGATCCAGAATCTAAAATATTCCTGGAAATGGAGAGTCCTGACATGATG	lnc-RNF152-3:1	linc|lnc-RNF152-3:1|linc|lnc-RNF152-3:2|linc|TCONS_00026538|linc|TCONS_00026539	lnc-RNF152-3	lnc-RNF152-3:1	linc|LNCipedia lincRNA (lnc-RNF152-3), lincRNA [lnc-RNF152-3:1]	chr18	59246663	59274234			lncRNA	agilent G3 V3
CUST_1568_PI438111429	7.87128	9.31544	9.41692	9.03356	10.5669	10.5571	10.5025	9.4295	0.391017	-1.3547	down	0.024	0.560806	yes	TCTCAGTCAGCCCAGGGAGAAGAAGAAGATGGTCCACACCCAAGTGCAGGGAACATCGTG	ENST00000524947	ens|ENST00000524947.1,ens|ENST00000532922.1	KRTAP5-AS1	KRTAP5-AS1	KRTAP5-1/KRTAP5-2 antisense RNA 1	chr11	1592583	1618813			lncRNA	Ensembl
CUST_4780_PI437845250111	12.7077	12.9685	12.6815	13.5185	13.6799	13.3783	13.6106	13.7028	0.648945	-0.623831	down	0.024005	0.560806	no	CCTCAGCCTCCCGAGTAGCCGGGACTACAGGTAGAGACACTTTTGACTTGATCTCTGCAG	ENST00000427619	ENST00000427619.1	AC010148.1	AC010148.1		chr2	235742959	235822028			lncRNA	GENCODE
CUST_18717_PI437845250111	8.34516	8.15206	8.04521	8.29241	7.87075	7.97411	8.03932	8.01856	1.17529	0.233023	up	0.024045	0.560806	no	TTTCCAGTCACATCCCAGGAGCCCTAAATACATCCAGATAAGGACGAACTAATTCCTGTG	ENST00000590492	ENST00000590492.1	CTD-2540B15.6	CTD-2540B15.6		chr19	33708723	33712076			lncRNA	GENCODE
CUST_621_PI437944915111	7.45207	6.72027	7.08829	7.32338	7.5614	7.73267	8.408	7.81032	0.602028	-0.732097	down	0.024137	0.560806	no	TCCACTGAGGTGTGAGTGAGGAGAACCTGGCCAAGCTGATCCAGCATGCCAATGTACAGG	NR_073560	NR_073560.1	STXBP2	STXBP2	Homo sapiens syntaxin binding protein 2 (STXBP2), transcript variant 4, non-coding RNA	chr19	7701986	7712760			lncRNA	RefSeq
A_22_P00005395	6.71152	8.06391	7.88802	8.00477	9.02721	8.70202	9.45079	8.30667	0.433885	-1.20462	down	0.024159	0.560806	yes	AGGAAAACCTAGTGAAGACTATCGTTGGTCTTGCTCCTTTTATCAAGGAGTAGAGGGGCT	ENST00000523563	ens|ENST00000523563|linc|lnc-DSCC1-1:1				chr8	120884717	120886723			lncRNA	agilent G3 V3
CUST_1158_PI437944915	4.37964	5.82035	5.6012	5.50652	6.67843	7.18553	6.29428	6.03702	0.428721	-1.22189	down	0.02416	0.560806	yes	ATCAAGACCTGCAGCAGAGGTCTCAGAGCTCAAGGCAGACAGCAAAGAAGGACCGCAAGC	lnc-SART1-1:4	lnc-SART1-1:4	lnc-SART1-1	lnc-SART1-1	Homo sapiens squamous cell carcinoma antigen recognized by T cells (SART1), [NM_005146]	chr11	65713126	65714767			lncRNA	LNCipedia
CUST_13304_PI437845420	9.0855	10.3406	10.1308	9.88148	10.7782	10.5593	10.8823	10.6227	0.554391	-0.851023	down	0.024183	0.560806	no	CACTTTACTGCAGTGCTTTAAGGAAAGCAAGAGAGAGCTTGGGAGAAGGGGGATCATTAT	lnc-MAGI1-3:1	lnc-MAGI1-3:1	lnc-MAGI1-3	lnc-MAGI1-3	Homo sapiens membrane associated guanylate kinase, WW and PDZ domain containing 1 (MAGI1), transcript variant 2, [NM_004742]	chr3	65126173	65135555			lncRNA	LNCipedia
CUST_18405_PI437845420	4.85212	5.85721	5.70535	5.60138	6.39552	6.24591	6.83653	5.97579	0.551174	-0.859422	down	0.024185	0.560806	no	ATGGGAGCGATTCGAGTTATAATTGGTTGTGAAGGAGGGGTCTAGGTACAGATGACTGAG	lnc-PTMS-1:1	lnc-PTMS-1:1	lnc-PTMS-1	lnc-PTMS-1	Homo sapiens parathymosin (PTMS), [NM_002824]	chr12	6874681	6880041			lncRNA	LNCipedia
CUST_7622_PI437845250111	8.34685	7.64691	8.50414	7.95713	5.87483	5.9449	6.58874	7.91882	2.89173	1.53193	up	0.024202	0.560806	yes	TGGTTTCTGGTGCAAGCGGTCTTCTCTGTCTTCTTTATGGCCAGTAAAATTCTCCAGAAG	ENST00000501173	ENST00000501173.2	CTC-228N24.3	CTC-228N24.3		chr5	127302241	127418767			lncRNA	GENCODE
CUST_18006_PI437845250111	5.81642	5.36831	6.72934	6.01843	4.82359	4.44984	4.8172	5.51978	2.1148	1.08052	up	0.024203	0.560806	yes	GACTTCTTCCTCAGATAAATGAACATAAAGACCTACATGTGGACTTTTGCTTATCATGTA	ENST00000586922	ENST00000586922.2	RP11-158H5.7	RP11-158H5.7		chr18	32860831	32870165			lncRNA	GENCODE
CUST_12968_PI437845420	8.62847	9.85443	9.65236	9.55231	10.5222	10.2664	10.3176	10.0431	0.548891	-0.865408	down	0.024205	0.560806	no	AGACTAAAGTTGGAGATCCATAAAGCAAAATGTATATGTGCAGGGGGTGTTTTGTGTAAA	lnc-SLC25A43-1:1	lnc-SLC25A43-1:1	lnc-SLC25A43-1	lnc-SLC25A43-1	Homo sapiens solute carrier family 25, member 43 (SLC25A43), [NM_145305]	chrX	118594596	118594873			lncRNA	LNCipedia
A_21_P0011753	10.9153	10.6593	10.9201	10.4156	11.5616	11.512	11.4121	10.854	0.656393	-0.607369	down	0.024238	0.560806	no	ATGACTGAGAACTGCGATATGAAAGGTGAGTCCTGCCCCTAGGCTGTGCCCTGGACTGCA	TCONS_l2_00013129	linc|TCONS_l2_00013129	XLOC_l2_007063		linc|BROAD Institute lincRNA (XLOC_l2_007063), lincRNA [TCONS_l2_00013129]	chr19	43882722	43883356			lncRNA	agilent G3 V3
CUST_2394_PI437944915	4.6001	5.34156	5.34572	4.79735	5.54922	6.29121	5.73087	5.585	0.587275	-0.767891	down	0.024239	0.560806	no	CAAAGTCACTGCTACAAAATCTCTTTCCATTGAAGTGGACCATGAAGCTAAAAATCAAAA	lnc-RPE65-2:1	lnc-RPE65-2:1	lnc-RPE65-2	lnc-RPE65-2	Homo sapiens retinal pigment epithelium-specific protein 65kDa (RPE65), [NM_000329]	chr1	68847123	68847340			lncRNA	LNCipedia
A_22_P00008375	4.48744	5.97636	5.00812	5.53916	7.20357	6.91484	6.67544	5.70352	0.386469	-1.37157	down	0.024258	0.560806	yes	ATTCACAAAGACAGCAACAATAATGATGCTGCCGTGGAAAAGGCCAAAGGTAAAGAAGAG	ENST00000424017	ens|ENST00000424017|linc|lnc-JAM2-5:2				chr21	26427847	26442219			lncRNA	agilent G3 V3
A_33_P3483634	7.51464	8.91953	8.37162	8.88845	9.88231	9.58744	9.64857	9.0415	0.461244	-1.1164	down	0.024258	0.560806	yes	GAGTCCTGCAAATCCAAATCCACACAACTGTAATATGATAAAGTATCTAACTTTGGGGGT	NR_027108	ref|NR_027108|linc|lnc-CPEB4-4:2|linc|lnc-CPEB4-4:3|gb|BC033564	LOC285593	uncharacterized LOC285593	ref|Homo sapiens uncharacterized LOC285593 (LOC285593), transcript variant 1, long non-coding RNA [NR_027108]	chr5	173006646	173012071			lncRNA	agilent G3 V3
A_21_P0006867	12.8061	12.9874	13.0657	12.9286	13.602	13.4927	13.5474	12.9812	0.72756	-0.458862	down	0.024265	0.560806	no	TAATTCTTTGGGGAAAATTAATTCACCAGAAGCCCCCCTGGGAAGGGCATGGTAATTGCT	lnc-C10orf136-1:11	linc|lnc-C10orf136-1:11|linc|lnc-C10orf136-1:13|linc|TCONS_00018188|linc|TCONS_00018189	lnc-C10orf136-1	lnc-C10orf136-1:11	linc|LNCipedia lincRNA (lnc-C10orf136-1), lincRNA [lnc-C10orf136-1:11]	chr10	44407893	44478430			lncRNA	agilent G3 V3
A_24_P300302	5.59217	6.45609	6.03338	5.84998	7.42185	7.79747	8.08421	6.15694	0.383629	-1.38222	down	0.024304	0.560806	yes	AAGCCTTAATAGATAGTGCAACAACCAATGGATTTGATGATTTTGGGGACTACATCTTTG	NR_026867	ref|NR_026867|ens|ENST00000520773|gb|AK096536|gb|AK097462	ZNF300P1	zinc finger protein 300 pseudogene 1 (functional)	ref|Homo sapiens zinc finger protein 300 pseudogene 1 (functional) (ZNF300P1), non-coding RNA [NR_026867]	chr5	150310325	150325851			lncRNA	agilent G3 V3
CUST_14537_PI437845250111	8.09772	8.57956	8.05995	8.36223	9.7047	9.4792	9.4805	8.35597	0.506899	-0.980231	down	0.024319	0.560806	no	CAGAACTGTACTCTTAATCTCTGTAGTGAAAGTGGGGGGTAGTTTAAGAATTTATTAACC	ENST00000555045	ENST00000555045.1	DHRS4-AS1	DHRS4-AS1	DHRS4 antisense RNA 1	chr14	24408822	24423375			lncRNA	GENCODE
A_21_P0004350	5.06089	5.37894	5.74981	5.05953	6.30563	6.70541	5.71259	5.85798	0.561317	-0.833111	down	0.024344	0.560806	no	TGGTAGTCAAAGTCTACACTCACACAAGAAAGAACAAGGCTCTTGGTTTCTGTGACCCAG	lnc-SLC12A7-1:1	linc|lnc-SLC12A7-1:1|linc|TCONS_00010232	lnc-SLC12A7-1	lnc-SLC12A7-1:1	linc|LNCipedia lincRNA (lnc-SLC12A7-1), lincRNA [lnc-SLC12A7-1:1]	chr5	1040857	1048427			lncRNA	agilent G3 V3
A_22_P00018178	12.3327	13.1735	13.4523	12.8956	14.244	14.2347	14.0729	13.2742	0.502457	-0.992928	down	0.024363	0.560806	no	ATGTTTCACTCTTTGCTGGAGTTTACTTTAAAAGCCTCCCTTTCCCTTCAACATTATCAA	ENST00000502275	ens|ENST00000502275|linc|lnc-ZNF608-10:1				chr5	124705857	124706617			lncRNA	agilent G3 V3
A_21_P0006451	5.59245	7.08883	6.47602	6.65191	8.50078	7.73271	7.61433	7.08582	0.411479	-1.28111	down	0.024416	0.560806	yes	TATATCTACTACGTCTCAAAAAGTGGGACAGAGACAGAGATGGGAGAGGGGATGCAAAGA	ENST00000433646	ens|ENST00000433646|linc|lnc-KDM5C-1:1|linc|TCONS_00017061				chrX	53122891	53124040			lncRNA	agilent G3 V3
CUST_18561_PI437845250111	7.68877	8.63253	8.53559	8.73808	9.6507	9.41315	9.88678	8.74769	0.491125	-1.02584	down	0.024422	0.560806	yes	TATTTAACAGAATTTAACTCAGCCATCCAAGCTCTGAAAAACCCCAAGTGGGGAGGGGCT	ENST00000597411	ENST00000597411.1	AC005253.2	AC005253.2		chr19	18668585	18672370			lncRNA	GENCODE
A_22_P00004308	4.39772	5.62337	5.03092	5.52781	6.53175	6.49399	6.10564	5.6331	0.484254	-1.04616	down	0.024458	0.560806	yes	TCAAAATTACGTAAATACAACAAAAGAAAGTGACATATATAAATGATATTAACACATCAT	ENST00000532109	ens|ENST00000532109|linc|lnc-CNTN5-1:1				chr11	98547120	98554465			lncRNA	agilent G3 V3
CUST_18746_PI437845420	5.32575	6.77819	6.31217	6.20345	7.59417	7.30238	7.29061	6.69531	0.477732	-1.06573	down	0.024497	0.560806	yes	ATGAGTGAATGAATGAATAAATAAACCAAGAATTTAAGAAAGGGGAGAAAAGGCAAAAAA	lnc-CHMP2B-6:2	lnc-CHMP2B-6:2	lnc-CHMP2B-6	lnc-CHMP2B-6	Homo sapiens charged multivesicular body protein 2B (CHMP2B), transcript variant 1, [NM_014043]	chr3	85008155	85009589			lncRNA	LNCipedia
A_22_P00024912	10.584	10.7519	10.3667	10.4937	10.0775	10.1547	9.99827	10.4477	1.30091	0.379519	up	0.024504	0.560806	no	TTTCATTGATTGGCTGACTGTCAAATCGGAATCTGATCTGCCCCATTGACAATGCCTTGG	XR_424492	ref|XR_424492|ref|XR_429354|ref|XR_432971|linc|lnc-BAZ1A-1:4	LOC102723366	uncharacterized LOC102723366	ref|PREDICTED: Homo sapiens uncharacterized LOC102723366 (LOC102723366), ncRNA [XR_424492]						lncRNA	agilent G3 V3
A_22_P00020389	4.51377	5.48593	4.79294	5.07596	5.55051	6.26889	5.73054	5.53425	0.5728	-0.803897	down	0.024519	0.560806	no	ATTGCGATAGTGTTTGTACCTGTCACTGTGAGCCCTGAAAAGAGACAGAAGAAAACGCGA	ENST00000512310	ens|ENST00000512310|linc|lnc-BTF3-1:1|linc|TCONS_00009424|gb|DB294021			ens|long intergenic non-protein coding RNA 1385 [Source:HGNC Symbol;Acc:HGNC:50657] [ENST00000512310]	chr5	72747322	72749220			lncRNA	agilent G3 V3
A_33_P3368771	4.6387	5.33117	5.19043	5.26991	5.52007	6.02105	6.28869	5.54093	0.600763	-0.735133	down	0.024545	0.560806	no	TTCTTGAAGAAGGACCATGTGAATTTCCTGACAGAGAACGGGGATGGGTTTCTGAAAGCA	NR_026991	ref|NR_026991|linc|lnc-C3orf37-1:1|gb|BI551905|tc|THC2503211	H1FX-AS1	H1FX antisense RNA 1	ref|Homo sapiens H1FX antisense RNA 1 (H1FX-AS1), long non-coding RNA [NR_026991]	chr3	129035113	129043412			lncRNA	agilent G3 V3
A_22_P00011155	4.75381	5.95108	6.51318	7.04778	7.62082	7.31401	8.1647	7.44168	0.337078	-1.56884	down	0.024557	0.560806	yes	TCTTGTGCTGGTTCTCCTGCACAGCGTCTAGCATGTTCACCAGCTTGTCCAGGAGCGTGA	lnc-OBFC2A-5:1	linc|lnc-OBFC2A-5:1	lnc-OBFC2A-5	lnc-OBFC2A-5:1	linc|LNCipedia lincRNA (lnc-OBFC2A-5), lincRNA [lnc-OBFC2A-5:1]	chr2	192711278	192901485			lncRNA	agilent G3 V3
CUST_1909_PI437845250	4.35255	4.76301	4.70981	5.37708	5.87507	5.36532	5.39485	5.47026	0.604676	-0.725765	down	0.024563	0.560806	no	AGGAAAGATAAATCTGACCACTTTAAAGTCAGTCAGTATACCTACAGACATTCAGTTGAG	ENST00000424517	ENST00000424517.3	RP4-717I23.3	RP4-717I23.3		chr1	93730234	93790206			lncRNA	GENCODE
A_22_P00001290	5.48332	6.62227	6.3851	6.43963	7.45795	7.40917	7.22507	6.63032	0.518335	-0.948042	down	0.024595	0.560806	no	AATGATGTACCTTTTACATCTGGCAGAGGGCCAGGACAGTTCTGGGGTTCATATTTCTCT	ENST00000419326	ens|ENST00000419326|linc|lnc-ANLN-2:1|linc|TCONS_00012995|gb|DA935136			gb|DA935136 SPLEN2 Homo sapiens cDNA clone SPLEN2006323 5' [DA935136]	chr7	36790292	36802686			lncRNA	agilent G3 V3
A_33_P3217009	9.02247	9.28341	9.26159	9.05793	9.67341	9.59522	9.75389	9.22154	0.755411	-0.404666	down	0.024596	0.560806	no	TTTCCGCGAAAATCAGTTCCGCCTCTGCCCCAAGAGCCAAGAGGGGTGGAAAGGAAGAGA	NR_036484	ref|NR_036484|linc|lnc-PTPRZ1-2:1|gb|AK057037|tc|THC2525669	FEZF1-AS1	FEZF1 antisense RNA 1	ref|Homo sapiens FEZF1 antisense RNA 1 (FEZF1-AS1), long non-coding RNA [NR_036484]	chr7	121943711	121950131			lncRNA	agilent G3 V3
A_21_P0002452	3.99523	4.82568	4.77308	5.2037	5.80894	5.53017	5.5237	5.25021	0.562985	-0.828832	down	0.024602	0.560806	no	CAGCTGTGAAGGAGAAGAGAGCATTTTATTTTAAAGGAAGATTACTGACCATGTTCCCAT	lnc-PELI1-3:1	linc|lnc-PELI1-3:1|linc|TCONS_00004284	lnc-PELI1-3	lnc-PELI1-3:1	linc|LNCipedia lincRNA (lnc-PELI1-3), lincRNA [lnc-PELI1-3:1]	chr2	64503034	64503985			lncRNA	agilent G3 V3
A_33_P3355688	7.61397	8.93355	8.53184	8.89867	9.83122	9.57207	9.67261	9.06408	0.486163	-1.04049	down	0.024624	0.560806	yes	AGTCTTCAAGAGAATCTGCGCACCTCTTCATGCTGAGGTCTTCTGCAGAGCGGGGCTCTG	lnc-SNX20-2:1	linc|lnc-SNX20-2:1|gb|AK124375|tc|THC2486265	lnc-SNX20-2	lnc-SNX20-2:1	gb|Homo sapiens cDNA FLJ42384 fis, clone UTERU2037361. [AK124375]	chr16	50639987	50647595			lncRNA	agilent G3 V3
A_21_P0012180	6.20838	7.36984	6.65845	6.96128	8.66644	8.58716	9.05764	7.01136	0.345998	-1.53116	down	0.024641	0.560806	yes	AGTCATGTATGCATGTATGTGTGTGTACATATACACATTGTTGGGGCTGGAGTGTGGTGT	TCONS_l2_00017132	linc|TCONS_l2_00017132	XLOC_l2_009135		linc|BROAD Institute lincRNA (XLOC_l2_009135), lincRNA [TCONS_l2_00017132]	chr21	15215451	15218831			lncRNA	agilent G3 V3
A_22_P00005808	6.43975	7.52618	6.95606	7.33532	8.81633	8.6048	8.75491	7.2787	0.406307	-1.29936	down	0.024643	0.560806	yes	TTAACCCTGGAAATCAGATTCTGTGCTAAAATGGGGGTGACCAAGGAACAGATGTACAAG	ENST00000404689	ens|ENST00000404689|linc|lnc-EPHA7-1:1|linc|TCONS_l2_00025436				chr6	93432720	93433547			lncRNA	agilent G3 V3
A_33_P3395547	5.64747	6.99808	6.48776	6.827	7.88209	7.59122	7.53614	7.06122	0.490528	-1.02759	down	0.024685	0.560806	yes	TGCAGCATTGGGGGCAGCAGGAGTAATATTGTGGGGAGGATATGAATATTCTGCTTCAAA	NR_002731	ref|NR_002731|ens|ENST00000417674|gb|AF149304|linc|TCONS_l2_00027205	HYALP1	hyaluronoglucosaminidase pseudogene 1	ref|Homo sapiens hyaluronoglucosaminidase pseudogene 1 (HYALP1), non-coding RNA [NR_002731]	chr7	123454193	123469306			lncRNA	agilent G3 V3
CUST_11270_PI437845250111	7.27667	7.18246	6.99398	7.20932	7.39453	7.80459	7.70671	7.32489	0.762034	-0.392073	down	0.024696	0.560806	no	CCCAGAACAAGTCACCTAAATCCTACTTTCTTCTTCCATAAAATCATATAGTATCTACCT	ENST00000609315	ENST00000609315.1	RP11-339B21.13	RP11-339B21.13		chr9	131078616	131079188			lncRNA	GENCODE
CUST_236_PI437845420	7.44177	8.97982	8.35873	8.828	10.0072	9.87858	9.96397	8.91472	0.409225	-1.28903	down	0.024764	0.560806	yes	AAGAGAATTTGTCCAAATACAAAGACAGGTAAGGGGCTGCTGGGGGAAGGGGTGTATATT	lnc-IL17RC-1:1	lnc-IL17RC-1:1	lnc-IL17RC-1	lnc-IL17RC-1	Homo sapiens interleukin 17 receptor C (IL17RC), transcript variant 2, [NM_153461]	chr3	9976188	9976770			lncRNA	LNCipedia
CUST_18931_PI437845250111	7.67286	9.19158	8.5858	9.0594	10.1665	9.78029	9.96431	9.27643	0.444586	-1.16947	down	0.024779	0.560806	yes	ATAGAGGTTAATACCCTTGGGATAGGAAAGAAAACTTAAAGGGTAACTGATGGGGTTATC	ENST00000591684	ENST00000591684.1	AC069278.4	AC069278.4		chr19	44978645	44979403			lncRNA	GENCODE
CUST_2372_PI437859739	7.26855	7.24388	7.63171	7.79508	8.43448	8.21494	8.36998	7.63226	0.624983	-0.678111	down	0.024803	0.560806	no	CAACATCCAGGGATGGCCCTACCTCTGGATGAGGTCACCATGTACTTCATAGCTGCTGCT	lnc-DDX51-12:1	lnc-DDX51-12:1	lnc-DDX51-12	lnc-DDX51-12	Homo sapiens DEAD (Asp-Glu-Ala-Asp) box polypeptide 51 (DDX51), [NM_175066]	chr12	132081401	132081660			lncRNA	LNCipedia
A_22_P00009383	11.8775	12.6893	12.2593	12.1197	12.61	12.7508	12.8309	12.9996	0.677658	-0.56137	down	0.024816	0.560806	no	AAGCGCATTGGCCAAGCTGGCTTTCCTTCCTCTGACCCCCATCTAACTATGGTGAACGCC	ENST00000519609	ens|ENST00000519609|ens|ENST00000522704|linc|lnc-LSM11-7:3|linc|lnc-LSM11-7:1				chr5	157912307	157961446			lncRNA	agilent G3 V3
A_22_P00000457	8.81879	9.4058	9.28331	9.34636	9.80298	9.82429	9.82054	9.40849	0.706858	-0.500508	down	0.024858	0.560806	no	CGCGCGCAGCGCTGCTCCTGCCCCGGCCAAGGACGCACGGGCCAGCCGGCGGAACCAGAG	NR_109951	ref|NR_109951|ens|ENST00000513480|ens|ENST00000512519|linc|lnc-AC091435.1-1:2	OSMR-AS1	OSMR antisense RNA 1 (head to head)	ref|Homo sapiens OSMR antisense RNA 1 (head to head) (OSMR-AS1), long non-coding RNA [NR_109951]	chr5	38693314	38845931			lncRNA	agilent G3 V3
A_21_P0013227	7.16502	8.77295	8.27907	8.55772	9.7261	9.39712	9.5441	8.87811	0.437494	-1.19266	down	0.024883	0.560806	yes	CCCTAATTTTAGGCTATGACAGAAGTTAGTGATATGAGAAGGAGCATAACTAGGGGACGC	TCONS_l2_00025965	linc|TCONS_l2_00025965	XLOC_l2_013458		linc|BROAD Institute lincRNA (XLOC_l2_013458), lincRNA [TCONS_l2_00025965]	chr7	64649466	64661332			lncRNA	agilent G3 V3
A_22_P00002791	8.72624	9.44557	9.03116	9.80281	10.7143	10.3709	10.5578	9.54166	0.484742	-1.04471	down	0.024939	0.560806	yes	TTAAATGGGGAGACCTTCAGAATTAGCAATTTCTGCTAATGGAGCAGGGGGTACCAGCAT	lnc-C2CD4B-1:1	linc|lnc-C2CD4B-1:1|linc|TCONS_00023690	lnc-C2CD4B-1	lnc-C2CD4B-1:1	linc|LNCipedia lincRNA (lnc-C2CD4B-1), lincRNA [lnc-C2CD4B-1:1]	chr15	62466083	62478265			lncRNA	agilent G3 V3
CUST_18531_PI437845420	6.74965	5.45683	5.6942	5.83423	4.95165	4.74712	5.43639	4.56137	2.01335	1.0096	up	0.024957	0.560806	yes	ATAGGAACAACAGTTGTGATTCCAGAGGACAGACTACTAAAGCCAGGTTTTTATATGGGT	lnc-BCKDHB-6:1	lnc-BCKDHB-6:1	lnc-BCKDHB-6	lnc-BCKDHB-6	Homo sapiens branched chain keto acid dehydrogenase E1, beta polypeptide (BCKDHB), transcript variant 2, [NM_000056]	chr6	80715657	80721270			lncRNA	LNCipedia
CUST_5780_PI437859739	4.04047	4.81879	4.88589	5.18953	6.08778	5.36486	5.41365	5.57663	0.544476	-0.877059	down	0.024976	0.560806	no	AAAGCTTGCAAACAGTAGGTGCTCAAGAAATGCCACTATGATTAGCAGGACTGGGATCTG	lnc-KCNH6-2:1	lnc-KCNH6-2:1	lnc-KCNH6-2	lnc-KCNH6-2	Homo sapiens potassium channel, voltage gated eag related subfamily H, member 6 (KCNH6), transcript variant 2, [NM_173092]	chr17	61567708	61570807			lncRNA	LNCipedia
A_21_P0014555	5.05127	5.04235	4.66757	4.30349	6.00135	5.71265	5.54313	5.02795	0.572322	-0.8051	down	0.024982	0.560806	no	TTGGCAAACGTGAATCTACTAGAAGATTGACATGGAGATCGACAACAGGATGGTGGACCT	ENST00000556434	ens|ENST00000556434|ref|XR_110289|ref|XR_111440|ref|XR_172040	LOC100506446	uncharacterized LOC100506446	ref|PREDICTED: Homo sapiens uncharacterized LOC100506446 (RP11-58E21.4), ncRNA [XR_110289]	chr14	50394288	50428678			lncRNA	agilent G3 V3
CUST_13378_PI437845420	4.89305	5.24309	5.15997	5.24345	5.88529	6.43057	5.62226	5.40582	0.615104	-0.701098	down	0.025	0.560806	no	ATGTTGTAAATGCAAATAAAAGGCTGCAAACAATATGGAGCCACAGCAATTGGAGAAATC	lnc-RCHY1-6:1	lnc-RCHY1-6:1	lnc-RCHY1-6	lnc-RCHY1-6	Homo sapiens ring finger and CHY zinc finger domain containing 1, E3 ubiquitin protein ligase (RCHY1), transcript variant 9, [NM_001278539]	chr4	76322897	76324689			lncRNA	LNCipedia
A_24_P144784	7.01637	8.35661	7.7402	8.24373	9.50903	9.62817	9.7817	8.16332	0.370789	-1.43133	down	0.025016	0.560806	yes	AGGGGCACAAGCGGCTTATCAAGGGGGTTCGAAGGGTGGCCAAGTGCCACTGCAATTAAT	NR_024193	ref|NR_024193|ref|NR_024192|ens|ENST00000504307|ens|ENST00000545329	HILS1	histone linker H1 domain, spermatid-specific 1, pseudogene	ref|Homo sapiens histone linker H1 domain, spermatid-specific 1, pseudogene (HILS1), transcript variant 1, non-coding RNA [NR_024193]	chr17	48248788	48249837	GO:0000786(nucleosome);GO:0001673(male germ cell nucleus);GO:0003676(nucleic acid binding);GO:0003677(DNA binding);GO:0006334(nucleosome assembly);GO:0006338(chromatin remodeling);GO:0006342(chromatin silencing);GO:0006351(transcription, DNA-dependent);GO:0006355(regulation of transcription, DNA-dependent);GO:0007275(multicellular organismal development);GO:0007281(germ cell development);GO:00072…		lncRNA	agilent G3 V3
CUST_10949_PI437845250	6.19556	7.33307	7.0128	7.13684	8.33961	8.08891	8.74759	7.2623	0.438293	-1.19003	down	0.025023	0.560806	yes	ATACATGTAAATATCTAAATACCCCATGGTGTGCTGGTGGCTCAGCTTTGGGGTTGGACT	ENST00000457328	ENST00000457328.1	RP11-548B3.3	RP11-548B3.3		chr9	72043164	72043637			lncRNA	GENCODE
A_33_P3212665	7.01423	6.72127	7.99699	8.04404	8.2565	8.37869	8.71163	8.64428	0.48175	-1.05364	down	0.025024	0.560806	yes	AAATGCTGGGATTCCAGGTGAGAGCCATCACGCCTGGCTATTTTTAAAAAGAGTCTTGCT	NR_033884	ref|NR_033884|gb|BX648511|tc|THC2644716|tc|THC2560985	HTATSF1P2	HIV-1 Tat specific factor 1 pseudogene 2	ref|Homo sapiens HIV-1 Tat specific factor 1 pseudogene 2 (HTATSF1P2), non-coding RNA [NR_033884]	chr6	3023376	3024006			lncRNA	agilent G3 V3
[truncated: 30,916 more rows]
