# Supplementary material for: Platelet-derived exosomal LINC00183 facilitate colorectal cancer malignant progression driven by histone lactylation through stabilizing ENO1
Source: Cell Death Dis. 2025 Aug 7;16(1):593. doi: 10.1038/s41419-025-07914-4 (PMC12331901; doi:10.1038/s41419-025-07914-4)
Supplement: Supplementary file 12 — Supplementary File2 [file 41419_2025_7914_MOESM12_ESM.xlsx]

## Sheet: Sheet1
gene_id	gene_name	EntrezID	transcript_id	GO	KEGG	KO_ENTRY	EC	Description	trans_type	DO	Reactome	FPKM.LINC00183-1	FPKM.LINC00183-2	FPKM.LINC00183-3	FPKM.NC1	FPKM.NC2	FPKM.NC3	fc	log2(fc)	pval	qval	regulation	significant
ENSG00000228630	HOTAIR	100124700	ENST00000424518;ENST00000455246;ENST00000453875;ENST00000439545;ENST00000698798;ENST00000425595	GO:0005515(protein binding);GO:0005515(protein binding)	NA	NA	NA	HOX transcript antisense RNA [Source:HGNC Symbol;Acc:HGNC:33510]	lncRNA	NA	NA	5.90833	5.49222	6.1422	2.23539	1.78666	2.29953	2.77506	1.47252	1.76642e-27	6.07206e-23	up	yes
ENSG00000260669	ENSG00000260669		ENST00000565988;ENST00000528804	NA	NA	NA	NA	novel transcript	retained_intron	NA	NA	0.843061	0.556662	1.14354	4.62973	3.17687	3.11171	0.232936	-2.102	1.13502e-18	1.95082e-14	down	yes
ENSG00000263020	ENSG00000263020		ENST00000409691;ENST00000375880;ENST00000617558	GO:0005956(protein kinase CK2 complex);GO:0016055(Wnt signaling pathway);GO:0019887(protein kinase regulator activity);GO:0050790(regulation of catalytic activity);GO:0050790(regulation of catalytic activity)	NA	NA	NA	novel protein	protein_coding	NA	NA	7.42934	5.67742	8.65954	3.82638	3.78826	3.30273	1.99373	0.995471	1.15287e-10	1.321e-06	up	no
ENSG00000254692	ENSG00000254692		ENST00000530611	GO:0000776(kinetochore);GO:0001778(plasma membrane repair);GO:0005643(nuclear pore);GO:0005765(lysosomal membrane);GO:0005828(kinetochore microtubule);GO:0007034(vacuolar transport);GO:0007080(mitotic metaphase plate congression);GO:0016020(membrane);GO:0016021(integral component of membrane);GO:0030496(midbody);GO:0031468(nuclear membrane reassembly);GO:0032585(multivesicular body membrane);GO:0…	NA	NA	NA	novel protein	protein_coding	NA	NA	8.79798	0	0	0	0	0	29326.6	14.8399	1.75328e-10	1.50673e-06	up	yes
ENSG00000124208	PEDS1-UBE2V1	387522	ENST00000341698	GO:0005515(protein binding);GO:0005654(nucleoplasm);GO:0006631(fatty acid metabolic process);GO:0016020(membrane);GO:0016021(integral component of membrane)	00565(Ether lipid metabolism);01100(Metabolic pathways)	K20656	EC:1.14.19.77	PEDS1-UBE2V1 readthrough [Source:HGNC Symbol;Acc:HGNC:33521]	protein_coding	NA	R-HSA-168184(Activated TAK1 mediates phosphorylation of the IKK Complex);R-HSA-168915(K63-linked ubiquitination of RIP1 bound to the activated TLR complex);R-HSA-202453(Auto-ubiquitination of TRAF6);R-HSA-202534(Ubiquitination of NEMO by TRAF6);R-HSA-2730904(Auto-ubiquitination of TRAF6);R-HSA-446877(TRAF6 is K63 poly-ubiquitinated);R-HSA-450187(TAK1 is activated within the TAK1 complex);R-HSA-45…	0	0	4.49815	0	0	0	14993.8	13.8721	9.45789e-10	6.5023e-06	up	yes
ENSG00000197641	SERPINB13	5275	ENST00000438844;ENST00000344731;ENST00000415733;ENST00000479842	GO:0002020(protease binding);GO:0004867(serine-type endopeptidase inhibitor activity);GO:0004869(cysteine-type endopeptidase inhibitor activity);GO:0005515(protein binding);GO:0005615(extracellular space);GO:0005654(nucleoplasm);GO:0005737(cytoplasm);GO:0005829(cytosol);GO:0009411(response to UV);GO:0010466(negative regulation of peptidase activity);GO:0010951(negative regulation of endopeptidase…	05146(Amoebiasis);05146(Amoebiasis)	NA	NA	serpin family B member 13 [Source:HGNC Symbol;Acc:HGNC:8944]	nonsense_mediated_decay;protein_coding;retained_intron	DOID:0050687(cell_type_cancer);DOID:14566(disease_of_cellular_proliferation);DOID:162(cancer);DOID:1749(squamous_cell_carcinoma);DOID:305(carcinoma);DOID:4(disease)	R-HSA-8938063(SERPINB13 gene expression is inhibited by RUNX1:CBFB);R-HSA-8938108(SERPINB13 binds cathepsin L);R-HSA-8938121(SERPINB13 binds CTSK)	0	0	0	1.03723	0	0	0.000289231	-11.7555	2.52575e-09	1.44705e-05	down	yes
ENSG00000147381	MAGEA4	4103,4104	ENST00000684668;ENST00000276344;ENST00000393920;ENST00000370340;ENST00000682728;ENST00000682265;ENST00000416020	GO:0000122(negative regulation of transcription by RNA polymerase II);GO:0003674(molecular_function);GO:0005515(protein binding);GO:0005575(cellular_component);GO:0005634(nucleus);GO:0042826(histone deacetylase binding);GO:0043066(negative regulation of apoptotic process);GO:0045787(positive regulation of cell cycle);GO:0045787(positive regulation of cell cycle)	NA	NA	NA	MAGE family member A4 [Source:HGNC Symbol;Acc:HGNC:6802]	protein_coding	DOID:0050615(respiratory_system_cancer);DOID:0050686(organ_system_cancer);DOID:0050687(cell_type_cancer);DOID:0060072(benign_neoplasm);DOID:0060085(organ_system_benign_neoplasm);DOID:0060089(endocrine_organ_benign_neoplasm);DOID:0060121(integumentary_system_benign_neoplasm);DOID:10283(prostate_cancer);DOID:11054(urinary_bladder_cancer);DOID:11132(prostatic_hypertrophy);DOID:1324(lung_cancer);DOID…	NA	0	1.90313	0	0	0	0	6343.75	12.6311	3.56484e-09	1.54597e-05	up	yes
ENSG00000204382	XAGE1B	653067,653220	ENST00000375612;ENST00000375616;ENST00000375613;ENST00000519579;ENST00000494039	GO:0005515(protein binding);GO:0005515(protein binding)	NA	NA	NA	X antigen family member 1B [Source:HGNC Symbol;Acc:HGNC:25400]	processed_transcript;protein_coding;retained_intron	NA	NA	0	4.90661	0	0	0	0	16355.4	13.9975	3.5979e-09	1.54597e-05	up	yes
ENSG00000268400	ENSG00000268400		ENST00000595866;ENST00000698367	GO:0005739(mitochondrion);GO:0016020(membrane);GO:0016021(integral component of membrane);GO:0033617(mitochondrial cytochrome c oxidase assembly);GO:0033617(mitochondrial cytochrome c oxidase assembly)	NA	NA	NA	novel protein	nonsense_mediated_decay;processed_transcript	NA	NA	0	0	0	0	0	1.46473	0.000204816	-12.2534	5.60888e-09	2.14228e-05	down	yes
ENSG00000204379	XAGE1A	653220	ENST00000375602;ENST00000375595;ENST00000375600;ENST00000496463	GO:0005515(protein binding);GO:0005515(protein binding)	NA	NA	NA	X antigen family member 1A [Source:HGNC Symbol;Acc:HGNC:4111]	protein_coding;processed_transcript;retained_intron	NA	NA	0	4.54384	0	0	0	0	15146.1	13.8867	8.56929e-09	2.79216e-05	up	yes
ENSG00000260342	ENSG00000260342		ENST00000567078	GO:0003735(structural constituent of ribosome);GO:0005784(Sec61 translocon complex);GO:0005840(ribosome);GO:0006412(translation);GO:0006613(cotranslational protein targeting to membrane);GO:0016020(membrane);GO:0016021(integral component of membrane)	NA	NA	NA	novel protein	protein_coding	NA	NA	0	0	0	3.40556	0	0	8.80912e-05	-13.4706	8.93491e-09	2.79216e-05	down	yes
ENSG00000189064	GAGE2A	729447	ENST00000362097	NA	NA	NA	NA	G antigen 2A [Source:HGNC Symbol;Acc:HGNC:4099]	protein_coding	NA	NA	0	6.63747	0	0	0	0	22124.9	14.4334	1.17373e-08	3.1668e-05	up	yes
ENSG00000248672	LY75-CD302	100526664	ENST00000504764	NA	NA	NA	NA	LY75-CD302 readthrough [Source:HGNC Symbol;Acc:HGNC:38828]	protein_coding	NA	NA	0.682653	0	0	0	0	0	2275.51	11.152	1.19763e-08	3.1668e-05	up	yes
ENSG00000270181	BIVM-ERCC5	100533467	ENST00000639435	GO:0003677(DNA binding);GO:0003697(single-stranded DNA binding);GO:0003824(catalytic activity);GO:0004518(nuclease activity);GO:0004519(endonuclease activity);GO:0005634(nucleus);GO:0006281(DNA repair);GO:0006289(nucleotide-excision repair);GO:0006807(nitrogen compound metabolic process);GO:0006974(cellular response to DNA damage stimulus);GO:0016787(hydrolase activity);GO:0016788(hydrolase activ…	03420(Nucleotide excision repair)	NA	NA	BIVM-ERCC5 readthrough [Source:HGNC Symbol;Acc:HGNC:43690]	protein_coding	NA	NA	0	0	0	0.237319	0	0	0.00126412	-9.62765	3.32608e-08	7.732e-05	down	yes
ENSG00000268940	CT45A1	541466	ENST00000594565;ENST00000594117	GO:0005515(protein binding);GO:0032039(integrator complex);GO:0034472(snRNA 3'-end processing);GO:0034472(snRNA 3'-end processing)	NA	NA	NA	cancer/testis antigen family 45 member A1 [Source:HGNC Symbol;Acc:HGNC:33267]	protein_coding	NA	NA	0	1.93995	0	0	0	0	6466.5	12.6588	3.37397e-08	7.732e-05	up	yes
ENSG00000289700	ENSG00000289700		ENST00000696133	GO:0000976(transcription cis-regulatory region binding);GO:0003700(DNA-binding transcription factor activity);GO:0005515(protein binding);GO:0006355(regulation of DNA-templated transcription)	NA	NA	NA	novel protein	protein_coding	NA	NA	0.362694	0	0	0	0	0	1208.98	10.2396	3.62653e-08	7.79137e-05	up	yes
ENSG00000121413	ZSCAN18	65982	ENST00000240727;ENST00000596372;ENST00000598497;ENST00000595944	GO:0000978(RNA polymerase II cis-regulatory region sequence-specific DNA binding);GO:0000981(DNA-binding transcription factor activity, RNA polymerase II-specific);GO:0003677(DNA binding);GO:0005515(protein binding);GO:0005634(nucleus);GO:0006357(regulation of transcription by RNA polymerase II);GO:0046872(metal ion binding);GO:0046872(metal ion binding)	NA	NA	NA	zinc finger and SCAN domain containing 18 [Source:HGNC Symbol;Acc:HGNC:21037]	protein_coding;retained_intron	NA	NA	0	0.226448	0	0	0	0	754.827	9.56	4.79918e-08	9.17956e-05	up	yes
ENSG00000262660	ENSG00000262660		ENST00000571730	GO:0003735(structural constituent of ribosome);GO:0005654(nucleoplasm);GO:0005739(mitochondrion);GO:0005840(ribosome);GO:0006412(translation);GO:0006839(mitochondrial transport);GO:0016020(membrane);GO:0016021(integral component of membrane);GO:0031966(mitochondrial membrane)	NA	NA	NA	novel protein	protein_coding	NA	NA	0	0	0.928969	0	0	0	3096.56	11.5965	4.80675e-08	9.17956e-05	up	yes
ENSG00000123496	IL13RA2	3598	ENST00000243213	GO:0002638(negative regulation of immunoglobulin production);GO:0004896(cytokine receptor activity);GO:0005515(protein binding);GO:0005576(extracellular region);GO:0005615(extracellular space);GO:0009897(external side of plasma membrane);GO:0016020(membrane);GO:0016021(integral component of membrane);GO:0016064(immunoglobulin mediated immune response);GO:0019221(cytokine-mediated signaling pathwa…	04060(Cytokine-cytokine receptor interaction);04630(JAK-STAT signaling pathway)	NA	NA	interleukin 13 receptor subunit alpha 2 [Source:HGNC Symbol;Acc:HGNC:5975]	protein_coding	DOID:0014667(disease_of_metabolism);DOID:0050161(lower_respiratory_tract_disease);DOID:0050687(cell_type_cancer);DOID:0060056(hypersensitivity_reaction_disease);DOID:11963(esophagitis);DOID:13922(eosinophilic_esophagitis);DOID:14566(disease_of_cellular_proliferation);DOID:1575(rheumatic_disease);DOID:1579(respiratory_system_disease);DOID:162(cancer);DOID:17(musculoskeletal_system_disease);DOID:29…	R-HSA-449818(IL13 binds IL13RA2)	0	1.00443	0	0	0	0	3348.11	11.7091	6.23716e-08	0.000112843	up	yes
ENSG00000267598	ENSG00000267598		ENST00000586483;ENST00000592882	NA	NA	NA	NA	novel transcript, antisense to IER2	lncRNA	NA	NA	1.38947	0	0	0	0	0	4631.57	12.1773	9.11668e-08	0.000156693	up	yes
ENSG00000131721	RHOXF2	84528	ENST00000371388	GO:0000785(chromatin);GO:0000977(RNA polymerase II transcription regulatory region sequence-specific DNA binding);GO:0000981(DNA-binding transcription factor activity, RNA polymerase II-specific);GO:0003677(DNA binding);GO:0005515(protein binding);GO:0005634(nucleus);GO:0006355(regulation of DNA-templated transcription);GO:0006357(regulation of transcription by RNA polymerase II);GO:0010628(posit…	NA	NA	NA	Rhox homeobox family member 2 [Source:HGNC Symbol;Acc:HGNC:30011]	protein_coding	NA	NA	0	0.44007	0	0	0	0	1466.9	10.5186	1.05432e-07	0.000172582	up	yes
ENSG00000270757	HSPE1-MOB4	100529241	ENST00000604458	GO:0005524(ATP binding);GO:0006457(protein folding);GO:0140662(ATP-dependent protein folding chaperone)	NA	NA	NA	HSPE1-MOB4 readthrough [Source:HGNC Symbol;Acc:HGNC:49184]	protein_coding	NA	NA	0	1.3173	0	0	0	0	4390.99	12.1003	1.19809e-07	0.000187201	up	yes
ENSG00000120694	HSPH1	10808	ENST00000320027;ENST00000626866;ENST00000630972;ENST00000469538;ENST00000629751;ENST00000435381;ENST00000380405	GO:0000166(nucleotide binding);GO:0000774(adenyl-nucleotide exchange factor activity);GO:0005515(protein binding);GO:0005524(ATP binding);GO:0005576(extracellular region);GO:0005634(nucleus);GO:0005654(nucleoplasm);GO:0005737(cytoplasm);GO:0005829(cytosol);GO:0005874(microtubule);GO:0006457(protein folding);GO:0006986(response to unfolded protein);GO:0032991(protein-containing complex);GO:0043014…	04141(Protein processing in endoplasmic reticulum);04141(Protein processing in endoplasmic reticulum)	NA	NA	heat shock protein family H (Hsp110) member 1 [Source:HGNC Symbol;Acc:HGNC:16969]	protein_coding;retained_intron	DOID:0050687(cell_type_cancer);DOID:14566(disease_of_cellular_proliferation);DOID:162(cancer);DOID:1909(melanoma);DOID:4(disease)	R-HSA-2197645(SCARF1 (SREC-I) binds ligands);R-HSA-2247514(SCARF1:ligand is endocytosed);R-HSA-5252079(HSP110s exchange ATP for ADP on HSP70s:ADP)	27.2559	26.8922	25.4973	31.2276	33.1469	31.4225	0.831398	-0.266389	4.99769e-07	0.000746937	down	no
ENSG00000282885	ENSG00000282885		ENST00000655317;ENST00000701163;ENST00000659240	GO:0005786(signal recognition particle, endoplasmic reticulum targeting);GO:0006617(SRP-dependent cotranslational protein targeting to membrane, signal sequence recognition);GO:0006617(SRP-dependent cotranslational protein targeting to membrane, signal sequence recognition)	NA	NA	NA	novel transcript	lncRNA	NA	NA	0.180072	0.2454	0.170802	1.59593	0.46603	0.741854	0.212665	-2.23334	1.25368e-06	0.00179564	down	yes
ENSG00000104951	IL4I1	259307	ENST00000391826;ENST00000601717;ENST00000595948;ENST00000341114;ENST00000596022	GO:0001669(acrosomal vesicle);GO:0001716(L-amino-acid oxidase activity);GO:0001772(immunological synapse);GO:0002250(adaptive immune response);GO:0002376(immune system process);GO:0002819(regulation of adaptive immune response);GO:0002841(negative regulation of T cell mediated immune response to tumor cell);GO:0005515(protein binding);GO:0005576(extracellular region);GO:0005764(lysosome);GO:00065…	00250(Alanine, aspartate and glutamate metabolism);00270(Cysteine and methionine metabolism);00280(Valine, leucine and isoleucine degradation);00350(Tyrosine metabolism);00360(Phenylalanine metabolism);00380(Tryptophan metabolism);00400(Phenylalanine, tyrosine and tryptophan biosynthesis);01100(Metabolic pathways);01100(Metabolic pathways)	K03334	EC:1.4.3.2	interleukin 4 induced 1 [Source:HGNC Symbol;Acc:HGNC:19094]	protein_coding;nonsense_mediated_decay	NA	R-HSA-2160492(IL4I1:FAD oxidises L-Phe to kPPV)	12.0237	9.4338	10.4506	6.93015	7.38669	7.73662	1.44685	0.532918	1.62542e-06	0.00223496	up	no
ENSG00000130487	KLHDC7B	113730	ENST00000648057;ENST00000395676;ENST00000434237	GO:0005515(protein binding);GO:0005515(protein binding)	NA	NA	NA	kelch domain containing 7B [Source:HGNC Symbol;Acc:HGNC:25145]	protein_coding;processed_transcript	NA	NA	4.77329	4.91977	4.39541	2.94717	3.82436	3.12413	1.4237	0.509648	6.644e-06	0.00878414	up	no
ENSG00000260401	ENSG00000260401		ENST00000565433	NA	NA	NA	NA	novel transcript, overlapping to P2RY2	lncRNA	NA	NA	0.478375	0.046598	0.474692	0.032361	0.053664	0.036178	8.18036	3.03217	1.97644e-05	0.0251631	up	yes
ENSG00000288637	ENSG00000288637		ENST00000674680;ENST00000675838;ENST00000674967;ENST00000675518	GO:0005515(protein binding);GO:0005634(nucleus);GO:0005737(cytoplasm);GO:0008270(zinc ion binding);GO:0046872(metal ion binding);GO:0046872(metal ion binding)	NA	NA	NA	novel protein	nonsense_mediated_decay;protein_coding	NA	NA	0.129108	0.0759638	0.375427	0.0389411	0.0303981	0.0122873	7.11163	2.83018	2.18081e-05	0.0267734	up	yes
ENSG00000249849	ENSG00000249849		ENST00000509363	NA	NA	NA	NA	novel transcript	lncRNA	NA	NA	0.539116	0.725387	0.46758	0	0	0	5773.61	12.4953	2.59648e-05	0.0300596	up	yes
ENSG00000184254	ALDH1A3	220	ENST00000329841;ENST00000558033;ENST00000346623;ENST00000558869;ENST00000557963;ENST00000560555	GO:0001758(retinal dehydrogenase activity);GO:0002072(optic cup morphogenesis involved in camera-type eye development);GO:0002138(retinoic acid biosynthetic process);GO:0004029(aldehyde dehydrogenase (NAD+) activity);GO:0004030(aldehyde dehydrogenase [NAD(P)+] activity);GO:0005737(cytoplasm);GO:0005829(cytosol);GO:0006629(lipid metabolic process);GO:0006915(apoptotic process);GO:0007626(locomotor…	00830(Retinol metabolism);01100(Metabolic pathways);01100(Metabolic pathways)	K07249	EC:1.2.1.36	aldehyde dehydrogenase 1 family member A3 [Source:HGNC Symbol;Acc:HGNC:409]	protein_coding;nonsense_mediated_decay;retained_intron;processed_transcript	DOID:14566(disease_of_cellular_proliferation);DOID:162(cancer);DOID:4(disease)	R-HSA-5362522(ALDHs oxidise atRAL to atRA)	41.3711	36.8133	39.5617	48.4977	46.1776	46.8183	0.832165	-0.265059	2.62338e-05	0.0300596	down	no
ENSG00000253392	ENSG00000253392		ENST00000657707;ENST00000654521;ENST00000520090	NA	NA	NA	NA	novel transcript, antisense to ZNF57	lncRNA	NA	NA	0.450033	0.497384	0.666488	0.0798443	0.114027	0.232438	3.78576	1.92058	4.88437e-05	0.0541614	up	yes
ENSG00000162039	MEIOB	254528	ENST00000325962;ENST00000460494	GO:0000712(resolution of meiotic recombination intermediates);GO:0000724(double-strand break repair via homologous recombination);GO:0003677(DNA binding);GO:0003682(chromatin binding);GO:0003697(single-stranded DNA binding);GO:0004518(nuclease activity);GO:0004527(exonuclease activity);GO:0005634(nucleus);GO:0005694(chromosome);GO:0005737(cytoplasm);GO:0007129(homologous chromosome pairing at mei…	NA	NA	NA	meiosis specific with OB-fold [Source:HGNC Symbol;Acc:HGNC:28569]	protein_coding;nonsense_mediated_decay	NA	NA	0.0272252	0.328843	0.0469899	0	0	0	1343.53	10.3918	6.00324e-05	0.0635323	up	yes
ENSG00000112159	MDN1	23195	ENST00000700648;ENST00000700675;ENST00000700652;ENST00000700649;ENST00000700641;ENST00000369393;ENST00000700640;ENST00000700653;ENST00000700674;ENST00000700647;ENST00000468568;ENST00000700642;ENST00000700678;ENST00000700644;ENST00000700673;ENST00000700646;ENST00000487831;ENST00000700650;ENST00000700654;ENST00000700643;ENST00000700677;ENST00000700676;ENST00000700655;ENST00000700645;ENST00000700679…	GO:0000027(ribosomal large subunit assembly);GO:0000166(nucleotide binding);GO:0005515(protein binding);GO:0005524(ATP binding);GO:0005634(nucleus);GO:0005654(nucleoplasm);GO:0005730(nucleolus);GO:0005737(cytoplasm);GO:0005829(cytosol);GO:0006364(rRNA processing);GO:0016020(membrane);GO:0016887(ATP hydrolysis activity);GO:0030687(preribosome, large subunit precursor);GO:0045111(intermediate filam…	03008(Ribosome biogenesis in eukaryotes);03008(Ribosome biogenesis in eukaryotes)	NA	NA	midasin AAA ATPase 1 [Source:HGNC Symbol;Acc:HGNC:18302]	processed_transcript;retained_intron;protein_coding	NA	NA	3.19047	3.25789	3.23191	3.82604	3.6845	3.81565	0.854681	-0.226543	6.0991e-05	0.0635323	down	no
ENSG00000249141	ENSG00000249141		ENST00000507747	GO:0003723(RNA binding);GO:0004521(endoribonuclease activity);GO:0005576(extracellular region);GO:0006401(RNA catabolic process);GO:0016070(RNA metabolic process);GO:0033897(ribonuclease T2 activity);GO:0043202(lysosomal lumen);GO:0090502(RNA phosphodiester bond hydrolysis, endonucleolytic)	NA	NA	NA	novel protein	protein_coding	NA	NA	0	0	0	0.184125	0.416436	0.555152	0.00025958	-11.9115	7.63181e-05	0.0771598	down	yes
ENSG00000166770	ZNF667-AS1	100128252	ENST00000654382;ENST00000585445;ENST00000669162;ENST00000667367;ENST00000670294;ENST00000588685	NA	NA	NA	NA	ZNF667 antisense RNA 1 (head to head) [Source:HGNC Symbol;Acc:HGNC:44321]	lncRNA	NA	NA	0.00399345	0.0576264	0.00354444	0	0	0	217.214	7.76298	8.36046e-05	0.0821117	up	yes
ENSG00000286185	ENSG00000286185		ENST00000621744	NA	NA	NA	NA	novel protein, identical to neuroblastoma breakpoint family, member 19 NBPF19	protein_coding	NA	NA	1.1145	0.858061	0.837856	1.62985	1.42983	1.13416	0.670128	-0.57749	9.98728e-05	0.0931842	down	no
ENSG00000285043	ENSG00000285043		ENST00000395248;ENST00000567249;ENST00000338110;ENST00000575627;ENST00000568435;ENST00000566280;ENST00000566897	GO:0016020(membrane);GO:0016021(integral component of membrane);GO:0016021(integral component of membrane)	NA	NA	NA	novel protein	protein_coding;retained_intron	NA	NA	11.7392	14.672	13.1066	8.85111	11.6341	8.50644	1.36307	0.446863	0.0001003	0.0931842	up	no
ENSG00000283559	ENSG00000283559		ENST00000656489;ENST00000637171	NA	NA	NA	NA	centrosomal protein 192kDa (CEP192) pseudogene	processed_transcript;transcribed_unprocessed_pseudogene	NA	NA	0	0.0131558	0.00395803	0.0397707	0.0179454	0.57054	0.0272403	-5.19811	0.000103723	0.093828	down	yes
ENSG00000261915	ENSG00000261915		ENST00000315601;ENST00000575474	GO:0016567(protein ubiquitination);GO:0061630(ubiquitin protein ligase activity);GO:0061630(ubiquitin protein ligase activity)	NA	NA	NA	novel protein	nonsense_mediated_decay	NA	NA	0.00013	0.000231	0.000519	0.017076	0.000277	0.682128	0.00125808	-9.63457	0.000109987	0.0969437	down	yes
ENSG00000165841	CYP2C19	1557	ENST00000371321;ENST00000645461	GO:0001676(long-chain fatty acid metabolic process);GO:0004497(monooxygenase activity);GO:0005506(iron ion binding);GO:0005737(cytoplasm);GO:0005783(endoplasmic reticulum);GO:0005789(endoplasmic reticulum membrane);GO:0005886(plasma membrane);GO:0006082(organic acid metabolic process);GO:0006629(lipid metabolic process);GO:0006631(fatty acid metabolic process);GO:0006805(xenobiotic metabolic proc…	00590(Arachidonic acid metabolism);00591(Linoleic acid metabolism);00982(Drug metabolism - cytochrome P450);01100(Metabolic pathways);04726(Serotonergic synapse);05204(Chemical carcinogenesis);05204(Chemical carcinogenesis)	K17721	EC:1.14.14.51;EC:1.14.14.52;EC:1.14.14.53;EC:1.14.14.75	cytochrome P450 family 2 subfamily C member 19 [Source:HGNC Symbol;Acc:HGNC:2621]	protein_coding;retained_intron	DOID:0014667(disease_of_metabolism);DOID:0050013(carbohydrate_metabolism_disease);DOID:0050686(organ_system_cancer);DOID:0050828(artery_disease);DOID:0060083(immune_system_cancer);DOID:0060158(acquired_metabolic_disease);DOID:0070004(myeloma);DOID:11963(esophagitis);DOID:1287(cardiovascular_system_disease);DOID:13976(peptic_esophagitis);DOID:14566(disease_of_cellular_proliferation);DOID:162(cance…	R-HSA-143468(MEOS oxidizes ethanol to acetaldehyde);R-HSA-211881(Coumarin is 7-hydroxylated by CYP2A13);R-HSA-211910(CYP2C8 inactivates paclitaxel by 6alpha-hydroxylation);R-HSA-211929(CYP2C19 5-hydroxylates omeprazole);R-HSA-211966(CYP2D6 4-hydroxylates debrisoquine);R-HSA-211988(CYP2C9 inactivates tolbutamide by 4methyl-hydroxylation);R-HSA-211991(Cyclophosphamide is 4-hydroxylated by CYP2B6);R…	0.0260458	0.0416365	0.0294881	0	0	0	323.901	8.33941	0.000124589	0.107069	up	yes
ENSG00000090339	ICAM1	3383	ENST00000264832;ENST00000585443;ENST00000592686;ENST00000423829	GO:0001618(virus receptor activity);GO:0001772(immunological synapse);GO:0001910(regulation of leukocyte mediated cytotoxicity);GO:0002291(T cell activation via T cell receptor contact with antigen bound to MHC molecule on antigen presenting cell);GO:0002457(T cell antigen processing and presentation);GO:0002693(positive regulation of cellular extravasation);GO:0004888(transmembrane signaling rec…	04064(NF-kappa B signaling pathway);04514(Cell adhesion molecules);04650(Natural killer cell mediated cytotoxicity);04668(TNF signaling pathway);04670(Leukocyte transendothelial migration);04933(AGE-RAGE signaling pathway in diabetic complications);05143(African trypanosomiasis);05144(Malaria);05150(Staphylococcus aureus infection);05164(Influenza A);05166(Human T-cell leukemia virus 1 infection)…	NA	NA	intercellular adhesion molecule 1 [Source:HGNC Symbol;Acc:HGNC:5344]	protein_coding;processed_transcript;retained_intron	DOID:0002116(pterygium);DOID:0014667(disease_of_metabolism);DOID:0050013(carbohydrate_metabolism_disease);DOID:0050117(disease_by_infectious_agent);DOID:0050155(sensory_system_disease);DOID:0050161(lower_respiratory_tract_disease);DOID:0050177(monogenic_disease);DOID:0050338(primary_bacterial_infectious_disease);DOID:0050339(commensal_bacterial_infectious_disease);DOID:0050589(inflammatory_bowel_…	R-HSA-1031716(Expression of IFNG-stimulated genes);R-HSA-199050(ICAM1-5 bind Integrin alphaLbeta2 (LFA-1));R-HSA-6790022(Expression of STAT3-upregulated plasma membrane proteins);R-HSA-8937656(IL10 negatively regulates plasma membrane-associated inflammatory mediators)	22.6991	24.7611	23.0943	19.1374	20.9589	18.5473	1.20311	0.266763	0.000128234	0.107513	up	no
ENSG00000120341	SEC16B	89866	ENST00000327037;ENST00000528461;ENST00000308284;ENST00000464631;ENST00000441371;ENST00000526773;ENST00000495165	GO:0000139(Golgi membrane);GO:0005515(protein binding);GO:0005737(cytoplasm);GO:0005783(endoplasmic reticulum);GO:0005789(endoplasmic reticulum membrane);GO:0005794(Golgi apparatus);GO:0005829(cytosol);GO:0006888(endoplasmic reticulum to Golgi vesicle-mediated transport);GO:0006914(autophagy);GO:0007029(endoplasmic reticulum organization);GO:0007030(Golgi organization);GO:0007031(peroxisome organ…	NA	NA	NA	SEC16 homolog B, endoplasmic reticulum export factor [Source:HGNC Symbol;Acc:HGNC:30301]	processed_transcript;nonsense_mediated_decay;protein_coding;retained_intron	NA	R-HSA-203973(Vesicle budding);R-HSA-204008(SEC31:SEC13 and v-SNARE recruitment);R-HSA-5694417(SEC16 complex binds SAR1B:GTP:SEC23:SEC24)	0.494744	0.255407	0.356268	0.441884	1.07162	0.958593	0.447562	-1.15984	0.000137074	0.112188	down	yes
ENSG00000140465	CYP1A1	1543	ENST00000564596;ENST00000567032;ENST00000617691;ENST00000379727;ENST00000562201;ENST00000569630;ENST00000395049;ENST00000395048;ENST00000566503	GO:0001666(response to hypoxia);GO:0001676(long-chain fatty acid metabolic process);GO:0001889(liver development);GO:0002933(lipid hydroxylation);GO:0003824(catalytic activity);GO:0004497(monooxygenase activity);GO:0005506(iron ion binding);GO:0005515(protein binding);GO:0005737(cytoplasm);GO:0005739(mitochondrion);GO:0005743(mitochondrial inner membrane);GO:0005783(endoplasmic reticulum);GO:0005…	00140(Steroid hormone biosynthesis);00380(Tryptophan metabolism);00830(Retinol metabolism);00980(Metabolism of xenobiotics by cytochrome P450);01100(Metabolic pathways);04913(Ovarian steroidogenesis);05204(Chemical carcinogenesis);05204(Chemical carcinogenesis)	K07408	EC:1.14.14.1	cytochrome P450 family 1 subfamily A member 1 [Source:HGNC Symbol;Acc:HGNC:2595]	protein_coding;nonsense_mediated_decay	DOID:0002116(pterygium);DOID:0050117(disease_by_infectious_agent);DOID:0050155(sensory_system_disease);DOID:0050161(lower_respiratory_tract_disease);DOID:0050615(respiratory_system_cancer);DOID:0050686(organ_system_cancer);DOID:0050687(cell_type_cancer);DOID:0050828(artery_disease);DOID:0060072(benign_neoplasm);DOID:0060083(immune_system_cancer);DOID:0060084(cell_type_benign_neoplasm);DOID:008000…	R-HSA-1989764(Expression of CYP1A1);R-HSA-2161795(Arachidonic acid is hydroxylated to 16/17/18-HETE by CYP(1));R-HSA-2161814(Arachidonic acid is hydroxylated to 19-HETE by CYP(2));R-HSA-2161890(Arachidonic acid is epoxidated to 5,6-EET by CYP(4));R-HSA-2161899(Arachidonic acid is epoxidated to 8,9/11,12/14,15-EET by CYP(5));R-HSA-2161940(Arachidonic acid is hydroxylated to 20-HETE by CYP(3));R-HS…	1.56593	1.39914	1.75785	2.46418	2.08767	3.17756	0.611032	-0.710681	0.000165677	0.132446	down	no
ENSG00000260927	ENSG00000260927		ENST00000569580	NA	NA	NA	NA	novel transcript, antisense to CSNK2A2	lncRNA	NA	NA	0.295859	0.25844	0.412041	0.100165	0.138263	0.0334825	3.55389	1.8294	0.000180752	0.141212	up	yes
ENSG00000166831	RBPMS2	348093	ENST00000300069	GO:0003676(nucleic acid binding);GO:0003723(RNA binding);GO:0003729(mRNA binding);GO:0005515(protein binding);GO:0005737(cytoplasm);GO:0030514(negative regulation of BMP signaling pathway);GO:0042802(identical protein binding);GO:0042803(protein homodimerization activity);GO:0048557(embryonic digestive tract morphogenesis);GO:0048661(positive regulation of smooth muscle cell proliferation);GO:005…	NA	NA	NA	RNA binding protein, mRNA processing factor 2 [Source:HGNC Symbol;Acc:HGNC:19098]	protein_coding	NA	NA	0.118669	0.110528	0.0448763	0	0	0	913.578	9.83538	0.000185808	0.141937	up	yes
ENSG00000101298	SNPH	9751	ENST00000649598;ENST00000381873;ENST00000614659;ENST00000381867	GO:0005515(protein binding);GO:0005737(cytoplasm);GO:0005739(mitochondrion);GO:0005881(cytoplasmic microtubule);GO:0007269(neurotransmitter secretion);GO:0016020(membrane);GO:0016021(integral component of membrane);GO:0016081(synaptic vesicle docking);GO:0017075(syntaxin-1 binding);GO:0030054(cell junction);GO:0030182(neuron differentiation);GO:0043005(neuron projection);GO:0045202(synapse);GO:00…	NA	NA	NA	syntaphilin [Source:HGNC Symbol;Acc:HGNC:15931]	protein_coding	NA	NA	1.33198	1.19159	1.0899	0.718511	0.801767	0.817317	1.5458	0.628358	0.000216025	0.161432	up	no
ENSG00000111452	ADGRD1	283383	ENST00000261654;ENST00000446583	GO:0004888(transmembrane signaling receptor activity);GO:0004930(G protein-coupled receptor activity);GO:0005515(protein binding);GO:0005654(nucleoplasm);GO:0005886(plasma membrane);GO:0005887(integral component of plasma membrane);GO:0007165(signal transduction);GO:0007166(cell surface receptor signaling pathway);GO:0007186(G protein-coupled receptor signaling pathway);GO:0007189(adenylate cycla…	NA	NA	NA	adhesion G protein-coupled receptor D1 [Source:HGNC Symbol;Acc:HGNC:19893]	protein_coding;nonsense_mediated_decay	NA	NA	0.00527281	0.0361179	0.00326075	0	0	0	148.838	7.2176	0.000235065	0.171923	up	yes
ENSG00000189001	SBSN	374897	ENST00000452271;ENST00000518157	GO:0003674(molecular_function);GO:0005515(protein binding);GO:0005576(extracellular region);GO:0008150(biological_process);GO:0070062(extracellular exosome);GO:0070062(extracellular exosome)	NA	NA	NA	suprabasin [Source:HGNC Symbol;Acc:HGNC:24950]	protein_coding	NA	NA	0.0753482	0.202134	0.027217	0	0	0	1015.66	9.98821	0.000253926	0.181848	up	yes
ENSG00000231473	RB1-DT	100862704	ENST00000669900;ENST00000433480	NA	NA	NA	NA	RB1 divergent transcript [Source:HGNC Symbol;Acc:HGNC:42778]	lncRNA	NA	NA	0.074702	0.127403	0.0808615	0	0	0	943.221	9.88145	0.000284091	0.199298	up	yes
ENSG00000110172	CHORDC1	26973	ENST00000529726;ENST00000529987;ENST00000320585;ENST00000533772;ENST00000457199;ENST00000533062;ENST00000530765;ENST00000525317;ENST00000533739;ENST00000529402;ENST00000533724	GO:0005515(protein binding);GO:0005524(ATP binding);GO:0005575(cellular_component);GO:0008270(zinc ion binding);GO:0010824(regulation of centrosome duplication);GO:0043531(ADP binding);GO:0046872(metal ion binding);GO:0051298(centrosome duplication);GO:0051879(Hsp90 protein binding);GO:0061077(chaperone-mediated protein folding);GO:1900034(regulation of cellular response to heat);GO:2000299(negat…	NA	NA	NA	cysteine and histidine rich domain containing 1 [Source:HGNC Symbol;Acc:HGNC:14525]	protein_coding;nonsense_mediated_decay;retained_intron	NA	NA	4.11439	4.85485	4.45115	5.56264	5.19736	5.48983	0.825879	-0.275999	0.00030275	0.206646	down	no
ENSG00000142065	ZFP14	57677	ENST00000270001	GO:0000978(RNA polymerase II cis-regulatory region sequence-specific DNA binding);GO:0000981(DNA-binding transcription factor activity, RNA polymerase II-specific);GO:0001835(blastocyst hatching);GO:0003677(DNA binding);GO:0005515(protein binding);GO:0005634(nucleus);GO:0006355(regulation of DNA-templated transcription);GO:0006357(regulation of transcription by RNA polymerase II);GO:0046872(metal…	05168(Herpes simplex virus 1 infection)	NA	NA	ZFP14 zinc finger protein [Source:HGNC Symbol;Acc:HGNC:29312]	protein_coding	NA	R-HSA-975040(KRAB-ZNF / KAP Interaction)	0.0190317	0.0421648	0.0100375	0	0	0	237.447	7.89146	0.000306588	0.206646	up	yes
ENSG00000148346	LCN2	3934	ENST00000470902;ENST00000488391;ENST00000487719;ENST00000277480;ENST00000494317;ENST00000372998;ENST00000373017	GO:0002376(immune system process);GO:0005506(iron ion binding);GO:0005515(protein binding);GO:0005576(extracellular region);GO:0005615(extracellular space);GO:0006811(ion transport);GO:0006915(apoptotic process);GO:0015891(siderophore transport);GO:0031410(cytoplasmic vesicle);GO:0035580(specific granule lumen);GO:0036094(small molecule binding);GO:0042742(defense response to bacterium);GO:004280…	04657(IL-17 signaling pathway);04657(IL-17 signaling pathway)	NA	NA	lipocalin 2 [Source:HGNC Symbol;Acc:HGNC:6526]	processed_transcript;retained_intron;protein_coding	DOID:0014667(disease_of_metabolism);DOID:0050013(carbohydrate_metabolism_disease);DOID:0050117(disease_by_infectious_agent);DOID:0050155(sensory_system_disease);DOID:0050177(monogenic_disease);DOID:0050338(primary_bacterial_infectious_disease);DOID:0050686(organ_system_cancer);DOID:0050687(cell_type_cancer);DOID:0050700(cardiomyopathy);DOID:0050737(autosomal_recessive_disease);DOID:0050739(autoso…	R-HSA-5229273(LCN2:2,5DHBA binds Fe3+);R-HSA-5246444(SLC22A17 binds LCN2:2,5DHBA:Fe3+);R-HSA-5671707(Fe3+ dissociates from SLC22A17:LCN2:2,5DHBA);R-HSA-6789615(Expression of STAT3-upregulated extracellular proteins);R-HSA-6798749(Exocytosis of specific granule lumen proteins)	596.148	626.294	594.833	465.939	582.97	451.123	1.21149	0.276784	0.000324294	0.214377	up	no
ENSG00000120800	UTP20	27340	ENST00000261637;ENST00000551998;ENST00000551825;ENST00000551345	GO:0000447(endonucleolytic cleavage in ITS1 to separate SSU-rRNA from 5.8S rRNA and LSU-rRNA from tricistronic rRNA transcript (SSU-rRNA, 5.8S rRNA, LSU-rRNA));GO:0000472(endonucleolytic cleavage to generate mature 5'-end of SSU-rRNA from (SSU-rRNA, 5.8S rRNA, LSU-rRNA));GO:0000480(endonucleolytic cleavage in 5'-ETS of tricistronic rRNA transcript (SSU-rRNA, 5.8S rRNA, LSU-rRNA));GO:0003723(RNA b…	NA	NA	NA	UTP20 small subunit processome component [Source:HGNC Symbol;Acc:HGNC:17897]	protein_coding;retained_intron	NA	R-HSA-6790906(EMG1 of the SSU processome methylates pseudouridine-1248 of 18S rRNA yielding N(1)-methylpseudouridine-1248);R-HSA-6791221(30S pre-rRNA is nucleolytically processed at site 1 to yield 21S pre-rRNA);R-HSA-6791222(21S pre-rRNA is nucleolytically processed at site E (site2a) to yield 18SE pre-rRNA);R-HSA-6791227(47S pre-rRNA is nucleolytically processed at A' (01,A1), site A0, and site…	2.51036	2.60812	2.36885	2.90322	3.13747	3.26213	0.804844	-0.313218	0.000337235	0.218725	down	no
ENSG00000169550	MUC15	143662	ENST00000529533	GO:0005515(protein binding);GO:0005576(extracellular region);GO:0005796(Golgi lumen);GO:0005886(plasma membrane);GO:0016020(membrane);GO:0016021(integral component of membrane)	NA	NA	NA	mucin 15, cell surface associated [Source:HGNC Symbol;Acc:HGNC:14956]	protein_coding	NA	R-HSA-1964501(Addition of galactose to Core 6 glycoprotein);R-HSA-1964505(C1GALT1 transfers Galactose to the Tn antigen forming Core 1 glycoproteins (T antigens));R-HSA-5096532(Defective GALNT12 does not transfer GalNAc to mucins);R-HSA-5096537(Defective GALNT3 does not transfer GalNAc to mucins);R-HSA-5694487(A4GNT transfers GlcNAc to core 2 mucins);R-HSA-6785524(Defective C1GALT1C1 does not bin…	0.0182692	0.0826657	0.0471961	0	0	0	493.77	8.9477	0.000368415	0.234524	up	yes
ENSG00000213886	UBD	10537	ENST00000377050	GO:0001650(fibrillar center);GO:0005515(protein binding);GO:0005634(nucleus);GO:0005654(nucleoplasm);GO:0005737(cytoplasm);GO:0005829(cytosol);GO:0006508(proteolysis);GO:0006511(ubiquitin-dependent protein catabolic process);GO:0016235(aggresome);GO:0016567(protein ubiquitination);GO:0032446(protein modification by small protein conjugation);GO:0034341(response to interferon-gamma);GO:0034612(res…	NA	NA	NA	ubiquitin D [Source:HGNC Symbol;Acc:HGNC:18795]	protein_coding	NA	R-HSA-8956140(NEDD8 and UBD bind NUB1 and the 26S proteasome);R-HSA-8956184(26S- and NUB1-mediated degradation of NEDD8, UBD and their conjugates)	3.18836	3.4941	3.43452	2.06207	1.69809	1.69583	1.85429	0.890866	0.000459241	0.282486	up	no
ENSG00000274012	RN7SL2	378706	ENST00000490232	GO:0005786(signal recognition particle, endoplasmic reticulum targeting);GO:0006617(SRP-dependent cotranslational protein targeting to membrane, signal sequence recognition)	NA	NA	NA	RNA component of signal recognition particle 7SL2 [Source:HGNC Symbol;Acc:HGNC:23134]	misc_RNA	NA	NA	7.33937	4.36492	10.0794	3.01384	3.49328	2.21495	2.49754	1.32051	0.000460195	0.282486	up	yes
ENSG00000204822	MRPL53	116540	ENST00000258105;ENST00000468875;ENST00000409710;ENST00000467349	GO:0005515(protein binding);GO:0005739(mitochondrion);GO:0005743(mitochondrial inner membrane);GO:0005762(mitochondrial large ribosomal subunit);GO:0005840(ribosome);GO:0032543(mitochondrial translation);GO:0032543(mitochondrial translation)	NA	NA	NA	mitochondrial ribosomal protein L53 [Source:HGNC Symbol;Acc:HGNC:16684]	protein_coding;retained_intron	NA	R-HSA-5389839(39S subunit binds 28S subunit:mRNA:fMet-tRNA);R-HSA-5389842(TUFM hydrolyzes GTP and TUFM:GDP dissociates from 55S ribosome);R-HSA-5389848(TUFM:GTP:aminoacyl-tRNA binds 55S ribosome:mRNA:fMet-tRNA);R-HSA-5389857(Peptide transfer from P-site to A-site (peptide bond formation));R-HSA-5419261(55S ribosome with peptidyl-tRNA in A site binds GFM1:GTP);R-HSA-5419264(MTRF1L (MTRF1a) or ICT1…	2.84084	3.36492	5.38413	7.63005	6.32482	7.531	0.539419	-0.890521	0.000536292	0.322577	down	no
ENSG00000026036	RTEL1-TNFRSF6B	100533107	ENST00000496281;ENST00000480273;ENST00000492259;ENST00000697815	GO:0000166(nucleotide binding);GO:0000723(telomere maintenance);GO:0003676(nucleic acid binding);GO:0003677(DNA binding);GO:0003678(DNA helicase activity);GO:0004386(helicase activity);GO:0005524(ATP binding);GO:0005634(nucleus);GO:0006139(nucleobase-containing compound metabolic process);GO:0006260(DNA replication);GO:0006281(DNA repair);GO:0006310(DNA recombination);GO:0006974(cellular response…	NA	NA	NA	RTEL1-TNFRSF6B readthrough (NMD candidate) [Source:HGNC Symbol;Acc:HGNC:44095]	retained_intron;nonsense_mediated_decay;processed_transcript	NA	NA	2.18266	1.7889	1.82305	1.03805	1.6085	1.39069	1.43529	0.521343	0.000544275	0.322577	up	no
ENSG00000038427	VCAN	1462	ENST00000343200;ENST00000505615;ENST00000265077	GO:0001501(skeletal system development);GO:0001649(osteoblast differentiation);GO:0001750(photoreceptor outer segment);GO:0005509(calcium ion binding);GO:0005515(protein binding);GO:0005539(glycosaminoglycan binding);GO:0005540(hyaluronic acid binding);GO:0005576(extracellular region);GO:0005615(extracellular space);GO:0005788(endoplasmic reticulum lumen);GO:0005796(Golgi lumen);GO:0007155(cell a…	04514(Cell adhesion molecules);04514(Cell adhesion molecules)	NA	NA	versican [Source:HGNC Symbol;Acc:HGNC:2464]	protein_coding;retained_intron	DOID:0050622(reproductive_organ_benign_neoplasm);DOID:0050686(organ_system_cancer);DOID:0050687(cell_type_cancer);DOID:0050828(artery_disease);DOID:0060072(benign_neoplasm);DOID:0060084(cell_type_benign_neoplasm);DOID:0060085(organ_system_benign_neoplasm);DOID:0060086(female_reproductive_organ_benign_neoplasm);DOID:0060095(uterine_benign_neoplasm);DOID:10591(pre_eclampsia);DOID:10763(hypertension…	R-HSA-1793176(DS is cleaved from its proteoglycan);R-HSA-1878002(XYLTs transfer Xyl to core protein);R-HSA-1889955(B3GAT dimers transfer GlcA to tetrasaccharide linker);R-HSA-1889978(B3GALT6 transfers Gal to the tetrasaccharide linker);R-HSA-1889981(B4GALT7 transfers Gal group to xylosyl-unit of the tetrasaccharide linker);R-HSA-1971482(The addition of GalNAc to the terminal glucuronate residue f…	0.0184847	0.209616	0.0193333	0.0201971	0.00377129	0.0107335	7.13028	2.83396	0.000619674	0.361039	up	yes
ENSG00000138061	CYP1B1	1545	ENST00000614273;ENST00000610745;ENST00000613082;ENST00000494864;ENST00000492443;ENST00000491456	GO:0001525(angiogenesis);GO:0002930(trabecular meshwork development);GO:0004497(monooxygenase activity);GO:0005506(iron ion binding);GO:0005515(protein binding);GO:0005634(nucleus);GO:0005739(mitochondrion);GO:0005783(endoplasmic reticulum);GO:0005789(endoplasmic reticulum membrane);GO:0006304(DNA modification);GO:0006629(lipid metabolic process);GO:0006631(fatty acid metabolic process);GO:000672…	00140(Steroid hormone biosynthesis);00380(Tryptophan metabolism);00980(Metabolism of xenobiotics by cytochrome P450);04913(Ovarian steroidogenesis);05204(Chemical carcinogenesis);05206(MicroRNAs in cancer);05206(MicroRNAs in cancer)	K07410	EC:1.14.14.1	cytochrome P450 family 1 subfamily B member 1 [Source:HGNC Symbol;Acc:HGNC:2597]	protein_coding;processed_transcript	DOID:0050155(sensory_system_disease);DOID:0050161(lower_respiratory_tract_disease);DOID:0050177(monogenic_disease);DOID:0050615(respiratory_system_cancer);DOID:0050686(organ_system_cancer);DOID:0050736(autosomal_dominant_disease);DOID:0050739(autosomal_genetic_disease);DOID:0060056(hypersensitivity_reaction_disease);DOID:0060083(immune_system_cancer);DOID:0070004(myeloma);DOID:0080001(bone_diseas…	R-HSA-211951(CYP1B1 4-hydroxylates EST17b);R-HSA-2161795(Arachidonic acid is hydroxylated to 16/17/18-HETE by CYP(1));R-HSA-2161814(Arachidonic acid is hydroxylated to 19-HETE by CYP(2));R-HSA-2161890(Arachidonic acid is epoxidated to 5,6-EET by CYP(4));R-HSA-2161899(Arachidonic acid is epoxidated to 8,9/11,12/14,15-EET by CYP(5));R-HSA-2161940(Arachidonic acid is hydroxylated to 20-HETE by CYP(3…	16.3282	13.4446	16.1635	19.7404	17.3612	19.3796	0.813303	-0.298135	0.000632307	0.362259	down	no
ENSG00000196873	CBWD3	445571,220869	ENST00000469687;ENST00000360171;ENST00000611426;ENST00000612050;ENST00000614377;ENST00000621396;ENST00000619322;ENST00000478048;ENST00000615061;ENST00000377342;ENST00000377344;ENST00000618921;ENST00000622755;ENST00000618217;ENST00000621474;ENST00000622817;ENST00000614398;ENST00000377349;ENST00000616550	GO:0000166(nucleotide binding);GO:0005515(protein binding);GO:0005524(ATP binding);GO:0005737(cytoplasm);GO:0005737(cytoplasm)	NA	NA	NA	COBW domain containing 3 [Source:HGNC Symbol;Acc:HGNC:18519]	retained_intron;protein_coding;nonsense_mediated_decay;processed_transcript	NA	NA	1.40253	1.35503	1.36572	1.70662	1.78821	1.69887	0.793898	-0.332975	0.000690512	0.38912	down	no
ENSG00000134757	DSG3	1830	ENST00000257189	GO:0001533(cornified envelope);GO:0005509(calcium ion binding);GO:0005829(cytosol);GO:0005886(plasma membrane);GO:0005911(cell-cell junction);GO:0007155(cell adhesion);GO:0007156(homophilic cell adhesion via plasma membrane adhesion molecules);GO:0016020(membrane);GO:0016021(integral component of membrane);GO:0030054(cell junction);GO:0030057(desmosome);GO:0046872(metal ion binding);GO:0070062(ex…	NA	NA	NA	desmoglein 3 [Source:HGNC Symbol;Acc:HGNC:3050]	protein_coding	DOID:0050155(sensory_system_disease);DOID:0050687(cell_type_cancer);DOID:10124(corneal_disease);DOID:10126(keratoconus);DOID:14566(disease_of_cellular_proliferation);DOID:1492(eye_and_adnexa_disease);DOID:162(cancer);DOID:1749(squamous_cell_carcinoma);DOID:305(carcinoma);DOID:4(disease);DOID:5614(eye_disease);DOID:7(disease_of_anatomical_entity);DOID:863(nervous_system_disease)	R-HSA-201631(Caspase-mediated cleavage of Desmoglein 3);R-HSA-6809393(Keratin filaments bind cell-cell adhesion complexes);R-HSA-6810357(Fillagrin and keratin intermediate filaments polymerise forming a network);R-HSA-6810937(Lamellar bodies bind the early cornified envelope);R-HSA-6811539(Reinforcement of the Cornified Envelope);R-HSA-6814298(Late envelope proteins bind cornified envelope:CDSN);…	0.066593	0.056662	0.034811	0.511269	0.116272	0.076855	0.224399	-2.15586	0.000753369	0.414537	down	yes
ENSG00000169994	MYO7B	4648	ENST00000496841;ENST00000491278;ENST00000409816;ENST00000437387;ENST00000494959	GO:0000146(microfilament motor activity);GO:0000166(nucleotide binding);GO:0003774(cytoskeletal motor activity);GO:0003779(actin binding);GO:0005515(protein binding);GO:0005524(ATP binding);GO:0005737(cytoplasm);GO:0005856(cytoskeleton);GO:0005902(microvillus);GO:0005903(brush border);GO:0007015(actin filament organization);GO:0007423(sensory organ development);GO:0007605(sensory perception of so…	NA	NA	NA	myosin VIIB [Source:HGNC Symbol;Acc:HGNC:7607]	retained_intron;protein_coding	DOID:18(urinary_system_disease);DOID:4(disease);DOID:557(kidney_disease);DOID:7(disease_of_anatomical_entity)	NA	2.69726	2.3396	2.11409	1.71704	1.87867	1.88673	1.30434	0.383315	0.000759733	0.414537	up	no
ENSG00000275719	ENSG00000275719		ENST00000617006;ENST00000612522	NA	NA	NA	NA	novel transcript, antisense to SLC1A5	lncRNA	NA	NA	0.550784	0.43914	0.291491	0.727996	1.62081	1.30172	0.351022	-1.51037	0.000807733	0.433841	down	yes
ENSG00000205426	KRT81	3887	ENST00000327741	GO:0005515(protein binding);GO:0005615(extracellular space);GO:0005829(cytosol);GO:0005882(intermediate filament);GO:0030280(structural constituent of skin epidermis);GO:0031424(keratinization);GO:0045095(keratin filament);GO:0045109(intermediate filament organization)	NA	NA	NA	keratin 81 [Source:HGNC Symbol;Acc:HGNC:6458]	protein_coding	DOID:0050686(organ_system_cancer);DOID:10534(stomach_cancer);DOID:14566(disease_of_cellular_proliferation);DOID:162(cancer);DOID:3119(gastrointestinal_system_cancer);DOID:4(disease);DOID:5517(stomach_carcinoma)	R-HSA-6805546(Keratin type I binds keratin type II);R-HSA-6805573(Keratin type I/type II heterodimers form tetramers);R-HSA-6806610(Keratin filament formation);R-HSA-6806613(Keratin tetramers bind to form unit length filaments);R-HSA-6806629(Formation of tonofilament bundles);R-HSA-6809393(Keratin filaments bind cell-cell adhesion complexes);R-HSA-6809663(Formation of hair keratin fibres);R-HSA-6…	2.28556	4.31139	1.92531	1.03696	1.89229	1.40471	1.9664	0.975553	0.000858266	0.45154	up	no
ENSG00000163131	CTSS	1520	ENST00000679512;ENST00000483930;ENST00000607427;ENST00000680311;ENST00000368985;ENST00000681728;ENST00000681863;ENST00000480760;ENST00000680466;ENST00000679582;ENST00000680471;ENST00000681357;ENST00000680931;ENST00000680288	GO:0001968(fibronectin binding);GO:0002224(toll-like receptor signaling pathway);GO:0002250(adaptive immune response);GO:0004197(cysteine-type endopeptidase activity);GO:0004252(serine-type endopeptidase activity);GO:0005518(collagen binding);GO:0005576(extracellular region);GO:0005615(extracellular space);GO:0005764(lysosome);GO:0005770(late endosome);GO:0006508(proteolysis);GO:0006955(immune re…	04142(Lysosome);04145(Phagosome);04210(Apoptosis);04612(Antigen processing and presentation);05152(Tuberculosis);05152(Tuberculosis)	K01368	EC:3.4.22.27	cathepsin S [Source:HGNC Symbol;Acc:HGNC:2545]	protein_coding;nonsense_mediated_decay;retained_intron	DOID:0014667(disease_of_metabolism);DOID:0050161(lower_respiratory_tract_disease);DOID:0050828(artery_disease);DOID:0060072(benign_neoplasm);DOID:0060084(cell_type_benign_neoplasm);DOID:0060158(acquired_metabolic_disease);DOID:0080001(bone_disease);DOID:1287(cardiovascular_system_disease);DOID:14566(disease_of_cellular_proliferation);DOID:1579(respiratory_system_disease);DOID:178(vascular_disease…	R-HSA-1236948(Antigen processing by cathepsin S in endosoytic vesicle);R-HSA-1566981(Fibronectin degradation by MMP1, 3, 7, 12, 13, 19, CTSS);R-HSA-1678920(TLR processing at low pH);R-HSA-1678981(TLR9 processing at neutral pH);R-HSA-2130349(Generation of CLIP from lip10);R-HSA-2130504(Cleavage of lip22 to lip10);R-HSA-2130706(MHC class II antigen processing);R-HSA-2213200(Release of endostatin-li…	13.9153	14.3382	13.5756	12.5244	11.9333	12.0068	1.14712	0.198013	0.000866957	0.45154	up	no
ENSG00000185033	SEMA4B	10509	ENST00000559247;ENST00000561321;ENST00000558065;ENST00000558051;ENST00000558848;ENST00000559300;ENST00000411539;ENST00000560263;ENST00000559322;ENST00000561085;ENST00000559792;ENST00000558975;ENST00000561252;ENST00000332496;ENST00000559983;ENST00000560993;ENST00000558895;ENST00000560003;ENST00000560089	GO:0001755(neural crest cell migration);GO:0005515(protein binding);GO:0005615(extracellular space);GO:0005886(plasma membrane);GO:0005887(integral component of plasma membrane);GO:0007399(nervous system development);GO:0007411(axon guidance);GO:0016020(membrane);GO:0016021(integral component of membrane);GO:0030154(cell differentiation);GO:0030215(semaphorin receptor binding);GO:0030335(positive…	04360(Axon guidance);04360(Axon guidance)	NA	NA	semaphorin 4B [Source:HGNC Symbol;Acc:HGNC:10730]	protein_coding;retained_intron;processed_transcript;nonsense_mediated_decay	NA	NA	78.7118	72.2658	72.9238	61.2117	68.7958	65.0839	1.14767	0.198713	0.000886913	0.45504	up	no
ENSG00000143416	SELENBP1	8991	ENST00000426705;ENST00000455839;ENST00000447402;ENST00000470345;ENST00000368868;ENST00000492643;ENST00000473693;ENST00000474352;ENST00000427867;ENST00000443708;ENST00000424475;ENST00000493560;ENST00000458566;ENST00000498494;ENST00000465273;ENST00000463664;ENST00000423070	GO:0001650(fibrillar center);GO:0005515(protein binding);GO:0005615(extracellular space);GO:0005634(nucleus);GO:0005730(nucleolus);GO:0005737(cytoplasm);GO:0005829(cytosol);GO:0008430(selenium binding);GO:0015031(protein transport);GO:0016020(membrane);GO:0016491(oxidoreductase activity);GO:0018549(methanethiol oxidase activity);GO:0070062(extracellular exosome);GO:0070062(extracellular exosome)	00920(Sulfur metabolism);01100(Metabolic pathways);01100(Metabolic pathways)	K17285	EC:1.8.3.4	selenium binding protein 1 [Source:HGNC Symbol;Acc:HGNC:10719]	protein_coding;nonsense_mediated_decay;retained_intron;processed_transcript	DOID:0050622(reproductive_organ_benign_neoplasm);DOID:0050687(cell_type_cancer);DOID:0060072(benign_neoplasm);DOID:0060084(cell_type_benign_neoplasm);DOID:0060085(organ_system_benign_neoplasm);DOID:0060086(female_reproductive_organ_benign_neoplasm);DOID:0060095(uterine_benign_neoplasm);DOID:127(leiomyoma);DOID:13223(uterine_fibroid);DOID:14566(disease_of_cellular_proliferation);DOID:150(disease_o…	NA	14.6162	13.6185	12.6191	10.5598	12.1788	10.8608	1.21591	0.282038	0.000936346	0.473337	up	no
ENSG00000147168	IL2RG	3561	ENST00000696903;ENST00000512747;ENST00000487883;ENST00000482750;ENST00000473378;ENST00000276110;ENST00000374202	GO:0002335(mature B cell differentiation);GO:0002361(CD4-positive, CD25-positive, alpha-beta regulatory T cell differentiation);GO:0004896(cytokine receptor activity);GO:0004911(interleukin-2 receptor activity);GO:0004913(interleukin-4 receptor activity);GO:0004917(interleukin-7 receptor activity);GO:0005515(protein binding);GO:0005768(endosome);GO:0005829(cytosol);GO:0005886(plasma membrane);GO:…	04060(Cytokine-cytokine receptor interaction);04061(Viral protein interaction with cytokine and cytokine receptor);04144(Endocytosis);04151(PI3K-Akt signaling pathway);04630(JAK-STAT signaling pathway);04658(Th1 and Th2 cell differentiation);04659(Th17 cell differentiation);05162(Measles);05166(Human T-cell leukemia virus 1 infection);05200(Pathways in cancer);05321(Inflammatory bowel disease);05…	NA	NA	interleukin 2 receptor subunit gamma [Source:HGNC Symbol;Acc:HGNC:6010]	retained_intron;protein_coding	DOID:0050117(disease_by_infectious_agent);DOID:0050686(organ_system_cancer);DOID:0050687(cell_type_cancer);DOID:0060083(immune_system_cancer);DOID:1240(leukemia);DOID:14566(disease_of_cellular_proliferation);DOID:162(cancer);DOID:2531(hematologic_cancer);DOID:2914(immune_system_disease);DOID:2994(germ_cell_cancer);DOID:4766(embryoma);DOID:4(disease);DOID:526(Human_immunodeficiency_virus_infectiou…	R-HSA-1295516(IL7:p-Y449-IL7R:JAK1:IL2RG:JAK3 binds PI3K regulatory subunits);R-HSA-1295519(IL7R is phosphorylated on Y499);R-HSA-1295540(IL7:p-Y449-IL7R:JAK1:IL2RG:p-JAK3:STAT5A,STAT5B phosphorylates STAT5);R-HSA-449115(IL15:IL15RA binds IL2RB:JAK1 and IL2RG:JAK3);R-HSA-449958(IL7:IL7R:JAK1 binds IL2RG:JAK3);R-HSA-450063(Interleukin-2: IL2 receptor alpha:beta binds IL2 receptor gamma subunit);R-…	5.63181	5.76931	5.77757	4.68446	4.22339	4.4208	1.28886	0.366091	0.000961224	0.47678	up	no
ENSG00000124067	SLC12A4	6560	ENST00000541864;ENST00000574665;ENST00000576616;ENST00000572010;ENST00000570802;ENST00000572476;ENST00000572766;ENST00000573702;ENST00000316341;ENST00000573023;ENST00000576377;ENST00000576513;ENST00000571299;ENST00000576462;ENST00000570616;ENST00000575857;ENST00000537830	GO:0005515(protein binding);GO:0005765(lysosomal membrane);GO:0005886(plasma membrane);GO:0005887(integral component of plasma membrane);GO:0006811(ion transport);GO:0006813(potassium ion transport);GO:0006884(cell volume homeostasis);GO:0007268(chemical synaptic transmission);GO:0008519(ammonium transmembrane transporter activity);GO:0015293(symporter activity);GO:0015377(cation:chloride symport…	NA	NA	NA	solute carrier family 12 member 4 [Source:HGNC Symbol;Acc:HGNC:10913]	protein_coding;retained_intron;processed_transcript;nonsense_mediated_decay	DOID:14566(disease_of_cellular_proliferation);DOID:162(cancer);DOID:4(disease)	R-HSA-426155(SLC12A4,5,6,7 cotransport K+, Cl- from cytosol to extracellular region)	3.35166	3.1327	3.16342	2.53872	2.6796	2.65404	1.22553	0.293401	0.000970898	0.47678	up	no
ENSG00000130164	LDLR	3949	ENST00000545707;ENST00000252444;ENST00000557933;ENST00000558013;ENST00000560628;ENST00000559340;ENST00000558518;ENST00000558528;ENST00000560173;ENST00000557958;ENST00000560502;ENST00000535915	GO:0001540(amyloid-beta binding);GO:0001618(virus receptor activity);GO:0001920(negative regulation of receptor recycling);GO:0002020(protease binding);GO:0005041(low-density lipoprotein particle receptor activity);GO:0005509(calcium ion binding);GO:0005515(protein binding);GO:0005764(lysosome);GO:0005768(endosome);GO:0005769(early endosome);GO:0005770(late endosome);GO:0005794(Golgi apparatus);G…	04144(Endocytosis);04913(Ovarian steroidogenesis);04925(Aldosterone synthesis and secretion);04927(Cortisol synthesis and secretion);04934(Cushing syndrome);04976(Bile secretion);04979(Cholesterol metabolism);05145(Toxoplasmosis);05160(Hepatitis C);05160(Hepatitis C)	NA	NA	low density lipoprotein receptor [Source:HGNC Symbol;Acc:HGNC:6547]	protein_coding;processed_transcript;nonsense_mediated_decay;retained_intron	DOID:0014667(disease_of_metabolism);DOID:0050117(disease_by_infectious_agent);DOID:0050155(sensory_system_disease);DOID:0050686(organ_system_cancer);DOID:0050828(artery_disease);DOID:0060158(acquired_metabolic_disease);DOID:10652(Alzheimer's_disease);DOID:1067(open_angle_glaucoma);DOID:1070(primary_open_angle_glaucoma);DOID:114(heart_disease);DOID:1168(familial_hyperlipidemia);DOID:1279(ocular_mo…	R-HSA-171059(LDLR:LDL complex [coated vesicle membrane] => LDLR:LDL complex [endosome membrane]);R-HSA-171087(LDLR [endosome membrane] => LDLR [plasma membrane]);R-HSA-171106(LDLR:LDL complex => LDLR + LDL);R-HSA-171122(LDL + LDLR => LDL:LDLR complex);R-HSA-171141(LDL:LDLR complex [plasma membrane] => LDL:LDLR complex [clathrin-coated vesicle] (LDLRAP1-independent));R-HSA-174624(chylomicron remna…	21.6436	20.55	22.5508	19.5856	17.9154	18.2303	1.16172	0.216267	0.00101471	0.489131	up	no
ENSG00000072274	TFRC	7037	ENST00000698274;ENST00000698281;ENST00000698276;ENST00000698277;ENST00000426789;ENST00000698279;ENST00000475593;ENST00000698278;ENST00000477148;ENST00000698291;ENST00000464368;ENST00000465288;ENST00000482479;ENST00000491658;ENST00000360110;ENST00000698285;ENST00000698280;ENST00000698293;ENST00000698289;ENST00000463047;ENST00000698295;ENST00000420415;ENST00000698292;ENST00000464011;ENST00000463356…	GO:0001618(virus receptor activity);GO:0001666(response to hypoxia);GO:0001934(positive regulation of protein phosphorylation);GO:0003723(RNA binding);GO:0003725(double-stranded RNA binding);GO:0004998(transferrin receptor activity);GO:0005515(protein binding);GO:0005576(extracellular region);GO:0005615(extracellular space);GO:0005634(nucleus);GO:0005737(cytoplasm);GO:0005739(mitochondrion);GO:00…	04066(HIF-1 signaling pathway);04144(Endocytosis);04145(Phagosome);04216(Ferroptosis);04640(Hematopoietic cell lineage);04640(Hematopoietic cell lineage)	NA	NA	transferrin receptor [Source:HGNC Symbol;Acc:HGNC:11763]	nonsense_mediated_decay;retained_intron;processed_transcript;protein_coding	DOID:0014667(disease_of_metabolism);DOID:0050177(monogenic_disease);DOID:0050686(organ_system_cancer);DOID:0050687(cell_type_cancer);DOID:0050737(autosomal_recessive_disease);DOID:0050739(autosomal_genetic_disease);DOID:0060031(autoimmune_disease_of_gastrointestinal_tract);DOID:0060056(hypersensitivity_reaction_disease);DOID:0060083(immune_system_cancer);DOID:10241(thalassemia);DOID:1036(chronic_…	R-HSA-421831(trans-Golgi Network Coat Assembly);R-HSA-421833(Vamp And trans-Golgi Network AP-1 Binding Coupled With Cargo Capture);R-HSA-421835(trans-Golgi Network Vesicle Scission);R-HSA-421836(trans-Golgi Network Derived Vesicle Uncoating);R-HSA-5691154(HFE binds TFRC dimer);R-HSA-8866277(AP-2 directly binds some endocytic cargo);R-HSA-8867754(F- and N- BAR domain proteins bind the clathrin-coa…	21.8249	22.6479	21.4878	24.3823	24.2976	24.5875	0.900272	-0.151567	0.00104662	0.489131	down	no
ENSG00000228363	CHMP3-AS1	105374845	ENST00000426549;ENST00000439077;ENST00000424788;ENST00000597638	NA	NA	NA	NA	CHMP3 and RNF103 antisense RNA 1 [Source:HGNC Symbol;Acc:HGNC:55795]	lncRNA	NA	NA	0.0575658	0.465885	0.403184	0.0221593	0.0147812	0.110648	6.27849	2.65042	0.00104792	0.489131	up	yes
ENSG00000289571	ENSG00000289571		ENST00000685831	NA	NA	NA	NA	novel transcript	lncRNA	NA	NA	0.107543	0.142865	0.134682	0	0	0	1283.63	10.326	0.00105297	0.489131	up	yes
ENSG00000257184	ENSG00000257184		ENST00000470747	GO:0000981(DNA-binding transcription factor activity, RNA polymerase II-specific);GO:0003677(DNA binding);GO:0005634(nucleus);GO:0006355(regulation of DNA-templated transcription);GO:0006357(regulation of transcription by RNA polymerase II)	NA	NA	NA	HOXA10-HOXA9 readthrough	protein_coding	NA	NA	0.075284	0.359454	0.278996	3.61637	0.316102	0.416475	0.164117	-2.60721	0.00126584	0.580179	down	yes
ENSG00000142694	EVA1B	55194	ENST00000490466;ENST00000270824	GO:0005515(protein binding);GO:0016020(membrane);GO:0016021(integral component of membrane);GO:0016021(integral component of membrane)	NA	NA	NA	eva-1 homolog B [Source:HGNC Symbol;Acc:HGNC:25558]	protein_coding	NA	NA	1.5468	1.89158	2.12307	0.971076	1.0146	0.872826	1.94559	0.960206	0.00129198	0.584365	up	no
ENSG00000167861	HID1	283987	ENST00000534480;ENST00000528902;ENST00000425042;ENST00000579818;ENST00000530904;ENST00000583244;ENST00000525128;ENST00000532894;ENST00000581676;ENST00000532395;ENST00000318565;ENST00000578002	GO:0000138(Golgi trans cisterna);GO:0000139(Golgi membrane);GO:0005515(protein binding);GO:0005737(cytoplasm);GO:0005794(Golgi apparatus);GO:0005797(Golgi medial cisterna);GO:0005829(cytosol);GO:0005881(cytoplasmic microtubule);GO:0016020(membrane);GO:0070062(extracellular exosome);GO:0090498(extrinsic component of Golgi membrane);GO:0090498(extrinsic component of Golgi membrane)	NA	NA	NA	HID1 domain containing [Source:HGNC Symbol;Acc:HGNC:15736]	nonsense_mediated_decay;retained_intron;protein_coding;processed_transcript	NA	NA	10.9769	9.8712	10.2118	8.73633	8.74371	8.98843	1.17347	0.230779	0.00131361	0.586433	up	no
ENSG00000102316	MAGED2	10916	ENST00000375058;ENST00000218439;ENST00000487482;ENST00000487463;ENST00000375053;ENST00000396224;ENST00000375068;ENST00000485483;ENST00000347546;ENST00000497484;ENST00000463787	GO:0000122(negative regulation of transcription by RNA polymerase II);GO:0005515(protein binding);GO:0005576(extracellular region);GO:0005634(nucleus);GO:0005654(nucleoplasm);GO:0005730(nucleolus);GO:0005829(cytosol);GO:0007565(female pregnancy);GO:0016020(membrane);GO:0031093(platelet alpha granule lumen);GO:0070294(renal sodium ion absorption);GO:0070294(renal sodium ion absorption)	NA	NA	NA	MAGE family member D2 [Source:HGNC Symbol;Acc:HGNC:16353]	protein_coding;processed_transcript	NA	R-HSA-481007(Exocytosis of platelet alpha granule contents)	20.4242	21.56	19.3637	16.3906	18.5231	17.2241	1.17665	0.234684	0.00139043	0.608594	up	no
ENSG00000260238	PMF1-BGLAP	100527963	ENST00000490491;ENST00000368276;ENST00000567140	GO:0000775(chromosome, centromeric region);GO:0000776(kinetochore);GO:0000818(nuclear MIS12/MIND complex);GO:0005634(nucleus);GO:0005654(nucleoplasm);GO:0005694(chromosome);GO:0005794(Golgi apparatus);GO:0007049(cell cycle);GO:0043231(intracellular membrane-bounded organelle);GO:0051301(cell division);GO:0051301(cell division)	NA	NA	NA	PMF1-BGLAP readthrough [Source:HGNC Symbol;Acc:HGNC:42953]	protein_coding	NA	R-HSA-141409(Mad1 binds kinetochore);R-HSA-141422(MAD2 converted to an inhibitory state via interaction with Mad1);R-HSA-141431(MAD2 associates with the Mad1 kinetochore complex);R-HSA-141439(Release of activated MAD2 from kinetochores);R-HSA-1638803(Phosphorylation of cohesin by PLK1 at centromeres);R-HSA-1638821(PP2A-B56 dephosphorylates centromeric cohesin);R-HSA-2467809(ESPL1 (Separase) cleav…	0.716019	1.44965	0.374189	2.77255	1.4088	2.42622	0.384386	-1.37937	0.00139866	0.608594	down	yes
ENSG00000140274	DUOXA2	405753	ENST00000323030;ENST00000491993;ENST00000350243	GO:0005515(protein binding);GO:0005783(endoplasmic reticulum);GO:0005789(endoplasmic reticulum membrane);GO:0005829(cytosol);GO:0005886(plasma membrane);GO:0008104(protein localization);GO:0010729(positive regulation of hydrogen peroxide biosynthetic process);GO:0015031(protein transport);GO:0016020(membrane);GO:0016021(integral component of membrane);GO:0019899(enzyme binding);GO:0031252(cell le…	04918(Thyroid hormone synthesis);04918(Thyroid hormone synthesis)	NA	NA	dual oxidase maturation factor 2 [Source:HGNC Symbol;Acc:HGNC:32698]	protein_coding;nonsense_mediated_decay;retained_intron	NA	NA	0.900157	1.16235	0.894813	0.443806	0.662672	0.23963	2.19694	1.1355	0.00146369	0.628931	up	yes
ENSG00000164134	NAA15	80155	ENST00000515576;ENST00000398947;ENST00000468029;ENST00000700279;ENST00000496716;ENST00000700280;ENST00000700275;ENST00000296543;ENST00000700278;ENST00000482087;ENST00000485905;ENST00000480277	GO:0001525(angiogenesis);GO:0003723(RNA binding);GO:0004596(peptide alpha-N-acetyltransferase activity);GO:0005515(protein binding);GO:0005634(nucleus);GO:0005667(transcription regulator complex);GO:0005737(cytoplasm);GO:0005829(cytosol);GO:0006474(N-terminal protein amino acid acetylation);GO:0016020(membrane);GO:0016407(acetyltransferase activity);GO:0016604(nuclear body);GO:0017196(N-terminal …	NA	NA	NA	N-alpha-acetyltransferase 15, NatA auxiliary subunit [Source:HGNC Symbol;Acc:HGNC:30782]	protein_coding;nonsense_mediated_decay;processed_transcript;retained_intron	DOID:0050155(sensory_system_disease);DOID:0050686(organ_system_cancer);DOID:0050687(cell_type_cancer);DOID:13025(retinopathy_of_prematurity);DOID:14566(disease_of_cellular_proliferation);DOID:1492(eye_and_adnexa_disease);DOID:162(cancer);DOID:170(endocrine_gland_cancer);DOID:1781(thyroid_cancer);DOID:305(carcinoma);DOID:3113(papillary_carcinoma);DOID:3963(thyroid_carcinoma);DOID:3969(papillary_th…	NA	8.59518	9.12199	8.64002	10.2264	9.63983	10.2413	0.875435	-0.191928	0.00150572	0.639001	down	no
ENSG00000177989	ODF3B	440836	ENST00000437588;ENST00000682240;ENST00000329363;ENST00000468249;ENST00000401779;ENST00000463472;ENST00000405135;ENST00000428989;ENST00000469660;ENST00000403326	GO:0005515(protein binding);GO:0005856(cytoskeleton);GO:0005856(cytoskeleton)	NA	NA	NA	outer dense fiber of sperm tails 3B [Source:HGNC Symbol;Acc:HGNC:34388]	protein_coding;retained_intron	NA	NA	16.9708	13.9467	18.1536	12.7808	12.6414	13.6272	1.25664	0.329573	0.00153889	0.645112	up	no
ENSG00000123505	AMD1	262	ENST00000451850;ENST00000465404;ENST00000612642;ENST00000619590;ENST00000672937;ENST00000368877;ENST00000368885;ENST00000368876;ENST00000368882;ENST00000675380	GO:0004014(adenosylmethionine decarboxylase activity);GO:0005515(protein binding);GO:0005829(cytosol);GO:0006557(obsolete S-adenosylmethioninamine biosynthetic process);GO:0006595(polyamine metabolic process);GO:0006596(polyamine biosynthetic process);GO:0006597(spermine biosynthetic process);GO:0008295(spermidine biosynthetic process);GO:0016829(lyase activity);GO:0016831(carboxy-lyase activity)…	00270(Cysteine and methionine metabolism);00330(Arginine and proline metabolism);01100(Metabolic pathways);01100(Metabolic pathways)	K01611	EC:4.1.1.50	adenosylmethionine decarboxylase 1 [Source:HGNC Symbol;Acc:HGNC:457]	nonsense_mediated_decay;retained_intron;protein_coding	DOID:14566(disease_of_cellular_proliferation);DOID:150(disease_of_mental_health);DOID:1561(cognitive_disorder);DOID:162(cancer);DOID:2468(psychotic_disorder);DOID:3312(bipolar_disorder);DOID:3324(mood_disorder);DOID:4(disease);DOID:5419(schizophrenia)	R-HSA-351222(S-Adenosyl methionine <=> Decarboxylated-Adenosyl methionine + CO2)	19.6828	19.0832	22.0996	24.2599	22.7355	23.9993	0.857325	-0.222086	0.00159575	0.656693	down	no
ENSG00000047932	GOPC	57120	ENST00000368498;ENST00000052569;ENST00000535237	GO:0000139(Golgi membrane);GO:0005515(protein binding);GO:0005737(cytoplasm);GO:0005765(lysosomal membrane);GO:0005794(Golgi apparatus);GO:0005886(plasma membrane);GO:0006888(endoplasmic reticulum to Golgi vesicle-mediated transport);GO:0006893(Golgi to plasma membrane transport);GO:0010360(negative regulation of anion channel activity);GO:0014069(postsynaptic density);GO:0015031(protein transpor…	NA	NA	NA	golgi associated PDZ and coiled-coil motif containing [Source:HGNC Symbol;Acc:HGNC:17643]	protein_coding	NA	R-HSA-5627071(RHOQ positively regulates trafficking of GOPC:CFTR to the plasma membrane);R-HSA-5627072(RHOQ binds GOPC:CFTR);R-HSA-5627275(GOPC promotes translocation of CFTR to lysosomes)	9.87862	10.2944	9.44817	12.118	10.8471	11.909	0.849377	-0.235523	0.00160472	0.656693	down	no
ENSG00000078804	TP53INP2	58476	ENST00000374810;ENST00000374809;ENST00000414082;ENST00000451665	GO:0000045(autophagosome assembly);GO:0001649(osteoblast differentiation);GO:0001894(tissue homeostasis);GO:0005515(protein binding);GO:0005634(nucleus);GO:0005737(cytoplasm);GO:0005776(autophagosome);GO:0005829(cytosol);GO:0006511(ubiquitin-dependent protein catabolic process);GO:0006914(autophagy);GO:0008104(protein localization);GO:0010508(positive regulation of autophagy);GO:0016236(macroauto…	04140(Autophagy - animal);04140(Autophagy - animal)	NA	NA	tumor protein p53 inducible nuclear protein 2 [Source:HGNC Symbol;Acc:HGNC:16104]	protein_coding	NA	NA	15.7527	15.2281	14.1664	13.024	13.5065	11.1546	1.19801	0.260644	0.00177995	0.719834	up	no
ENSG00000173110	HSPA6	3310	ENST00000309758	GO:0000166(nucleotide binding);GO:0005515(protein binding);GO:0005524(ATP binding);GO:0005576(extracellular region);GO:0005634(nucleus);GO:0005737(cytoplasm);GO:0005814(centriole);GO:0005829(cytosol);GO:0005886(plasma membrane);GO:0006457(protein folding);GO:0006986(response to unfolded protein);GO:0008180(COP9 signalosome);GO:0016192(vesicle-mediated transport);GO:0016887(ATP hydrolysis activity…	03040(Spliceosome);04010(MAPK signaling pathway);04141(Protein processing in endoplasmic reticulum);04144(Endocytosis);04213(Longevity regulating pathway - multiple species);04612(Antigen processing and presentation);04915(Estrogen signaling pathway);05020(Prion disease);05134(Legionellosis);05145(Toxoplasmosis);05162(Measles)	NA	NA	heat shock protein family A (Hsp70) member 6 [Source:HGNC Symbol;Acc:HGNC:5239]	protein_coding	DOID:1287(cardiovascular_system_disease);DOID:178(vascular_disease);DOID:4(disease);DOID:7(disease_of_anatomical_entity)	R-HSA-5251942(Hikeshi binds HSP70s:ATP);R-HSA-5251955(HSP40s activate intrinsic ATPase activity of HSP70s in the nucleoplasm);R-HSA-5251959(HSP40s activate intrinsic ATPase activity of HSP70s in the cytosol);R-HSA-5252041(NPC transports Hikeshi:HSP70s:ATP from cytosol to nucleoplasm);R-HSA-5252079(HSP110s exchange ATP for ADP on HSP70s:ADP);R-HSA-6798748(Exocytosis of secretory granule lumen prot…	1.18139	1.97778	0.086072	0.132536	0.102665	0.091633	9.92935	3.3117	0.0018646	0.745297	up	yes
ENSG00000063438	AHRR	57491,1543	ENST00000507048;ENST00000506456;ENST00000515206;ENST00000510910;ENST00000514523	GO:0005634(nucleus);GO:0005654(nucleoplasm);GO:0005829(cytosol);GO:0006355(regulation of DNA-templated transcription);GO:0006805(xenobiotic metabolic process);GO:0009410(response to xenobiotic stimulus);GO:0046983(protein dimerization activity);GO:0046983(protein dimerization activity)	NA	NA	NA	aryl-hydrocarbon receptor repressor [Source:HGNC Symbol;Acc:HGNC:346]	retained_intron;protein_coding	NA	R-HSA-1989764(Expression of CYP1A1);R-HSA-211951(CYP1B1 4-hydroxylates EST17b);R-HSA-5692283(ALD3A1 oxidises 4HPCP to CXPA);R-HSA-76472(Ethylene is oxidized to Ethylene oxide by CYP1A1);R-HSA-8936851(AHRR binds ARNT)	0.039551	0.0668274	0.0945623	0.120077	0.104873	0.369185	0.338208	-1.56402	0.00192943	0.762349	down	yes
ENSG00000214655	ZSWIM8	23053	ENST00000604524;ENST00000603309;ENST00000604754;ENST00000412198;ENST00000604729;ENST00000489234;ENST00000603195;ENST00000425051;ENST00000431225;ENST00000605216;ENST00000466568;ENST00000487278;ENST00000398706;ENST00000603187;ENST00000492395;ENST00000603840;ENST00000446546;ENST00000604165;ENST00000433366;ENST00000451629;ENST00000466354	GO:0005737(cytoplasm);GO:0005829(cytosol);GO:0008270(zinc ion binding);GO:0016567(protein ubiquitination);GO:0031461(cullin-RING ubiquitin ligase complex);GO:0031462(Cul2-RING ubiquitin ligase complex);GO:0031463(Cul3-RING ubiquitin ligase complex);GO:0043161(proteasome-mediated ubiquitin-dependent protein catabolic process);GO:0046872(metal ion binding);GO:1990756(ubiquitin ligase-substrate adap…	NA	NA	NA	zinc finger SWIM-type containing 8 [Source:HGNC Symbol;Acc:HGNC:23528]	protein_coding;processed_transcript;nonsense_mediated_decay;retained_intron	NA	R-HSA-9011289(ZSWIM8 binds ROBO3.1);R-HSA-9011300(ZSWIM8 ubiquitinates ROBO3.1);R-HSA-9011313(Proteasome degrades ubiquitinated ROBO3.1)	13.1766	12.4693	13.1344	11.0032	11.1587	11.684	1.14579	0.196341	0.00197741	0.772424	up	no
ENSG00000089327	FXYD5	53827	ENST00000591716;ENST00000392219;ENST00000592290;ENST00000541435;ENST00000392217;ENST00000342879;ENST00000423817;ENST00000496493;ENST00000392218;ENST00000590686;ENST00000543307	GO:0003779(actin binding);GO:0005515(protein binding);GO:0006811(ion transport);GO:0016020(membrane);GO:0016021(integral component of membrane);GO:0030033(microvillus assembly);GO:0043269(regulation of ion transport);GO:0045296(cadherin binding);GO:0046588(negative regulation of calcium-dependent cell-cell adhesion);GO:0099106(ion channel regulator activity);GO:0099106(ion channel regulator activ…	NA	NA	NA	FXYD domain containing ion transport regulator 5 [Source:HGNC Symbol;Acc:HGNC:4029]	processed_transcript;protein_coding;nonsense_mediated_decay	DOID:0050177(monogenic_disease);DOID:0050687(cell_type_cancer);DOID:0050737(autosomal_recessive_disease);DOID:0050739(autosomal_genetic_disease);DOID:14566(disease_of_cellular_proliferation);DOID:1485(cystic_fibrosis);DOID:162(cancer);DOID:1909(melanoma);DOID:4(disease);DOID:630(genetic_disease)	NA	32.2401	34.5658	32.8067	28.7714	29.8873	29.1836	1.13399	0.181412	0.00204745	0.786088	up	no
ENSG00000170667	RASA4B	100271927	ENST00000465829;ENST00000467351;ENST00000477184;ENST00000488284	GO:0005096(GTPase activator activity);GO:0005543(phospholipid binding);GO:0005737(cytoplasm);GO:0005829(cytosol);GO:0005886(plasma membrane);GO:0007165(signal transduction);GO:0016020(membrane);GO:0035556(intracellular signal transduction);GO:0043087(regulation of GTPase activity);GO:0046580(negative regulation of Ras protein signal transduction);GO:0046872(metal ion binding);GO:0071277(cellular …	04014(Ras signaling pathway);04014(Ras signaling pathway)	NA	NA	RAS p21 protein activator 4B [Source:HGNC Symbol;Acc:HGNC:35202]	protein_coding;retained_intron	NA	NA	2.56653	2.46615	2.2537	1.76273	1.86547	2.08918	1.27443	0.349849	0.00205812	0.786088	up	no
ENSG00000165507	DEPP1	11067	ENST00000298295;ENST00000448778;ENST00000496638	GO:0005737(cytoplasm);GO:0005739(mitochondrion);GO:0005777(peroxisome);GO:0006914(autophagy);GO:0010506(regulation of autophagy);GO:0043231(intracellular membrane-bounded organelle);GO:0043231(intracellular membrane-bounded organelle)	NA	NA	NA	DEPP1 autophagy regulator [Source:HGNC Symbol;Acc:HGNC:23355]	protein_coding;processed_transcript	NA	NA	5.18011	3.98357	4.88132	3.49315	3.71985	3.28751	1.33755	0.419596	0.00210845	0.790602	up	no
ENSG00000213920	MDP1	145553,5428	ENST00000532742;ENST00000288087;ENST00000530222;ENST00000528849;ENST00000532557;ENST00000396833;ENST00000525696;ENST00000531553;ENST00000466422	GO:0003993(acid phosphatase activity);GO:0004721(phosphoprotein phosphatase activity);GO:0004725(protein tyrosine phosphatase activity);GO:0016787(hydrolase activity);GO:0016791(phosphatase activity);GO:0046872(metal ion binding);GO:0046872(metal ion binding)	NA	K17619	EC:3.1.3.48	magnesium dependent phosphatase 1 [Source:HGNC Symbol;Acc:HGNC:28781]	retained_intron;protein_coding;processed_transcript	NA	NA	1.673	1.90885	1.55126	0.60568	0.921374	0.907719	2.10825	1.07604	0.00213141	0.790602	up	yes
ENSG00000260651	ENSG00000260651		ENST00000563833	NA	NA	NA	NA	novel transcript, antisense NFKB1	lncRNA	NA	NA	0.140738	0.434338	0.258245	0	0	0	2777.74	11.4397	0.00214074	0.790602	up	yes
ENSG00000110888	CAPRIN2	65981	ENST00000695329;ENST00000548676;ENST00000695369;ENST00000695370;ENST00000540436;ENST00000692932;ENST00000395805;ENST00000546129;ENST00000695326;ENST00000537553;ENST00000695400;ENST00000695372;ENST00000695373;ENST00000695371;ENST00000695327;ENST00000541765;ENST00000695402;ENST00000687797;ENST00000690233;ENST00000417045;ENST00000433722;ENST00000694880;ENST00000542550;ENST00000454014;ENST00000540584…	GO:0003723(RNA binding);GO:0005102(signaling receptor binding);GO:0005515(protein binding);GO:0005654(nucleoplasm);GO:0005737(cytoplasm);GO:0005739(mitochondrion);GO:0005813(centrosome);GO:0005829(cytosol);GO:0005886(plasma membrane);GO:0016020(membrane);GO:0017148(negative regulation of translation);GO:0030154(cell differentiation);GO:0030308(negative regulation of cell growth);GO:0032092(positi…	NA	NA	NA	caprin family member 2 [Source:HGNC Symbol;Acc:HGNC:21259]	nonsense_mediated_decay;protein_coding;processed_transcript;retained_intron	NA	NA	7.77666	7.36076	7.69004	8.70817	8.62709	8.8994	0.870126	-0.200703	0.00216194	0.790602	down	no
ENSG00000187474	FPR3	2359	ENST00000339223	GO:0002430(complement receptor mediated signaling pathway);GO:0004875(complement receptor activity);GO:0004930(G protein-coupled receptor activity);GO:0004982(N-formyl peptide receptor activity);GO:0005515(protein binding);GO:0005886(plasma membrane);GO:0006935(chemotaxis);GO:0006954(inflammatory response);GO:0007165(signal transduction);GO:0007186(G protein-coupled receptor signaling pathway);GO…	04080(Neuroactive ligand-receptor interaction);05150(Staphylococcus aureus infection)	NA	NA	formyl peptide receptor 3 [Source:HGNC Symbol;Acc:HGNC:3828]	protein_coding	NA	R-HSA-380073(Liganded Gi-activating GPCR acts as a GEF for Gi);R-HSA-444476(FPRL2 receptor binds a wide range of ligands);R-HSA-749454(The Ligand:GPCR:Gi complex dissociates);R-HSA-749456(Liganded Gi-activating GPCRs bind inactive heterotrimeric G-protein Gi)	0.0134772	0.0335356	0.107166	0	0	0	513.93	9.00543	0.00223241	0.79975	up	yes
ENSG00000100092	SH3BP1	23616	ENST00000649765;ENST00000469947;ENST00000459646;ENST00000466097;ENST00000471650;ENST00000417536;ENST00000649107;ENST00000495174;ENST00000644149	GO:0000145(exocyst);GO:0001891(phagocytic cup);GO:0005096(GTPase activator activity);GO:0005515(protein binding);GO:0005634(nucleus);GO:0005737(cytoplasm);GO:0005829(cytosol);GO:0005912(adherens junction);GO:0005923(bicellular tight junction);GO:0006909(phagocytosis);GO:0006911(phagocytosis, engulfment);GO:0007015(actin filament organization);GO:0007165(signal transduction);GO:0016477(cell migrat…	NA	NA	NA	SH3 domain binding protein 1 [Source:HGNC Symbol;Acc:HGNC:10824]	protein_coding;retained_intron;nonsense_mediated_decay;non_stop_decay;processed_transcript	NA	R-HSA-9013144(RAC1 GAPs stimulate RAC1 GTPase activity)	6.80071	5.8064	7.13712	5.86567	5.11528	4.42549	1.28156	0.357897	0.00223348	0.79975	up	no
ENSG00000186827	TNFRSF4	7293	ENST00000497869;ENST00000699971;ENST00000699969	GO:0001618(virus receptor activity);GO:0002639(positive regulation of immunoglobulin production);GO:0005031(tumor necrosis factor receptor activity);GO:0005515(protein binding);GO:0005886(plasma membrane);GO:0005887(integral component of plasma membrane);GO:0006954(inflammatory response);GO:0006955(immune response);GO:0009897(external side of plasma membrane);GO:0009986(cell surface);GO:0016020(m…	04060(Cytokine-cytokine receptor interaction);04060(Cytokine-cytokine receptor interaction)	NA	NA	TNF receptor superfamily member 4 [Source:HGNC Symbol;Acc:HGNC:11918]	retained_intron;protein_coding	DOID:0060056(hypersensitivity_reaction_disease);DOID:10952(nephritis);DOID:11123(Henoch_Schoenlein_purpura);DOID:12132(Wegener's_granulomatosis);DOID:1247(blood_coagulation_disease);DOID:1287(cardiovascular_system_disease);DOID:14566(disease_of_cellular_proliferation);DOID:1557(hypersensitivity_reaction_type_III_disease);DOID:1575(rheumatic_disease);DOID:1579(respiratory_system_disease);DOID:162(…	R-HSA-5692315(OX40L binds OX40)	0.0319417	0.0567133	0.106581	0	0	0	650.787	9.34604	0.00230023	0.80741	up	yes
ENSG00000271959	ENSG00000271959		ENST00000606664	NA	NA	NA	NA	novel transcript, antisense to MROH5	lncRNA	NA	NA	0	0	0	0.042971	0.0666	0.0261	0.00221123	-8.82093	0.00231305	0.80741	down	yes
ENSG00000112245	PTP4A1	7803	ENST00000672924;ENST00000626021;ENST00000473334	GO:0004721(phosphoprotein phosphatase activity);GO:0004725(protein tyrosine phosphatase activity);GO:0005515(protein binding);GO:0005634(nucleus);GO:0005737(cytoplasm);GO:0005768(endosome);GO:0005769(early endosome);GO:0005783(endoplasmic reticulum);GO:0005819(spindle);GO:0005856(cytoskeleton);GO:0005886(plasma membrane);GO:0006470(protein dephosphorylation);GO:0007049(cell cycle);GO:0008138(prot…	NA	K18041	EC:3.1.3.48	protein tyrosine phosphatase 4A1 [Source:HGNC Symbol;Acc:HGNC:9634]	protein_coding;processed_transcript	DOID:0050686(organ_system_cancer);DOID:0050687(cell_type_cancer);DOID:10155(intestinal_cancer);DOID:14566(disease_of_cellular_proliferation);DOID:1520(colon_carcinoma);DOID:162(cancer);DOID:1749(squamous_cell_carcinoma);DOID:219(colon_cancer);DOID:234(colon_adenocarcinoma);DOID:305(carcinoma);DOID:3119(gastrointestinal_system_cancer);DOID:4(disease);DOID:5672(large_intestine_cancer);DOID:9256(col…	NA	8.33315	6.08224	6.84755	12.6421	12.7339	8.64765	0.624945	-0.678199	0.00234355	0.80741	down	no
ENSG00000173145	NOC3L	64318	ENST00000371361;ENST00000461562;ENST00000463649	GO:0003682(chromatin binding);GO:0003723(RNA binding);GO:0005634(nucleus);GO:0005654(nucleoplasm);GO:0005730(nucleolus);GO:0005739(mitochondrion);GO:0006270(DNA replication initiation);GO:0016607(nuclear speck);GO:0045444(fat cell differentiation);GO:0045444(fat cell differentiation)	NA	NA	NA	NOC3 like DNA replication regulator [Source:HGNC Symbol;Acc:HGNC:24034]	protein_coding;processed_transcript	NA	NA	6.71143	7.14624	7.51363	8.97444	8.02031	8.70518	0.83157	-0.26609	0.0023516	0.80741	down	no
ENSG00000254691	ENSG00000254691		ENST00000527012	NA	NA	NA	NA	novel transcript	lncRNA	NA	NA	0.364627	0.375201	0.17765	0.010843	0	0	84.6148	6.40284	0.00237232	0.80741	up	yes
ENSG00000006210	CX3CL1	6376	ENST00000006053;ENST00000563383;ENST00000565912	GO:0001774(microglial cell activation);GO:0001954(positive regulation of cell-matrix adhesion);GO:0002052(positive regulation of neuroblast proliferation);GO:0002523(leukocyte migration involved in inflammatory response);GO:0002548(monocyte chemotaxis);GO:0002931(response to ischemia);GO:0005102(signaling receptor binding);GO:0005125(cytokine activity);GO:0005178(integrin binding);GO:0005515(prot…	04060(Cytokine-cytokine receptor interaction);04061(Viral protein interaction with cytokine and cytokine receptor);04062(Chemokine signaling pathway);04668(TNF signaling pathway);05163(Human cytomegalovirus infection);05163(Human cytomegalovirus infection)	NA	NA	C-X3-C motif chemokine ligand 1 [Source:HGNC Symbol;Acc:HGNC:10647]	protein_coding	DOID:0014667(disease_of_metabolism);DOID:0050013(carbohydrate_metabolism_disease);DOID:0050117(disease_by_infectious_agent);DOID:0050161(lower_respiratory_tract_disease);DOID:0050686(organ_system_cancer);DOID:0050828(artery_disease);DOID:0060056(hypersensitivity_reaction_disease);DOID:0060158(acquired_metabolic_disease);DOID:0080001(bone_disease);DOID:10763(hypertension);DOID:114(heart_disease);D…	R-HSA-373342(CX3CR1 binds CX3CL1);R-HSA-380073(Liganded Gi-activating GPCR acts as a GEF for Gi);R-HSA-749454(The Ligand:GPCR:Gi complex dissociates);R-HSA-749456(Liganded Gi-activating GPCRs bind inactive heterotrimeric G-protein Gi)	4.96394	4.83036	5.13374	3.54817	4.36382	4.19812	1.23269	0.301812	0.00239781	0.808085	up	no
ENSG00000169242	EFNA1	1942	ENST00000497282;ENST00000368407;ENST00000474413;ENST00000469878;ENST00000368406	GO:0000122(negative regulation of transcription by RNA polymerase II);GO:0001525(angiogenesis);GO:0001934(positive regulation of protein phosphorylation);GO:0003180(aortic valve morphogenesis);GO:0003183(mitral valve morphogenesis);GO:0003199(endocardial cushion to mesenchymal transition involved in heart valve formation);GO:0005102(signaling receptor binding);GO:0005515(protein binding);GO:00055…	04010(MAPK signaling pathway);04014(Ras signaling pathway);04015(Rap1 signaling pathway);04151(PI3K-Akt signaling pathway);04360(Axon guidance);05206(MicroRNAs in cancer);05206(MicroRNAs in cancer)	NA	NA	ephrin A1 [Source:HGNC Symbol;Acc:HGNC:3221]	processed_transcript;protein_coding	DOID:0050686(organ_system_cancer);DOID:0050828(artery_disease);DOID:0060100(musculoskeletal_system_cancer);DOID:10534(stomach_cancer);DOID:10591(pre_eclampsia);DOID:10763(hypertension);DOID:11054(urinary_bladder_cancer);DOID:1287(cardiovascular_system_disease);DOID:14566(disease_of_cellular_proliferation);DOID:162(cancer);DOID:178(vascular_disease);DOID:201(connective_tissue_cancer);DOID:263(kidn…	R-HSA-3928578(EPH receptors autophosphorylate);R-HSA-3928584(p-EPHs bind SRC,FYN,YES,LYN);R-HSA-3928591(EPH:EFN tetramers oligomerise);R-HSA-3928597(EPH:EFN dimers tetramerise);R-HSA-3928602(NGEF binds EPHA);R-HSA-3928604(SFKs phosphorylate VAV2,3);R-HSA-3928607(p-EPHs bind VAV2,3);R-HSA-3928628(VAV exchanges GTP for GDP on RAC1, activating it);R-HSA-3928642(TIAM1 exchanges GTP for GDP on RAC1, a…	35.5775	33.1451	29.4778	24.2548	29.5729	27.9241	1.2012	0.264478	0.00250231	0.835114	up	no
ENSG00000077238	IL4R	3566	ENST00000543915;ENST00000563002;ENST00000566318;ENST00000395762;ENST00000562142;ENST00000170630;ENST00000562968;ENST00000565179;ENST00000568746;ENST00000628578;ENST00000563886;ENST00000563926;ENST00000561946;ENST00000566117;ENST00000563787;ENST00000561742;ENST00000565696;ENST00000565915	GO:0002376(immune system process);GO:0002532(production of molecular mediator involved in inflammatory response);GO:0002639(positive regulation of immunoglobulin production);GO:0004896(cytokine receptor activity);GO:0004913(interleukin-4 receptor activity);GO:0005515(protein binding);GO:0005576(extracellular region);GO:0005615(extracellular space);GO:0005654(nucleoplasm);GO:0005886(plasma membran…	04060(Cytokine-cytokine receptor interaction);04151(PI3K-Akt signaling pathway);04630(JAK-STAT signaling pathway);04640(Hematopoietic cell lineage);04658(Th1 and Th2 cell differentiation);04659(Th17 cell differentiation);05200(Pathways in cancer);05321(Inflammatory bowel disease);05321(Inflammatory bowel disease)	NA	NA	interleukin 4 receptor [Source:HGNC Symbol;Acc:HGNC:6015]	protein_coding;nonsense_mediated_decay;retained_intron;processed_transcript	DOID:0014667(disease_of_metabolism);DOID:0050013(carbohydrate_metabolism_disease);DOID:0050117(disease_by_infectious_agent);DOID:0050161(lower_respiratory_tract_disease);DOID:0050686(organ_system_cancer);DOID:0050687(cell_type_cancer);DOID:0060005(autoimmune_disease_of_endocrine_system);DOID:0060056(hypersensitivity_reaction_disease);DOID:0060083(immune_system_cancer);DOID:0060158(acquired_metabo…	R-HSA-6785821(SOCS5,(SOCS1) bind IL4RA);R-HSA-6785898(IL4R binds JAK2);R-HSA-6786050(IL4R, IL13RA, JAK2 and TYK2 are tyrosine phosphorylated);R-HSA-6786058(JAK1 binds IL4R in IL4-bound IL4R1);R-HSA-6786070(IL4:IL4R:JAK2 binds IL13RA1:TYK2);R-HSA-6786072(p-Y705-STAT3,p-Y641-STAT6 dissociate);R-HSA-6786092(IL4:IL4R:JAK2 binds IL2RG:JAK3);R-HSA-6786095(JAK1 phosphorylates STAT3,STAT6);R-HSA-6786096(…	9.99679	9.27913	10.2542	8.50263	8.1265	8.57064	1.17184	0.228778	0.00255061	0.835159	up	no
ENSG00000163435	ELF3	1999	ENST00000475698;ENST00000490203;ENST00000498017;ENST00000359651;ENST00000367284;ENST00000446188;ENST00000495848;ENST00000479874;ENST00000367283;ENST00000470384	GO:0000785(chromatin);GO:0000978(RNA polymerase II cis-regulatory region sequence-specific DNA binding);GO:0000981(DNA-binding transcription factor activity, RNA polymerase II-specific);GO:0001228(DNA-binding transcription activator activity, RNA polymerase II-specific);GO:0001824(blastocyst development);GO:0003677(DNA binding);GO:0003700(DNA-binding transcription factor activity);GO:0005515(prot…	NA	NA	NA	E74 like ETS transcription factor 3 [Source:HGNC Symbol;Acc:HGNC:3318]	processed_transcript;protein_coding	DOID:0050686(organ_system_cancer);DOID:0050687(cell_type_cancer);DOID:0060100(musculoskeletal_system_cancer);DOID:0080001(bone_disease);DOID:1115(sarcoma);DOID:14566(disease_of_cellular_proliferation);DOID:162(cancer);DOID:1749(squamous_cell_carcinoma);DOID:17(musculoskeletal_system_disease);DOID:201(connective_tissue_cancer);DOID:2706(synovium_cancer);DOID:305(carcinoma);DOID:3342(bone_inflammat…	R-HSA-1912415(NOTCH3 gene transcription);R-HSA-9021357(PRKCI phosphorylates ELF3);R-HSA-9021364(ELF3 binds NOTCH3 gene promoter)	101.735	92.7042	95.0199	81.7139	90.9387	82.5974	1.13402	0.181447	0.00255103	0.835159	up	no
ENSG00000283196	ENSG00000283196		ENST00000636531;ENST00000636560;ENST00000635968;ENST00000645145;ENST00000637196	NA	NA	NA	NA	lymphocyte-specific protein 1 (LSP1) pseudogene	processed_transcript;transcribed_unprocessed_pseudogene	NA	NA	2.21647	2.15605	2.45315	1.60058	1.06175	1.70263	1.56374	0.645005	0.0026797	0.869006	up	no
ENSG00000109971	HSPA8	3312	ENST00000528292;ENST00000227378;ENST00000525624;ENST00000534319;ENST00000532091;ENST00000524552;ENST00000534624;ENST00000526862;ENST00000532780;ENST00000524590;ENST00000531063;ENST00000534567;ENST00000527983;ENST00000532182;ENST00000453788;ENST00000527387;ENST00000526686;ENST00000532636;ENST00000532167;ENST00000530391	GO:0000166(nucleotide binding);GO:0000398(mRNA splicing, via spliceosome);GO:0000974(Prp19 complex);GO:0001664(G protein-coupled receptor binding);GO:0001786(phosphatidylserine binding);GO:0003723(RNA binding);GO:0005515(protein binding);GO:0005524(ATP binding);GO:0005576(extracellular region);GO:0005615(extracellular space);GO:0005634(nucleus);GO:0005654(nucleoplasm);GO:0005681(spliceosomal comp…	03040(Spliceosome);04010(MAPK signaling pathway);04141(Protein processing in endoplasmic reticulum);04144(Endocytosis);04213(Longevity regulating pathway - multiple species);04612(Antigen processing and presentation);04915(Estrogen signaling pathway);05020(Prion disease);05134(Legionellosis);05145(Toxoplasmosis);05162(Measles);05162(Measles)	NA	NA	heat shock protein family A (Hsp70) member 8 [Source:HGNC Symbol;Acc:HGNC:5241]	protein_coding;retained_intron;processed_transcript	NA	R-HSA-156661(Formation of Exon Junction Complex);R-HSA-3371422(ATP hydrolysis by HSP70);R-HSA-3371467(SIRT1 deacetylates HSF1);R-HSA-3371503(STIP1(HOP) binds HSP90 and HSP70:HSP40:nascent protein);R-HSA-3371518(SIRT1 binds to HSF1);R-HSA-3371554(HSF1 acetylation at Lys80);R-HSA-3371590(HSP70 binds to HSP40:nascent protein);R-HSA-421836(trans-Golgi Network Derived Vesicle Uncoating);R-HSA-432688(t…	130.566	137.597	115.667	144.521	156.05	137.479	0.876227	-0.190624	0.00275273	0.876243	down	no
ENSG00000104783	KCNN4	3783	ENST00000648319;ENST00000599720;ENST00000601549;ENST00000600909;ENST00000599107;ENST00000600408;ENST00000648053;ENST00000597184	GO:0002376(immune system process);GO:0005267(potassium channel activity);GO:0005515(protein binding);GO:0005516(calmodulin binding);GO:0005829(cytosol);GO:0005886(plasma membrane);GO:0006811(ion transport);GO:0006813(potassium ion transport);GO:0006816(calcium ion transport);GO:0006884(cell volume homeostasis);GO:0006952(defense response);GO:0008076(voltage-gated potassium channel complex);GO:001…	04911(Insulin secretion);04929(GnRH secretion);04970(Salivary secretion);04974(Protein digestion and absorption);04974(Protein digestion and absorption)	NA	NA	potassium calcium-activated channel subfamily N member 4 [Source:HGNC Symbol;Acc:HGNC:6293]	protein_coding;nonsense_mediated_decay;retained_intron;processed_transcript	DOID:0050177(monogenic_disease);DOID:0050686(organ_system_cancer);DOID:0050737(autosomal_recessive_disease);DOID:0050739(autosomal_genetic_disease);DOID:0050828(artery_disease);DOID:10923(sickle_cell_anemia);DOID:120(female_reproductive_organ_cancer);DOID:1287(cardiovascular_system_disease);DOID:1380(endometrial_cancer);DOID:14566(disease_of_cellular_proliferation);DOID:162(cancer);DOID:178(vascu…	R-HSA-1296035(Activation of Ca2+ activated Potassium channels with Intermediate conductance)	0.282059	0.963615	0.177354	0.154128	0.121827	0.164877	3.22805	1.69066	0.00280123	0.876243	up	yes
ENSG00000079805	DNM2	1785	ENST00000682285;ENST00000359692;ENST00000590787;ENST00000591701;ENST00000593220;ENST00000389253;ENST00000587329;ENST00000591818;ENST00000683738;ENST00000593203;ENST00000681972;ENST00000587991;ENST00000355667;ENST00000589106;ENST00000586130;ENST00000588976;ENST00000408974;ENST00000590806;ENST00000586939;ENST00000585892;ENST00000682524;ENST00000591266	GO:0000086(G2/M transition of mitotic cell cycle);GO:0000139(Golgi membrane);GO:0000166(nucleotide binding);GO:0001891(phagocytic cup);GO:0002031(G protein-coupled receptor internalization);GO:0003924(GTPase activity);GO:0005515(protein binding);GO:0005525(GTP binding);GO:0005634(nucleus);GO:0005737(cytoplasm);GO:0005768(endosome);GO:0005794(Golgi apparatus);GO:0005802(trans-Golgi network);GO:000…	04072(Phospholipase D signaling pathway);04144(Endocytosis);04666(Fc gamma R-mediated phagocytosis);04721(Synaptic vesicle cycle);04961(Endocrine and other factor-regulated calcium reabsorption);05100(Bacterial invasion of epithelial cells);05132(Salmonella infection);05132(Salmonella infection)	K23484	EC:3.6.5.5	dynamin 2 [Source:HGNC Symbol;Acc:HGNC:2974]	retained_intron;protein_coding;processed_transcript	DOID:0050117(disease_by_infectious_agent);DOID:0050686(organ_system_cancer);DOID:0050687(cell_type_cancer);DOID:0080000(muscular_disease);DOID:10595(Charcot_Marie_Tooth_disease);DOID:10652(Alzheimer's_disease);DOID:120(female_reproductive_organ_cancer);DOID:1289(neurodegenerative_disease);DOID:1307(dementia);DOID:1389(polyneuropathy);DOID:14566(disease_of_cellular_proliferation);DOID:14717(centro…	R-HSA-177501(Endocytosis (internalization) of clathrin-coated vesicle);R-HSA-190519(Internalization of gap junction plaques);R-HSA-190829(Lysosomal degradation of gap junction plaques);R-HSA-196017(Dynamin is recruited to the gap junction plaque);R-HSA-203565(eNOS:Caveolin-1:NOSTRIN:dynamin-2 complex binds N-WASP);R-HSA-203625(NOSTRIN mediated translocation of eNOS from plasma membrane);R-HSA-203…	26.4323	24.2235	24.4464	21.7422	23.0247	22.1513	1.1223	0.166458	0.00281725	0.876243	up	no
ENSG00000119285	HEATR1	55127	ENST00000366582;ENST00000490339;ENST00000366579;ENST00000483073	GO:0000462(maturation of SSU-rRNA from tricistronic rRNA transcript (SSU-rRNA, 5.8S rRNA, LSU-rRNA));GO:0001650(fibrillar center);GO:0003723(RNA binding);GO:0005515(protein binding);GO:0005634(nucleus);GO:0005654(nucleoplasm);GO:0005730(nucleolus);GO:0005739(mitochondrion);GO:0006364(rRNA processing);GO:0016020(membrane);GO:0030515(snoRNA binding);GO:0030686(90S preribosome);GO:0032040(small-subu…	03008(Ribosome biogenesis in eukaryotes);03008(Ribosome biogenesis in eukaryotes)	NA	NA	HEAT repeat containing 1 [Source:HGNC Symbol;Acc:HGNC:25517]	protein_coding;processed_transcript	NA	R-HSA-6790906(EMG1 of the SSU processome methylates pseudouridine-1248 of 18S rRNA yielding N(1)-methylpseudouridine-1248);R-HSA-6791221(30S pre-rRNA is nucleolytically processed at site 1 to yield 21S pre-rRNA);R-HSA-6791222(21S pre-rRNA is nucleolytically processed at site E (site2a) to yield 18SE pre-rRNA);R-HSA-6791227(47S pre-rRNA is nucleolytically processed at A' (01,A1), site A0, and site…	8.57064	8.25858	8.16004	9.19726	9.28781	10.4016	0.865079	-0.209096	0.00282317	0.876243	down	no
ENSG00000258984	UBE2F-SCLY	100533179	ENST00000449891;ENST00000449191	NA	NA	NA	NA	UBE2F-SCLY readthrough (NMD candidate) [Source:HGNC Symbol;Acc:HGNC:48339]	nonsense_mediated_decay	NA	NA	0	0	0.00447283	0.0262742	0.0791863	0.0972637	0.0220636	-5.50219	0.00290935	0.876243	down	yes
ENSG00000266967	AARSD1	80755	ENST00000427569;ENST00000430739;ENST00000441280;ENST00000478040;ENST00000587023;ENST00000593123;ENST00000483535;ENST00000492036;ENST00000483774;ENST00000591096;ENST00000450475;ENST00000486664;ENST00000416949;ENST00000436545;ENST00000591910;ENST00000592136;ENST00000491665;ENST00000474578	GO:0000166(nucleotide binding);GO:0002161(aminoacyl-tRNA editing activity);GO:0002196(Ser-tRNA(Ala) hydrolase activity);GO:0003674(molecular_function);GO:0003676(nucleic acid binding);GO:0004812(aminoacyl-tRNA ligase activity);GO:0004813(alanine-tRNA ligase activity);GO:0005524(ATP binding);GO:0005634(nucleus);GO:0005737(cytoplasm);GO:0006399(tRNA metabolic process);GO:0006412(translation);GO:000…	NA	NA	NA	alanyl-tRNA synthetase domain containing 1 [Source:HGNC Symbol;Acc:HGNC:28417]	protein_coding;retained_intron;nonsense_mediated_decay;processed_transcript	NA	NA	5.41659	5.25657	4.09544	7.48654	6.03438	5.74266	0.766659	-0.383342	0.00293549	0.876243	down	no
ENSG00000254929	ENSG00000254929		ENST00000605970;ENST00000431840	NA	NA	NA	NA	novel transcript	lncRNA	NA	NA	3.0368	3.9643	3.43589	2.04668	2.81207	1.95102	1.53265	0.616027	0.00294291	0.876243	up	no
ENSG00000140279	DUOX2	50506	ENST00000603300;ENST00000558383;ENST00000558416;ENST00000560797;ENST00000389039	GO:0004601(peroxidase activity);GO:0005509(calcium ion binding);GO:0005515(protein binding);GO:0005783(endoplasmic reticulum);GO:0005829(cytosol);GO:0005886(plasma membrane);GO:0006590(thyroid hormone generation);GO:0006952(defense response);GO:0006979(response to oxidative stress);GO:0009566(fertilization);GO:0009615(response to virus);GO:0009986(cell surface);GO:0016020(membrane);GO:0016021(int…	04918(Thyroid hormone synthesis);04918(Thyroid hormone synthesis)	K13411	EC:1.6.3.1	dual oxidase 2 [Source:HGNC Symbol;Acc:HGNC:13273]	protein_coding;retained_intron	DOID:0050161(lower_respiratory_tract_disease);DOID:14566(disease_of_cellular_proliferation);DOID:1459(hypothyroidism);DOID:1579(respiratory_system_disease);DOID:162(cancer);DOID:2320(obstructive_lung_disease);DOID:28(endocrine_system_disease);DOID:3083(chronic_obstructive_pulmonary_disease);DOID:4(disease);DOID:50(thyroid_gland_disease);DOID:7(disease_of_anatomical_entity);DOID:850(lung_disease)	R-HSA-5693681(DUOX1,2 reduce O2 to H2O2)	0.651402	0.811039	0.522722	0.408605	0.529177	0.285252	1.62315	0.698793	0.00296234	0.876243	up	no
ENSG00000118418	HMGN3	9324	ENST00000275036;ENST00000344726;ENST00000620514	GO:0000785(chromatin);GO:0003677(DNA binding);GO:0003682(chromatin binding);GO:0005515(protein binding);GO:0005634(nucleus);GO:0005654(nucleoplasm);GO:0005829(cytosol);GO:0006325(chromatin organization);GO:0008150(biological_process);GO:0031492(nucleosomal DNA binding);GO:0045944(positive regulation of transcription by RNA polymerase II);GO:0046966(nuclear thyroid hormone receptor binding);GO:006…	NA	NA	NA	high mobility group nucleosomal binding domain 3 [Source:HGNC Symbol;Acc:HGNC:12312]	protein_coding	NA	NA	11.5846	13.7081	13.7379	17.4437	16.4556	15.7508	0.786115	-0.347188	0.00297975	0.876243	down	no
ENSG00000074696	HACD3	51495	ENST00000261875;ENST00000562901;ENST00000561763;ENST00000569894;ENST00000442729;ENST00000562832;ENST00000566239;ENST00000624437	GO:0005096(GTPase activator activity);GO:0005515(protein binding);GO:0005783(endoplasmic reticulum);GO:0005789(endoplasmic reticulum membrane);GO:0005925(focal adhesion);GO:0006629(lipid metabolic process);GO:0006631(fatty acid metabolic process);GO:0006633(fatty acid biosynthetic process);GO:0007249(I-kappaB kinase/NF-kappaB signaling);GO:0007254(JNK cascade);GO:0007264(small GTPase mediated sig…	00062(Fatty acid elongation);01040(Biosynthesis of unsaturated fatty acids);01100(Metabolic pathways);01212(Fatty acid metabolism);01212(Fatty acid metabolism)	K10703	EC:4.2.1.134	3-hydroxyacyl-CoA dehydratase 3 [Source:HGNC Symbol;Acc:HGNC:24175]	protein_coding;processed_transcript;retained_intron;TEC	NA	R-HSA-5676637(PTPLs dehydrate VLC3HA-CoA to VLCTDA-CoA)	9.68569	10.199	10.0982	11.4443	11.2581	11.3655	0.880093	-0.184272	0.00299034	0.876243	down	no
ENSG00000135318	NT5E	4907	ENST00000257770;ENST00000369651;ENST00000416334;ENST00000437581;ENST00000369646	GO:0000166(nucleotide binding);GO:0005515(protein binding);GO:0005654(nucleoplasm);GO:0005829(cytosol);GO:0005886(plasma membrane);GO:0006196(AMP catabolic process);GO:0006259(DNA metabolic process);GO:0007159(leukocyte cell-cell adhesion);GO:0008252(nucleotidase activity);GO:0008253(5'-nucleotidase activity);GO:0009166(nucleotide catabolic process);GO:0009897(external side of plasma membrane);GO…	00230(Purine metabolism);00240(Pyrimidine metabolism);00760(Nicotinate and nicotinamide metabolism);01100(Metabolic pathways);01100(Metabolic pathways)	K19970	EC:3.1.3.5	5'-nucleotidase ecto [Source:HGNC Symbol;Acc:HGNC:8021]	protein_coding	DOID:0050686(organ_system_cancer);DOID:0050687(cell_type_cancer);DOID:0060083(immune_system_cancer);DOID:1036(chronic_leukemia);DOID:1037(lymphoblastic_leukemia);DOID:1040(chronic_lymphocytic_leukemia);DOID:12337(varicocele);DOID:1240(leukemia);DOID:1287(cardiovascular_system_disease);DOID:14566(disease_of_cellular_proliferation);DOID:162(cancer);DOID:178(vascular_disease);DOID:1909(melanoma);DOI…	R-HSA-109278(NT5E:Zn2+ hydrolyses AMP,dAMP,GMP, IMP);R-HSA-109291(CMP or TMP or UMP + H2O => cytidine, thymidine, or uridine + orthophosphate [NT5E]);R-HSA-8940070(NT5E:Zn2+ hydrolyses NAD+);R-HSA-8940074(NT5E:Zn2+ hydrolyses NMN)	33.072	36.2219	34.9819	40.1094	38.86	38.2377	0.889671	-0.168656	0.00299515	0.876243	down	no
ENSG00000134987	WDR36	134430	ENST00000513710;ENST00000505303;ENST00000504122;ENST00000515784	GO:0001895(retina homeostasis);GO:0005515(protein binding);GO:0005730(nucleolus);GO:0006364(rRNA processing);GO:0030516(regulation of axon extension);GO:0032040(small-subunit processome);GO:0032040(small-subunit processome)	03008(Ribosome biogenesis in eukaryotes);03008(Ribosome biogenesis in eukaryotes)	NA	NA	WD repeat domain 36 [Source:HGNC Symbol;Acc:HGNC:30696]	protein_coding;retained_intron	NA	R-HSA-6790906(EMG1 of the SSU processome methylates pseudouridine-1248 of 18S rRNA yielding N(1)-methylpseudouridine-1248);R-HSA-6791221(30S pre-rRNA is nucleolytically processed at site 1 to yield 21S pre-rRNA);R-HSA-6791222(21S pre-rRNA is nucleolytically processed at site E (site2a) to yield 18SE pre-rRNA);R-HSA-6791227(47S pre-rRNA is nucleolytically processed at A' (01,A1), site A0, and site…	9.16194	9.97447	9.8238	11.0165	10.809	11.3186	0.873767	-0.194679	0.00303181	0.876243	down	no
ENSG00000177034	MTX3	345778	ENST00000509852;ENST00000512528	GO:0001401(SAM complex);GO:0003674(molecular_function);GO:0005737(cytoplasm);GO:0005739(mitochondrion);GO:0005741(mitochondrial outer membrane);GO:0007005(mitochondrion organization);GO:0007007(inner mitochondrial membrane organization);GO:0015031(protein transport);GO:0016020(membrane);GO:0140275(MIB complex);GO:0140275(MIB complex)	NA	NA	NA	metaxin 3 [Source:HGNC Symbol;Acc:HGNC:24812]	protein_coding	NA	NA	2.03638	2.30189	2.21546	2.66905	2.75838	2.60564	0.815843	-0.293636	0.0030334	0.876243	down	no
ENSG00000008517	IL32	9235	ENST00000530538;ENST00000534507;ENST00000613483;ENST00000525377;ENST00000531965;ENST00000444393;ENST00000440815;ENST00000532247;ENST00000528163;ENST00000396890;ENST00000552356;ENST00000528652;ENST00000552664;ENST00000325568;ENST00000525003;ENST00000008180;ENST00000396887;ENST00000548807;ENST00000382213;ENST00000551513;ENST00000551122;ENST00000549213;ENST00000552936;ENST00000548476;ENST00000532086…	GO:0005125(cytokine activity);GO:0005515(protein binding);GO:0005576(extracellular region);GO:0005615(extracellular space);GO:0005829(cytosol);GO:0006952(defense response);GO:0006955(immune response);GO:0007155(cell adhesion);GO:0007165(signal transduction);GO:0010628(positive regulation of gene expression);GO:0016020(membrane);GO:0034346(positive regulation of type III interferon production);GO:…	04060(Cytokine-cytokine receptor interaction);04060(Cytokine-cytokine receptor interaction)	NA	NA	interleukin 32 [Source:HGNC Symbol;Acc:HGNC:16830]	protein_coding;retained_intron	DOID:0050117(disease_by_infectious_agent);DOID:0050338(primary_bacterial_infectious_disease);DOID:0050686(organ_system_cancer);DOID:0050687(cell_type_cancer);DOID:0050828(artery_disease);DOID:0060083(immune_system_cancer);DOID:0080001(bone_disease);DOID:104(bacterial_infectious_disease);DOID:10652(Alzheimer's_disease);DOID:11256(typhus);DOID:1240(leukemia);DOID:1287(cardiovascular_system_disease)…	R-HSA-448591(Interleukin-32 binds proteinase-3);R-HSA-9018808(RAC3 binds effectors at the plasma membrane)	21.2495	20.1422	21.8494	15.9224	19.9966	16.9895	1.19529	0.257362	0.00313179	0.897127	up	no
ENSG00000066422	ZBTB11	27107	ENST00000312938;ENST00000471673;ENST00000690651;ENST00000689142;ENST00000461821;ENST00000688910;ENST00000690624	GO:0000978(RNA polymerase II cis-regulatory region sequence-specific DNA binding);GO:0000981(DNA-binding transcription factor activity, RNA polymerase II-specific);GO:0003674(molecular_function);GO:0003677(DNA binding);GO:0005515(protein binding);GO:0005634(nucleus);GO:0005654(nucleoplasm);GO:0005730(nucleolus);GO:0006355(regulation of DNA-templated transcription);GO:0006357(regulation of transcr…	NA	NA	NA	zinc finger and BTB domain containing 11 [Source:HGNC Symbol;Acc:HGNC:16740]	protein_coding;retained_intron;nonsense_mediated_decay	NA	NA	6.68311	6.47152	6.47047	7.30152	7.59626	7.62049	0.87152	-0.198395	0.00316089	0.897981	down	no
ENSG00000227192	ENSG00000227192		ENST00000454588	NA	NA	NA	NA	novel transcript	lncRNA	NA	NA	0	0	0	0.229042	0.432295	0.062657	0.000414368	-11.2368	0.00322967	0.90665	down	yes
ENSG00000227811	INKA2-AS1	100506343	ENST00000658759	NA	NA	NA	NA	INKA2 antisense RNA 1 [Source:HGNC Symbol;Acc:HGNC:49446]	lncRNA	NA	NA	0.0741245	0	0.115044	0	0	0	630.563	9.3005	0.00325047	0.90665	up	yes
ENSG00000175197	DDIT3	1649	ENST00000552740;ENST00000346473;ENST00000547526;ENST00000623876;ENST00000547303;ENST00000551116	GO:0000122(negative regulation of transcription by RNA polymerase II);GO:0000785(chromatin);GO:0000976(transcription cis-regulatory region binding);GO:0000978(RNA polymerase II cis-regulatory region sequence-specific DNA binding);GO:0000981(DNA-binding transcription factor activity, RNA polymerase II-specific);GO:0001228(DNA-binding transcription activator activity, RNA polymerase II-specific);GO…	04010(MAPK signaling pathway);04141(Protein processing in endoplasmic reticulum);04210(Apoptosis);04932(Non-alcoholic fatty liver disease);05010(Alzheimer disease);05012(Parkinson disease);05014(Amyotrophic lateral sclerosis);05020(Prion disease);05022(Pathways of neurodegeneration - multiple diseases);05202(Transcriptional misregulation in cancer);05202(Transcriptional misregulation in cancer)	NA	NA	DNA damage inducible transcript 3 [Source:HGNC Symbol;Acc:HGNC:2726]	protein_coding	DOID:0014667(disease_of_metabolism);DOID:0050013(carbohydrate_metabolism_disease);DOID:0050615(respiratory_system_cancer);DOID:0050686(organ_system_cancer);DOID:0050687(cell_type_cancer);DOID:0060083(immune_system_cancer);DOID:0060100(musculoskeletal_system_cancer);DOID:0060158(acquired_metabolic_disease);DOID:0080001(bone_disease);DOID:1115(sarcoma);DOID:11714(gestational_diabetes);DOID:1192(per…	R-HSA-1791107(Expression of DDIT3 (CHOP, GADD153) in response to unfolded protein);R-HSA-9622604(BCL2L11 gene expression is stimulated by FOXO1,FOXO3,(FOXO4) and NF-Y);R-HSA-9622667(BBC3 gene expression is stimulated by FOXO3,(FOXO1));R-HSA-9635912(Expression of TRIB3 in response to stress);R-HSA-9635927(ATF4 and a CEBP protein bind the TRIB3 promoter);R-HSA-9650722(Translation of DDIT3);R-HSA-96…	56.123	60.0285	44.6027	41.541	47.5705	43.5146	1.21209	0.277492	0.00327053	0.90665	up	no
ENSG00000204929	LINC02934		ENST00000377977;ENST00000661422;ENST00000606978;ENST00000666114;ENST00000668467;ENST00000606556	NA	NA	NA	NA	long intergenic non-protein coding RNA 2934 [Source:HGNC Symbol;Acc:HGNC:55913]	lncRNA	NA	NA	0.00447822	0	0.00148773	0.019643	0.0225382	0.0242519	0.0898039	-3.47708	0.00330244	0.908172	down	yes
ENSG00000266997	ENSG00000266997		ENST00000590532	NA	NA	NA	NA	novel protein	nonsense_mediated_decay	NA	NA	0	0	0	0	0.229179	0.29234	0.000575243	-10.7635	0.0034074	0.929599	down	yes
ENSG00000233492	ENSG00000233492		ENST00000671531;ENST00000431034	NA	NA	NA	NA	novel transcript	lncRNA	NA	NA	0	0	0	0.0339897	0.0694879	0.0793507	0.00164088	-9.25131	0.00352276	0.940667	down	yes
ENSG00000124614	RPS10	6204	ENST00000344700;ENST00000467531;ENST00000648437;ENST00000480942;ENST00000464218;ENST00000621356;ENST00000644700	GO:0002181(cytoplasmic translation);GO:0003723(RNA binding);GO:0003735(structural constituent of ribosome);GO:0005515(protein binding);GO:0005634(nucleus);GO:0005654(nucleoplasm);GO:0005730(nucleolus);GO:0005737(cytoplasm);GO:0005829(cytosol);GO:0005840(ribosome);GO:0005925(focal adhesion);GO:0006412(translation);GO:0016020(membrane);GO:0022626(cytosolic ribosome);GO:0022627(cytosolic small ribos…	03010(Ribosome);05171(Coronavirus disease - COVID-19);05171(Coronavirus disease - COVID-19)	NA	NA	ribosomal protein S10 [Source:HGNC Symbol;Acc:HGNC:10383]	protein_coding;retained_intron	NA	R-HSA-141671(Polypeptide release from the eRF3-GDP:eRF1:mRNA:80S Ribosome complex);R-HSA-141673(GTP Hydrolysis by eRF3 bound to the eRF1:mRNA:polypeptide:80S Ribosome complex);R-HSA-141691(GTP bound eRF3:eRF1 complex binds the peptidyl tRNA:mRNA:80S Ribosome complex);R-HSA-156808(Formation of translation initiation complexes yielding circularized Ceruloplasmin mRNA in a 'closed-loop' conformation…	122.237	125.598	117.033	98.0546	118.258	101.892	1.14664	0.197415	0.00355764	0.940667	up	no
ENSG00000198723	TEX45	374877	ENST00000600112;ENST00000601292;ENST00000361664;ENST00000596524	GO:0005515(protein binding);GO:0005515(protein binding)	NA	NA	NA	testis expressed 45 [Source:HGNC Symbol;Acc:HGNC:24745]	retained_intron;protein_coding;nonsense_mediated_decay	NA	NA	0.0611315	0.10523	0.146755	0.0157845	0.0142375	0.0147766	6.98942	2.80517	0.00357801	0.940667	up	yes
ENSG00000236362	GAGE12F	100008586	ENST00000440137	GO:0003674(molecular_function);GO:0005515(protein binding);GO:0005575(cellular_component);GO:0008150(biological_process)	NA	NA	NA	G antigen 12F [Source:HGNC Symbol;Acc:HGNC:31906]	protein_coding	NA	NA	0.0579465	4.53846	0.0371992	0	0	0	15445.4	13.9149	0.00363205	0.940667	up	yes
ENSG00000177788	RAB4A-AS1		ENST00000660017;ENST00000653511;ENST00000693105;ENST00000654028;ENST00000656366	NA	NA	NA	NA	RAB4A antisense RNA 1 [Source:HGNC Symbol;Acc:HGNC:55934]	lncRNA	NA	NA	2.95448	3.14824	2.59716	3.53663	3.63334	3.33951	0.827812	-0.272625	0.00364312	0.940667	down	no
ENSG00000257364	VENTXP3	349814	ENST00000546480	NA	NA	NA	NA	VENT homeobox pseudogene 3 [Source:HGNC Symbol;Acc:HGNC:30902]	processed_pseudogene	NA	NA	0.245479	0	0.335925	0	0	0	1938.01	10.9204	0.00369672	0.940667	up	yes
ENSG00000179314	WSCD1	23302	ENST00000317744	GO:0008146(sulfotransferase activity);GO:0016020(membrane);GO:0016021(integral component of membrane)	NA	NA	NA	WSC domain containing 1 [Source:HGNC Symbol;Acc:HGNC:29060]	protein_coding	NA	NA	0.0103612	0.057944	0	0	0	0	227.684	7.83089	0.00370163	0.940667	up	yes
ENSG00000169515	CCDC8	83987	ENST00000697726;ENST00000307522	GO:0000226(microtubule cytoskeleton organization);GO:0005515(protein binding);GO:0005654(nucleoplasm);GO:0005737(cytoplasm);GO:0005813(centrosome);GO:0005815(microtubule organizing center);GO:0005829(cytosol);GO:0005856(cytoskeleton);GO:0005886(plasma membrane);GO:0007088(regulation of mitotic nuclear division);GO:1990393(3M complex);GO:1990393(3M complex)	NA	NA	NA	coiled-coil domain containing 8 [Source:HGNC Symbol;Acc:HGNC:25367]	protein_coding	NA	R-HSA-8956026(CUL9:RBX1 ubiquitinates BIRC5);R-HSA-8956050(NEDD8-CUL9:RBX1 binds CUL7:CCDC8:OBSL1)	0.030657	0.119119	0.031909	0	0	0.007108	25.5606	4.67585	0.00370432	0.940667	up	yes
ENSG00000168827	GFM1	85476	ENST00000486715;ENST00000478251;ENST00000312756;ENST00000490261;ENST00000264263;ENST00000477721;ENST00000481468;ENST00000478576;ENST00000478254	GO:0000166(nucleotide binding);GO:0003723(RNA binding);GO:0003746(translation elongation factor activity);GO:0003924(GTPase activity);GO:0005515(protein binding);GO:0005525(GTP binding);GO:0005737(cytoplasm);GO:0005739(mitochondrion);GO:0005759(mitochondrial matrix);GO:0006412(translation);GO:0006414(translational elongation);GO:0070125(mitochondrial translational elongation);GO:0070125(mitochond…	NA	NA	NA	G elongation factor mitochondrial 1 [Source:HGNC Symbol;Acc:HGNC:13780]	protein_coding;retained_intron;processed_transcript;nonsense_mediated_decay	NA	R-HSA-5419261(55S ribosome with peptidyl-tRNA in A site binds GFM1:GTP);R-HSA-5419279(Translocation of peptidyl-tRNA from A-site to P-site (and translocation of 55S ribosome by 3 bases along mRNA))	3.67436	3.88745	4.08672	4.77967	4.24	4.69508	0.849344	-0.235579	0.00370706	0.940667	down	no
ENSG00000134107	BHLHE40	8553	ENST00000256495;ENST00000460806;ENST00000467610	GO:0000122(negative regulation of transcription by RNA polymerase II);GO:0000785(chromatin);GO:0000978(RNA polymerase II cis-regulatory region sequence-specific DNA binding);GO:0000981(DNA-binding transcription factor activity, RNA polymerase II-specific);GO:0001227(DNA-binding transcription repressor activity, RNA polymerase II-specific);GO:0003677(DNA binding);GO:0003700(DNA-binding transcripti…	04710(Circadian rhythm);04710(Circadian rhythm)	NA	NA	basic helix-loop-helix family member e40 [Source:HGNC Symbol;Acc:HGNC:1046]	protein_coding;retained_intron	DOID:0050615(respiratory_system_cancer);DOID:0050686(organ_system_cancer);DOID:1324(lung_cancer);DOID:14566(disease_of_cellular_proliferation);DOID:150(disease_of_mental_health);DOID:1561(cognitive_disorder);DOID:162(cancer);DOID:3312(bipolar_disorder);DOID:3324(mood_disorder);DOID:3905(lung_carcinoma);DOID:3908(non_small_cell_lung_carcinoma);DOID:3910(lung_adenocarcinoma);DOID:4(disease)	R-HSA-879798(Expression of DEC1 (BHLHE40, BHLHB2))	24.8613	27.782	19.2857	17.9283	22.3353	17.2583	1.25046	0.322462	0.00372298	0.940667	up	no
ENSG00000170412	GPRC5C	55890	ENST00000392627;ENST00000577663;ENST00000482723;ENST00000392628;ENST00000652232;ENST00000582473;ENST00000652294;ENST00000481232;ENST00000582873;ENST00000342648;ENST00000581590	GO:0004930(G protein-coupled receptor activity);GO:0005515(protein binding);GO:0005886(plasma membrane);GO:0005887(integral component of plasma membrane);GO:0007165(signal transduction);GO:0007186(G protein-coupled receptor signaling pathway);GO:0016020(membrane);GO:0016021(integral component of membrane);GO:0030295(protein kinase activator activity);GO:0030659(cytoplasmic vesicle membrane);GO:00…	NA	NA	NA	G protein-coupled receptor class C group 5 member C [Source:HGNC Symbol;Acc:HGNC:13309]	protein_coding;retained_intron;processed_transcript	NA	NA	10.5648	9.68648	10.0784	8.06986	9.28496	8.77135	1.16089	0.215236	0.00376505	0.940667	up	no
ENSG00000273066	ENSG00000273066		ENST00000415992;ENST00000459985	NA	NA	NA	NA	novel transcript	retained_intron	NA	NA	3.00918	3.4837	2.44786	1.75184	2.37895	2.36209	1.37701	0.461536	0.003794	0.940667	up	no
ENSG00000213742	ZNF337-AS1	102724826	ENST00000701006;ENST00000414393;ENST00000455791;ENST00000439498;ENST00000700978;ENST00000420803;ENST00000428254;ENST00000421829	NA	NA	NA	NA	ZNF337 antisense RNA 1 [Source:HGNC Symbol;Acc:HGNC:40759]	lncRNA	NA	NA	1.34206	1.8274	1.63906	1.9452	3.22675	1.86263	0.683555	-0.548871	0.00380371	0.940667	down	no
ENSG00000140859	KIFC3	3801	ENST00000564204;ENST00000465878;ENST00000569112;ENST00000445690;ENST00000543930;ENST00000541240;ENST00000567059;ENST00000566648;ENST00000562903;ENST00000565270;ENST00000563266;ENST00000565351;ENST00000623271;ENST00000562503;ENST00000564136;ENST00000563028;ENST00000379655;ENST00000421376;ENST00000565481;ENST00000565397;ENST00000566975;ENST00000561524;ENST00000562311;ENST00000565753;ENST00000540079…	GO:0000166(nucleotide binding);GO:0003777(microtubule motor activity);GO:0005515(protein binding);GO:0005524(ATP binding);GO:0005737(cytoplasm);GO:0005794(Golgi apparatus);GO:0005813(centrosome);GO:0005815(microtubule organizing center);GO:0005856(cytoskeleton);GO:0005871(kinesin complex);GO:0005874(microtubule);GO:0005912(adherens junction);GO:0005915(zonula adherens);GO:0007017(microtubule-base…	NA	NA	NA	kinesin family member C3 [Source:HGNC Symbol;Acc:HGNC:6326]	retained_intron;protein_coding;processed_transcript;TEC;nonsense_mediated_decay	DOID:14566(disease_of_cellular_proliferation);DOID:162(cancer);DOID:4(disease)	R-HSA-390470(Association of CCT/TriC with other substrates during biosynthesis (unknown chaperone))	6.98172	6.48326	6.5753	5.58441	6.08134	5.72172	1.15257	0.204854	0.00390302	0.958331	up	no
ENSG00000257950	P2RX5-TAX1BP3	100533970	ENST00000550383	NA	NA	NA	NA	P2RX5-TAX1BP3 readthrough (NMD candidate) [Source:HGNC Symbol;Acc:HGNC:49191]	nonsense_mediated_decay	NA	NA	0.203389	0.356382	0.186139	0.103248	0.103236	0.124091	2.2564	1.17402	0.00406029	0.989876	up	yes
ENSG00000265399	ENSG00000265399		ENST00000580139	NA	NA	NA	NA	novel transcript, antisense to MYOM1	lncRNA	NA	NA	0.002017	0.016799	0.012859	0.014877	0.260021	0.175564	0.0703167	-3.82999	0.00423795	0.99934	down	yes
ENSG00000173588	CEP83	51134	ENST00000547575;ENST00000547232;ENST00000551250;ENST00000552632;ENST00000550328;ENST00000546587;ENST00000546527;ENST00000551078;ENST00000546783;ENST00000551596;ENST00000397809;ENST00000339839	GO:0003674(molecular_function);GO:0005515(protein binding);GO:0005737(cytoplasm);GO:0005794(Golgi apparatus);GO:0005814(centriole);GO:0005829(cytosol);GO:0005856(cytoskeleton);GO:0030030(cell projection organization);GO:0048278(vesicle docking);GO:0051660(establishment of centrosome localization);GO:0060271(cilium assembly);GO:0071539(protein localization to centrosome);GO:0097539(ciliary transit…	NA	NA	NA	centrosomal protein 83 [Source:HGNC Symbol;Acc:HGNC:17966]	protein_coding;nonsense_mediated_decay;processed_transcript;retained_intron	NA	R-HSA-5617816(RAB3IP stimulates nucleotide exchange on RAB8A );R-HSA-5626223(C2CD3 and OFD1 recruit 5 distal appendage proteins to the centriole);R-HSA-5626227(CP110 and CEP97 dissociate from the centriole);R-HSA-5626228(The distal appendage proteins recruit TTBK2);R-HSA-5626681(Recruitment of transition zone proteins);R-HSA-5626699(MARK4 binds ODF2 in the centriole);R-HSA-5638009(CEP164 recruits…	1.81489	2.04677	1.84198	2.39497	2.13585	2.73093	0.785436	-0.348435	0.00432991	0.99934	down	no
ENSG00000141526	SLC16A3	9123	ENST00000582743;ENST00000580098;ENST00000579572;ENST00000392341;ENST00000581642;ENST00000581287;ENST00000583444;ENST00000578574;ENST00000578684;ENST00000584689;ENST00000578810;ENST00000392339;ENST00000583025	GO:0003723(RNA binding);GO:0005515(protein binding);GO:0005886(plasma membrane);GO:0005887(integral component of plasma membrane);GO:0008028(monocarboxylic acid transmembrane transporter activity);GO:0015129(lactate transmembrane transporter activity);GO:0015293(symporter activity);GO:0015718(monocarboxylic acid transport);GO:0016020(membrane);GO:0016021(integral component of membrane);GO:0016323…	05230(Central carbon metabolism in cancer);05230(Central carbon metabolism in cancer)	NA	NA	solute carrier family 16 member 3 [Source:HGNC Symbol;Acc:HGNC:10924]	protein_coding;retained_intron	NA	R-HSA-204392(Basigin binds MCT1, MCT3 and MCT4);R-HSA-373867(BSG:MCTs cotransport LACT, H+ from extracellular region to cytosol);R-HSA-373875(BSG:MCTs cotransport LACT, H+ from cytosol to extracellular region);R-HSA-433698(SLC16A3,7,8 cotransport monocarboxylates, H+ from extracellular region to cytosol)	46.7051	43.3562	42.6961	34.9055	43.412	36.4055	1.1572	0.210637	0.00441543	0.99934	up	no
ENSG00000274272	ENSG00000274272		ENST00000485071	NA	NA	NA	NA	novel transcript	retained_intron	NA	NA	5.55196	5.79306	6.03091	4.2475	5.25413	4.66813	1.22627	0.294274	0.00442677	0.99934	up	no
ENSG00000158865	SLC5A11	115584	ENST00000488922;ENST00000347898	GO:0005412(glucose:sodium symporter activity);GO:0005515(protein binding);GO:0005886(plasma membrane);GO:0006811(ion transport);GO:0006814(sodium ion transport);GO:0006915(apoptotic process);GO:0008643(carbohydrate transport);GO:0015166(polyol transmembrane transporter activity);GO:0015293(symporter activity);GO:0015791(polyol transmembrane transport);GO:0015798(myo-inositol transport);GO:0016020…	NA	NA	NA	solute carrier family 5 member 11 [Source:HGNC Symbol;Acc:HGNC:23091]	nonsense_mediated_decay;protein_coding	NA	R-HSA-429571(Co-transport (influx) of myo-inositol/D-chiro-inositol and two Na+ ions by SGLT6)	0.0938768	0.0791155	0.0378963	0.0140899	0	0	14.9673	3.90374	0.00457028	0.99934	up	yes
ENSG00000180592	SKIDA1	387640	ENST00000449193;ENST00000633225	NA	NA	NA	NA	SKI/DACH domain containing 1 [Source:HGNC Symbol;Acc:HGNC:32697]	protein_coding;processed_transcript	NA	NA	0	0	0	0.00650449	0.00823082	0.0412539	0.00535817	-7.54404	0.00465454	0.99934	down	yes
ENSG00000102271	KLHL4	56062	ENST00000373119	GO:0003674(molecular_function);GO:0003779(actin binding);GO:0005515(protein binding);GO:0005737(cytoplasm);GO:0005856(cytoskeleton);GO:0008150(biological_process);GO:0015630(microtubule cytoskeleton);GO:0034451(centriolar satellite)	NA	NA	NA	kelch like family member 4 [Source:HGNC Symbol;Acc:HGNC:6355]	protein_coding	NA	NA	0.0080549	0.0390425	0.0125757	0	0	0	198.91	7.63597	0.0046566	0.99934	up	yes
ENSG00000287315	ENSG00000287315		ENST00000653257	NA	NA	NA	NA	novel transcript, antisense to OBSCN	lncRNA	NA	NA	1.43296	1.375	1.46217	0.9707	1.15203	0.972402	1.37963	0.464279	0.00470122	0.99934	up	no
ENSG00000232434	AJM1	389813	ENST00000436881	GO:0005886(plasma membrane);GO:0005912(adherens junction);GO:0005929(cilium);GO:0016020(membrane);GO:0016324(apical plasma membrane);GO:0030054(cell junction);GO:0042995(cell projection);GO:0043296(apical junction complex);GO:0045216(cell-cell junction organization)	NA	NA	NA	apical junction component 1 homolog [Source:HGNC Symbol;Acc:HGNC:37284]	protein_coding	NA	NA	4.18344	4.36993	4.4441	3.16207	3.72881	3.6735	1.23031	0.299023	0.00487891	0.99934	up	no
ENSG00000259649	ENSG00000259649		ENST00000560560;ENST00000558261;ENST00000561295	NA	NA	NA	NA	novel transcript, antisense to CEMIP	lncRNA	NA	NA	0.40875	0.669114	0.374202	0.0572623	0	0.136248	7.50381	2.90762	0.00492515	0.99934	up	yes
ENSG00000197713	RPE	6120	ENST00000408981;ENST00000454822;ENST00000359429;ENST00000436630;ENST00000435437;ENST00000429907;ENST00000445268;ENST00000438265;ENST00000411934;ENST00000441588;ENST00000438191;ENST00000453724;ENST00000429921;ENST00000438204;ENST00000452025	GO:0004750(D-ribulose-phosphate 3-epimerase activity);GO:0005515(protein binding);GO:0005829(cytosol);GO:0005975(carbohydrate metabolic process);GO:0006098(pentose-phosphate shunt);GO:0009052(pentose-phosphate shunt, non-oxidative branch);GO:0016853(isomerase activity);GO:0016857(racemase and epimerase activity, acting on carbohydrates and derivatives);GO:0042802(identical protein binding);GO:004…	00030(Pentose phosphate pathway);00040(Pentose and glucuronate interconversions);01100(Metabolic pathways);01200(Carbon metabolism);01230(Biosynthesis of amino acids);01230(Biosynthesis of amino acids)	K01783	EC:5.1.3.1	ribulose-5-phosphate-3-epimerase [Source:HGNC Symbol;Acc:HGNC:10293]	protein_coding;nonsense_mediated_decay	NA	R-HSA-199803(xylulose 5-phosphate <=> D-ribulose 5-phosphate);R-HSA-71303(RPE dimers isomerise RU5P to XY5P)	20.2149	21.2836	20.769	23.5386	22.7836	23.9593	0.885972	-0.174668	0.00495286	0.99934	down	no
ENSG00000051523	CYBA	1535	ENST00000696157;ENST00000569359;ENST00000566229;ENST00000696162;ENST00000565588;ENST00000696161;ENST00000261623;ENST00000696158;ENST00000566534;ENST00000562209;ENST00000696163;ENST00000568278;ENST00000563526;ENST00000696160;ENST00000567174;ENST00000696156	GO:0001666(response to hypoxia);GO:0001725(stress fiber);GO:0001938(positive regulation of endothelial cell proliferation);GO:0003106(negative regulation of glomerular filtration by angiotensin);GO:0005515(protein binding);GO:0005634(nucleus);GO:0005737(cytoplasm);GO:0005768(endosome);GO:0005789(endoplasmic reticulum membrane);GO:0005794(Golgi apparatus);GO:0005886(plasma membrane);GO:0005925(foc…	04145(Phagosome);04380(Osteoclast differentiation);04621(NOD-like receptor signaling pathway);04670(Leukocyte transendothelial migration);05020(Prion disease);05140(Leishmaniasis);05418(Fluid shear stress and atherosclerosis);05418(Fluid shear stress and atherosclerosis)	NA	NA	cytochrome b-245 alpha chain [Source:HGNC Symbol;Acc:HGNC:2577]	protein_coding;retained_intron	DOID:0050117(disease_by_infectious_agent);DOID:0050686(organ_system_cancer);DOID:0050828(artery_disease);DOID:0060083(immune_system_cancer);DOID:0080001(bone_disease);DOID:1037(lymphoblastic_leukemia);DOID:1074(kidney_failure);DOID:10763(hypertension);DOID:10825(essential_hypertension);DOID:1091(tooth_disease);DOID:114(heart_disease);DOID:1240(leukemia);DOID:1287(cardiovascular_system_disease);DO…	R-HSA-1222376(NOX2 generates superoxide from oxygen);R-HSA-1236967(Alkalization of the phagosomal lumen by NOX2);R-HSA-5218827(NADPH oxidase 2 (NOX2) complex binds RAC1);R-HSA-5218841(NADPH oxidase 2 generates superoxide from oxygen);R-HSA-5668605(RAC2:GTP binds NOX2 complex);R-HSA-5668629(Production of phagocyte oxygen radicals by NOX2 complex bound to RAC2:GTP);R-HSA-5668714(RAC1:GTP binds NOX1…	74.691	63.6256	75.4994	60.1739	66.3183	57.5361	1.16186	0.216442	0.00495765	0.99934	up	no
ENSG00000288906	ENSG00000288906		ENST00000692858	NA	NA	NA	NA	novel transcript	lncRNA	NA	NA	0	0	0	0	0.305834	0.145099	0.000665287	-10.5537	0.00496292	0.99934	down	yes
ENSG00000115657	ABCB6	10058	ENST00000443805;ENST00000497882;ENST00000265316;ENST00000485773;ENST00000487380;ENST00000492953;ENST00000496984;ENST00000448398;ENST00000494639;ENST00000452545;ENST00000417678;ENST00000295750;ENST00000492543	GO:0000139(Golgi membrane);GO:0000166(nucleotide binding);GO:0005524(ATP binding);GO:0005576(extracellular region);GO:0005654(nucleoplasm);GO:0005739(mitochondrion);GO:0005740(mitochondrial envelope);GO:0005741(mitochondrial outer membrane);GO:0005764(lysosome);GO:0005765(lysosomal membrane);GO:0005768(endosome);GO:0005774(vacuolar membrane);GO:0005783(endoplasmic reticulum);GO:0005789(endoplasmi…	02010(ABC transporters);02010(ABC transporters)	NA	NA	ATP binding cassette subfamily B member 6 (Langereis blood group) [Source:HGNC Symbol;Acc:HGNC:47]	nonsense_mediated_decay;retained_intron;protein_coding	DOID:4(disease)	R-HSA-1369065(ABCB6 transports porphyrin from cytosol to mitchondrial matrix);R-HSA-5683355(Defective ABCB6 does not transport porphyrin from cytosol into mitochondria matrix)	4.32617	3.92064	4.25662	3.81626	3.09519	3.08025	1.25138	0.323522	0.00503661	0.99934	up	no
ENSG00000188933	USP32P1	162632	ENST00000417524;ENST00000393005;ENST00000341745;ENST00000445583;ENST00000577603;ENST00000444558	NA	NA	NA	NA	ubiquitin specific peptidase 32 pseudogene 1 [Source:HGNC Symbol;Acc:HGNC:43570]	processed_transcript	NA	NA	0.00310107	0.22248	0.0177088	0.00875641	0.00508196	0.0110891	9.75994	3.28687	0.00507602	0.99934	up	yes
ENSG00000136295	TTYH3	80727	ENST00000407643;ENST00000403167;ENST00000429448;ENST00000400376;ENST00000258796;ENST00000498454;ENST00000477439	GO:0005229(intracellular calcium activated chloride channel activity);GO:0005254(chloride channel activity);GO:0005886(plasma membrane);GO:0006811(ion transport);GO:0006821(chloride transport);GO:0016020(membrane);GO:0016021(integral component of membrane);GO:0034220(ion transmembrane transport);GO:0034707(chloride channel complex);GO:0070062(extracellular exosome);GO:0072320(volume-sensitive chl…	NA	NA	NA	tweety family member 3 [Source:HGNC Symbol;Acc:HGNC:22222]	protein_coding;retained_intron;processed_transcript	NA	R-HSA-2744242(TTYH2/3 transport cytosolic Cl- to extracellular region)	23.9986	23.1244	26.2819	20.5489	22.5336	21.0049	1.14539	0.195835	0.0050945	0.99934	up	no
ENSG00000240401	ENSG00000240401		ENST00000594078;ENST00000625718;ENST00000670067;ENST00000630025;ENST00000625841;ENST00000626226	NA	NA	NA	NA	novel transcript, antisense to CCDC88A	lncRNA	NA	NA	0.0281798	0.0636048	0.0456952	0.000310606	0.00115971	0.0113657	10.7104	3.42094	0.00522373	0.99934	up	yes
ENSG00000223842	ENSG00000223842		ENST00000420237	NA	NA	NA	NA	novel transcript	lncRNA	NA	NA	0.066079	0.236642	0.020466	0	0	0	1077.29	10.0732	0.00533653	0.99934	up	yes
ENSG00000237988	OR2I1P	442197	ENST00000641730;ENST00000641137	GO:0004930(G protein-coupled receptor activity);GO:0004984(olfactory receptor activity);GO:0007165(signal transduction);GO:0007186(G protein-coupled receptor signaling pathway);GO:0016020(membrane);GO:0016021(integral component of membrane);GO:0050911(detection of chemical stimulus involved in sensory perception of smell);GO:0050911(detection of chemical stimulus involved in sensory perception of…	NA	NA	NA	olfactory receptor family 2 subfamily I member 1 pseudogene [Source:HGNC Symbol;Acc:HGNC:8258]	processed_transcript;protein_coding	NA	NA	0.307179	0.146085	0.249397	0.0945238	0.0740344	0.127535	2.37311	1.24678	0.00537809	0.99934	up	yes
ENSG00000086712	TXLNG	55787	ENST00000380122;ENST00000485153;ENST00000398155	GO:0005634(nucleus);GO:0005737(cytoplasm);GO:0005829(cytosol);GO:0007049(cell cycle);GO:0010564(regulation of cell cycle process);GO:0016020(membrane);GO:0019905(syntaxin binding);GO:0030500(regulation of bone mineralization);GO:0031965(nuclear membrane);GO:0051726(regulation of cell cycle);GO:0140297(DNA-binding transcription factor binding);GO:0140297(DNA-binding transcription factor binding)	NA	NA	NA	taxilin gamma [Source:HGNC Symbol;Acc:HGNC:18578]	protein_coding;processed_transcript	NA	NA	15.6552	16.6447	15.6398	18.007	17.8161	18.0427	0.889986	-0.168145	0.00539852	0.99934	down	no
ENSG00000181577	C6orf223	221416	ENST00000336600;ENST00000442114;ENST00000439969;ENST00000448947	NA	NA	NA	NA	chromosome 6 open reading frame 223 [Source:HGNC Symbol;Acc:HGNC:28692]	lncRNA	NA	NA	5.49021	5.57358	4.69001	4.41553	4.48216	4.27813	1.19566	0.257807	0.00543333	0.99934	up	no
ENSG00000112033	PPARD	5467	ENST00000311565;ENST00000418635;ENST00000337400;ENST00000448077;ENST00000360694	GO:0000122(negative regulation of transcription by RNA polymerase II);GO:0000785(chromatin);GO:0000978(RNA polymerase II cis-regulatory region sequence-specific DNA binding);GO:0000981(DNA-binding transcription factor activity, RNA polymerase II-specific);GO:0001223(transcription coactivator binding);GO:0001227(DNA-binding transcription repressor activity, RNA polymerase II-specific);GO:0001890(p…	03320(PPAR signaling pathway);04310(Wnt signaling pathway);05200(Pathways in cancer);05221(Acute myeloid leukemia);05221(Acute myeloid leukemia)	NA	NA	peroxisome proliferator activated receptor delta [Source:HGNC Symbol;Acc:HGNC:9235]	protein_coding	DOID:0014667(disease_of_metabolism);DOID:0050013(carbohydrate_metabolism_disease);DOID:0050615(respiratory_system_cancer);DOID:0050686(organ_system_cancer);DOID:0050828(artery_disease);DOID:0060072(benign_neoplasm);DOID:0060084(cell_type_benign_neoplasm);DOID:0060158(acquired_metabolic_disease);DOID:10591(pre_eclampsia);DOID:10603(glucose_intolerance);DOID:10763(hypertension);DOID:11054(urinary_b…	R-HSA-200406(CPT1A,B transfers PALM to CAR);R-HSA-203946(PDK isoforms phosphorylate lipo-PDH);R-HSA-376419(Formation of NR-MED1 Coactivator Complex);R-HSA-382096(Formation of NR-NCOR Corepressor Complex);R-HSA-5422942(RXRA:PPARD binds FABP5:atRA);R-HSA-5634100(FABP5 dissociates from RXRA:PPARD:atRA)	15.4351	14.1785	14.2534	12.5807	13.4275	12.0979	1.15118	0.203117	0.0054921	0.99934	up	no
ENSG00000153233	PTPRR	5801	ENST00000551219;ENST00000549308;ENST00000378778;ENST00000548220;ENST00000547752;ENST00000549107;ENST00000550661;ENST00000440835	GO:0001701(in utero embryonic development);GO:0004721(phosphoprotein phosphatase activity);GO:0004725(protein tyrosine phosphatase activity);GO:0005001(transmembrane receptor protein tyrosine phosphatase activity);GO:0005515(protein binding);GO:0005615(extracellular space);GO:0005737(cytoplasm);GO:0005829(cytosol);GO:0005886(plasma membrane);GO:0006470(protein dephosphorylation);GO:0010633(negati…	04010(MAPK signaling pathway);04010(MAPK signaling pathway)	K04458	EC:3.1.3.48	protein tyrosine phosphatase receptor type R [Source:HGNC Symbol;Acc:HGNC:9680]	nonsense_mediated_decay;protein_coding;processed_transcript	DOID:14566(disease_of_cellular_proliferation);DOID:162(cancer);DOID:4(disease)	NA	1.34018	1.15937	1.15678	0.895506	0.794997	0.919229	1.40104	0.486495	0.00551225	0.99934	up	no
ENSG00000119227	PIGZ	80235	ENST00000412723;ENST00000413127;ENST00000443835;ENST00000238138	GO:0000026(alpha-1,2-mannosyltransferase activity);GO:0000030(mannosyltransferase activity);GO:0005783(endoplasmic reticulum);GO:0005789(endoplasmic reticulum membrane);GO:0006506(GPI anchor biosynthetic process);GO:0016020(membrane);GO:0016021(integral component of membrane);GO:0016254(preassembly of GPI anchor in ER membrane);GO:0016740(transferase activity);GO:0016757(glycosyltransferase activ…	00563(Glycosylphosphatidylinositol (GPI)-anchor biosynthesis);00563(Glycosylphosphatidylinositol (GPI)-anchor biosynthesis)	NA	NA	phosphatidylinositol glycan anchor biosynthesis class Z [Source:HGNC Symbol;Acc:HGNC:30596]	protein_coding;retained_intron	NA	R-HSA-162797(mannose (a1-2) mannose (a1-6) (ethanolamineP) mannose (a1-4) glucosaminyl-acyl-PI -> mannose (a1) mannose (a1-2) mannose (a1-6) (ethanolamineP) mannose (a1-4) glucosaminyl-acyl-PI)	2.77708	3.24683	3.01636	2.31516	2.13913	2.43128	1.31293	0.392789	0.00552686	0.99934	up	no
ENSG00000197498	RPF2	84154	ENST00000441448;ENST00000607388;ENST00000368864	GO:0000027(ribosomal large subunit assembly);GO:0000463(maturation of LSU-rRNA from tricistronic rRNA transcript (SSU-rRNA, 5.8S rRNA, LSU-rRNA));GO:0000470(maturation of LSU-rRNA);GO:0003723(RNA binding);GO:0005515(protein binding);GO:0005634(nucleus);GO:0005654(nucleoplasm);GO:0005694(chromosome);GO:0005730(nucleolus);GO:0006364(rRNA processing);GO:0008097(5S rRNA binding);GO:0019843(rRNA bindi…	NA	NA	NA	ribosome production factor 2 homolog [Source:HGNC Symbol;Acc:HGNC:20870]	protein_coding;nonsense_mediated_decay	NA	NA	9.95219	10.7669	10.1872	11.9873	11.5556	11.962	0.870481	-0.200115	0.00555255	0.99934	down	no
ENSG00000084731	KIF3C	3797	ENST00000475453;ENST00000405914;ENST00000496378;ENST00000264712;ENST00000455394;ENST00000488341	GO:0000166(nucleotide binding);GO:0003774(cytoskeletal motor activity);GO:0003777(microtubule motor activity);GO:0005515(protein binding);GO:0005524(ATP binding);GO:0005737(cytoplasm);GO:0005829(cytosol);GO:0005856(cytoskeleton);GO:0005871(kinesin complex);GO:0005874(microtubule);GO:0005929(cilium);GO:0007018(microtubule-based movement);GO:0008017(microtubule binding);GO:0016887(ATP hydrolysis ac…	NA	NA	NA	kinesin family member 3C [Source:HGNC Symbol;Acc:HGNC:6321]	retained_intron;protein_coding;processed_transcript;nonsense_mediated_decay	NA	R-HSA-2213248(Transport of antigen loaded MHC II molecules to surface);R-HSA-5624949(Assembly of the anterograde IFT train);R-HSA-5624952(Assembly of the retrograde IFT train);R-HSA-5625416(Anterograde IFT);R-HSA-5625421(The anterograde IFT train dissociates);R-HSA-5625424(The retrograde IFT train dissociates);R-HSA-5625426(Retrograde IFT);R-HSA-6811423(Retrograde vesicle is tethered at the ER by…	0.730538	1.21804	0.67892	0.557048	0.609327	0.509671	1.56768	0.648627	0.0055655	0.99934	up	no
ENSG00000146676	PURB	5814	ENST00000395699	GO:0000122(negative regulation of transcription by RNA polymerase II);GO:0000977(RNA polymerase II transcription regulatory region sequence-specific DNA binding);GO:0000981(DNA-binding transcription factor activity, RNA polymerase II-specific);GO:0001227(DNA-binding transcription repressor activity, RNA polymerase II-specific);GO:0003677(DNA binding);GO:0003690(double-stranded DNA binding);GO:000…	NA	NA	NA	purine rich element binding protein B [Source:HGNC Symbol;Acc:HGNC:9702]	protein_coding	NA	NA	12.0779	11.8565	11.8947	13.6078	13.0134	13.3938	0.89539	-0.159412	0.00557005	0.99934	down	no
ENSG00000198939	ZFP2	80108	ENST00000361362	GO:0000978(RNA polymerase II cis-regulatory region sequence-specific DNA binding);GO:0000981(DNA-binding transcription factor activity, RNA polymerase II-specific);GO:0003677(DNA binding);GO:0005515(protein binding);GO:0005634(nucleus);GO:0006357(regulation of transcription by RNA polymerase II);GO:0046872(metal ion binding)	NA	NA	NA	ZFP2 zinc finger protein [Source:HGNC Symbol;Acc:HGNC:26138]	protein_coding	NA	R-HSA-975040(KRAB-ZNF / KAP Interaction)	0.0282154	0.0775687	0.02444	0	0	0	434.08	8.76182	0.00563477	0.99934	up	yes
ENSG00000178163	ZNF518B	85460	ENST00000503068;ENST00000326756	GO:0000977(RNA polymerase II transcription regulatory region sequence-specific DNA binding);GO:0000981(DNA-binding transcription factor activity, RNA polymerase II-specific);GO:0003677(DNA binding);GO:0005634(nucleus);GO:0006325(chromatin organization);GO:0006357(regulation of transcription by RNA polymerase II);GO:0046872(metal ion binding);GO:0046872(metal ion binding)	NA	NA	NA	zinc finger protein 518B [Source:HGNC Symbol;Acc:HGNC:29365]	retained_intron;protein_coding	NA	NA	0.006832	0.0334517	0	0	0	0	134.279	7.06909	0.00566256	0.99934	up	yes
ENSG00000238164	TNFRSF14-AS1	115110	ENST00000416860;ENST00000452793;ENST00000432521;ENST00000443892;ENST00000449660;ENST00000448624	NA	NA	NA	NA	TNFRSF14 antisense RNA 1 [Source:HGNC Symbol;Acc:HGNC:26966]	lncRNA	NA	NA	2.97655	2.33056	2.85606	2.25554	2.17767	1.96107	1.27663	0.352346	0.00585568	0.99934	up	no
ENSG00000260360	ENSG00000260360		ENST00000567904	NA	NA	NA	NA	novel transcript	lncRNA	NA	NA	0	0	0	0.057289	0.074755	0.086549	0.00137241	-9.50907	0.00586654	0.99934	down	yes
ENSG00000120705	ETF1	2107	ENST00000506345;ENST00000503183;ENST00000512198;ENST00000360541;ENST00000572514;ENST00000503014;ENST00000507939;ENST00000499810;ENST00000514005	GO:0000184(nuclear-transcribed mRNA catabolic process, nonsense-mediated decay);GO:0002184(cytoplasmic translational termination);GO:0003723(RNA binding);GO:0003747(translation release factor activity);GO:0005515(protein binding);GO:0005737(cytoplasm);GO:0005829(cytosol);GO:0006412(translation);GO:0006415(translational termination);GO:0006449(regulation of translational termination);GO:0006479(pr…	03015(mRNA surveillance pathway);03015(mRNA surveillance pathway)	NA	NA	eukaryotic translation termination factor 1 [Source:HGNC Symbol;Acc:HGNC:3477]	retained_intron;nonsense_mediated_decay;protein_coding;processed_transcript	NA	R-HSA-141671(Polypeptide release from the eRF3-GDP:eRF1:mRNA:80S Ribosome complex);R-HSA-141673(GTP Hydrolysis by eRF3 bound to the eRF1:mRNA:polypeptide:80S Ribosome complex);R-HSA-141691(GTP bound eRF3:eRF1 complex binds the peptidyl tRNA:mRNA:80S Ribosome complex);R-HSA-6800138(N6AMT1:TRMT112 transfers CH3 group from AdoMet to ETF1 dimer);R-HSA-9014610(Translation of ROBO3.2 mRNA initiates NMD…	37.6906	40.6708	37.4928	42.8037	42.0165	43.3166	0.904144	-0.145375	0.00592165	0.99934	down	no
ENSG00000157613	CREB3L1	90993	ENST00000616094;ENST00000534616;ENST00000621158;ENST00000527342;ENST00000530518;ENST00000534787	GO:0000122(negative regulation of transcription by RNA polymerase II);GO:0000785(chromatin);GO:0000976(transcription cis-regulatory region binding);GO:0000981(DNA-binding transcription factor activity, RNA polymerase II-specific);GO:0001227(DNA-binding transcription repressor activity, RNA polymerase II-specific);GO:0001228(DNA-binding transcription activator activity, RNA polymerase II-specific)…	04022(cGMP-PKG signaling pathway);04024(cAMP signaling pathway);04151(PI3K-Akt signaling pathway);04152(AMPK signaling pathway);04211(Longevity regulating pathway);04261(Adrenergic signaling in cardiomyocytes);04668(TNF signaling pathway);04714(Thermogenesis);04725(Cholinergic synapse);04728(Dopaminergic synapse);04911(Insulin secretion);04915(Estrogen signaling pathway);04916(Melanogenesis);0491…	NA	NA	cAMP responsive element binding protein 3 like 1 [Source:HGNC Symbol;Acc:HGNC:18856]	retained_intron;processed_transcript;protein_coding	DOID:0050686(organ_system_cancer);DOID:0050687(cell_type_cancer);DOID:0060100(musculoskeletal_system_cancer);DOID:1115(sarcoma);DOID:14566(disease_of_cellular_proliferation);DOID:162(cancer);DOID:201(connective_tissue_cancer);DOID:3355(fibrosarcoma);DOID:4(disease)	R-HSA-8874184(CREB3L1 translocates from the endoplasmic reticulum membrane to the Golgi membrane);R-HSA-8874193(CREB3L1 translocates from the cytosol to the nucleus);R-HSA-8874194(MBTPS2 (S2P) cleaves CREB3L1);R-HSA-8874212(MBTPS1 (S1P) cleaves CREB3L1)	50.6923	48.5591	52.5502	42.7375	47.2766	44.7306	1.12659	0.171959	0.00592492	0.99934	up	no
ENSG00000110719	TCIRG1	10312	ENST00000698258;ENST00000698259;ENST00000698256;ENST00000532635;ENST00000525724;ENST00000529657;ENST00000534673;ENST00000533947;ENST00000524598;ENST00000530449;ENST00000698255;ENST00000698257;ENST00000528981;ENST00000530063;ENST00000527530;ENST00000533005;ENST00000265686;ENST00000530802;ENST00000525516;ENST00000524870	GO:0000045(autophagosome assembly);GO:0000220(vacuolar proton-transporting V-type ATPase, V0 domain);GO:0001503(ossification);GO:0002158(osteoclast proliferation);GO:0005515(protein binding);GO:0005634(nucleus);GO:0005764(lysosome);GO:0005765(lysosomal membrane);GO:0005770(late endosome);GO:0005886(plasma membrane);GO:0005887(integral component of plasma membrane);GO:0006811(ion transport);GO:000…	00190(Oxidative phosphorylation);01100(Metabolic pathways);04142(Lysosome);04145(Phagosome);04721(Synaptic vesicle cycle);04966(Collecting duct acid secretion);05110(Vibrio cholerae infection);05120(Epithelial cell signaling in Helicobacter pylori infection);05152(Tuberculosis);05165(Human papillomavirus infection);05323(Rheumatoid arthritis);05323(Rheumatoid arthritis)	NA	NA	T cell immune regulator 1, ATPase H+ transporting V0 subunit a3 [Source:HGNC Symbol;Acc:HGNC:11647]	retained_intron;nonsense_mediated_decay;protein_coding;processed_transcript	DOID:0080001(bone_disease);DOID:0080005(bone_remodeling_disease);DOID:13533(osteopetrosis);DOID:17(musculoskeletal_system_disease);DOID:4254(osteosclerosis);DOID:4(disease);DOID:7(disease_of_anatomical_entity)	R-HSA-1222516(Intraphagosomal pH is lowered to 5 by V-ATPase);R-HSA-5252133(ATP6AP1 binds V-ATPase);R-HSA-6800426(Exocytosis of ficolin-rich granule membrane proteins);R-HSA-74723(Endosome acidification);R-HSA-917841(Acidification of Tf:TfR1 containing endosome);R-HSA-9639286(RRAGC,D exchanges GTP for GDP);R-HSA-9640167(RRAGA,B exchanges GDP for GTP);R-HSA-9640168(v-ATPase:Ragulator:RRAGA,B:GTP:R…	33.2291	29.4943	30.9086	25.1143	29.4887	26.8969	1.14886	0.200203	0.00594013	0.99934	up	no
ENSG00000092850	TEKT2	27285	ENST00000469024;ENST00000207457;ENST00000473120	GO:0005634(nucleus);GO:0005737(cytoplasm);GO:0005815(microtubule organizing center);GO:0005856(cytoskeleton);GO:0005874(microtubule);GO:0005929(cilium);GO:0015630(microtubule cytoskeleton);GO:0030030(cell projection organization);GO:0030317(flagellated sperm motility);GO:0031514(motile cilium);GO:0036159(inner dynein arm assembly);GO:0042995(cell projection);GO:0060271(cilium assembly);GO:0060294…	NA	NA	NA	tektin 2 [Source:HGNC Symbol;Acc:HGNC:11725]	nonsense_mediated_decay;protein_coding	NA	NA	0	0	0	0.0720395	0.0290395	0.0744226	0.00170939	-9.19231	0.0060099	0.99934	down	yes
ENSG00000165732	DDX21	9188,54606	ENST00000690316;ENST00000685106;ENST00000688593;ENST00000690650;ENST00000620315;ENST00000692943;ENST00000685513;ENST00000354185;ENST00000686366;ENST00000687162;ENST00000686528	GO:0000166(nucleotide binding);GO:0001649(osteoblast differentiation);GO:0002376(immune system process);GO:0002735(positive regulation of myeloid dendritic cell cytokine production);GO:0003676(nucleic acid binding);GO:0003723(RNA binding);GO:0003724(RNA helicase activity);GO:0003725(double-stranded RNA binding);GO:0004386(helicase activity);GO:0005515(protein binding);GO:0005524(ATP binding);GO:0…	NA	K16911	EC:3.6.4.13	DExD-box helicase 21 [Source:HGNC Symbol;Acc:HGNC:2744]	protein_coding;retained_intron;processed_transcript	NA	R-HSA-5250930(B-WICH recruits histone acetyltransferases);R-HSA-5250938(B-WICH:histone acetyltransferase acetylates histone H3 at lysine-9);R-HSA-5250947(B-WICH complex binds rDNA promoter);R-HSA-6791219(32S pre-rRNA is nucleolytically processed at site 4 (4a) to yield 12S pre-rRNA and 28S rRNA)	36.6949	37.8601	38.045	43.0963	39.6904	42.0654	0.901867	-0.149014	0.0060262	0.99934	down	no
ENSG00000162694	EXTL2	2135	ENST00000416479;ENST00000370114;ENST00000535414;ENST00000494907;ENST00000370113;ENST00000480774;ENST00000450240	GO:0001888(glucuronyl-galactosyl-proteoglycan 4-alpha-N-acetylglucosaminyltransferase activity);GO:0005515(protein binding);GO:0005539(glycosaminoglycan binding);GO:0005576(extracellular region);GO:0005654(nucleoplasm);GO:0005783(endoplasmic reticulum);GO:0005789(endoplasmic reticulum membrane);GO:0005829(cytosol);GO:0006044(N-acetylglucosamine metabolic process);GO:0006486(protein glycosylation)…	00534(Glycosaminoglycan biosynthesis - heparan sulfate / heparin);01100(Metabolic pathways);01100(Metabolic pathways)	K02369	EC:2.4.1.223	exostosin like glycosyltransferase 2 [Source:HGNC Symbol;Acc:HGNC:3516]	protein_coding;processed_transcript	DOID:0014667(disease_of_metabolism);DOID:12798(mucopolysaccharidosis);DOID:3211(lysosomal_storage_disease);DOID:4(disease);DOID:655(inherited_metabolic_disorder)	R-HSA-8953356(Expression of EXTL2)	3.71561	4.03753	3.71263	4.98987	4.2665	4.81628	0.814756	-0.295561	0.00603232	0.99934	down	no
ENSG00000103740	ACSBG1	23205	ENST00000258873;ENST00000559241;ENST00000559707;ENST00000560183;ENST00000558301;ENST00000558728;ENST00000558130;ENST00000557935;ENST00000560817;ENST00000558828;ENST00000559713	GO:0000038(very long-chain fatty acid metabolic process);GO:0000166(nucleotide binding);GO:0001552(ovarian follicle atresia);GO:0001676(long-chain fatty acid metabolic process);GO:0004467(long-chain fatty acid-CoA ligase activity);GO:0005524(ATP binding);GO:0005737(cytoplasm);GO:0005783(endoplasmic reticulum);GO:0005829(cytosol);GO:0005886(plasma membrane);GO:0006629(lipid metabolic process);GO:0…	00061(Fatty acid biosynthesis);00071(Fatty acid degradation);01100(Metabolic pathways);01212(Fatty acid metabolism);03320(PPAR signaling pathway);04920(Adipocytokine signaling pathway);04920(Adipocytokine signaling pathway)	K15013	EC:6.2.1.3	acyl-CoA synthetase bubblegum family member 1 [Source:HGNC Symbol;Acc:HGNC:29567]	protein_coding;nonsense_mediated_decay;retained_intron;processed_transcript	DOID:10579(leukodystrophy);DOID:10588(adrenoleukodystrophy);DOID:1443(cerebral_degeneration);DOID:331(central_nervous_system_disease);DOID:4(disease);DOID:7(disease_of_anatomical_entity);DOID:863(nervous_system_disease);DOID:936(brain_disease)	R-HSA-5695957(ACSBG1,2 ligates CoA-SH to VLCFA, forming VLCFA-CoA)	0.523116	0.580106	0.314283	0.640245	0.77924	0.752995	0.652482	-0.615989	0.00613898	0.99934	down	no
ENSG00000101443	WFDC2	10406	ENST00000447118;ENST00000217425;ENST00000372676;ENST00000339946;ENST00000462062;ENST00000342873	GO:0004866(endopeptidase inhibitor activity);GO:0004867(serine-type endopeptidase inhibitor activity);GO:0004869(cysteine-type endopeptidase inhibitor activity);GO:0005515(protein binding);GO:0005576(extracellular region);GO:0005615(extracellular space);GO:0006508(proteolysis);GO:0007283(spermatogenesis);GO:0010466(negative regulation of peptidase activity);GO:0010951(negative regulation of endop…	NA	NA	NA	WAP four-disulfide core domain 2 [Source:HGNC Symbol;Acc:HGNC:15939]	nonsense_mediated_decay;protein_coding;processed_transcript	DOID:0050686(organ_system_cancer);DOID:120(female_reproductive_organ_cancer);DOID:14566(disease_of_cellular_proliferation);DOID:162(cancer);DOID:193(reproductive_organ_cancer);DOID:2151(malignant_ovarian_surface_epithelial_stromal_neoplasm);DOID:2152(ovary_epithelial_cancer);DOID:2394(ovarian_cancer);DOID:4001(ovarian_carcinoma);DOID:4(disease)	NA	30.8319	25.76	32.8841	24.5643	24.0436	25.4137	1.20878	0.273553	0.00618541	0.99934	up	no
ENSG00000166165	CKB	1152,1120	ENST00000689346;ENST00000553878;ENST00000557287;ENST00000553994;ENST00000553610;ENST00000555366;ENST00000557569;ENST00000554989;ENST00000348956;ENST00000554705;ENST00000553528;ENST00000555770;ENST00000555039;ENST00000555659;ENST00000554282;ENST00000554426	GO:0000166(nucleotide binding);GO:0003824(catalytic activity);GO:0004111(creatine kinase activity);GO:0005515(protein binding);GO:0005524(ATP binding);GO:0005615(extracellular space);GO:0005634(nucleus);GO:0005737(cytoplasm);GO:0005739(mitochondrion);GO:0005829(cytosol);GO:0007420(brain development);GO:0016301(kinase activity);GO:0016310(phosphorylation);GO:0016740(transferase activity);GO:001677…	00330(Arginine and proline metabolism);01100(Metabolic pathways);01100(Metabolic pathways)	K00933	EC:2.7.3.2	creatine kinase B [Source:HGNC Symbol;Acc:HGNC:1991]	protein_coding;retained_intron;nonsense_mediated_decay	DOID:0050155(sensory_system_disease);DOID:10652(Alzheimer's_disease);DOID:12858(Huntington's_disease);DOID:1289(neurodegenerative_disease);DOID:1307(dementia);DOID:13141(uveitis);DOID:14566(disease_of_cellular_proliferation);DOID:1492(eye_and_adnexa_disease);DOID:150(disease_of_mental_health);DOID:1561(cognitive_disorder);DOID:162(cancer);DOID:2377(multiple_sclerosis);DOID:2468(psychotic_disorder…	R-HSA-200318(creatine + ATP => phosphocreatine + ADP [CKB,CKM]);R-HSA-9696268(RND3 binds effectors)	50.7348	44.8411	51.0563	39.3114	45.8755	41.3081	1.15919	0.213122	0.00623788	0.99934	up	no
ENSG00000101210	EEF1A2	1917	ENST00000645586;ENST00000642899;ENST00000217182;ENST00000675519;ENST00000643976	GO:0000166(nucleotide binding);GO:0003746(translation elongation factor activity);GO:0003924(GTPase activity);GO:0005515(protein binding);GO:0005525(GTP binding);GO:0005737(cytoplasm);GO:0005853(eukaryotic translation elongation factor 1 complex);GO:0006412(translation);GO:0006414(translational elongation);GO:0008135(translation factor activity, RNA binding);GO:0019901(protein kinase binding);GO:…	03013(RNA transport);05134(Legionellosis);05140(Leishmaniasis);05140(Leishmaniasis)	NA	NA	eukaryotic translation elongation factor 1 alpha 2 [Source:HGNC Symbol;Acc:HGNC:3192]	retained_intron;protein_coding;nonsense_mediated_decay	DOID:0050615(respiratory_system_cancer);DOID:0050686(organ_system_cancer);DOID:0060083(immune_system_cancer);DOID:0070004(myeloma);DOID:1324(lung_cancer);DOID:14566(disease_of_cellular_proliferation);DOID:162(cancer);DOID:2531(hematologic_cancer);DOID:3119(gastrointestinal_system_cancer);DOID:3571(liver_cancer);DOID:3905(lung_carcinoma);DOID:3908(non_small_cell_lung_carcinoma);DOID:3910(lung_aden…	R-HSA-156909(eEF1A complexes with GTP)	16.9569	15.4456	14.856	12.6534	15.0802	12.6214	1.17107	0.227831	0.00634217	0.99934	up	no
ENSG00000196505	GDAP2	54834	ENST00000369443;ENST00000464026;ENST00000369442;ENST00000494224;ENST00000491626;ENST00000493555	GO:0005515(protein binding);GO:0005765(lysosomal membrane);GO:0032526(response to retinoic acid);GO:0032526(response to retinoic acid)	NA	NA	NA	ganglioside induced differentiation associated protein 2 [Source:HGNC Symbol;Acc:HGNC:18010]	protein_coding;processed_transcript	NA	NA	1.70478	1.76674	1.80422	2.21028	1.96782	2.19045	0.828405	-0.271593	0.00644941	0.99934	down	no
ENSG00000108840	HDAC5	10014	ENST00000593013;ENST00000591714;ENST00000586802;ENST00000225983;ENST00000587776;ENST00000586339;ENST00000592385;ENST00000588703;ENST00000588419;ENST00000587135;ENST00000682912	GO:0000118(histone deacetylase complex);GO:0000122(negative regulation of transcription by RNA polymerase II);GO:0000976(transcription cis-regulatory region binding);GO:0000978(RNA polymerase II cis-regulatory region sequence-specific DNA binding);GO:0001222(transcription corepressor binding);GO:0004407(histone deacetylase activity);GO:0005080(protein kinase C binding);GO:0005515(protein binding)…	04371(Apelin signaling pathway);05034(Alcoholism);05203(Viral carcinogenesis);05206(MicroRNAs in cancer);05206(MicroRNAs in cancer)	K11406	EC:3.5.1.98	histone deacetylase 5 [Source:HGNC Symbol;Acc:HGNC:14068]	retained_intron;protein_coding	DOID:0050828(artery_disease);DOID:114(heart_disease);DOID:1287(cardiovascular_system_disease);DOID:14566(disease_of_cellular_proliferation);DOID:162(cancer);DOID:178(vascular_disease);DOID:1936(atherosclerosis);DOID:2348(arteriosclerotic_cardiovascular_disease);DOID:2349(arteriosclerosis);DOID:4(disease);DOID:6000(congestive_heart_failure);DOID:7(disease_of_anatomical_entity)	R-HSA-1912388(NICD1 displaces co-repressor complex from RBPJ (CSL));R-HSA-2220982(NICD1 PEST domain mutants displace co-repressor complex from RBPJ (CSL));R-HSA-350058(Formation of CSL NCOR corepressor complex);R-HSA-6807077(NR2E1 associated with transcription repressors binds PTEN promoter);R-HSA-8944104(PTEN gene transcription is stimulated by TP53, EGR1, PPARG, ATF2, MAF1, and inhibited by NR2…	5.08872	4.77977	5.00492	4.30741	4.2998	4.2079	1.16061	0.214889	0.00648118	0.99934	up	no
ENSG00000115290	GRB14	2888	ENST00000263915;ENST00000469573;ENST00000497306;ENST00000488342;ENST00000424693;ENST00000696453	GO:0005515(protein binding);GO:0005737(cytoplasm);GO:0005768(endosome);GO:0005829(cytosol);GO:0005886(plasma membrane);GO:0007165(signal transduction);GO:0008286(insulin receptor signaling pathway);GO:0010008(endosome membrane);GO:0016020(membrane);GO:0030674(protein-macromolecule adaptor activity);GO:0030971(receptor tyrosine kinase binding);GO:0043231(intracellular membrane-bounded organelle);G…	NA	NA	NA	growth factor receptor bound protein 14 [Source:HGNC Symbol;Acc:HGNC:4565]	protein_coding;retained_intron;processed_transcript	NA	R-HSA-204813(Interaction of Tie2 and Grb14)	4.92168	5.10961	4.25009	6.28777	5.56742	5.79433	0.809165	-0.305493	0.00651611	0.99934	down	no
ENSG00000100802	C14orf93	60686	ENST00000397379;ENST00000553675;ENST00000299088;ENST00000553606;ENST00000555998;ENST00000341470;ENST00000553931;ENST00000554179;ENST00000397377;ENST00000557513;ENST00000397382;ENST00000556812;ENST00000397380;ENST00000397376;ENST00000553958	GO:0003723(RNA binding);GO:0005515(protein binding);GO:0005576(extracellular region);GO:0010628(positive regulation of gene expression);GO:0030154(cell differentiation);GO:0048856(anatomical structure development);GO:0048856(anatomical structure development)	NA	NA	NA	chromosome 14 open reading frame 93 [Source:HGNC Symbol;Acc:HGNC:20162]	protein_coding;processed_transcript	NA	NA	3.11853	2.81814	2.65585	2.03365	2.29096	2.38454	1.28071	0.356949	0.00653733	0.99934	up	no
ENSG00000105479	ODAD1	93233	ENST00000497273;ENST00000674294;ENST00000674207;ENST00000474199;ENST00000483610;ENST00000315396	GO:0003341(cilium movement);GO:0005515(protein binding);GO:0005737(cytoplasm);GO:0005856(cytoskeleton);GO:0005929(cilium);GO:0005930(axoneme);GO:0036157(outer dynein arm);GO:0036158(outer dynein arm assembly);GO:0042995(cell projection);GO:0120228(outer dynein arm docking complex);GO:0120228(outer dynein arm docking complex)	NA	NA	NA	outer dynein arm docking complex subunit 1 [Source:HGNC Symbol;Acc:HGNC:26560]	retained_intron;protein_coding;nonsense_mediated_decay	NA	NA	0.230687	0.25648	0.107942	0.0884709	0.0694408	0.0792533	2.50926	1.32726	0.0066085	0.99934	up	yes
ENSG00000075407	ZNF37A	7587	ENST00000479469;ENST00000361085;ENST00000477790;ENST00000685332;ENST00000351773;ENST00000498773;ENST00000638053	GO:0000978(RNA polymerase II cis-regulatory region sequence-specific DNA binding);GO:0000981(DNA-binding transcription factor activity, RNA polymerase II-specific);GO:0003677(DNA binding);GO:0003700(DNA-binding transcription factor activity);GO:0005634(nucleus);GO:0006355(regulation of DNA-templated transcription);GO:0006357(regulation of transcription by RNA polymerase II);GO:0046872(metal ion b…	05168(Herpes simplex virus 1 infection);05168(Herpes simplex virus 1 infection)	NA	NA	zinc finger protein 37A [Source:HGNC Symbol;Acc:HGNC:13102]	processed_transcript;protein_coding	NA	R-HSA-975040(KRAB-ZNF / KAP Interaction)	1.76506	1.89125	1.72566	2.29273	2.16279	1.96173	0.838672	-0.253821	0.00663039	0.99934	down	no
ENSG00000133706	LARS1	51520	ENST00000510191;ENST00000674310;ENST00000674467;ENST00000394434;ENST00000674450;ENST00000674181;ENST00000504323;ENST00000674479;ENST00000674174;ENST00000674191;ENST00000506231;ENST00000674218;ENST00000674412;ENST00000674270;ENST00000507095;ENST00000508709;ENST00000674170;ENST00000674277;ENST00000674309;ENST00000505223;ENST00000618084;ENST00000508667;ENST00000511505;ENST00000674417;ENST00000674471…	GO:0000166(nucleotide binding);GO:0002161(aminoacyl-tRNA editing activity);GO:0004812(aminoacyl-tRNA ligase activity);GO:0004819(glutamine-tRNA ligase activity);GO:0004823(leucine-tRNA ligase activity);GO:0005096(GTPase activator activity);GO:0005515(protein binding);GO:0005524(ATP binding);GO:0005737(cytoplasm);GO:0005764(lysosome);GO:0005783(endoplasmic reticulum);GO:0005829(cytosol);GO:0006412…	00970(Aminoacyl-tRNA biosynthesis);00970(Aminoacyl-tRNA biosynthesis)	K01869	EC:6.1.1.4	leucyl-tRNA synthetase 1 [Source:HGNC Symbol;Acc:HGNC:6512]	protein_coding;nonsense_mediated_decay;retained_intron;processed_transcript	DOID:14566(disease_of_cellular_proliferation);DOID:162(cancer);DOID:4(disease)	R-HSA-2408546(tRNA(Met) is selenomethionylated to SeMet-tRNA(Met) by multisynthetase complex);R-HSA-379861(glutamate + tRNA(Glu) + ATP => Glu-tRNA(Glu) + AMP + pyrophosphate);R-HSA-379865(proline + tRNA(Pro) + ATP => Pro-tRNA(Pro) + AMP + pyrophosphate);R-HSA-379867(aspartate + tRNA(Asp) + ATP => Asp-tRNA(Asp) + AMP + pyrophosphate);R-HSA-379893(isoleucine + tRNA(Ile) + ATP => Ile-tRNA(Ile) + AMP…	12.5506	12.9443	12.0978	14.0433	13.2694	14.153	0.906597	-0.141466	0.00663796	0.99934	down	no
ENSG00000114054	PCCB	5096	ENST00000466072;ENST00000478469;ENST00000471595;ENST00000469217;ENST00000483687;ENST00000473073;ENST00000251654;ENST00000465176;ENST00000490504;ENST00000475214	GO:0000166(nucleotide binding);GO:0003989(acetyl-CoA carboxylase activity);GO:0004658(propionyl-CoA carboxylase activity);GO:0005515(protein binding);GO:0005524(ATP binding);GO:0005739(mitochondrion);GO:0005759(mitochondrial matrix);GO:0005829(cytosol);GO:0006631(fatty acid metabolic process);GO:0006633(fatty acid biosynthetic process);GO:0009081(branched-chain amino acid metabolic process);GO:00…	00280(Valine, leucine and isoleucine degradation);00630(Glyoxylate and dicarboxylate metabolism);00640(Propanoate metabolism);01100(Metabolic pathways);01200(Carbon metabolism);01200(Carbon metabolism)	K01966	EC:2.1.3.15;EC:6.4.1.3	propionyl-CoA carboxylase subunit beta [Source:HGNC Symbol;Acc:HGNC:8654]	protein_coding;retained_intron;processed_transcript	DOID:0014667(disease_of_metabolism);DOID:0060159(organic_acidemia);DOID:14701(propionic_acidemia);DOID:4(disease);DOID:655(inherited_metabolic_disorder);DOID:9252(amino_acid_metabolic_disorder)	R-HSA-2993447(HLCS biotinylates 6x(PCCA:PCCB));R-HSA-3065959(An unknown protease degrades hCBXs);R-HSA-3323111(Cytoslic carboxylases translocate to mitochondrial matrix);R-HSA-71031(propionyl-CoA + CO2 + ATP <=> D-methylmalonyl-CoA + ADP + orthophosphate);R-HSA-9035990(Defective HLCS does not biotinylate 6x(PCCA:PCCB))	3.27375	3.25438	3.01477	3.863	3.63639	3.73608	0.849354	-0.235561	0.00666291	0.99934	down	no
ENSG00000151012	SLC7A11	23657,682	ENST00000280612;ENST00000509248	GO:0005515(protein binding);GO:0005791(rough endoplasmic reticulum);GO:0005856(cytoskeleton);GO:0005886(plasma membrane);GO:0006749(glutathione metabolic process);GO:0006865(amino acid transport);GO:0006979(response to oxidative stress);GO:0007420(brain development);GO:0008542(visual learning);GO:0009636(response to toxic substance);GO:0009986(cell surface);GO:0014070(response to organic cyclic c…	04216(Ferroptosis);04216(Ferroptosis)	NA	NA	solute carrier family 7 member 11 [Source:HGNC Symbol;Acc:HGNC:11059]	protein_coding;nonsense_mediated_decay	DOID:14566(disease_of_cellular_proliferation);DOID:162(cancer);DOID:331(central_nervous_system_disease);DOID:4724(brain_edema);DOID:4(disease);DOID:7(disease_of_anatomical_entity);DOID:863(nervous_system_disease);DOID:936(brain_disease)	R-HSA-375131(Basigin binds CD98 complex);R-HSA-378513(SLC7A11-mediated exchange of extracellular cysteine and cytosolic glutamate);R-HSA-9761841(AcK-NFE2L2-dependent SLC7A11 expression)	17.2514	17.4206	21.0398	22.696	20.2445	22.1796	0.855522	-0.225123	0.00668681	0.99934	down	no
ENSG00000005486	RHBDD2	57414	ENST00000467406;ENST00000428119;ENST00000476218;ENST00000318622;ENST00000454791;ENST00000468304;ENST00000006777	GO:0000139(Golgi membrane);GO:0000839(Hrd1p ubiquitin ligase ERAD-L complex);GO:0004252(serine-type endopeptidase activity);GO:0005515(protein binding);GO:0005654(nucleoplasm);GO:0005794(Golgi apparatus);GO:0016020(membrane);GO:0016021(integral component of membrane);GO:0030176(integral component of endoplasmic reticulum membrane);GO:0030433(ubiquitin-dependent ERAD pathway);GO:0030968(endoplasmi…	NA	NA	NA	rhomboid domain containing 2 [Source:HGNC Symbol;Acc:HGNC:23082]	processed_transcript;protein_coding;nonsense_mediated_decay	NA	NA	18.8243	17.9987	18.3842	15.0342	16.4311	16.3149	1.15544	0.208446	0.00671191	0.99934	up	no
ENSG00000154027	AK5	26289	ENST00000354567;ENST00000478255;ENST00000344720;ENST00000531672;ENST00000524494;ENST00000469394	GO:0000166(nucleotide binding);GO:0004017(adenylate kinase activity);GO:0004550(nucleoside diphosphate kinase activity);GO:0005524(ATP binding);GO:0005737(cytoplasm);GO:0005829(cytosol);GO:0006139(nucleobase-containing compound metabolic process);GO:0006165(nucleoside diphosphate phosphorylation);GO:0006172(ADP biosynthetic process);GO:0006173(dADP biosynthetic process);GO:0009117(nucleotide meta…	00230(Purine metabolism);00730(Thiamine metabolism);01100(Metabolic pathways);01240(Biosynthesis of cofactors);01240(Biosynthesis of cofactors)	K00939	EC:2.7.4.3	adenylate kinase 5 [Source:HGNC Symbol;Acc:HGNC:365]	protein_coding;processed_transcript;retained_intron	NA	R-HSA-110137((d)ADP or (d)CDP + ADP <=> (d)AMP or (d)CMP + ATP);R-HSA-110138(AK5,7,8,9 phosphorylates (d)NMPs to (d)NDPs)	0.0126971	0.0375002	0	0	0	0	167.324	7.3865	0.00673138	0.99934	up	yes
ENSG00000258405	ZNF578	147660	ENST00000421239	GO:0000978(RNA polymerase II cis-regulatory region sequence-specific DNA binding);GO:0000981(DNA-binding transcription factor activity, RNA polymerase II-specific);GO:0003677(DNA binding);GO:0005515(protein binding);GO:0005634(nucleus);GO:0006355(regulation of DNA-templated transcription);GO:0006357(regulation of transcription by RNA polymerase II);GO:0046872(metal ion binding)	05168(Herpes simplex virus 1 infection)	NA	NA	zinc finger protein 578 [Source:HGNC Symbol;Acc:HGNC:26449]	protein_coding	NA	NA	0	0.0602075	0.00522177	0	0	0	218.098	7.76883	0.00676705	0.99934	up	yes
ENSG00000196092	PAX5	5079	ENST00000358127	GO:0000122(negative regulation of transcription by RNA polymerase II);GO:0000785(chromatin);GO:0000978(RNA polymerase II cis-regulatory region sequence-specific DNA binding);GO:0000981(DNA-binding transcription factor activity, RNA polymerase II-specific);GO:0001228(DNA-binding transcription activator activity, RNA polymerase II-specific);GO:0001650(fibrillar center);GO:0003677(DNA binding);GO:00…	05202(Transcriptional misregulation in cancer)	NA	NA	paired box 5 [Source:HGNC Symbol;Acc:HGNC:8619]	protein_coding	DOID:0050621(respiratory_system_benign_neoplasm);DOID:0050686(organ_system_cancer);DOID:0050687(cell_type_cancer);DOID:0060058(lymphoma);DOID:0060072(benign_neoplasm);DOID:0060083(immune_system_cancer);DOID:0060085(organ_system_benign_neoplasm);DOID:0060100(musculoskeletal_system_cancer);DOID:0070004(myeloma);DOID:1037(lymphoblastic_leukemia);DOID:1240(leukemia);DOID:14566(disease_of_cellular_pro…	R-HSA-8938951(RUNX1 binds PAX5 (BSAP));R-HSA-8938965(RUNX1 and ELF1, ELF2 or PAX5 bind the BLK gene promoter);R-HSA-8938987(BLK gene expression is stimulated by the complex of RUNX1 and ELF1, ELF2 or PAX5)	0	0	0	0	0.0231797	0.0206122	0.00685058	-7.18956	0.00677267	0.99934	down	yes
ENSG00000288849	ENSG00000288849		ENST00000692462;ENST00000689373	NA	NA	NA	NA	novel transcript	retained_intron	NA	NA	0.193506	0.208084	0.283691	0.0653867	0.0920932	0.0953328	2.71062	1.43862	0.00679716	0.99934	up	yes
ENSG00000249635	ENSG00000249635		ENST00000513220	NA	NA	NA	NA	novel transcript	lncRNA	NA	NA	0.047113	0.016628	0.02459	0	0	0	294.437	8.20181	0.00682218	0.99934	up	yes
ENSG00000253729	PRKDC	5591	ENST00000697604;ENST00000697602;ENST00000697601;ENST00000697609;ENST00000338368;ENST00000697607;ENST00000540819;ENST00000541488;ENST00000432581;ENST00000536710;ENST00000314191;ENST00000697611;ENST00000536483;ENST00000697591;ENST00000697605;ENST00000536429;ENST00000697608;ENST00000546304;ENST00000535375;ENST00000521331;ENST00000697606;ENST00000697610	GO:0000166(nucleotide binding);GO:0000460(maturation of 5.8S rRNA);GO:0000723(telomere maintenance);GO:0000781(chromosome, telomeric region);GO:0001756(somitogenesis);GO:0001933(negative regulation of protein phosphorylation);GO:0002218(activation of innate immune response);GO:0002326(B cell lineage commitment);GO:0002327(immature B cell differentiation);GO:0002328(pro-B cell differentiation);GO:…	03450(Non-homologous end-joining);04110(Cell cycle);04110(Cell cycle)	K06642	EC:2.7.11.1	protein kinase, DNA-activated, catalytic subunit [Source:HGNC Symbol;Acc:HGNC:9413]	retained_intron;protein_coding	DOID:0050177(monogenic_disease);DOID:0050686(organ_system_cancer);DOID:0050737(autosomal_recessive_disease);DOID:0050739(autosomal_genetic_disease);DOID:0060083(immune_system_cancer);DOID:0060118(thoracic_disease);DOID:0080001(bone_disease);DOID:10688(hypertrophy_of_breast);DOID:120(female_reproductive_organ_cancer);DOID:1240(leukemia);DOID:12698(gynecomastia);DOID:12704(ataxia_telangiectasia);DO…	R-HSA-1834939(STING recruits TBK1 and IRF3);R-HSA-3134821(DNA-PK binds microbial dsDNA);R-HSA-5686924(DCLRE1C binds PRKDC:XRCC5:XRCC6 at DNA DSBs);R-HSA-5687183(PRKDC phosphorylates DCLRE1C at DNA DSBs);R-HSA-5687360(POLL or POLM extends aligned DNA DSB ends to fill gaps);R-HSA-5693533(DCLRE1C (ARTEMIS) processes DNA DSB ends);R-HSA-5693574(XRCC4:LIG4, NHEJ1 and POLL or POLM bind DNA DSBs in NHEJ…	8.88268	9.14985	8.65307	9.88833	9.55835	9.80961	0.912132	-0.132685	0.0069559	0.99934	down	no
ENSG00000138821	SLC39A8	64116	ENST00000394833;ENST00000683412;ENST00000682227;ENST00000683916;ENST00000356736;ENST00000682549;ENST00000683173;ENST00000683634;ENST00000684386;ENST00000424970;ENST00000512337	GO:0005381(iron ion transmembrane transporter activity);GO:0005384(manganese ion transmembrane transporter activity);GO:0005385(zinc ion transmembrane transporter activity);GO:0005764(lysosome);GO:0005765(lysosomal membrane);GO:0005886(plasma membrane);GO:0005887(integral component of plasma membrane);GO:0006351(DNA-templated transcription);GO:0006355(regulation of DNA-templated transcription);GO…	04216(Ferroptosis);04216(Ferroptosis)	NA	NA	solute carrier family 39 member 8 [Source:HGNC Symbol;Acc:HGNC:20862]	protein_coding;nonsense_mediated_decay;processed_transcript	NA	R-HSA-442387(ZIP8 mediates zinc influx into cells)	1.74756	1.86186	1.84789	2.25443	2.12265	2.22925	0.826073	-0.275659	0.00696568	0.99934	down	no
ENSG00000225315	ENSG00000225315		ENST00000439239	NA	NA	NA	NA	novel transcript, antisense to MYOM3	lncRNA	NA	NA	0.152277	0.348683	0.194832	0	0	0	2319.31	11.1795	0.00701262	0.99934	up	yes
ENSG00000108021	TASOR2	54906	ENST00000695834;ENST00000328090;ENST00000645567;ENST00000699050;ENST00000695737;ENST00000459693;ENST00000482419;ENST00000477043;ENST00000487196;ENST00000695837;ENST00000695832;ENST00000532080;ENST00000380270;ENST00000527124;ENST00000496681;ENST00000480839;ENST00000695833;ENST00000695836;ENST00000699051;ENST00000473789	GO:0005515(protein binding);GO:0005654(nucleoplasm);GO:0005829(cytosol);GO:0005829(cytosol)	NA	NA	NA	transcription activation suppressor family member 2 [Source:HGNC Symbol;Acc:HGNC:23484]	protein_coding;retained_intron;processed_transcript;nonsense_mediated_decay	NA	NA	16.542	16.5339	16.5909	18.0264	17.9948	18.7944	0.90607	-0.142306	0.00708667	0.99934	down	no
ENSG00000130939	UBE4B	10277	ENST00000343090;ENST00000487244;ENST00000488228;ENST00000465408;ENST00000253251;ENST00000462658;ENST00000672724;ENST00000470736;ENST00000466379;ENST00000377153	GO:0000151(ubiquitin ligase complex);GO:0000209(protein polyubiquitination);GO:0004842(ubiquitin-protein transferase activity);GO:0005515(protein binding);GO:0005634(nucleus);GO:0005737(cytoplasm);GO:0006511(ubiquitin-dependent protein catabolic process);GO:0008626(granzyme-mediated apoptotic signaling pathway);GO:0009411(response to UV);GO:0016567(protein ubiquitination);GO:0016740(transferase a…	04120(Ubiquitin mediated proteolysis);04141(Protein processing in endoplasmic reticulum);04141(Protein processing in endoplasmic reticulum)	K10597	EC:2.3.2.27	ubiquitination factor E4B [Source:HGNC Symbol;Acc:HGNC:12500]	protein_coding;retained_intron;nonsense_mediated_decay;processed_transcript	NA	NA	4.15655	4.05828	3.89977	4.90461	4.3855	4.75112	0.862788	-0.212922	0.00709272	0.99934	down	no
ENSG00000196542	SPTSSB	165679	ENST00000620149;ENST00000359175;ENST00000497137;ENST00000497374	GO:0004758(serine C-palmitoyltransferase activity);GO:0005515(protein binding);GO:0005783(endoplasmic reticulum);GO:0005789(endoplasmic reticulum membrane);GO:0006629(lipid metabolic process);GO:0006665(sphingolipid metabolic process);GO:0007029(endoplasmic reticulum organization);GO:0016020(membrane);GO:0016021(integral component of membrane);GO:0017059(serine C-palmitoyltransferase complex);GO:…	NA	NA	NA	serine palmitoyltransferase small subunit B [Source:HGNC Symbol;Acc:HGNC:24045]	protein_coding;retained_intron	NA	R-HSA-428127(palmitoyl-CoA + serine => 3-ketosphinganine + CoASH + CO2)	0.753068	0.743073	0.883063	1.16449	1.15894	1.16713	0.681612	-0.552978	0.00715471	0.99934	down	no
ENSG00000113430	IRX4	50805	ENST00000505790;ENST00000231357;ENST00000508261;ENST00000622814	GO:0000785(chromatin);GO:0000978(RNA polymerase II cis-regulatory region sequence-specific DNA binding);GO:0000981(DNA-binding transcription factor activity, RNA polymerase II-specific);GO:0003677(DNA binding);GO:0005515(protein binding);GO:0005634(nucleus);GO:0006355(regulation of DNA-templated transcription);GO:0006357(regulation of transcription by RNA polymerase II);GO:0007507(heart developme…	NA	NA	NA	iroquois homeobox 4 [Source:HGNC Symbol;Acc:HGNC:6129]	protein_coding;nonsense_mediated_decay	NA	NA	0	0	0	0.148113	0	0.00383943	0.0019743	-8.98444	0.00729452	0.99934	down	yes
ENSG00000148926	ADM	133	ENST00000534464;ENST00000526492;ENST00000530439;ENST00000528655;ENST00000278175;ENST00000524948;ENST00000528544	GO:0001570(vasculogenesis);GO:0001666(response to hypoxia);GO:0001843(neural tube closure);GO:0002026(regulation of the force of heart contraction);GO:0002031(G protein-coupled receptor internalization);GO:0003073(regulation of systemic arterial blood pressure);GO:0005102(signaling receptor binding);GO:0005179(hormone activity);GO:0005576(extracellular region);GO:0005615(extracellular space);GO:0…	04080(Neuroactive ligand-receptor interaction);04270(Vascular smooth muscle contraction);04270(Vascular smooth muscle contraction)	NA	NA	adrenomedullin [Source:HGNC Symbol;Acc:HGNC:259]	protein_coding	DOID:0014667(disease_of_metabolism);DOID:0050013(carbohydrate_metabolism_disease);DOID:0050155(sensory_system_disease);DOID:0050161(lower_respiratory_tract_disease);DOID:0050686(organ_system_cancer);DOID:0050687(cell_type_cancer);DOID:0050828(artery_disease);DOID:0060056(hypersensitivity_reaction_disease);DOID:0060072(benign_neoplasm);DOID:0060084(cell_type_benign_neoplasm);DOID:0060158(acquired_…	R-HSA-379044(Liganded Gs-activating GPCR acts as a GEF for Gs);R-HSA-420214(The adrenomedullin receptor can bind adrenomedullin and intermedin);R-HSA-744886(The Ligand:GPCR:Gs complex dissociates);R-HSA-744887(Liganded Gs-activating GPCRs bind inactive heterotrimeric Gs)	31.9269	32.9104	23.4565	20.7159	27.9195	22.4811	1.24154	0.31213	0.00734533	0.99934	up	no
ENSG00000288721	ENSG00000288721		ENST00000684631;ENST00000683313;ENST00000682596	GO:0003712(transcription coregulator activity);GO:0005634(nucleus);GO:0006357(regulation of transcription by RNA polymerase II);GO:0016592(mediator complex);GO:0032991(protein-containing complex);GO:0032991(protein-containing complex)	NA	NA	NA	novel protein	nonsense_mediated_decay	NA	NA	0.939372	0.0385104	1.24167	0.0272232	0.0513473	0	28.2492	4.82014	0.00740067	0.99934	up	yes
ENSG00000111674	ENO2	2026	ENST00000537838;ENST00000537688;ENST00000542509;ENST00000536199;ENST00000535366;ENST00000539713;ENST00000545045;ENST00000229277;ENST00000541477;ENST00000535275;ENST00000543975;ENST00000534977;ENST00000441285	GO:0000015(phosphopyruvate hydratase complex);GO:0000287(magnesium ion binding);GO:0001917(photoreceptor inner segment);GO:0004634(phosphopyruvate hydratase activity);GO:0005515(protein binding);GO:0005615(extracellular space);GO:0005737(cytoplasm);GO:0005829(cytosol);GO:0005886(plasma membrane);GO:0005938(cell cortex);GO:0006094(gluconeogenesis);GO:0006096(glycolytic process);GO:0009410(response…	00010(Glycolysis / Gluconeogenesis);01100(Metabolic pathways);01200(Carbon metabolism);01230(Biosynthesis of amino acids);03018(RNA degradation);04066(HIF-1 signaling pathway);04066(HIF-1 signaling pathway)	K01689	EC:4.2.1.11	enolase 2 [Source:HGNC Symbol;Acc:HGNC:3353]	retained_intron;protein_coding;nonsense_mediated_decay;processed_transcript	DOID:0014667(disease_of_metabolism);DOID:0050013(carbohydrate_metabolism_disease);DOID:0050117(disease_by_infectious_agent);DOID:0050155(sensory_system_disease);DOID:0050338(primary_bacterial_infectious_disease);DOID:0050686(organ_system_cancer);DOID:0060083(immune_system_cancer);DOID:0060158(acquired_metabolic_disease);DOID:10310(viral_meningitis);DOID:1037(lymphoblastic_leukemia);DOID:104(bacte…	R-HSA-70494(Phosphoenolpyruvate + H2O <=> 2-Phospho-D-glycerate);R-HSA-71660(2-Phospho-D-glycerate <=> Phosphoenolpyruvate + H2O)	14.2567	16.6725	11.5336	10.8106	13.1731	10.5293	1.23034	0.299062	0.00747481	0.99934	up	no
ENSG00000148606	POLR3A	11128	ENST00000372371;ENST00000698737;ENST00000698729;ENST00000698726;ENST00000698736;ENST00000698727;ENST00000698735;ENST00000484760;ENST00000698728;ENST00000698732;ENST00000698725;ENST00000698734;ENST00000698730;ENST00000698739;ENST00000698738	GO:0000428(DNA-directed RNA polymerase complex);GO:0002376(immune system process);GO:0003677(DNA binding);GO:0003682(chromatin binding);GO:0003899(DNA-directed 5'-3' RNA polymerase activity);GO:0005634(nucleus);GO:0005654(nucleoplasm);GO:0005666(RNA polymerase III complex);GO:0005829(cytosol);GO:0006351(DNA-templated transcription);GO:0016020(membrane);GO:0016740(transferase activity);GO:0016779(…	03020(RNA polymerase);04623(Cytosolic DNA-sensing pathway);04623(Cytosolic DNA-sensing pathway)	K03018	EC:2.7.7.6	RNA polymerase III subunit A [Source:HGNC Symbol;Acc:HGNC:30074]	protein_coding;retained_intron;nonsense_mediated_decay	NA	R-HSA-112054(RNA Polymerase III Abortive Initiation At Type 3 Open Promoters);R-HSA-112055(RNA Polymerase III Abortive Initiation At Type 1 Open Promoters);R-HSA-112149(RNA Polymerase III Abortive Initiation At Type 2 Open Promoters);R-HSA-112150(RNA Polymerase III Promoter Opening at Type 2 Promoters);R-HSA-112152(RNA Polymerase III Promoter Opening at Type 3 Promoters);R-HSA-112153(RNA Polymera…	2.89185	2.87137	2.86224	3.21594	3.27491	3.30707	0.880336	-0.183873	0.00750427	0.99934	down	no
ENSG00000140350	ANP32A	8125	ENST00000465139;ENST00000483551;ENST00000483221;ENST00000495764;ENST00000561430;ENST00000495420;ENST00000486054;ENST00000267918;ENST00000480858	GO:0003723(RNA binding);GO:0005515(protein binding);GO:0005634(nucleus);GO:0005654(nucleoplasm);GO:0005737(cytoplasm);GO:0005783(endoplasmic reticulum);GO:0006913(nucleocytoplasmic transport);GO:0035556(intracellular signal transduction);GO:0042393(histone binding);GO:0042981(regulation of apoptotic process);GO:0048471(perinuclear region of cytoplasm);GO:0048471(perinuclear region of cytoplasm)	NA	NA	NA	acidic nuclear phosphoprotein 32 family member A [Source:HGNC Symbol;Acc:HGNC:13233]	protein_coding;processed_transcript;retained_intron	DOID:0050155(sensory_system_disease);DOID:0050686(organ_system_cancer);DOID:0060116(sensory_system_cancer);DOID:0080001(bone_disease);DOID:14566(disease_of_cellular_proliferation);DOID:1492(eye_and_adnexa_disease);DOID:162(cancer);DOID:17(musculoskeletal_system_disease);DOID:2174(ocular_cancer);DOID:3093(nervous_system_cancer);DOID:3342(bone_inflammation_disease);DOID:4645(retinal_cancer);DOID:4(…	R-HSA-450387(HuR binds the CRM1 nuclear export machinery);R-HSA-450595(HuR:mRNA complex translocates from the nucleus to the cytosol)	31.4747	32.26	29.5809	33.5404	34.4432	34.5465	0.910129	-0.135858	0.00752842	0.99934	down	no
ENSG00000163874	ZC3H12A	80149	ENST00000472312;ENST00000640233;ENST00000471012;ENST00000373087	GO:0000294(nuclear-transcribed mRNA catabolic process, endonucleolytic cleavage-dependent decay);GO:0000932(P-body);GO:0001525(angiogenesis);GO:0001933(negative regulation of protein phosphorylation);GO:0002230(positive regulation of defense response to virus by host);GO:0002376(immune system process);GO:0002757(immune response-activating signal transduction);GO:0003677(DNA binding);GO:0003682(ch…	NA	NA	NA	zinc finger CCCH-type containing 12A [Source:HGNC Symbol;Acc:HGNC:26259]	retained_intron;nonsense_mediated_decay;protein_coding	DOID:114(heart_disease);DOID:1287(cardiovascular_system_disease);DOID:4(disease);DOID:7(disease_of_anatomical_entity)	NA	16.8629	15.0977	16.1497	12.4285	15.3434	12.7764	1.18649	0.246702	0.00761253	0.99934	up	no
ENSG00000113460	BRIX1	55299	ENST00000336767;ENST00000510834;ENST00000510960;ENST00000506023;ENST00000515798	GO:0000027(ribosomal large subunit assembly);GO:0003723(RNA binding);GO:0005515(protein binding);GO:0005634(nucleus);GO:0005694(chromosome);GO:0005730(nucleolus);GO:0006364(rRNA processing);GO:0019843(rRNA binding);GO:0042254(ribosome biogenesis);GO:0042254(ribosome biogenesis)	NA	NA	NA	biogenesis of ribosomes BRX1 [Source:HGNC Symbol;Acc:HGNC:24170]	protein_coding;retained_intron;processed_transcript	NA	NA	10.3357	11.7927	10.2781	12.7635	11.9608	12.3937	0.873069	-0.195833	0.00770849	0.99934	down	no
ENSG00000156140	ADAMTS3	9508	ENST00000286657	GO:0001701(in utero embryonic development);GO:0004175(endopeptidase activity);GO:0004222(metalloendopeptidase activity);GO:0005515(protein binding);GO:0005576(extracellular region);GO:0005615(extracellular space);GO:0006508(proteolysis);GO:0008201(heparin binding);GO:0008233(peptidase activity);GO:0008237(metallopeptidase activity);GO:0008270(zinc ion binding);GO:0010573(vascular endothelial grow…	NA	NA	NA	ADAM metallopeptidase with thrombospondin type 1 motif 3 [Source:HGNC Symbol;Acc:HGNC:219]	protein_coding	NA	R-HSA-2002428(Removal of fibrillar collagen N-propeptides);R-HSA-5173005(B3GALTL transfers glucose to O-fucosyl-proteins);R-HSA-5173192(POFUT2 transfers fucose to TSR domain-containing proteins);R-HSA-6785565(Defective B3GALTL does not transfer glucose to O-fucosyl-proteins)	0.0140635	0.0426797	0	0	0	0	189.144	7.56334	0.00774866	0.99934	up	yes
ENSG00000176383	B3GNT4	79369	ENST00000324189;ENST00000545141;ENST00000546192;ENST00000535274;ENST00000537991	GO:0000139(Golgi membrane);GO:0005794(Golgi apparatus);GO:0006486(protein glycosylation);GO:0008194(UDP-glycosyltransferase activity);GO:0008457(beta-galactosyl-N-acetylglucosaminylgalactosylglucosyl-ceramide beta-1,3-acetylglucosaminyltransferase activity);GO:0008499(UDP-galactose:beta-N-acetylglucosamine beta-1,3-galactosyltransferase activity);GO:0008532(N-acetyllactosaminide beta-1,3-N-acetyl…	00601(Glycosphingolipid biosynthesis - lacto and neolacto series);01100(Metabolic pathways);01100(Metabolic pathways)	K07971	EC:2.4.1.149	UDP-GlcNAc:betaGal beta-1,3-N-acetylglucosaminyltransferase 4 [Source:HGNC Symbol;Acc:HGNC:15683]	protein_coding;processed_transcript	NA	R-HSA-2025724(B3GNT1,2,3,4,7 add GlcNAc to form Keratan-PG);R-HSA-914010(Addition of GlcNAc to the Tn antigen forms a Core 3 glycoprotein)	0.208285	0.594179	0.212122	0.142752	0.13726	0.146238	2.38026	1.25112	0.00775488	0.99934	up	yes
ENSG00000137513	NARS2	79731	ENST00000695347;ENST00000695354;ENST00000695352;ENST00000695351;ENST00000695346;ENST00000695358;ENST00000695348;ENST00000281038;ENST00000695341;ENST00000695359;ENST00000695345;ENST00000695114;ENST00000526709;ENST00000695343;ENST00000529771;ENST00000695365;ENST00000695356;ENST00000695361;ENST00000695355;ENST00000695366;ENST00000695349;ENST00000695117;ENST00000525345;ENST00000695360;ENST00000695363…	GO:0000166(nucleotide binding);GO:0003676(nucleic acid binding);GO:0004812(aminoacyl-tRNA ligase activity);GO:0004816(asparagine-tRNA ligase activity);GO:0005524(ATP binding);GO:0005654(nucleoplasm);GO:0005739(mitochondrion);GO:0005759(mitochondrial matrix);GO:0005829(cytosol);GO:0006412(translation);GO:0006418(tRNA aminoacylation for protein translation);GO:0006421(asparaginyl-tRNA aminoacylatio…	00970(Aminoacyl-tRNA biosynthesis);00970(Aminoacyl-tRNA biosynthesis)	K01893	EC:6.1.1.22	asparaginyl-tRNA synthetase 2, mitochondrial [Source:HGNC Symbol;Acc:HGNC:26274]	nonsense_mediated_decay;protein_coding;retained_intron;processed_transcript	NA	R-HSA-380227(asparagine + tRNA(Asn) + ATP => Asn-tRNA(Asn) + AMP + pyrophosphate)	1.67111	1.49079	1.5833	1.86104	1.77346	2.01088	0.840545	-0.250603	0.00790158	0.99934	down	no
ENSG00000104765	BNIP3L	665	ENST00000380629;ENST00000518611;ENST00000521254	GO:0005515(protein binding);GO:0005521(lamin binding);GO:0005634(nucleus);GO:0005635(nuclear envelope);GO:0005739(mitochondrion);GO:0005740(mitochondrial envelope);GO:0005741(mitochondrial outer membrane);GO:0005783(endoplasmic reticulum);GO:0006915(apoptotic process);GO:0016020(membrane);GO:0016021(integral component of membrane);GO:0016239(positive regulation of macroautophagy);GO:0016607(nucle…	04137(Mitophagy - animal);04137(Mitophagy - animal)	NA	NA	BCL2 interacting protein 3 like [Source:HGNC Symbol;Acc:HGNC:1085]	protein_coding;processed_transcript	DOID:14566(disease_of_cellular_proliferation);DOID:162(cancer);DOID:4(disease)	R-HSA-6798004(TP53 stimulates BNIP3L expression);R-HSA-6801195(STEAP3 binds BNIP3L)	9.39448	12.4288	8.9475	8.21434	9.4509	6.77529	1.25901	0.332287	0.00791124	0.99934	up	no
ENSG00000182054	IDH2	3418	ENST00000560061;ENST00000330062;ENST00000559482;ENST00000540499	GO:0000287(magnesium ion binding);GO:0004448(isocitrate dehydrogenase [NAD(P)+] activity);GO:0004450(isocitrate dehydrogenase (NADP+) activity);GO:0005739(mitochondrion);GO:0005759(mitochondrial matrix);GO:0005777(peroxisome);GO:0005829(cytosol);GO:0005975(carbohydrate metabolic process);GO:0006097(glyoxylate cycle);GO:0006099(tricarboxylic acid cycle);GO:0006102(isocitrate metabolic process);GO:…	00020(Citrate cycle (TCA cycle));00480(Glutathione metabolism);01100(Metabolic pathways);01200(Carbon metabolism);01210(2-Oxocarboxylic acid metabolism);01230(Biosynthesis of amino acids);04146(Peroxisome);05230(Central carbon metabolism in cancer);05230(Central carbon metabolism in cancer)	K00031	EC:1.1.1.42	isocitrate dehydrogenase (NADP(+)) 2 [Source:HGNC Symbol;Acc:HGNC:5383]	nonsense_mediated_decay;protein_coding	DOID:0050686(organ_system_cancer);DOID:0050687(cell_type_cancer);DOID:0060083(immune_system_cancer);DOID:0070004(myeloma);DOID:1240(leukemia);DOID:1247(blood_coagulation_disease);DOID:14566(disease_of_cellular_proliferation);DOID:162(cancer);DOID:2213(hemorrhagic_disease);DOID:2218(blood_platelet_disease);DOID:2228(thrombocytosis);DOID:225(syndrome);DOID:2531(hematologic_cancer);DOID:2914(immune_…	R-HSA-450984(isocitrate + NADP+ => alpha-ketoglutarate + CO2 + NADPH + H+ [IDH2]);R-HSA-5688289(SIRT3 deacetylates ACCS2, GLUD, IDH2, SOD2)	30.764	26.4455	28.2148	23.891	26.0753	24.2876	1.15044	0.20218	0.00791714	0.99934	up	no
ENSG00000157350	ST3GAL2	6483	ENST00000566097;ENST00000342907;ENST00000567586;ENST00000561708;ENST00000393640	GO:0000139(Golgi membrane);GO:0003836(beta-galactoside (CMP) alpha-2,3-sialyltransferase activity);GO:0005576(extracellular region);GO:0005794(Golgi apparatus);GO:0006486(protein glycosylation);GO:0006629(lipid metabolic process);GO:0008373(sialyltransferase activity);GO:0009101(glycoprotein biosynthetic process);GO:0009247(glycolipid biosynthetic process);GO:0009312(oligosaccharide biosynthetic …	00512(Mucin type O-glycan biosynthesis);00533(Glycosaminoglycan biosynthesis - keratan sulfate);00603(Glycosphingolipid biosynthesis - globo and isoglobo series);00604(Glycosphingolipid biosynthesis - ganglio series);01100(Metabolic pathways);01100(Metabolic pathways)	K03368	EC:2.4.99.4	ST3 beta-galactoside alpha-2,3-sialyltransferase 2 [Source:HGNC Symbol;Acc:HGNC:10863]	processed_transcript;protein_coding	NA	R-HSA-2046285(The keratan chain can be capped by N-acetylneuraminic acid);R-HSA-4084984(ST3GAL1-6 transfer Neu5Ac to terminal Gal (alpha-2,3 link));R-HSA-9683769(O-glycosylation of 3a is terminated);R-HSA-9694718(O-glycosylation of 3a is terminated);R-HSA-9697018(Addition of sialic acids on some Spike glycosyl sidechains);R-HSA-981497(ST3GAL1-4 transfers sialic acid to the T antigen at the alpha …	3.87718	3.73252	3.8592	3.3825	3.26502	3.28751	1.15439	0.207131	0.00801834	0.99934	up	no
ENSG00000245060	LINC00847	729678	ENST00000654313;ENST00000651233;ENST00000501937;ENST00000658025;ENST00000652659;ENST00000653411;ENST00000665473;ENST00000509921;ENST00000657229;ENST00000653584;ENST00000667360;ENST00000659553;ENST00000661444;ENST00000661810;ENST00000502162;ENST00000659497	NA	NA	NA	NA	long intergenic non-protein coding RNA 847 [Source:HGNC Symbol;Acc:HGNC:45050]	lncRNA	NA	NA	3.41666	2.34507	1.89796	1.62829	1.88813	2.03075	1.38083	0.465535	0.0080827	0.99934	up	no
ENSG00000188175	HEPACAM2	253012	ENST00000394468	GO:0000139(Golgi membrane);GO:0005515(protein binding);GO:0005654(nucleoplasm);GO:0005737(cytoplasm);GO:0005794(Golgi apparatus);GO:0005813(centrosome);GO:0005815(microtubule organizing center);GO:0005819(spindle);GO:0005856(cytoskeleton);GO:0007049(cell cycle);GO:0007098(centrosome cycle);GO:0016020(membrane);GO:0016021(integral component of membrane);GO:0030496(midbody);GO:0043231(intracellular…	NA	NA	NA	HEPACAM family member 2 [Source:HGNC Symbol;Acc:HGNC:27364]	protein_coding	NA	NA	0	0.0845078	0.0706267	0	0	0	517.115	9.01434	0.00818867	0.99934	up	yes
ENSG00000100429	HDAC10	83933	ENST00000448072;ENST00000415993;ENST00000476310;ENST00000470378;ENST00000498366;ENST00000471375;ENST00000429374;ENST00000454936;ENST00000497952;ENST00000626012;ENST00000216271;ENST00000497483;ENST00000496235;ENST00000488270;ENST00000470965;ENST00000483222;ENST00000482213;ENST00000475965;ENST00000477814;ENST00000349505;ENST00000489424	GO:0000118(histone deacetylase complex);GO:0000122(negative regulation of transcription by RNA polymerase II);GO:0004407(histone deacetylase activity);GO:0005515(protein binding);GO:0005634(nucleus);GO:0005654(nucleoplasm);GO:0005737(cytoplasm);GO:0006281(DNA repair);GO:0006310(DNA recombination);GO:0006325(chromatin organization);GO:0006355(regulation of DNA-templated transcription);GO:0006476(p…	05034(Alcoholism);05203(Viral carcinogenesis);05203(Viral carcinogenesis)	K18671	EC:3.5.1.98	histone deacetylase 10 [Source:HGNC Symbol;Acc:HGNC:18128]	protein_coding;nonsense_mediated_decay;retained_intron;processed_transcript	NA	R-HSA-1912388(NICD1 displaces co-repressor complex from RBPJ (CSL));R-HSA-2220982(NICD1 PEST domain mutants displace co-repressor complex from RBPJ (CSL));R-HSA-350058(Formation of CSL NCOR corepressor complex);R-HSA-3782655(HDAC10 deacetylates histone)	3.79747	2.81274	2.81679	2.33865	2.5396	2.46232	1.28423	0.360906	0.00820412	0.99934	up	no
ENSG00000287114	ENSG00000287114		ENST00000659709	NA	NA	NA	NA	novel transcript	lncRNA	NA	NA	0.231288	0	0.362222	0	0	0	1978.37	10.9501	0.00821461	0.99934	up	yes
ENSG00000165819	METTL3	56339	ENST00000542054;ENST00000367606;ENST00000545788;ENST00000545319;ENST00000539760;ENST00000536201;ENST00000537163;ENST00000396522;ENST00000298717;ENST00000543235;ENST00000538267;ENST00000377543;ENST00000544500	GO:0000398(mRNA splicing, via spliceosome);GO:0001510(RNA methylation);GO:0001734(mRNA (N6-adenosine)-methyltransferase activity);GO:0002376(immune system process);GO:0003723(RNA binding);GO:0003729(mRNA binding);GO:0005515(protein binding);GO:0005634(nucleus);GO:0005654(nucleoplasm);GO:0005737(cytoplasm);GO:0006382(adenosine to inosine editing);GO:0006397(mRNA processing);GO:0006402(mRNA catabol…	NA	K05925	EC:2.1.1.348	methyltransferase 3, N6-adenosine-methyltransferase complex catalytic subunit [Source:HGNC Symbol;Acc:HGNC:17563]	retained_intron;processed_transcript;nonsense_mediated_decay;protein_coding	NA	R-HSA-72095(Internal Methylation of mRNA)	4.34621	3.96246	3.69177	4.78905	4.687	4.7531	0.84337	-0.245763	0.00823306	0.99934	down	no
ENSG00000225217	HSPA7	3311	ENST00000445535	NA	NA	NA	NA	heat shock protein family A (Hsp70) member 7 (pseudogene) [Source:HGNC Symbol;Acc:HGNC:5240]	unprocessed_pseudogene	NA	NA	0.075337	0.194075	0.013396	0.006243	0.00738	0	20.7596	4.37571	0.00827978	0.99934	up	yes
ENSG00000119979	DENND10	404636	ENST00000498549;ENST00000648560;ENST00000462327;ENST00000448258;ENST00000497903;ENST00000493766;ENST00000361432;ENST00000487888;ENST00000489936;ENST00000472379	GO:0005085(guanyl-nucleotide exchange factor activity);GO:0005768(endosome);GO:0005770(late endosome);GO:0015031(protein transport);GO:0031267(small GTPase binding);GO:0032509(endosome transport via multivesicular body sorting pathway);GO:0050790(regulation of catalytic activity);GO:2000641(regulation of early endosome to late endosome transport);GO:2000641(regulation of early endosome to late en…	NA	NA	NA	DENN domain containing 10 [Source:HGNC Symbol;Acc:HGNC:31793]	processed_transcript;protein_coding	NA	NA	4.33704	4.88337	3.82958	3.89361	3.35817	3.51309	1.21228	0.277717	0.00844268	0.99934	up	no
ENSG00000243708	PLA2G4B	100137049	ENST00000458483;ENST00000483748;ENST00000452633;ENST00000566076;ENST00000461382	GO:0004620(phospholipase activity);GO:0004622(lysophospholipase activity);GO:0004623(phospholipase A2 activity);GO:0005509(calcium ion binding);GO:0005544(calcium-dependent phospholipid binding);GO:0005576(extracellular region);GO:0005737(cytoplasm);GO:0005739(mitochondrion);GO:0005743(mitochondrial inner membrane);GO:0005768(endosome);GO:0005829(cytosol);GO:0006629(lipid metabolic process);GO:00…	00564(Glycerophospholipid metabolism);00565(Ether lipid metabolism);00590(Arachidonic acid metabolism);00591(Linoleic acid metabolism);00592(alpha-Linolenic acid metabolism);01100(Metabolic pathways);04010(MAPK signaling pathway);04014(Ras signaling pathway);04072(Phospholipase D signaling pathway);04217(Necroptosis);04270(Vascular smooth muscle contraction);04370(VEGF signaling pathway);04611(Pl…	K16342	EC:3.1.1.4	phospholipase A2 group IVB [Source:HGNC Symbol;Acc:HGNC:9036]	protein_coding;retained_intron	NA	R-HSA-1482604(PA is hydrolyzed to 1-acyl LPA by PLA2[1] (OM));R-HSA-1482612(2-acyl LPC is hydrolyzed to GPCho by PLA2[8]);R-HSA-1482656(PA is hydrolysed to 1-acyl LPA by PLA2[1]);R-HSA-1482685(1-acyl LPC is hydrolyzed to GPCho by PLA2[8]);R-HSA-1482745(PG is hydrolyzed to 1-acyl LPG by PLA2G4B (IM));R-HSA-1482771(PS is hydrolyzed to 1-acyl LPS by PLA2[9]);R-HSA-1482847(PG is hydrolysed to 2-acyl …	0.549	0.692063	0.828798	0.338446	0.472603	0.453148	1.63729	0.711311	0.0084712	0.99934	up	no
ENSG00000151576	QTRT2	79691	ENST00000488665;ENST00000466870;ENST00000493014;ENST00000479882;ENST00000462966;ENST00000467703;ENST00000490183;ENST00000462869;ENST00000485050;ENST00000281273;ENST00000495782;ENST00000466050;ENST00000460163;ENST00000472599;ENST00000483272	GO:0005515(protein binding);GO:0005737(cytoplasm);GO:0005739(mitochondrion);GO:0005741(mitochondrial outer membrane);GO:0006400(tRNA modification);GO:0008033(tRNA processing);GO:0008479(queuine tRNA-ribosyltransferase activity);GO:0016020(membrane);GO:0016763(pentosyltransferase activity);GO:0032991(protein-containing complex);GO:0042803(protein homodimerization activity);GO:0046872(metal ion bin…	NA	K15407	EC:2.4.2.29	queuine tRNA-ribosyltransferase accessory subunit 2 [Source:HGNC Symbol;Acc:HGNC:25771]	retained_intron;protein_coding;processed_transcript	NA	R-HSA-6782443(QTRT1:QTRTD1 exchange guanine for queuosine at guanosine-34 of tRNA(Tyr))	7.76166	7.4654	7.60537	8.7924	8.55775	8.41322	0.886237	-0.174236	0.00848454	0.99934	down	no
ENSG00000138166	DUSP5	1847	ENST00000369583;ENST00000468749	GO:0000165(MAPK cascade);GO:0001706(endoderm formation);GO:0004721(phosphoprotein phosphatase activity);GO:0004722(protein serine/threonine phosphatase activity);GO:0004725(protein tyrosine phosphatase activity);GO:0005515(protein binding);GO:0005634(nucleus);GO:0005654(nucleoplasm);GO:0005737(cytoplasm);GO:0006470(protein dephosphorylation);GO:0008138(protein tyrosine/serine/threonine phosphatas…	04010(MAPK signaling pathway);04010(MAPK signaling pathway)	K04459	EC:3.1.3.16;EC:3.1.3.48	dual specificity phosphatase 5 [Source:HGNC Symbol;Acc:HGNC:3071]	protein_coding;processed_transcript	DOID:14566(disease_of_cellular_proliferation);DOID:162(cancer);DOID:4(disease)	R-HSA-5675373(Nuclear DUSPs dephosphorylate MAPKs)	43.8986	43.6781	43.1388	36.7683	41.3802	38.3776	1.12177	0.165777	0.00854284	0.99934	up	no
ENSG00000166181	API5	8539	ENST00000526394;ENST00000420461;ENST00000534600;ENST00000530300;ENST00000378852;ENST00000529334;ENST00000529932;ENST00000531273;ENST00000534695;ENST00000532267;ENST00000455725	GO:0003723(RNA binding);GO:0005515(protein binding);GO:0005634(nucleus);GO:0005681(spliceosomal complex);GO:0005737(cytoplasm);GO:0006915(apoptotic process);GO:0016020(membrane);GO:0016607(nuclear speck);GO:0017134(fibroblast growth factor binding);GO:0043066(negative regulation of apoptotic process);GO:0044346(fibroblast apoptotic process);GO:2000270(negative regulation of fibroblast apoptotic p…	NA	NA	NA	apoptosis inhibitor 5 [Source:HGNC Symbol;Acc:HGNC:594]	protein_coding;retained_intron;processed_transcript	DOID:14566(disease_of_cellular_proliferation);DOID:162(cancer);DOID:4(disease)	NA	31.0389	32.6251	29.8825	35.5728	34.3722	33.5833	0.903584	-0.14627	0.00855266	0.99934	down	no
ENSG00000099834	CDHR5	53841	ENST00000349570;ENST00000526077;ENST00000534311;ENST00000531177;ENST00000397542;ENST00000358353;ENST00000531899;ENST00000529337;ENST00000532949;ENST00000674088;ENST00000531088	GO:0005509(calcium ion binding);GO:0005515(protein binding);GO:0005886(plasma membrane);GO:0005887(integral component of plasma membrane);GO:0005905(clathrin-coated pit);GO:0007155(cell adhesion);GO:0007156(homophilic cell adhesion via plasma membrane adhesion molecules);GO:0008013(beta-catenin binding);GO:0016020(membrane);GO:0016021(integral component of membrane);GO:0016324(apical plasma membr…	NA	NA	NA	cadherin related family member 5 [Source:HGNC Symbol;Acc:HGNC:7521]	protein_coding;nonsense_mediated_decay;retained_intron;processed_transcript	NA	NA	29.7108	24.541	25.4023	21.936	23.4887	23.6162	1.15372	0.206299	0.00863059	0.99934	up	no
ENSG00000143498	TAF1A	9015	ENST00000480065;ENST00000350027;ENST00000465263;ENST00000487009;ENST00000366890;ENST00000352967;ENST00000391883	GO:0000120(RNA polymerase I transcription regulator complex);GO:0003677(DNA binding);GO:0005515(protein binding);GO:0005634(nucleus);GO:0005654(nucleoplasm);GO:0005668(RNA polymerase transcription factor SL1 complex);GO:0006360(transcription by RNA polymerase I);GO:0006366(transcription by RNA polymerase II);GO:0015630(microtubule cytoskeleton);GO:0015630(microtubule cytoskeleton)	NA	NA	NA	TATA-box binding protein associated factor, RNA polymerase I subunit A [Source:HGNC Symbol;Acc:HGNC:11532]	processed_transcript;protein_coding	DOID:2237(hepatitis);DOID:3118(hepatobiliary_disease);DOID:409(liver_disease);DOID:4(disease);DOID:77(gastrointestinal_system_disease);DOID:7(disease_of_anatomical_entity)	R-HSA-427366(Transcription of intergenic spacer of the rRNA gene);R-HSA-5211239(SIRT1 deacetylates TAF1B in SL1 complex);R-HSA-5250930(B-WICH recruits histone acetyltransferases);R-HSA-5250938(B-WICH:histone acetyltransferase acetylates histone H3 at lysine-9);R-HSA-5250947(B-WICH complex binds rDNA promoter);R-HSA-73729(Formation of SL1);R-HSA-73736(Acetylation of SL1);R-HSA-73739(Recruitment of…	3.96931	4.42431	4.30697	5.20988	5.00253	5.38133	0.814467	-0.296071	0.00869067	0.99934	down	no
ENSG00000136848	DAB2IP	153090	ENST00000259371;ENST00000489314;ENST00000648693;ENST00000699487;ENST00000408936;ENST00000465078;ENST00000487716;ENST00000436835;ENST00000648444;ENST00000309989	GO:0000122(negative regulation of transcription by RNA polymerase II);GO:0001525(angiogenesis);GO:0001933(negative regulation of protein phosphorylation);GO:0002376(immune system process);GO:0005096(GTPase activator activity);GO:0005123(death receptor binding);GO:0005515(protein binding);GO:0005737(cytoplasm);GO:0005829(cytosol);GO:0005886(plasma membrane);GO:0006915(apoptotic process);GO:0006954…	04210(Apoptosis);04668(TNF signaling pathway);04668(TNF signaling pathway)	NA	NA	DAB2 interacting protein [Source:HGNC Symbol;Acc:HGNC:17294]	protein_coding;processed_transcript;nonsense_mediated_decay	NA	R-HSA-5658231(RAS GAPs stimulate RAS GTPase activity);R-HSA-5658435(RAS GAPs bind RAS:GTP)	17.6829	14.9388	16.6152	13.9587	14.8538	14.4569	1.13791	0.186392	0.00870755	0.99934	up	no
ENSG00000105355	PLIN3	10226	ENST00000592528;ENST00000589494;ENST00000221957;ENST00000587462;ENST00000585479;ENST00000589163	GO:0005515(protein binding);GO:0005737(cytoplasm);GO:0005768(endosome);GO:0005794(Golgi apparatus);GO:0005811(lipid droplet);GO:0005829(cytosol);GO:0010008(endosome membrane);GO:0010890(positive regulation of sequestering of triglyceride);GO:0016020(membrane);GO:0016192(vesicle-mediated transport);GO:0019915(lipid storage);GO:0030133(transport vesicle);GO:0042149(cellular response to glucose star…	NA	NA	NA	perilipin 3 [Source:HGNC Symbol;Acc:HGNC:16893]	protein_coding	DOID:0050117(disease_by_infectious_agent);DOID:11260(rabies);DOID:4(disease);DOID:934(viral_infectious_disease)	R-HSA-6814670(ATP hydrolysis by RHOBTB3 promotes PLIN3 dissociation);R-HSA-6814675(RAB9 binds RHOBTB3, bringing late endosome-derived vesicles to the TGN);R-HSA-8848355(PNPLA4 hydrolyzes retinyl palmitate);R-HSA-9613352(PLINs bind HSPA8);R-HSA-9613513(PLINs:HSPA8 binds PRKAA2);R-HSA-9613530(PRKAA2 phosphorylates PLINs);R-HSA-9613565(PRKAA2 dissociate from p-PLINs:HSPA8);R-HSA-9613666(p-PLINs tran…	17.3546	18.5128	14.6448	13.8035	14.8017	14.4509	1.17317	0.230415	0.0087601	0.99934	up	no
ENSG00000141497	ZMYND15	84225	ENST00000592813;ENST00000269289;ENST00000574829;ENST00000571782;ENST00000433935;ENST00000573751	GO:0001673(male germ cell nucleus);GO:0005634(nucleus);GO:0005737(cytoplasm);GO:0007283(spermatogenesis);GO:0007286(spermatid development);GO:0030154(cell differentiation);GO:0042826(histone deacetylase binding);GO:0045892(negative regulation of DNA-templated transcription);GO:0046872(metal ion binding);GO:0046872(metal ion binding)	NA	NA	NA	zinc finger MYND-type containing 15 [Source:HGNC Symbol;Acc:HGNC:20997]	protein_coding;retained_intron	NA	NA	1.20496	1.06338	1.03933	0.668069	0.888885	0.615591	1.52249	0.606433	0.00885025	0.99934	up	no
ENSG00000213967	ZNF726	730087	ENST00000531821;ENST00000525354;ENST00000594466;ENST00000334589	GO:0000978(RNA polymerase II cis-regulatory region sequence-specific DNA binding);GO:0000981(DNA-binding transcription factor activity, RNA polymerase II-specific);GO:0003677(DNA binding);GO:0005515(protein binding);GO:0005634(nucleus);GO:0006355(regulation of DNA-templated transcription);GO:0006357(regulation of transcription by RNA polymerase II);GO:0046872(metal ion binding);GO:0046872(metal i…	05168(Herpes simplex virus 1 infection);05168(Herpes simplex virus 1 infection)	NA	NA	zinc finger protein 726 [Source:HGNC Symbol;Acc:HGNC:32462]	protein_coding	NA	R-HSA-975040(KRAB-ZNF / KAP Interaction)	0.00893774	0.0455738	0	0	0	0	181.705	7.50546	0.00888136	0.99934	up	yes
ENSG00000065183	WDR3	10885	ENST00000349139;ENST00000471680;ENST00000369441	GO:0003723(RNA binding);GO:0005515(protein binding);GO:0005634(nucleus);GO:0005654(nucleoplasm);GO:0005730(nucleolus);GO:0030490(maturation of SSU-rRNA);GO:0030515(snoRNA binding);GO:0031965(nuclear membrane);GO:0032040(small-subunit processome);GO:0034388(Pwp2p-containing subcomplex of 90S preribosome);GO:0034388(Pwp2p-containing subcomplex of 90S preribosome)	03008(Ribosome biogenesis in eukaryotes);03008(Ribosome biogenesis in eukaryotes)	NA	NA	WD repeat domain 3 [Source:HGNC Symbol;Acc:HGNC:12755]	protein_coding;processed_transcript	DOID:14566(disease_of_cellular_proliferation);DOID:162(cancer);DOID:4(disease)	R-HSA-6790906(EMG1 of the SSU processome methylates pseudouridine-1248 of 18S rRNA yielding N(1)-methylpseudouridine-1248);R-HSA-6791221(30S pre-rRNA is nucleolytically processed at site 1 to yield 21S pre-rRNA);R-HSA-6791222(21S pre-rRNA is nucleolytically processed at site E (site2a) to yield 18SE pre-rRNA);R-HSA-6791227(47S pre-rRNA is nucleolytically processed at A' (01,A1), site A0, and site…	5.54744	5.56609	5.3452	5.84366	6.41531	6.39643	0.88225	-0.18074	0.00894541	0.99934	down	no
ENSG00000171016	PYGO1	26108	ENST00000563719	GO:0001822(kidney development);GO:0002244(hematopoietic progenitor cell differentiation);GO:0005515(protein binding);GO:0005634(nucleus);GO:0005654(nucleoplasm);GO:0007286(spermatid development);GO:0007289(spermatid nucleus differentiation);GO:0016055(Wnt signaling pathway);GO:0034504(protein localization to nucleus);GO:0035064(methylated histone binding);GO:0045944(positive regulation of transcr…	NA	NA	NA	pygopus family PHD finger 1 [Source:HGNC Symbol;Acc:HGNC:30256]	protein_coding	NA	R-HSA-201712(Beta-catenin:TCF associates with BCL9 and PYGO);R-HSA-3364014(Recruitment of SET1 methyltransferase complex);R-HSA-3364026(SET1 complex trimethylates H3K4 at the MYC gene);R-HSA-3364042(APC promotes disassembly of beta-catenin transactivation complex)	0.00534218	0.040061	0	0	0	0	151.344	7.24169	0.00895359	0.99934	up	yes
ENSG00000117335	CD46	4179	ENST00000695783;ENST00000354848;ENST00000695790;ENST00000367041;ENST00000358170;ENST00000360212;ENST00000695785;ENST00000695788;ENST00000469535;ENST00000480003;ENST00000490278;ENST00000695777;ENST00000462968;ENST00000695778;ENST00000695779;ENST00000357714;ENST00000488596;ENST00000471987;ENST00000695789;ENST00000367042;ENST00000695782;ENST00000493796;ENST00000322875;ENST00000496723;ENST00000464082…	GO:0001618(virus receptor activity);GO:0002079(inner acrosomal membrane);GO:0002250(adaptive immune response);GO:0002376(immune system process);GO:0002456(T cell mediated immunity);GO:0005515(protein binding);GO:0005886(plasma membrane);GO:0005887(integral component of plasma membrane);GO:0005925(focal adhesion);GO:0006958(complement activation, classical pathway);GO:0007338(single fertilization)…	04610(Complement and coagulation cascades);05162(Measles);05162(Measles)	NA	NA	CD46 molecule [Source:HGNC Symbol;Acc:HGNC:6953]	retained_intron;protein_coding;nonsense_mediated_decay;processed_transcript	DOID:0050117(disease_by_infectious_agent);DOID:0050155(sensory_system_disease);DOID:0050686(organ_system_cancer);DOID:0050700(cardiomyopathy);DOID:0050828(artery_disease);DOID:0060036(intrinsic_cardiomyopathy);DOID:10264(mumps);DOID:10591(pre_eclampsia);DOID:10763(hypertension);DOID:10952(nephritis);DOID:1107(esophageal_carcinoma);DOID:114(heart_disease);DOID:12177(common_variable_immunodeficienc…	R-HSA-1006143(CD46 binds C3b);R-HSA-8951486(CD46 binds C4b);R-HSA-977602(Complement factor I binds to MCP, CR1:C4b, C3b);R-HSA-977615(Factor I inactivates MCP/CR1-bound C4b/C3b)	14.2993	14.6471	13.8207	15.6932	15.5225	15.5293	0.914903	-0.128309	0.00895565	0.99934	down	no
ENSG00000198168	SVIP	258010	ENST00000354193;ENST00000530199;ENST00000533774;ENST00000525670	GO:0000139(Golgi membrane);GO:0005515(protein binding);GO:0005783(endoplasmic reticulum);GO:0005789(endoplasmic reticulum membrane);GO:0005794(Golgi apparatus);GO:0005886(plasma membrane);GO:0010508(positive regulation of autophagy);GO:0016020(membrane);GO:0030667(secretory granule membrane);GO:0030868(smooth endoplasmic reticulum membrane);GO:0031225(anchored component of membrane);GO:0031333(ne…	04141(Protein processing in endoplasmic reticulum);04141(Protein processing in endoplasmic reticulum)	NA	NA	small VCP interacting protein [Source:HGNC Symbol;Acc:HGNC:25238]	protein_coding;processed_transcript	NA	R-HSA-6798743(Exocytosis of secretory granule membrane proteins);R-HSA-6798747(Exocytosis of tertiary granule membrane proteins)	4.67832	5.52627	5.39618	6.71819	6.26777	5.67764	0.835893	-0.258609	0.00901591	0.99934	down	no
ENSG00000182985	CADM1	23705	ENST00000546000;ENST00000331581;ENST00000540373	GO:0001819(positive regulation of cytokine production);GO:0001889(liver development);GO:0002376(immune system process);GO:0005102(signaling receptor binding);GO:0005515(protein binding);GO:0005886(plasma membrane);GO:0005911(cell-cell junction);GO:0006915(apoptotic process);GO:0007155(cell adhesion);GO:0007156(homophilic cell adhesion via plasma membrane adhesion molecules);GO:0007157(heterophili…	04514(Cell adhesion molecules);04514(Cell adhesion molecules)	NA	NA	cell adhesion molecule 1 [Source:HGNC Symbol;Acc:HGNC:5951]	retained_intron;protein_coding	DOID:0050615(respiratory_system_cancer);DOID:0050686(organ_system_cancer);DOID:0050687(cell_type_cancer);DOID:0060037(developmental_disorder_of_mental_health);DOID:0060040(pervasive_developmental_disorder);DOID:0060041(autism_spectrum_disorder);DOID:0060072(benign_neoplasm);DOID:0060083(immune_system_cancer);DOID:0060084(cell_type_benign_neoplasm);DOID:0060100(musculoskeletal_system_cancer);DOID:…	R-HSA-420586(Necl-1:Necl-2 trans heterodimer interaction);R-HSA-420592(Transhomodimerization of Nectin-like (Necl) proteins);R-HSA-420595(Necl-2:Nectin 3 trans heterodimer interaction)	0	0	0	0.0307051	0	0.00449342	0.00852308	-6.87441	0.00904685	0.99934	down	yes
ENSG00000262096	PCDHB19P	84054	ENST00000570871;ENST00000625133	NA	NA	NA	NA	protocadherin beta 19 pseudogene [Source:HGNC Symbol;Acc:HGNC:14549]	transcribed_unprocessed_pseudogene;processed_transcript	NA	NA	0.0441272	0.0221437	0.0190398	0	0	0	284.369	8.15162	0.00906642	0.99934	up	yes
ENSG00000287839	ENSG00000287839		ENST00000668003	NA	NA	NA	NA	novel transcript	lncRNA	NA	NA	4.81122	5.0706	4.12475	6.10483	6.28059	6.05331	0.759628	-0.396634	0.00911236	0.99934	down	no
ENSG00000133101	CCNA1	8900	ENST00000255465	GO:0000079(regulation of cyclin-dependent protein serine/threonine kinase activity);GO:0000307(cyclin-dependent protein kinase holoenzyme complex);GO:0005515(protein binding);GO:0005634(nucleus);GO:0005654(nucleoplasm);GO:0005737(cytoplasm);GO:0005829(cytosol);GO:0007049(cell cycle);GO:0007141(male meiosis I);GO:0007283(spermatogenesis);GO:0015630(microtubule cytoskeleton);GO:0016538(cyclin-depen…	04110(Cell cycle);04152(AMPK signaling pathway);04218(Cellular senescence);04914(Progesterone-mediated oocyte maturation);05161(Hepatitis B);05165(Human papillomavirus infection);05166(Human T-cell leukemia virus 1 infection);05169(Epstein-Barr virus infection);05200(Pathways in cancer);05202(Transcriptional misregulation in cancer);05203(Viral carcinogenesis);05221(Acute myeloid leukemia)	NA	NA	cyclin A1 [Source:HGNC Symbol;Acc:HGNC:1577]	protein_coding	DOID:0050155(sensory_system_disease);DOID:0050686(organ_system_cancer);DOID:0060083(immune_system_cancer);DOID:0060116(sensory_system_cancer);DOID:10283(prostate_cancer);DOID:1240(leukemia);DOID:14566(disease_of_cellular_proliferation);DOID:1492(eye_and_adnexa_disease);DOID:162(cancer);DOID:193(reproductive_organ_cancer);DOID:2174(ocular_cancer);DOID:225(syndrome);DOID:2531(hematologic_cancer);DO…	R-HSA-1363303(p130 (RBL2) in complex with E2F4/5:DP1/2 binds to cyclin E/A:CDK2);R-HSA-1363306(p130 (RBL2) binds Cyclin E/A:CDK2);R-HSA-1363311(p107 (RBL1) in complex with E2F4:DP1/2 binds to cyclin E/A:CDK2);R-HSA-1363314(p107 (RBL1) binds CyclinE/A:CDK2);R-HSA-163096(Recruitment of Telomerase RNP to the Telomeric Chromosome End);R-HSA-170084(Formation of Cyclin A:Cdc2 complexes);R-HSA-170087(CA…	0	0.22042	0	0	0	0	734.734	9.52108	0.00915364	0.99934	up	yes
ENSG00000186462	NAP1L2	4674	ENST00000373517	GO:0000785(chromatin);GO:0003682(chromatin binding);GO:0005515(protein binding);GO:0005634(nucleus);GO:0006334(nucleosome assembly);GO:0016573(histone acetylation);GO:0030182(neuron differentiation);GO:0035066(positive regulation of histone acetylation);GO:0042393(histone binding);GO:0043970(histone H3-K9 acetylation);GO:0044154(histone H3-K14 acetylation);GO:0045666(positive regulation of neuron…	NA	NA	NA	nucleosome assembly protein 1 like 2 [Source:HGNC Symbol;Acc:HGNC:7638]	protein_coding	NA	NA	0	0.195545	0	0	0	0	651.817	9.34832	0.00915364	0.99934	up	yes
ENSG00000255139	ENSG00000255139		ENST00000531311;ENST00000531108;ENST00000661394;ENST00000653120	NA	NA	NA	NA	novel transcript	lncRNA	NA	NA	0.455916	0.579875	0.375823	1.19733	1.13881	0.542385	0.490394	-1.02799	0.00916909	0.99934	down	yes
ENSG00000152767	FARP1	10160	ENST00000319562;ENST00000601853;ENST00000597777;ENST00000627049;ENST00000601009;ENST00000596545;ENST00000593990;ENST00000593548;ENST00000596580;ENST00000457029;ENST00000598698;ENST00000423063;ENST00000600190;ENST00000597596;ENST00000600648;ENST00000594346;ENST00000490389;ENST00000376581;ENST00000427404;ENST00000600380;ENST00000599040;ENST00000596256;ENST00000595437	GO:0005085(guanyl-nucleotide exchange factor activity);GO:0005515(protein binding);GO:0005737(cytoplasm);GO:0005829(cytosol);GO:0005856(cytoskeleton);GO:0005886(plasma membrane);GO:0007416(synapse assembly);GO:0008092(cytoskeletal protein binding);GO:0016020(membrane);GO:0030054(cell junction);GO:0030175(filopodium);GO:0030425(dendrite);GO:0031234(extrinsic component of cytoplasmic side of plasma…	NA	NA	NA	FERM, ARH/RhoGEF and pleckstrin domain protein 1 [Source:HGNC Symbol;Acc:HGNC:3591]	protein_coding;processed_transcript;retained_intron	NA	R-HSA-8980691(RHOA GEFs activate RHOA);R-HSA-9013143(RAC1 GEFs activate RAC1);R-HSA-9013159(CDC42 GEFs activate CDC42);R-HSA-9693125(RHOF binds effectors at the plasma membrane)	2.56888	2.62936	2.47635	2.85785	2.95186	2.74135	0.897502	-0.156013	0.00922386	0.99934	down	no
ENSG00000160818	GPATCH4	54865	ENST00000474904;ENST00000368232;ENST00000531900;ENST00000473910;ENST00000494414;ENST00000498756;ENST00000506832;ENST00000529520;ENST00000498641;ENST00000463513;ENST00000438976;ENST00000527691;ENST00000525375;ENST00000531129;ENST00000415314	GO:0003676(nucleic acid binding);GO:0003676(nucleic acid binding)	NA	NA	NA	G-patch domain containing 4 (gene/pseudogene) [Source:HGNC Symbol;Acc:HGNC:25982]	nonsense_mediated_decay;protein_coding_LoF;retained_intron;processed_transcript	NA	NA	4.54467	3.29721	4.28168	5.64268	5.12027	4.63612	0.787292	-0.34503	0.00928529	0.99934	down	no
ENSG00000179141	MTUS2-AS1	100874107	ENST00000323380;ENST00000587588;ENST00000626029	NA	NA	NA	NA	MTUS2 antisense RNA 1 [Source:HGNC Symbol;Acc:HGNC:40924]	lncRNA	NA	NA	0.131956	0.0734618	0.118581	0.0187451	0.0221611	0.0192107	5.38949	2.43015	0.00931589	0.99934	up	yes
ENSG00000179295	PTPN11	5781	ENST00000351677;ENST00000635625;ENST00000531326;ENST00000639857;ENST00000687120;ENST00000392597;ENST00000690210;ENST00000687624;ENST00000635652;ENST00000688597;ENST00000530818;ENST00000685487;ENST00000688701	GO:0000077(DNA damage checkpoint signaling);GO:0001784(phosphotyrosine residue binding);GO:0004721(phosphoprotein phosphatase activity);GO:0004725(protein tyrosine phosphatase activity);GO:0004726(non-membrane spanning protein tyrosine phosphatase activity);GO:0005158(insulin receptor binding);GO:0005515(protein binding);GO:0005634(nucleus);GO:0005654(nucleoplasm);GO:0005737(cytoplasm);GO:0005829…	04014(Ras signaling pathway);04072(Phospholipase D signaling pathway);04360(Axon guidance);04625(C-type lectin receptor signaling pathway);04630(JAK-STAT signaling pathway);04650(Natural killer cell mediated cytotoxicity);04670(Leukocyte transendothelial migration);04722(Neurotrophin signaling pathway);04920(Adipocytokine signaling pathway);04931(Insulin resistance);05120(Epithelial cell signalin…	K07293	EC:3.1.3.48	protein tyrosine phosphatase non-receptor type 11 [Source:HGNC Symbol;Acc:HGNC:9644]	protein_coding;processed_transcript;retained_intron;nonsense_mediated_decay	DOID:0050117(disease_by_infectious_agent);DOID:0050177(monogenic_disease);DOID:0050615(respiratory_system_cancer);DOID:0050686(organ_system_cancer);DOID:0050687(cell_type_cancer);DOID:0050700(cardiomyopathy);DOID:0050736(autosomal_dominant_disease);DOID:0050739(autosomal_genetic_disease);DOID:0060036(intrinsic_cardiomyopathy);DOID:0060056(hypersensitivity_reaction_disease);DOID:0060083(immune_sys…	R-HSA-109699(PI3K-containing complexes phosphorylate PIP2 to PIP3);R-HSA-109857(MAP2K1 binds MAPK3);R-HSA-109858(MAP2K2 binds MAPK1);R-HSA-1112690(PTPN11 binds CBL);R-HSA-1112703(PTPN11 is phosphorylated);R-HSA-1112708(PTPN11 binds p-Y759-IL6ST);R-HSA-1369114(PRLR binds SHP2 (PTPN11));R-HSA-1369115(SHP2 is phosphorylated);R-HSA-1433428(GRB2 is indirectly recruited to p-KIT through SHP2);R-HSA-143…	11.6865	12.6669	11.6618	13.7508	13.0236	13.0502	0.904348	-0.14505	0.00932238	0.99934	down	no
ENSG00000157734	SNX22	79856	ENST00000561334;ENST00000325881;ENST00000557789;ENST00000560997;ENST00000560945	GO:0005515(protein binding);GO:0008289(lipid binding);GO:0015031(protein transport);GO:0016020(membrane);GO:0030659(cytoplasmic vesicle membrane);GO:0031410(cytoplasmic vesicle);GO:0035091(phosphatidylinositol binding);GO:1901981(phosphatidylinositol phosphate binding);GO:1901981(phosphatidylinositol phosphate binding)	NA	NA	NA	sorting nexin 22 [Source:HGNC Symbol;Acc:HGNC:16315]	retained_intron;protein_coding	NA	NA	0.571345	0.551568	0.570529	0.570776	2.11768	1.76192	0.380517	-1.39397	0.00941359	0.99934	down	yes
ENSG00000188092	GPR89B	51463,653519	ENST00000488603;ENST00000461786;ENST00000478307;ENST00000314163;ENST00000490955;ENST00000488165;ENST00000491975	GO:0000139(Golgi membrane);GO:0005244(voltage-gated ion channel activity);GO:0005515(protein binding);GO:0005794(Golgi apparatus);GO:0006811(ion transport);GO:0008308(voltage-gated anion channel activity);GO:0015031(protein transport);GO:0015698(inorganic anion transport);GO:0016020(membrane);GO:0016021(integral component of membrane);GO:0030217(T cell differentiation);GO:0032580(Golgi cisterna m…	NA	NA	NA	G protein-coupled receptor 89B [Source:HGNC Symbol;Acc:HGNC:13840]	retained_intron;nonsense_mediated_decay;protein_coding	NA	NA	3.02622	2.13089	2.98931	3.10721	3.28989	4.58444	0.741828	-0.430842	0.00952253	0.99934	down	no
ENSG00000145041	DCAF1	9730	ENST00000684031;ENST00000423656	GO:0000122(negative regulation of transcription by RNA polymerase II);GO:0000166(nucleotide binding);GO:0001650(fibrillar center);GO:0004674(protein serine/threonine kinase activity);GO:0004712(protein serine/threonine/tyrosine kinase activity);GO:0005515(protein binding);GO:0005524(ATP binding);GO:0005634(nucleus);GO:0005654(nucleoplasm);GO:0005737(cytoplasm);GO:0006325(chromatin organization);G…	05170(Human immunodeficiency virus 1 infection);05170(Human immunodeficiency virus 1 infection)	K11789	EC:2.7.11.1	DDB1 and CUL4 associated factor 1 [Source:HGNC Symbol;Acc:HGNC:30911]	protein_coding	DOID:2914(immune_system_disease);DOID:4(disease);DOID:612(primary_immunodeficiency_disease);DOID:7(disease_of_anatomical_entity)	R-HSA-983140(Transfer of Ub from E2 to substrate and release of E2);R-HSA-983147(Release of E3 from polyubiquitinated substrate);R-HSA-983156(Polyubiquitination of substrate);R-HSA-983157(Interaction of E3 with substrate and E2-Ub complex)	4.85106	4.7743	4.59931	5.42897	5.36417	5.52084	0.871932	-0.197713	0.00954527	0.99934	down	no
ENSG00000261067	ENSG00000261067		ENST00000569969	NA	NA	NA	NA	novel transcript	retained_intron	NA	NA	1.45232	1.01446	1.738	0.93766	1.07867	0.908931	1.43741	0.523469	0.00959608	0.99934	up	no
ENSG00000157106	SMG1	23049	ENST00000446231;ENST00000569764;ENST00000568239;ENST00000569122;ENST00000563448;ENST00000566328;ENST00000561940;ENST00000563836;ENST00000567737;ENST00000532700;ENST00000568038;ENST00000563235;ENST00000565224;ENST00000562668;ENST00000561947	GO:0000166(nucleotide binding);GO:0000184(nuclear-transcribed mRNA catabolic process, nonsense-mediated decay);GO:0003723(RNA binding);GO:0004672(protein kinase activity);GO:0004674(protein serine/threonine kinase activity);GO:0004697(protein kinase C activity);GO:0004712(protein serine/threonine/tyrosine kinase activity);GO:0005515(protein binding);GO:0005524(ATP binding);GO:0005634(nucleus);GO:…	03015(mRNA surveillance pathway);03015(mRNA surveillance pathway)	K08873	EC:2.7.11.1	SMG1 nonsense mediated mRNA decay associated PI3K related kinase [Source:HGNC Symbol;Acc:HGNC:30045]	protein_coding;retained_intron;processed_transcript;nonsense_mediated_decay	NA	R-HSA-927813(p-4S-UPF1 recruits SMG5, SMG7, SMG6, PNRC2, DCP1A, and PP2A);R-HSA-927832(UPF1 binds an mRNP with a termination codon preceding an Exon Junction Complex);R-HSA-927889(SMG1 phosphorylates UPF1 (enhanced by Exon Junction Complex))	10.9559	10.9383	10.5281	11.7456	11.8162	11.788	0.917184	-0.124716	0.00963785	0.99934	down	no
ENSG00000170889	RPS9	6203	ENST00000448962;ENST00000391751;ENST00000391752;ENST00000445961;ENST00000484121;ENST00000441429;ENST00000626547;ENST00000460761;ENST00000495002;ENST00000391753;ENST00000402367;ENST00000302907	GO:0002181(cytoplasmic translation);GO:0003723(RNA binding);GO:0003735(structural constituent of ribosome);GO:0005515(protein binding);GO:0005634(nucleus);GO:0005654(nucleoplasm);GO:0005730(nucleolus);GO:0005737(cytoplasm);GO:0005829(cytosol);GO:0005840(ribosome);GO:0005925(focal adhesion);GO:0006412(translation);GO:0008284(positive regulation of cell population proliferation);GO:0015935(small ri…	03010(Ribosome);05171(Coronavirus disease - COVID-19);05171(Coronavirus disease - COVID-19)	NA	NA	ribosomal protein S9 [Source:HGNC Symbol;Acc:HGNC:10442]	nonsense_mediated_decay;protein_coding;retained_intron	DOID:14566(disease_of_cellular_proliferation);DOID:162(cancer);DOID:4(disease)	R-HSA-141671(Polypeptide release from the eRF3-GDP:eRF1:mRNA:80S Ribosome complex);R-HSA-141673(GTP Hydrolysis by eRF3 bound to the eRF1:mRNA:polypeptide:80S Ribosome complex);R-HSA-141691(GTP bound eRF3:eRF1 complex binds the peptidyl tRNA:mRNA:80S Ribosome complex);R-HSA-156808(Formation of translation initiation complexes yielding circularized Ceruloplasmin mRNA in a 'closed-loop' conformation…	94.5126	85.8025	87.281	76.0494	82.1539	82.4136	1.11212	0.153319	0.0096621	0.99934	up	no
ENSG00000180537	RNF182	221687	ENST00000488300;ENST00000420478	GO:0004842(ubiquitin-protein transferase activity);GO:0005515(protein binding);GO:0005737(cytoplasm);GO:0016020(membrane);GO:0016021(integral component of membrane);GO:0016567(protein ubiquitination);GO:0016740(transferase activity);GO:0046872(metal ion binding);GO:0046872(metal ion binding)	NA	K11983	EC:2.3.2.27	ring finger protein 182 [Source:HGNC Symbol;Acc:HGNC:28522]	protein_coding	NA	R-HSA-983140(Transfer of Ub from E2 to substrate and release of E2);R-HSA-983147(Release of E3 from polyubiquitinated substrate);R-HSA-983156(Polyubiquitination of substrate);R-HSA-983157(Interaction of E3 with substrate and E2-Ub complex)	0.0484168	0.0387565	0	0	0	0	290.577	8.18278	0.00966665	0.99934	up	yes
ENSG00000145545	SRD5A1	6715	ENST00000510531;ENST00000274192;ENST00000504286	GO:0001655(urogenital system development);GO:0001889(liver development);GO:0003865(3-oxo-5-alpha-steroid 4-dehydrogenase activity);GO:0005737(cytoplasm);GO:0005783(endoplasmic reticulum);GO:0005789(endoplasmic reticulum membrane);GO:0006629(lipid metabolic process);GO:0006694(steroid biosynthetic process);GO:0006702(androgen biosynthetic process);GO:0006710(androgen catabolic process);GO:0007530(…	00140(Steroid hormone biosynthesis);00140(Steroid hormone biosynthesis)	K12343	EC:1.3.1.22	steroid 5 alpha-reductase 1 [Source:HGNC Symbol;Acc:HGNC:11284]	nonsense_mediated_decay;protein_coding;processed_transcript	DOID:0050686(organ_system_cancer);DOID:0080015(physical_disorder);DOID:10892(hypospadias);DOID:14566(disease_of_cellular_proliferation);DOID:1612(breast_cancer);DOID:162(cancer);DOID:225(syndrome);DOID:3459(breast_carcinoma);DOID:4(disease);DOID:5093(thoracic_cancer)	R-HSA-469659(SRD5A1 dehydrogenates TEST to DHTEST)	4.1055	4.0217	4.26678	5.06144	4.49824	4.90433	0.856884	-0.222828	0.00967062	0.99934	down	no
ENSG00000130669	PAK4	10298	ENST00000599657;ENST00000599470;ENST00000593690;ENST00000360442;ENST00000593480;ENST00000358301;ENST00000600350;ENST00000599386;ENST00000321944;ENST00000602004	GO:0000166(nucleotide binding);GO:0001558(regulation of cell growth);GO:0004672(protein kinase activity);GO:0004674(protein serine/threonine kinase activity);GO:0004712(protein serine/threonine/tyrosine kinase activity);GO:0005515(protein binding);GO:0005524(ATP binding);GO:0005737(cytoplasm);GO:0005794(Golgi apparatus);GO:0005829(cytosol);GO:0005912(adherens junction);GO:0005925(focal adhesion);…	04012(ErbB signaling pathway);04014(Ras signaling pathway);04360(Axon guidance);04510(Focal adhesion);04660(T cell receptor signaling pathway);04810(Regulation of actin cytoskeleton);05170(Human immunodeficiency virus 1 infection);05206(MicroRNAs in cancer);05211(Renal cell carcinoma);05211(Renal cell carcinoma)	K05734	EC:2.7.11.1	p21 (RAC1) activated kinase 4 [Source:HGNC Symbol;Acc:HGNC:16059]	protein_coding;retained_intron	DOID:0050686(organ_system_cancer);DOID:14566(disease_of_cellular_proliferation);DOID:162(cancer);DOID:3119(gastrointestinal_system_cancer);DOID:3571(liver_cancer);DOID:4(disease);DOID:684(hepatocellular_carcinoma);DOID:686(liver_carcinoma)	R-HSA-428531(Recruitment of PAK to NCK);R-HSA-9013145(RAC1 binds effectors at the plasma membrane);R-HSA-9013157(CDC42 binds effectors at the plasma membrane);R-HSA-9014294(RAC2 binds effectors at the plasma membrane);R-HSA-9014449(RHOG binds effectors at the plasma membrane);R-HSA-9017507(RHOJ binds effectors at the plasma membrane);R-HSA-9018746(RHOQ binds effectors at the plasma membrane);R-HS…	14.5771	13.7857	14.5524	12.2566	12.9068	13.1155	1.12112	0.164935	0.00969488	0.99934	up	no
ENSG00000284431	ENSG00000284431		ENST00000639722	NA	NA	NA	NA	novel protein	nonsense_mediated_decay	NA	NA	0.552035	0.448367	0.842377	0.061621	0.26999	0.456988	2.33678	1.22452	0.00971467	0.99934	up	yes
ENSG00000104549	SQLE	6713	ENST00000265896;ENST00000521232;ENST00000523430;ENST00000518931;ENST00000518604;ENST00000520493	GO:0004497(monooxygenase activity);GO:0004506(squalene monooxygenase activity);GO:0005515(protein binding);GO:0005783(endoplasmic reticulum);GO:0005789(endoplasmic reticulum membrane);GO:0006629(lipid metabolic process);GO:0006725(cellular aromatic compound metabolic process);GO:0008203(cholesterol metabolic process);GO:0010033(response to organic substance);GO:0016020(membrane);GO:0016021(integr…	00100(Steroid biosynthesis);01100(Metabolic pathways);01100(Metabolic pathways)	K00511	EC:1.14.14.17	squalene epoxidase [Source:HGNC Symbol;Acc:HGNC:11279]	protein_coding;retained_intron	DOID:14566(disease_of_cellular_proliferation);DOID:162(cancer);DOID:4(disease)	R-HSA-1655844(Expression of Squalene Monooxygenase (SQLE));R-HSA-191299(Squalene is oxidized to its epoxide)	35.4839	34.061	34.7912	38.1788	37.7952	39.4632	0.903835	-0.145869	0.00980957	0.99934	down	no
ENSG00000285827	ENSG00000285827		ENST00000649464;ENST00000648261	GO:0000276(mitochondrial proton-transporting ATP synthase complex, coupling factor F(o));GO:0003677(DNA binding);GO:0005739(mitochondrion);GO:0006811(ion transport);GO:0008270(zinc ion binding);GO:0015078(proton transmembrane transporter activity);GO:0015986(proton motive force-driven ATP synthesis);GO:0016020(membrane);GO:0016571(histone methylation);GO:0042800(histone methyltransferase activity…	NA	NA	NA	novel protein	protein_coding	NA	NA	0	0	0.000337626	0.0810746	0.00434474	0	0.00395257	-7.98299	0.00986012	0.99934	down	yes
ENSG00000100625	SIX4	51804	ENST00000216513;ENST00000554079;ENST00000556952	GO:0000785(chromatin);GO:0000978(RNA polymerase II cis-regulatory region sequence-specific DNA binding);GO:0000981(DNA-binding transcription factor activity, RNA polymerase II-specific);GO:0001228(DNA-binding transcription activator activity, RNA polymerase II-specific);GO:0003677(DNA binding);GO:0003700(DNA-binding transcription factor activity);GO:0005634(nucleus);GO:0005667(transcription regul…	05202(Transcriptional misregulation in cancer);05202(Transcriptional misregulation in cancer)	NA	NA	SIX homeobox 4 [Source:HGNC Symbol;Acc:HGNC:10890]	protein_coding;processed_transcript	NA	NA	1.7493	1.72022	1.42795	1.95362	2.20277	1.97587	0.798641	-0.324381	0.00992028	0.99934	down	no
ENSG00000074935	TUBE1	51175	ENST00000368657;ENST00000604689;ENST00000368662;ENST00000604814;ENST00000603722;ENST00000604967;ENST00000603651;ENST00000441191;ENST00000604743;ENST00000603621;ENST00000605457	GO:0000166(nucleotide binding);GO:0000226(microtubule cytoskeleton organization);GO:0000242(pericentriolar material);GO:0000278(mitotic cell cycle);GO:0005200(structural constituent of cytoskeleton);GO:0005525(GTP binding);GO:0005737(cytoplasm);GO:0005815(microtubule organizing center);GO:0005856(cytoskeleton);GO:0005874(microtubule);GO:0007017(microtubule-based process);GO:0007098(centrosome cyc…	NA	NA	NA	tubulin epsilon 1 [Source:HGNC Symbol;Acc:HGNC:20775]	retained_intron;protein_coding;processed_transcript;nonsense_mediated_decay	NA	NA	4.84683	4.9418	4.81989	5.68208	5.48393	5.52688	0.875134	-0.192425	0.010147	0.99934	down	no
ENSG00000092853	CLSPN	63967	ENST00000318121;ENST00000251195;ENST00000520551;ENST00000517467;ENST00000466308	GO:0000076(DNA replication checkpoint signaling);GO:0000077(DNA damage checkpoint signaling);GO:0000217(DNA secondary structure binding);GO:0003677(DNA binding);GO:0005515(protein binding);GO:0005634(nucleus);GO:0005654(nucleoplasm);GO:0005794(Golgi apparatus);GO:0006281(DNA repair);GO:0006974(cellular response to DNA damage stimulus);GO:0007049(cell cycle);GO:0007095(mitotic G2 DNA damage checkp…	NA	NA	NA	claspin [Source:HGNC Symbol;Acc:HGNC:19715]	protein_coding;retained_intron;processed_transcript	DOID:14566(disease_of_cellular_proliferation);DOID:162(cancer);DOID:4(disease)	R-HSA-176298(Activation of claspin);R-HSA-176318(Loading of claspin onto DNA during replication origin firing);R-HSA-351936(Caspase-mediated cleavage of claspin);R-HSA-5684882(CHEK1 is recruited to resected DNA DSBs);R-HSA-5684887(Activation of CHEK1 at resected DNA DSBs);R-HSA-5696914(USP28 deubiquitinates CLSPN and MYC)	4.42411	4.93442	4.2063	5.25389	5.20876	5.05022	0.874424	-0.193595	0.0102304	0.99934	down	no
ENSG00000165487	MICU2	221154	ENST00000382374;ENST00000479790;ENST00000476895;ENST00000460488;ENST00000478700;ENST00000468222;ENST00000469058;ENST00000480341	GO:0005509(calcium ion binding);GO:0005515(protein binding);GO:0005739(mitochondrion);GO:0005743(mitochondrial inner membrane);GO:0005758(mitochondrial intermembrane space);GO:0006851(mitochondrial calcium ion transmembrane transport);GO:0034704(calcium channel complex);GO:0036444(calcium import into the mitochondrion);GO:0046982(protein heterodimerization activity);GO:0051560(mitochondrial calci…	NA	NA	NA	mitochondrial calcium uptake 2 [Source:HGNC Symbol;Acc:HGNC:31830]	protein_coding;processed_transcript	NA	R-HSA-8949178(MCU translocates calcium from the mitochondrial intermembrane space to the mitochondrial matrix);R-HSA-8953461(SMDT1 assists in assembling MCU, MCUB, MICU1, MICU2 (or MICU3) yielding the MCU complex)	13.4465	15.0168	13.5962	15.9891	15.8594	15.7302	0.883995	-0.17789	0.0102626	0.99934	down	no
ENSG00000284800	ENSG00000284800		ENST00000618302;ENST00000696572	NA	NA	NA	NA	novel transcript	nonsense_mediated_decay	NA	NA	0	0.0805695	0	0	0	0	268.565	8.06913	0.0102807	0.99934	up	yes
ENSG00000181007	ZFP82	284406	ENST00000392161;ENST00000590993;ENST00000445543	GO:0000978(RNA polymerase II cis-regulatory region sequence-specific DNA binding);GO:0000981(DNA-binding transcription factor activity, RNA polymerase II-specific);GO:0003677(DNA binding);GO:0005634(nucleus);GO:0006355(regulation of DNA-templated transcription);GO:0006357(regulation of transcription by RNA polymerase II);GO:0046872(metal ion binding);GO:0046872(metal ion binding)	05168(Herpes simplex virus 1 infection);05168(Herpes simplex virus 1 infection)	NA	NA	ZFP82 zinc finger protein [Source:HGNC Symbol;Acc:HGNC:28682]	protein_coding;retained_intron	NA	NA	0	0.0528995	0	0	0	0	176.332	7.46215	0.0102807	0.99934	up	yes
ENSG00000157021	CIBAR1P1	729073	ENST00000528023	NA	NA	NA	NA	CIBAR1 pseudogene 1 [Source:HGNC Symbol;Acc:HGNC:32278]	unprocessed_pseudogene	NA	NA	0	0.539299	0	0	0	0	1797.66	10.8119	0.0102807	0.99934	up	yes
ENSG00000121579	NAA50	80218	ENST00000240922;ENST00000497525;ENST00000481432;ENST00000493900;ENST00000478020;ENST00000467022;ENST00000493454;ENST00000630058	GO:0004596(peptide alpha-N-acetyltransferase activity);GO:0005515(protein binding);GO:0005634(nucleus);GO:0005730(nucleolus);GO:0005737(cytoplasm);GO:0005829(cytosol);GO:0006474(N-terminal protein amino acid acetylation);GO:0007064(mitotic sister chromatid cohesion);GO:0008080(N-acetyltransferase activity);GO:0010485(H4 histone acetyltransferase activity);GO:0016407(acetyltransferase activity);GO…	NA	K20793	EC:2.3.1.258	N-alpha-acetyltransferase 50, NatE catalytic subunit [Source:HGNC Symbol;Acc:HGNC:29533]	protein_coding;nonsense_mediated_decay;processed_transcript	NA	NA	35.2542	36.6424	36.3837	40.7963	38.4264	39.7596	0.910054	-0.135976	0.0104855	0.99934	down	no
ENSG00000111144	LTA4H	4048	ENST00000553041;ENST00000548852;ENST00000537111;ENST00000547393;ENST00000228740;ENST00000548375;ENST00000552091;ENST00000413268;ENST00000547982	GO:0003723(RNA binding);GO:0004177(aminopeptidase activity);GO:0004301(epoxide hydrolase activity);GO:0004463(leukotriene-A4 hydrolase activity);GO:0005515(protein binding);GO:0005576(extracellular region);GO:0005634(nucleus);GO:0005654(nucleoplasm);GO:0005737(cytoplasm);GO:0005829(cytosol);GO:0006508(proteolysis);GO:0006629(lipid metabolic process);GO:0006691(leukotriene metabolic process);GO:00…	00590(Arachidonic acid metabolism);01100(Metabolic pathways);01100(Metabolic pathways)	K01254	EC:3.3.2.6	leukotriene A4 hydrolase [Source:HGNC Symbol;Acc:HGNC:6710]	retained_intron;nonsense_mediated_decay;protein_coding;processed_transcript	DOID:0050117(disease_by_infectious_agent);DOID:0050338(primary_bacterial_infectious_disease);DOID:1024(leprosy);DOID:104(bacterial_infectious_disease);DOID:399(tuberculosis);DOID:4(disease)	R-HSA-266072(LTA4 is hydolysed to LTB4 by LTA4H);R-HSA-6798745(Exocytosis of tertiary granule lumen proteins);R-HSA-6800434(Exocytosis of ficolin-rich granule lumen proteins);R-HSA-9018862(LTA4H:Zn2+ hydrolyses 5S,6S-epoxy-18(S)-HEPE to 18(S)-RvE1);R-HSA-9018877(LTA4H:Zn2+ hydrolyses 5S,6S-epoxy-18(R)-HEPE to 18(R)-RvE1);R-HSA-9020252(LTA4H:Zn2+ hydrolyses 7S(8)-epoxy-17(R)-HDHA to AT-RvD1 or AT-…	9.6444	9.82946	8.9838	10.8255	10.43	10.5537	0.894636	-0.160627	0.0105314	0.99934	down	no
ENSG00000140835	CHST4	10164	ENST00000338482;ENST00000539698;ENST00000572693	GO:0000139(Golgi membrane);GO:0001517(N-acetylglucosamine 6-O-sulfotransferase activity);GO:0005794(Golgi apparatus);GO:0005802(trans-Golgi network);GO:0005975(carbohydrate metabolic process);GO:0006044(N-acetylglucosamine metabolic process);GO:0006477(protein sulfation);GO:0006790(sulfur compound metabolic process);GO:0006954(inflammatory response);GO:0006955(immune response);GO:0007155(cell adh…	00533(Glycosaminoglycan biosynthesis - keratan sulfate);00533(Glycosaminoglycan biosynthesis - keratan sulfate)	NA	NA	carbohydrate sulfotransferase 4 [Source:HGNC Symbol;Acc:HGNC:1972]	protein_coding;retained_intron	DOID:0050687(cell_type_cancer);DOID:14566(disease_of_cellular_proliferation);DOID:162(cancer);DOID:299(adenocarcinoma);DOID:3030(mucinous_adenocarcinoma);DOID:305(carcinoma);DOID:4(disease)	R-HSA-6786012(CHST4 transfers SO4(2-) from PAPS to Core 2 mucins)	5.66299	5.45705	5.28415	4.66685	4.31916	4.40914	1.22464	0.292353	0.0105434	0.99934	up	no
ENSG00000030066	NUP160	23279	ENST00000532773;ENST00000694866;ENST00000527750;ENST00000527126;ENST00000531016;ENST00000528501;ENST00000526870;ENST00000528071;ENST00000378460;ENST00000694867;ENST00000526569	GO:0000776(kinetochore);GO:0005515(protein binding);GO:0005634(nucleus);GO:0005635(nuclear envelope);GO:0005643(nuclear pore);GO:0005829(cytosol);GO:0006406(mRNA export from nucleus);GO:0006913(nucleocytoplasmic transport);GO:0015031(protein transport);GO:0017056(structural constituent of nuclear pore);GO:0031080(nuclear pore outer ring);GO:0033036(macromolecule localization);GO:0043170(macromole…	03013(RNA transport);05014(Amyotrophic lateral sclerosis);05014(Amyotrophic lateral sclerosis)	NA	NA	nucleoporin 160 [Source:HGNC Symbol;Acc:HGNC:18017]	retained_intron;protein_coding;nonsense_mediated_decay	NA	R-HSA-111439(Docking of Mature Histone mRNA complex:TAP at the NPC);R-HSA-1176059(Translocation of Influenza A virus nonstructural protein 1 (NS1A) into the nucleus);R-HSA-141409(Mad1 binds kinetochore);R-HSA-141422(MAD2 converted to an inhibitory state via interaction with Mad1);R-HSA-141431(MAD2 associates with the Mad1 kinetochore complex);R-HSA-141439(Release of activated MAD2 from kinetochor…	18.465	19.2205	17.1437	20.089	19.8316	20.5961	0.90602	-0.142385	0.010626	0.99934	down	no
ENSG00000235236	ENSG00000235236		ENST00000429681;ENST00000415982	NA	NA	NA	NA	novel transcript	lncRNA	NA	NA	0.192411	0.118103	0.107171	0	0	0	1392.28	10.4432	0.0107879	0.99934	up	yes
ENSG00000188529	SRSF10	10772	ENST00000343255;ENST00000453840;ENST00000473754;ENST00000492112;ENST00000374453;ENST00000484146;ENST00000497214;ENST00000374452;ENST00000338597;ENST00000485292;ENST00000485841;ENST00000469303;ENST00000341154;ENST00000495785;ENST00000344989	GO:0000244(spliceosomal tri-snRNP complex assembly);GO:0000375(RNA splicing, via transesterification reactions);GO:0000398(mRNA splicing, via spliceosome);GO:0003676(nucleic acid binding);GO:0003723(RNA binding);GO:0005515(protein binding);GO:0005634(nucleus);GO:0005654(nucleoplasm);GO:0005737(cytoplasm);GO:0005829(cytosol);GO:0006355(regulation of DNA-templated transcription);GO:0006376(mRNA spl…	03040(Spliceosome);03040(Spliceosome)	NA	NA	serine and arginine rich splicing factor 10 [Source:HGNC Symbol;Acc:HGNC:16713]	protein_coding;processed_transcript;retained_intron;nonsense_mediated_decay	NA	R-HSA-72107(Formation of the Spliceosomal E complex)	15.0362	15.5327	15.3957	17.6069	16.1744	17.0063	0.905034	-0.143956	0.0108411	0.99934	down	no
ENSG00000106991	ENG	2022	ENST00000480266;ENST00000344849;ENST00000373203;ENST00000486329	GO:0000122(negative regulation of transcription by RNA polymerase II);GO:0001525(angiogenesis);GO:0001569(branching involved in blood vessel morphogenesis);GO:0001570(vasculogenesis);GO:0001666(response to hypoxia);GO:0001837(epithelial to mesenchymal transition);GO:0001934(positive regulation of protein phosphorylation);GO:0001937(negative regulation of endothelial cell proliferation);GO:0001947…	NA	NA	NA	endoglin [Source:HGNC Symbol;Acc:HGNC:3349]	protein_coding;processed_transcript	DOID:0050117(disease_by_infectious_agent);DOID:0050177(monogenic_disease);DOID:0050686(organ_system_cancer);DOID:0050687(cell_type_cancer);DOID:0050739(autosomal_genetic_disease);DOID:0050828(artery_disease);DOID:0060056(hypersensitivity_reaction_disease);DOID:0060083(immune_system_cancer);DOID:0070004(myeloma);DOID:0080001(bone_disease);DOID:1036(chronic_leukemia);DOID:10591(pre_eclampsia);DOID:…	NA	4.61393	5.39439	5.08743	3.95545	4.52678	3.94619	1.21462	0.280501	0.0108505	0.99934	up	no
ENSG00000186081	KRT5	3852	ENST00000252242;ENST00000552629;ENST00000548409;ENST00000549511;ENST00000552952;ENST00000547890;ENST00000546577;ENST00000551013	GO:0005200(structural constituent of cytoskeleton);GO:0005515(protein binding);GO:0005634(nucleus);GO:0005737(cytoplasm);GO:0005829(cytosol);GO:0005882(intermediate filament);GO:0008544(epidermis development);GO:0009612(response to mechanical stimulus);GO:0016020(membrane);GO:0030280(structural constituent of skin epidermis);GO:0030334(regulation of cell migration);GO:0031424(keratinization);GO:0…	NA	NA	NA	keratin 5 [Source:HGNC Symbol;Acc:HGNC:6442]	protein_coding;retained_intron	DOID:0050615(respiratory_system_cancer);DOID:0050686(organ_system_cancer);DOID:0050687(cell_type_cancer);DOID:1324(lung_cancer);DOID:14566(disease_of_cellular_proliferation);DOID:1612(breast_cancer);DOID:162(cancer);DOID:16(integumentary_system_disease);DOID:1749(squamous_cell_carcinoma);DOID:1790(malignant_mesothelioma);DOID:2730(epidermolysis_bullosa);DOID:2731(vesiculobullous_skin_disease);DOI…	R-HSA-446077(BP230 interacts with keretin K5/K14);R-HSA-6805546(Keratin type I binds keratin type II);R-HSA-6805573(Keratin type I/type II heterodimers form tetramers);R-HSA-6806610(Keratin filament formation);R-HSA-6806613(Keratin tetramers bind to form unit length filaments);R-HSA-6806629(Formation of tonofilament bundles);R-HSA-6809393(Keratin filaments bind cell-cell adhesion complexes);R-HSA…	0	0	0.0124918	12.6863	0	0	0.000984666	-9.98808	0.010912	0.99934	down	yes
ENSG00000205236	ENSG00000205236		ENST00000519541	GO:0016020(membrane);GO:0016021(integral component of membrane)	NA	NA	NA	novel protein, UPK3BL-RASA4 readthrough	nonsense_mediated_decay	NA	NA	3.13216	1.46057	1.9683	1.52388	1.53024	1.31078	1.50313	0.58797	0.0109281	0.99934	up	no
ENSG00000138442	WDR12	55759	ENST00000261015;ENST00000475611;ENST00000463824;ENST00000464820;ENST00000467777;ENST00000688520;ENST00000478869;ENST00000477727	GO:0000463(maturation of LSU-rRNA from tricistronic rRNA transcript (SSU-rRNA, 5.8S rRNA, LSU-rRNA));GO:0000466(maturation of 5.8S rRNA from tricistronic rRNA transcript (SSU-rRNA, 5.8S rRNA, LSU-rRNA));GO:0005515(protein binding);GO:0005634(nucleus);GO:0005654(nucleoplasm);GO:0005730(nucleolus);GO:0006364(rRNA processing);GO:0007219(Notch signaling pathway);GO:0030687(preribosome, large subunit …	NA	NA	NA	WD repeat domain 12 [Source:HGNC Symbol;Acc:HGNC:14098]	protein_coding;retained_intron	NA	R-HSA-6791219(32S pre-rRNA is nucleolytically processed at site 4 (4a) to yield 12S pre-rRNA and 28S rRNA)	3.58789	4.33265	4.02726	4.56673	4.51537	4.76608	0.86277	-0.212952	0.0109394	0.99934	down	no
ENSG00000132003	ZSWIM4	65249	ENST00000590508;ENST00000254323;ENST00000592227	GO:0008270(zinc ion binding);GO:0031462(Cul2-RING ubiquitin ligase complex);GO:0046872(metal ion binding);GO:0046872(metal ion binding)	NA	NA	NA	zinc finger SWIM-type containing 4 [Source:HGNC Symbol;Acc:HGNC:25704]	protein_coding	NA	NA	2.31944	2.35271	1.84698	1.66339	1.69626	1.71163	1.2855	0.362328	0.0110791	0.99934	up	no
ENSG00000105640	RPL18A	6142	ENST00000597648;ENST00000600147;ENST00000222247;ENST00000602216;ENST00000599870;ENST00000600238	GO:0002181(cytoplasmic translation);GO:0003723(RNA binding);GO:0003735(structural constituent of ribosome);GO:0005515(protein binding);GO:0005737(cytoplasm);GO:0005829(cytosol);GO:0005840(ribosome);GO:0006412(translation);GO:0016020(membrane);GO:0022625(cytosolic large ribosomal subunit);GO:0022626(cytosolic ribosome);GO:0042788(polysomal ribosome);GO:0042788(polysomal ribosome)	03010(Ribosome);05171(Coronavirus disease - COVID-19);05171(Coronavirus disease - COVID-19)	NA	NA	ribosomal protein L18a [Source:HGNC Symbol;Acc:HGNC:10311]	protein_coding;retained_intron	NA	R-HSA-141671(Polypeptide release from the eRF3-GDP:eRF1:mRNA:80S Ribosome complex);R-HSA-141673(GTP Hydrolysis by eRF3 bound to the eRF1:mRNA:polypeptide:80S Ribosome complex);R-HSA-141691(GTP bound eRF3:eRF1 complex binds the peptidyl tRNA:mRNA:80S Ribosome complex);R-HSA-156826(Dissociation of L13a from the 60s ribosomal subunit);R-HSA-156907(Aminoacyl-tRNA binds to the ribosome at the A-site);…	115.591	112.919	109.754	100.02	104.541	105.289	1.0917	0.126577	0.0111069	0.99934	up	no
ENSG00000091527	CDV3	55573	ENST00000420115;ENST00000264993;ENST00000511392;ENST00000688838;ENST00000515421;ENST00000431519;ENST00000503932;ENST00000504867;ENST00000507408;ENST00000508481	GO:0003674(molecular_function);GO:0005737(cytoplasm);GO:0005829(cytosol);GO:0005886(plasma membrane);GO:0008150(biological_process);GO:0008150(biological_process)	NA	NA	NA	CDV3 homolog [Source:HGNC Symbol;Acc:HGNC:26928]	protein_coding;nonsense_mediated_decay	NA	NA	56.2998	58.9782	55.3091	63.5903	61.3205	61.3699	0.915753	-0.12697	0.0111153	0.99934	down	no
ENSG00000146007	ZMAT2	153527	ENST00000274712;ENST00000519913;ENST00000506644	GO:0000398(mRNA splicing, via spliceosome);GO:0003676(nucleic acid binding);GO:0003677(DNA binding);GO:0005515(protein binding);GO:0005634(nucleus);GO:0005681(spliceosomal complex);GO:0006397(mRNA processing);GO:0008270(zinc ion binding);GO:0008380(RNA splicing);GO:0046540(U4/U6 x U5 tri-snRNP complex);GO:0046872(metal ion binding);GO:0071005(U2-type precatalytic spliceosome);GO:0071005(U2-type p…	03040(Spliceosome);03040(Spliceosome)	NA	NA	zinc finger matrin-type 2 [Source:HGNC Symbol;Acc:HGNC:26433]	protein_coding;nonsense_mediated_decay	NA	NA	28.9986	29.6999	28.9849	34.4503	31.1856	33.8038	0.881775	-0.181518	0.0111403	0.99934	down	no
ENSG00000165171	METTL27	155368	ENST00000297873;ENST00000493174;ENST00000458679	GO:0005515(protein binding);GO:0008168(methyltransferase activity);GO:0008757(S-adenosylmethionine-dependent methyltransferase activity);GO:0071704(organic substance metabolic process);GO:0071704(organic substance metabolic process)	NA	NA	NA	methyltransferase like 27 [Source:HGNC Symbol;Acc:HGNC:19068]	protein_coding;retained_intron;nonsense_mediated_decay	NA	NA	4.71137	4.76385	4.41288	3.30607	3.66899	3.52122	1.32315	0.403972	0.0111628	0.99934	up	no
ENSG00000281398	SNHG4	724102	ENST00000505522;ENST00000508735;ENST00000648842;ENST00000448190;ENST00000513259;ENST00000506188;ENST00000514110;ENST00000507692;ENST00000507197	NA	NA	NA	NA	small nucleolar RNA host gene 4 [Source:HGNC Symbol;Acc:HGNC:32964]	lncRNA	NA	NA	7.56732	8.19906	7.31575	8.60402	9.12528	8.7403	0.872024	-0.19756	0.0112048	0.99934	down	no
ENSG00000112782	CLIC5	53405	ENST00000185206;ENST00000544153;ENST00000642250;ENST00000339561;ENST00000486570;ENST00000672327;ENST00000487396;ENST00000476852;ENST00000644324;ENST00000464137	GO:0005244(voltage-gated ion channel activity);GO:0005254(chloride channel activity);GO:0005515(protein binding);GO:0005737(cytoplasm);GO:0005794(Golgi apparatus);GO:0005815(microtubule organizing center);GO:0005856(cytoskeleton);GO:0005886(plasma membrane);GO:0005938(cell cortex);GO:0006749(glutathione metabolic process);GO:0006811(ion transport);GO:0006821(chloride transport);GO:0007565(female …	NA	NA	NA	chloride intracellular channel 5 [Source:HGNC Symbol;Acc:HGNC:13517]	protein_coding;nonsense_mediated_decay;processed_transcript	NA	R-HSA-9659380(Mechanoelectrical transduction (MET) channel transports cations from the extracellular region into the cytosol of stereocilia of inner hair cell);R-HSA-9663363(Mechanoelectrical transduction (MET) channel transports cations into the cytosol of stereocilia of cochlear outer hair cell)	5.35703	4.73179	5.28488	5.87884	5.65842	6.17607	0.867917	-0.204371	0.0112191	0.99934	down	no
ENSG00000157873	TNFRSF14	8764	ENST00000451778;ENST00000463471;ENST00000466750;ENST00000496064;ENST00000409119;ENST00000442392;ENST00000482074;ENST00000471768;ENST00000482602;ENST00000435221;ENST00000463835;ENST00000426449;ENST00000480305;ENST00000355716;ENST00000434817	GO:0001618(virus receptor activity);GO:0002250(adaptive immune response);GO:0002376(immune system process);GO:0002720(positive regulation of cytokine production involved in immune response);GO:0005031(tumor necrosis factor receptor activity);GO:0005515(protein binding);GO:0005886(plasma membrane);GO:0006955(immune response);GO:0007166(cell surface receptor signaling pathway);GO:0009897(external s…	04060(Cytokine-cytokine receptor interaction);04061(Viral protein interaction with cytokine and cytokine receptor);05168(Herpes simplex virus 1 infection);05168(Herpes simplex virus 1 infection)	NA	NA	TNF receptor superfamily member 14 [Source:HGNC Symbol;Acc:HGNC:11912]	protein_coding;retained_intron;processed_transcript	DOID:0014667(disease_of_metabolism);DOID:0050161(lower_respiratory_tract_disease);DOID:0050828(artery_disease);DOID:0060158(acquired_metabolic_disease);DOID:0080001(bone_disease);DOID:1176(bronchial_disease);DOID:1287(cardiovascular_system_disease);DOID:1579(respiratory_system_disease);DOID:16(integumentary_system_disease);DOID:178(vascular_disease);DOID:17(musculoskeletal_system_disease);DOID:19…	R-HSA-389523(BTLA interacts with HVEM);R-HSA-389919(Grb2 binds pBTLA);R-HSA-389941(SHP-1 and SHP-2 bind pBTLA);R-HSA-5669097(LTA trimer binds TNFRSF1A,1B,14);R-HSA-6790087(HVEM induses BTLA phosphorylation)	16.3394	14.3986	14.3493	11.809	14.3675	12.8798	1.15442	0.20717	0.0112337	0.99934	up	no
ENSG00000064933	PMS1	5378	ENST00000342075;ENST00000447232;ENST00000624204;ENST00000450931;ENST00000421722;ENST00000618056;ENST00000418224;ENST00000441310;ENST00000409823;ENST00000409593;ENST00000452382;ENST00000446877;ENST00000424766;ENST00000374826;ENST00000420421;ENST00000409985	GO:0003677(DNA binding);GO:0005515(protein binding);GO:0005524(ATP binding);GO:0005634(nucleus);GO:0006281(DNA repair);GO:0006298(mismatch repair);GO:0006974(cellular response to DNA damage stimulus);GO:0009410(response to xenobiotic stimulus);GO:0016887(ATP hydrolysis activity);GO:0019899(enzyme binding);GO:0030983(mismatched DNA binding);GO:0032300(mismatch repair complex);GO:0140664(ATP-depend…	NA	NA	NA	PMS1 homolog 1, mismatch repair system component [Source:HGNC Symbol;Acc:HGNC:9121]	nonsense_mediated_decay;protein_coding;processed_transcript	DOID:0050177(monogenic_disease);DOID:0050686(organ_system_cancer);DOID:0050737(autosomal_recessive_disease);DOID:0050739(autosomal_genetic_disease);DOID:12704(ataxia_telangiectasia);DOID:14566(disease_of_cellular_proliferation);DOID:162(cancer);DOID:170(endocrine_gland_cancer);DOID:1793(pancreatic_cancer);DOID:4(disease);DOID:630(genetic_disease)	NA	3.2963	3.4876	3.20749	3.95578	3.56594	4.71674	0.816393	-0.292665	0.0113518	0.99934	down	no
ENSG00000197355	UAP1L1	91373	ENST00000360271;ENST00000474787;ENST00000476184;ENST00000409858	GO:0003977(UDP-N-acetylglucosamine diphosphorylase activity);GO:0006048(UDP-N-acetylglucosamine biosynthetic process);GO:0016740(transferase activity);GO:0016779(nucleotidyltransferase activity);GO:0070569(uridylyltransferase activity);GO:0070569(uridylyltransferase activity)	00520(Amino sugar and nucleotide sugar metabolism);01100(Metabolic pathways);01100(Metabolic pathways)	K00972	EC:2.7.7.23;EC:2.7.7.83	UDP-N-acetylglucosamine pyrophosphorylase 1 like 1 [Source:HGNC Symbol;Acc:HGNC:28082]	protein_coding;retained_intron;nonsense_mediated_decay	NA	NA	7.12336	6.61217	6.72977	4.95474	6.28334	5.99603	1.18749	0.247913	0.0113885	0.99934	up	no
ENSG00000160182	TFF1	7031	ENST00000291527	GO:0005515(protein binding);GO:0005576(extracellular region);GO:0005615(extracellular space);GO:0005975(carbohydrate metabolic process);GO:0007165(signal transduction);GO:0008083(growth factor activity);GO:0008283(cell population proliferation);GO:0008285(negative regulation of cell population proliferation);GO:0010039(response to iron ion);GO:0030154(cell differentiation);GO:0030277(maintenance …	04915(Estrogen signaling pathway)	NA	NA	trefoil factor 1 [Source:HGNC Symbol;Acc:HGNC:11755]	protein_coding	DOID:0002116(pterygium);DOID:0050155(sensory_system_disease);DOID:0050177(monogenic_disease);DOID:0050686(organ_system_cancer);DOID:0050737(autosomal_recessive_disease);DOID:0050739(autosomal_genetic_disease);DOID:0060072(benign_neoplasm);DOID:0060084(cell_type_benign_neoplasm);DOID:10124(corneal_disease);DOID:10139(conjunctival_degeneration);DOID:10283(prostate_cancer);DOID:10286(prostate_carcin…	R-HSA-9023859(Estrogen-responsive TFF1 gene expression)	0.841739	1.22812	1.41169	0.441089	0.182753	0.478297	3.15891	1.65943	0.0114514	0.99934	up	yes
ENSG00000224902	GAGE12H	729442	ENST00000381722	NA	NA	NA	NA	G antigen 12H [Source:HGNC Symbol;Acc:HGNC:31908]	protein_coding	NA	NA	0	0.827213	0	0	0	0	2757.38	11.4291	0.0115685	0.99934	up	yes
ENSG00000113966	ARL6	84100	ENST00000335979;ENST00000463745;ENST00000494363;ENST00000462412;ENST00000496713;ENST00000476753;ENST00000631834;ENST00000493990	GO:0000166(nucleotide binding);GO:0003924(GTPase activity);GO:0005515(protein binding);GO:0005525(GTP binding);GO:0005543(phospholipid binding);GO:0005737(cytoplasm);GO:0005856(cytoskeleton);GO:0005879(axonemal microtubule);GO:0005886(plasma membrane);GO:0005929(cilium);GO:0005930(axoneme);GO:0006612(protein targeting to membrane);GO:0006886(intracellular protein transport);GO:0007368(determinati…	NA	NA	NA	ADP ribosylation factor like GTPase 6 [Source:HGNC Symbol;Acc:HGNC:13210]	protein_coding;processed_transcript;nonsense_mediated_decay	NA	R-HSA-5624126(ARL6:GTP and the BBSome bind ciliary cargo);R-HSA-5624127(ARL6:GTP and the BBSome target cargo to the primary cilium)	1.28327	1.24713	1.23937	1.65237	1.67408	1.59511	0.765971	-0.384638	0.0116109	0.99934	down	no
ENSG00000178502	KLHL11	55175	ENST00000319121	GO:0005515(protein binding);GO:0005829(cytosol)	NA	NA	NA	kelch like family member 11 [Source:HGNC Symbol;Acc:HGNC:19008]	protein_coding	NA	R-HSA-8952630(NEDD8:AcM-UBE2M binds CRL3 E3 ubiquitin ligase complex);R-HSA-8952631(AcM-UBE2M transfers NEDD8 to CRL3 E3 ubiquitin ligase complex);R-HSA-8955241(CAND1 binds cytosolic CRL E3 ubiquitin ligases);R-HSA-8955289(COMMDs displace CAND1 from cytosolic CRL E3 ubiquitin ligase complexes);R-HSA-8956040(COP9 signalosome deneddylates cytosolic CRL E3 ubiquitin ligase complexes);R-HSA-983140(Tr…	1.61654	2.44237	2.48624	3.47103	2.61985	2.54464	0.757934	-0.399855	0.0116175	0.99934	down	no
ENSG00000166197	NOLC1	9221	ENST00000488254;ENST00000605788;ENST00000370007;ENST00000461421;ENST00000405356;ENST00000603946;ENST00000476468	GO:0000166(nucleotide binding);GO:0000278(mitotic cell cycle);GO:0001093(TFIIB-class transcription factor binding);GO:0001650(fibrillar center);GO:0003723(RNA binding);GO:0005515(protein binding);GO:0005524(ATP binding);GO:0005525(GTP binding);GO:0005634(nucleus);GO:0005654(nucleoplasm);GO:0005730(nucleolus);GO:0005737(cytoplasm);GO:0006364(rRNA processing);GO:0006417(regulation of translation);G…	NA	NA	NA	nucleolar and coiled-body phosphoprotein 1 [Source:HGNC Symbol;Acc:HGNC:15608]	protein_coding;nonsense_mediated_decay	DOID:0050177(monogenic_disease);DOID:0050736(autosomal_dominant_disease);DOID:0050739(autosomal_genetic_disease);DOID:0080000(muscular_disease);DOID:12377(spinal_muscular_atrophy);DOID:1289(neurodegenerative_disease);DOID:17(musculoskeletal_system_disease);DOID:231(motor_neuron_disease);DOID:331(central_nervous_system_disease);DOID:423(myopathy);DOID:4(disease);DOID:5683(hereditary_breast_ovarian…	NA	55.3677	58.5855	58.345	63.3114	61.3256	64.7429	0.909802	-0.136375	0.0116268	0.99934	down	no
ENSG00000121892	PDS5A	23244	ENST00000303538;ENST00000507020;ENST00000507766;ENST00000503696;ENST00000503396;ENST00000506262;ENST00000503867;ENST00000508625	GO:0000775(chromosome, centromeric region);GO:0000785(chromatin);GO:0005515(protein binding);GO:0005634(nucleus);GO:0005654(nucleoplasm);GO:0005694(chromosome);GO:0005829(cytosol);GO:0005886(plasma membrane);GO:0006281(DNA repair);GO:0007049(cell cycle);GO:0007064(mitotic sister chromatid cohesion);GO:0008156(negative regulation of DNA replication);GO:0051301(cell division);GO:0051301(cell divisi…	NA	NA	NA	PDS5 cohesin associated factor A [Source:HGNC Symbol;Acc:HGNC:29088]	protein_coding;nonsense_mediated_decay;retained_intron	NA	R-HSA-1638803(Phosphorylation of cohesin by PLK1 at centromeres);R-HSA-1638821(PP2A-B56 dephosphorylates centromeric cohesin);R-HSA-2466068(Phosphorylation of cohesin by PLK1 at chromosomal arms);R-HSA-2467794(Resolution of sister chromatids);R-HSA-2467809(ESPL1 (Separase) cleaves centromeric cohesin);R-HSA-2467811(Separation of sister chromatids);R-HSA-2468039(Acetylation of SMC3 subunit of chro…	13.226	14.9631	13.6142	15.7963	14.8189	15.7749	0.901126	-0.150199	0.0116284	0.99934	down	no
ENSG00000165934	CPSF2	53981	ENST00000298875;ENST00000553427;ENST00000554290	GO:0003723(RNA binding);GO:0005515(protein binding);GO:0005634(nucleus);GO:0005654(nucleoplasm);GO:0005847(mRNA cleavage and polyadenylation specificity factor complex);GO:0006378(mRNA polyadenylation);GO:0006379(mRNA cleavage);GO:0006397(mRNA processing);GO:0006398(mRNA 3'-end processing by stem-loop binding and cleavage);GO:0016020(membrane);GO:0098789(pre-mRNA cleavage required for polyadenyla…	03015(mRNA surveillance pathway);03015(mRNA surveillance pathway)	NA	NA	cleavage and polyadenylation specific factor 2 [Source:HGNC Symbol;Acc:HGNC:2325]	protein_coding;nonsense_mediated_decay	NA	R-HSA-156661(Formation of Exon Junction Complex);R-HSA-72130(Formation of an intermediate Spliceosomal C complex);R-HSA-72139(Formation of the active Spliceosomal C complex);R-HSA-72143(Lariat Formation and 5'-Splice Site Cleavage);R-HSA-72160(Cleavage at the 3'-Splice Site and Exon Ligation);R-HSA-72180(Cleavage of mRNA at the 3'-end);R-HSA-72185(mRNA polyadenylation);R-HSA-72231(Formation of th…	4.36704	4.7338	4.16124	5.06945	4.74598	5.17321	0.884808	-0.176563	0.0116396	0.99934	down	no
ENSG00000136143	SUCLA2	8803	ENST00000643023;ENST00000644338;ENST00000647008;ENST00000484941;ENST00000646932;ENST00000481279;ENST00000634878;ENST00000467222;ENST00000642944;ENST00000497202;ENST00000493152;ENST00000646602;ENST00000434484;ENST00000643584;ENST00000647361;ENST00000646804;ENST00000470760;ENST00000643246	GO:0000166(nucleotide binding);GO:0000287(magnesium ion binding);GO:0003824(catalytic activity);GO:0004775(succinate-CoA ligase (ADP-forming) activity);GO:0004776(succinate-CoA ligase (GDP-forming) activity);GO:0005515(protein binding);GO:0005524(ATP binding);GO:0005737(cytoplasm);GO:0005739(mitochondrion);GO:0005759(mitochondrial matrix);GO:0006099(tricarboxylic acid cycle);GO:0006104(succinyl-C…	00020(Citrate cycle (TCA cycle));00640(Propanoate metabolism);01100(Metabolic pathways);01200(Carbon metabolism);01200(Carbon metabolism)	K01900	EC:6.2.1.4;EC:6.2.1.5	succinate-CoA ligase ADP-forming subunit beta [Source:HGNC Symbol;Acc:HGNC:11448]	protein_coding;processed_transcript;nonsense_mediated_decay;retained_intron	NA	R-HSA-70997(ADP + Orthophosphate + Succinyl-CoA <=> ATP + Succinate + CoA)	3.74805	3.71938	3.68477	4.34079	4.09823	4.34109	0.872621	-0.196572	0.0116413	0.99934	down	no
ENSG00000161939	RNASEK-C17orf49	100529209	ENST00000549775;ENST00000547863;ENST00000607564;ENST00000547302	GO:0005654(nucleoplasm);GO:0005829(cytosol);GO:0016020(membrane);GO:0016021(integral component of membrane);GO:0016589(NURF complex);GO:0071339(MLL1 complex);GO:0071339(MLL1 complex)	NA	NA	NA	RNASEK-C17orf49 readthrough [Source:HGNC Symbol;Acc:HGNC:44419]	retained_intron;protein_coding	NA	NA	4.76427	3.48161	4.01909	4.93933	5.42856	5.73857	0.761493	-0.393097	0.0116493	0.99934	down	no
ENSG00000162444	RBP7	116362	ENST00000294435;ENST00000315901	GO:0005501(retinoid binding);GO:0005504(fatty acid binding);GO:0005515(protein binding);GO:0005634(nucleus);GO:0005737(cytoplasm);GO:0005829(cytosol);GO:0008289(lipid binding);GO:0015908(fatty acid transport);GO:0016918(retinal binding);GO:0019841(retinol binding);GO:0019841(retinol binding)	NA	NA	NA	retinol binding protein 7 [Source:HGNC Symbol;Acc:HGNC:30316]	protein_coding;nonsense_mediated_decay	NA	NA	0	0.331958	0.0832074	0	0	0	1383.89	10.4345	0.0116964	0.99934	up	yes
ENSG00000090539	CHRD	8646	ENST00000486066;ENST00000420973;ENST00000348986;ENST00000459711;ENST00000464833;ENST00000356534;ENST00000470150;ENST00000204604;ENST00000496527;ENST00000461684;ENST00000448472;ENST00000460627;ENST00000450923;ENST00000461120;ENST00000482014;ENST00000482805;ENST00000485883	GO:0001501(skeletal system development);GO:0002053(positive regulation of mesenchymal cell proliferation);GO:0005515(protein binding);GO:0005576(extracellular region);GO:0005615(extracellular space);GO:0007275(multicellular organism development);GO:0007389(pattern specification process);GO:0009790(embryo development);GO:0019955(cytokine binding);GO:0021919(BMP signaling pathway involved in spinal…	04350(TGF-beta signaling pathway);04350(TGF-beta signaling pathway)	NA	NA	chordin [Source:HGNC Symbol;Acc:HGNC:1949]	retained_intron;nonsense_mediated_decay;protein_coding;processed_transcript	DOID:14566(disease_of_cellular_proliferation);DOID:162(cancer);DOID:4(disease)	NA	1.80214	1.30984	1.80472	1.24753	1.34885	1.12446	1.3214	0.402064	0.0117106	0.99934	up	no
ENSG00000089351	GRAMD1A	57655	ENST00000317991;ENST00000603907;ENST00000599564;ENST00000411896;ENST00000598118;ENST00000595596;ENST00000424536;ENST00000600231;ENST00000599476;ENST00000598580;ENST00000680623;ENST00000598073;ENST00000603669;ENST00000598362	GO:0005515(protein binding);GO:0005776(autophagosome);GO:0005783(endoplasmic reticulum);GO:0005789(endoplasmic reticulum membrane);GO:0005829(cytosol);GO:0005886(plasma membrane);GO:0006869(lipid transport);GO:0006914(autophagy);GO:0008289(lipid binding);GO:0015485(cholesterol binding);GO:0016020(membrane);GO:0016021(integral component of membrane);GO:0031227(intrinsic component of endoplasmic re…	NA	NA	NA	GRAM domain containing 1A [Source:HGNC Symbol;Acc:HGNC:29305]	protein_coding;retained_intron;nonsense_mediated_decay;processed_transcript	NA	NA	2.26561	2.95631	2.2171	1.79311	2.22681	1.76098	1.28683	0.363818	0.0117433	0.99934	up	no
ENSG00000076944	STXBP2	6813	ENST00000698371;ENST00000414284;ENST00000595181;ENST00000599905;ENST00000597068;ENST00000593854;ENST00000601061;ENST00000602355;ENST00000597467;ENST00000599737;ENST00000600702;ENST00000698370;ENST00000595800;ENST00000599648;ENST00000599400;ENST00000221283;ENST00000594221;ENST00000698369;ENST00000441779;ENST00000595861;ENST00000599278;ENST00000599558	GO:0001909(leukocyte mediated cytotoxicity);GO:0005515(protein binding);GO:0005576(extracellular region);GO:0005829(cytosol);GO:0005886(plasma membrane);GO:0006886(intracellular protein transport);GO:0006887(exocytosis);GO:0006904(vesicle docking involved in exocytosis);GO:0007269(neurotransmitter secretion);GO:0015031(protein transport);GO:0016192(vesicle-mediated transport);GO:0017075(syntaxin-…	NA	NA	NA	syntaxin binding protein 2 [Source:HGNC Symbol;Acc:HGNC:11445]	nonsense_mediated_decay;protein_coding;retained_intron;processed_transcript	NA	R-HSA-449117(TXLNA (IL14) binds syntaxin1A);R-HSA-482772(Release of platelet cytosolic components)	15.4263	14.837	16.5146	13.6099	14.1142	13.8147	1.12613	0.171367	0.0117824	0.99934	up	no
ENSG00000185238	PRMT3	10196	ENST00000529592;ENST00000331079;ENST00000526583;ENST00000330796;ENST00000525188;ENST00000437750	GO:0005515(protein binding);GO:0005737(cytoplasm);GO:0005829(cytosol);GO:0006479(protein methylation);GO:0008168(methyltransferase activity);GO:0008276(protein methyltransferase activity);GO:0016020(membrane);GO:0016021(integral component of membrane);GO:0016274(protein-arginine N-methyltransferase activity);GO:0016740(transferase activity);GO:0018216(peptidyl-arginine methylation);GO:0019919(pep…	NA	K11436	EC:2.1.1.319	protein arginine methyltransferase 3 [Source:HGNC Symbol;Acc:HGNC:30163]	retained_intron;protein_coding;nonsense_mediated_decay	DOID:14566(disease_of_cellular_proliferation);DOID:162(cancer);DOID:4(disease)	R-HSA-8879123(PRMT3 transfers 3xCH3 from 3xAdoMet to RPS2)	7.34384	7.25965	8.08459	9.12024	8.23379	8.92687	0.863292	-0.21208	0.0118931	0.99934	down	no
ENSG00000185164	NOMO2	283820	ENST00000330537;ENST00000543392;ENST00000621364;ENST00000569051;ENST00000622306;ENST00000381474;ENST00000569526;ENST00000620440;ENST00000564355;ENST00000562312	GO:0005515(protein binding);GO:0005783(endoplasmic reticulum);GO:0005789(endoplasmic reticulum membrane);GO:0016020(membrane);GO:0016021(integral component of membrane);GO:0030246(carbohydrate binding);GO:0032991(protein-containing complex);GO:0043022(ribosome binding);GO:0043022(ribosome binding)	NA	NA	NA	NODAL modulator 2 [Source:HGNC Symbol;Acc:HGNC:22652]	protein_coding;nonsense_mediated_decay;retained_intron	NA	NA	34.2546	33.4522	33.5777	38.2358	34.7879	39.6886	0.89861	-0.154233	0.0120121	0.99934	down	no
ENSG00000117394	SLC2A1	6513	ENST00000630287;ENST00000460369;ENST00000415851;ENST00000625233;ENST00000372500;ENST00000426263;ENST00000669445;ENST00000676097;ENST00000676254;ENST00000674545;ENST00000629908;ENST00000630821;ENST00000675112	GO:0000139(Golgi membrane);GO:0001666(response to hypoxia);GO:0001674(female germ cell nucleus);GO:0001917(photoreceptor inner segment);GO:0001939(female pronucleus);GO:0005324(long-chain fatty acid transporter activity);GO:0005355(glucose transmembrane transporter activity);GO:0005515(protein binding);GO:0005737(cytoplasm);GO:0005829(cytosol);GO:0005886(plasma membrane);GO:0005887(integral compo…	04066(HIF-1 signaling pathway);04911(Insulin secretion);04919(Thyroid hormone signaling pathway);04920(Adipocytokine signaling pathway);04922(Glucagon signaling pathway);04931(Insulin resistance);04976(Bile secretion);05166(Human T-cell leukemia virus 1 infection);05200(Pathways in cancer);05211(Renal cell carcinoma);05230(Central carbon metabolism in cancer);05230(Central carbon metabolism in ca…	NA	NA	solute carrier family 2 member 1 [Source:HGNC Symbol;Acc:HGNC:11005]	nonsense_mediated_decay;protein_coding;retained_intron;processed_transcript	DOID:0014667(disease_of_metabolism);DOID:0050013(carbohydrate_metabolism_disease);DOID:0050615(respiratory_system_cancer);DOID:0050621(respiratory_system_benign_neoplasm);DOID:0050686(organ_system_cancer);DOID:0050687(cell_type_cancer);DOID:0050701(electroclinical_syndrome);DOID:0050704(childhood_electroclinical_syndrome);DOID:0060072(benign_neoplasm);DOID:0060083(immune_system_cancer);DOID:00600…	R-HSA-198818(SLC2A1,3 transports DeHA from extracellular region to cytosol);R-HSA-450088(GLUT1 tetramer binds 4xATP);R-HSA-450092(GLUT1:ATP tetramer dissociates to GLUT1 tetramer and 4xATP);R-HSA-499981(Transport of Extracellular Glucose to the Cytosol by GLUT1 and GLUT2);R-HSA-5339524(GLUT1 (SLC2A1) tetramer transports Glc from extracellular region to cytosol);R-HSA-5632804(SLC2A1 tetramer does …	273.845	258.119	249.987	210.017	258.236	226.22	1.12596	0.17116	0.0120686	0.99934	up	no
ENSG00000203930	LINC00632	286411	ENST00000650438;ENST00000660897;ENST00000669839;ENST00000648200	NA	NA	NA	NA	long intergenic non-protein coding RNA 632 [Source:HGNC Symbol;Acc:HGNC:27865]	lncRNA	NA	NA	0.00171778	0.010114	0	0	0	0	39.4393	5.30156	0.0121346	0.99934	up	yes
ENSG00000280143	ENSG00000280143		ENST00000624094	NA	NA	NA	NA	novel transcript	TEC	NA	NA	1.11489	1.29806	1.50262	0.905897	1.07555	0.883434	1.36675	0.450749	0.0123341	0.99934	up	no
ENSG00000120440	TTLL2	83887	ENST00000239587;ENST00000515138	GO:0000166(nucleotide binding);GO:0000226(microtubule cytoskeleton organization);GO:0005524(ATP binding);GO:0005929(cilium);GO:0015631(tubulin binding);GO:0016874(ligase activity);GO:0018095(protein polyglutamylation);GO:0036211(protein modification process);GO:0046872(metal ion binding);GO:0070740(tubulin-glutamic acid ligase activity);GO:0070740(tubulin-glutamic acid ligase activity)	NA	NA	NA	tubulin tyrosine ligase like 2 [Source:HGNC Symbol;Acc:HGNC:21211]	protein_coding;nonsense_mediated_decay	NA	R-HSA-8865774(TTLLs polyglutamylate tubulin)	0	0.0126774	0	0.0232655	0.109229	0.022765	0.0816528	-3.61435	0.0124448	0.99934	down	yes
ENSG00000280233	ENSG00000280233		ENST00000623294	NA	NA	NA	NA	novel transcript	TEC	NA	NA	0	0	0	0.178501	0.058025	0.239328	0.000630445	-10.6313	0.012517	0.99934	down	yes
ENSG00000114013	CD86	942	ENST00000330540	GO:0001618(virus receptor activity);GO:0002250(adaptive immune response);GO:0002376(immune system process);GO:0002639(positive regulation of immunoglobulin production);GO:0005515(protein binding);GO:0005886(plasma membrane);GO:0006955(immune response);GO:0007166(cell surface receptor signaling pathway);GO:0007202(activation of phospholipase C activity);GO:0008284(positive regulation of cell popul…	04514(Cell adhesion molecules);04620(Toll-like receptor signaling pathway);04672(Intestinal immune network for IgA production);04940(Type I diabetes mellitus);05167(Kaposi sarcoma-associated herpesvirus infection);05202(Transcriptional misregulation in cancer);05320(Autoimmune thyroid disease);05322(Systemic lupus erythematosus);05323(Rheumatoid arthritis);05330(Allograft rejection);05332(Graft-v…	NA	NA	CD86 molecule [Source:HGNC Symbol;Acc:HGNC:1705]	protein_coding	DOID:0050117(disease_by_infectious_agent);DOID:0050161(lower_respiratory_tract_disease);DOID:0050338(primary_bacterial_infectious_disease);DOID:0050686(organ_system_cancer);DOID:0050687(cell_type_cancer);DOID:0050828(artery_disease);DOID:0060056(hypersensitivity_reaction_disease);DOID:0060083(immune_system_cancer);DOID:0080001(bone_disease);DOID:104(bacterial_infectious_disease);DOID:1115(sarcoma…	R-HSA-2316434(PI3K phosphorylates PIP2 to PIP3);R-HSA-2400009(PI3K inhibitors block PI3K catalytic activity);R-HSA-388808(CD28 homodimer binds B7-2 monomer);R-HSA-388809(CTLA-4 binds B7-1/B7-2);R-HSA-388814(Grb2 binds CD28);R-HSA-388829(SHP2 phosphatase binds CTLA-4);R-HSA-388831(Phosphorylation of CD28);R-HSA-388832(PI3K binds CD28);R-HSA-388833(Phosphorylation of CTLA-4);R-HSA-389158(CD28 bound…	0	0	0	0.0864433	0.0167189	0	0.00290804	-8.42574	0.0125677	0.99934	down	yes
ENSG00000167483	NIBAN3	199786	ENST00000600519;ENST00000599164;ENST00000597887;ENST00000595601;ENST00000599819	GO:0005515(protein binding);GO:0005515(protein binding)	NA	NA	NA	niban apoptosis regulator 3 [Source:HGNC Symbol;Acc:HGNC:24130]	nonsense_mediated_decay;protein_coding;processed_transcript;retained_intron	NA	NA	0.0212309	0	0.0209954	0	0	0	140.755	7.13704	0.012612	0.99934	up	yes
ENSG00000259488	DUT-AS1	107984757	ENST00000612262;ENST00000560323	NA	NA	NA	NA	DUT antisense RNA 1 [Source:HGNC Symbol;Acc:HGNC:55420]	lncRNA	NA	NA	0.326844	0.331372	0.359371	0.177166	0.2294	0.161137	1.79246	0.841944	0.0127546	0.99934	up	no
ENSG00000288564	ENSG00000288564		ENST00000673761	GO:0003735(structural constituent of ribosome);GO:0005840(ribosome);GO:0006412(translation)	NA	NA	NA	novel protein	nonsense_mediated_decay	NA	NA	0.167359	0	0.020593	0	0	0	626.507	9.29119	0.0127688	0.99934	up	yes
ENSG00000005238	FAM214B	80256	ENST00000488109;ENST00000378566;ENST00000603301;ENST00000605392;ENST00000605244;ENST00000378561;ENST00000378557;ENST00000322813;ENST00000605104	GO:0005515(protein binding);GO:0005634(nucleus);GO:0005634(nucleus)	NA	NA	NA	family with sequence similarity 214 member B [Source:HGNC Symbol;Acc:HGNC:25666]	protein_coding;processed_transcript	NA	NA	4.30388	3.84091	4.15924	3.35335	3.66981	3.41942	1.17826	0.236653	0.0127911	0.99934	up	no
ENSG00000140961	OSGIN1	29948	ENST00000393306;ENST00000563543;ENST00000566667;ENST00000565123;ENST00000567707;ENST00000563248	GO:0005515(protein binding);GO:0005575(cellular_component);GO:0007165(signal transduction);GO:0008083(growth factor activity);GO:0030154(cell differentiation);GO:0030308(negative regulation of cell growth);GO:0030334(regulation of cell migration);GO:0040008(regulation of growth);GO:0042127(regulation of cell population proliferation);GO:0042981(regulation of apoptotic process);GO:0043065(positive…	NA	NA	NA	oxidative stress induced growth inhibitor 1 [Source:HGNC Symbol;Acc:HGNC:30093]	protein_coding;processed_transcript	DOID:0050686(organ_system_cancer);DOID:14566(disease_of_cellular_proliferation);DOID:162(cancer);DOID:3119(gastrointestinal_system_cancer);DOID:3571(liver_cancer);DOID:4(disease);DOID:684(hepatocellular_carcinoma);DOID:686(liver_carcinoma)	NA	5.1711	4.91956	5.33847	4.20114	4.61107	4.39648	1.1681	0.22417	0.0128526	0.99934	up	no
ENSG00000126934	MAP2K2	5605	ENST00000597263;ENST00000688002;ENST00000262948;ENST00000688751;ENST00000597008;ENST00000600584;ENST00000601786;ENST00000599021;ENST00000687128;ENST00000593364;ENST00000394867;ENST00000689792;ENST00000602167	GO:0000165(MAPK cascade);GO:0000166(nucleotide binding);GO:0004672(protein kinase activity);GO:0004674(protein serine/threonine kinase activity);GO:0004708(MAP kinase kinase activity);GO:0004712(protein serine/threonine/tyrosine kinase activity);GO:0004713(protein tyrosine kinase activity);GO:0005078(MAP-kinase scaffold activity);GO:0005515(protein binding);GO:0005524(ATP binding);GO:0005576(extr…	01521(EGFR tyrosine kinase inhibitor resistance);01522(Endocrine resistance);04010(MAPK signaling pathway);04012(ErbB signaling pathway);04014(Ras signaling pathway);04015(Rap1 signaling pathway);04022(cGMP-PKG signaling pathway);04024(cAMP signaling pathway);04066(HIF-1 signaling pathway);04068(FoxO signaling pathway);04071(Sphingolipid signaling pathway);04072(Phospholipase D signaling pathway)…	K04369	EC:2.7.12.2	mitogen-activated protein kinase kinase 2 [Source:HGNC Symbol;Acc:HGNC:6842]	processed_transcript;retained_intron;protein_coding	DOID:0050624(gastrointestinal_system_benign_neoplasm);DOID:0050686(organ_system_cancer);DOID:0060072(benign_neoplasm);DOID:0060085(organ_system_benign_neoplasm);DOID:0060100(musculoskeletal_system_cancer);DOID:10652(Alzheimer's_disease);DOID:1289(neurodegenerative_disease);DOID:1307(dementia);DOID:14566(disease_of_cellular_proliferation);DOID:150(disease_of_mental_health);DOID:1561(cognitive_diso…	R-HSA-109858(MAP2K2 binds MAPK1);R-HSA-109862(MAP2K2 phosphorylates MAPK1);R-HSA-109864(Dissociation of p-T,Y-MAPK1:p-S,T-MAP2K2);R-HSA-5211356(Anthrax lef cleaves target cell MAP2K2 (MEK2));R-HSA-5672969(Phosphorylation of RAF);R-HSA-5672972(MAP2Ks and MAPKs bind to the activated RAF complex);R-HSA-5672973(MAP2Ks phosphorylate MAPKs);R-HSA-5672978(RAF phosphorylates MAP2K dimer);R-HSA-5672980(Di…	11.2048	10.6848	10.6454	9.55124	9.82865	9.86871	1.11236	0.153627	0.0130149	0.99934	up	no
ENSG00000187601	MAGEH1	28986	ENST00000342972	GO:0000122(negative regulation of transcription by RNA polymerase II);GO:0005515(protein binding);GO:0005634(nucleus);GO:0006915(apoptotic process)	NA	NA	NA	MAGE family member H1 [Source:HGNC Symbol;Acc:HGNC:24092]	protein_coding	NA	NA	0	0.309769	0	0	0	0	1032.56	10.012	0.0130429	0.99934	up	yes
ENSG00000187268	FAM9C	171484	ENST00000542843	GO:0000795(synaptonemal complex);GO:0005515(protein binding);GO:0005634(nucleus);GO:0007286(spermatid development);GO:0016020(membrane);GO:0016021(integral component of membrane);GO:0051321(meiotic cell cycle)	NA	NA	NA	family with sequence similarity 9 member C [Source:HGNC Symbol;Acc:HGNC:18405]	protein_coding	NA	NA	0	0.076096	0	0	0	0	253.653	7.98671	0.0130429	0.99934	up	yes
ENSG00000133048	CHI3L1	1116	ENST00000255409;ENST00000473185;ENST00000478742	GO:0005201(extracellular matrix structural constituent);GO:0005515(protein binding);GO:0005576(extracellular region);GO:0005615(extracellular space);GO:0005737(cytoplasm);GO:0005783(endoplasmic reticulum);GO:0005975(carbohydrate metabolic process);GO:0006032(chitin catabolic process);GO:0006915(apoptotic process);GO:0006954(inflammatory response);GO:0007250(activation of NF-kappaB-inducing kinase…	NA	NA	NA	chitinase 3 like 1 [Source:HGNC Symbol;Acc:HGNC:1932]	protein_coding;retained_intron	DOID:0050117(disease_by_infectious_agent);DOID:0050161(lower_respiratory_tract_disease);DOID:0050686(organ_system_cancer);DOID:0050687(cell_type_cancer);DOID:0050828(artery_disease);DOID:0060056(hypersensitivity_reaction_disease);DOID:0080001(bone_disease);DOID:11335(sarcoidosis);DOID:114(heart_disease);DOID:120(female_reproductive_organ_cancer);DOID:1287(cardiovascular_system_disease);DOID:1289(…	R-HSA-6798749(Exocytosis of specific granule lumen proteins)	0	0.132249	0	0	0	0	440.831	8.78408	0.0130429	0.99934	up	yes
ENSG00000178105	DDX10	1662	ENST00000686617;ENST00000526794;ENST00000689812;ENST00000690021;ENST00000688976;ENST00000648124;ENST00000534221;ENST00000690056;ENST00000692839;ENST00000686283;ENST00000322536;ENST00000533198;ENST00000534774	GO:0000166(nucleotide binding);GO:0003676(nucleic acid binding);GO:0003723(RNA binding);GO:0003724(RNA helicase activity);GO:0004386(helicase activity);GO:0005524(ATP binding);GO:0005634(nucleus);GO:0006364(rRNA processing);GO:0016787(hydrolase activity);GO:0016887(ATP hydrolysis activity);GO:0097065(anterior head development);GO:0097065(anterior head development)	NA	K14776	EC:3.6.4.13	DEAD-box helicase 10 [Source:HGNC Symbol;Acc:HGNC:2735]	nonsense_mediated_decay;protein_coding;processed_transcript;retained_intron	NA	NA	1.99607	2.38852	1.87613	2.33632	2.29848	2.78846	0.843394	-0.245722	0.0130493	0.99934	down	no
ENSG00000278002	ENSG00000278002		ENST00000618845	NA	NA	NA	NA	novel transcript	lncRNA	NA	NA	0	0	0	0.042219	0.056336	0.111463	0.00142845	-9.45133	0.0130503	0.99934	down	yes
ENSG00000105808	RASA4	10156	ENST00000523568;ENST00000522443;ENST00000522223;ENST00000462172;ENST00000521892;ENST00000519539;ENST00000461209;ENST00000520042;ENST00000262940;ENST00000520577;ENST00000519878;ENST00000449970;ENST00000521822	GO:0005096(GTPase activator activity);GO:0005543(phospholipid binding);GO:0005737(cytoplasm);GO:0005829(cytosol);GO:0005886(plasma membrane);GO:0007165(signal transduction);GO:0016020(membrane);GO:0034260(negative regulation of GTPase activity);GO:0035556(intracellular signal transduction);GO:0043087(regulation of GTPase activity);GO:0046580(negative regulation of Ras protein signal transduction)…	04014(Ras signaling pathway);04014(Ras signaling pathway)	NA	NA	RAS p21 protein activator 4 [Source:HGNC Symbol;Acc:HGNC:23181]	retained_intron;protein_coding;nonsense_mediated_decay;processed_transcript	NA	R-HSA-5658231(RAS GAPs stimulate RAS GTPase activity);R-HSA-5658435(RAS GAPs bind RAS:GTP)	1.82071	1.38425	1.2357	2.01115	1.99653	1.72827	0.774182	-0.369255	0.0130847	0.99934	down	no
ENSG00000154277	UCHL1	7345	ENST00000381760;ENST00000514764;ENST00000508768;ENST00000510566	GO:0002176(male germ cell proliferation);GO:0002931(response to ischemia);GO:0004197(cysteine-type endopeptidase activity);GO:0004843(cysteine-type deubiquitinase activity);GO:0005515(protein binding);GO:0005654(nucleoplasm);GO:0005737(cytoplasm);GO:0005783(endoplasmic reticulum);GO:0005789(endoplasmic reticulum membrane);GO:0005829(cytosol);GO:0005886(plasma membrane);GO:0006508(proteolysis);GO:…	05012(Parkinson disease);05022(Pathways of neurodegeneration - multiple diseases);05022(Pathways of neurodegeneration - multiple diseases)	K05611	EC:3.4.19.12	ubiquitin C-terminal hydrolase L1 [Source:HGNC Symbol;Acc:HGNC:12513]	retained_intron;protein_coding	DOID:0014667(disease_of_metabolism);DOID:0050013(carbohydrate_metabolism_disease);DOID:0050155(sensory_system_disease);DOID:0050177(monogenic_disease);DOID:0050686(organ_system_cancer);DOID:0050687(cell_type_cancer);DOID:0050737(autosomal_recessive_disease);DOID:0050739(autosomal_genetic_disease);DOID:0060100(musculoskeletal_system_cancer);DOID:0060122(integumentary_system_cancer);DOID:0060158(ac…	R-HSA-5690319(UCHL1, UCHL3 cleave ubiquitin adducts)	0	2.6661	0.023	0	0	0	8963.67	13.1299	0.0132193	0.99934	up	yes
ENSG00000267152	ENSG00000267152		ENST00000588040	NA	NA	NA	NA	novel transcript	lncRNA	NA	NA	0	0	0	0.106171	0.070184	0.035653	0.00141504	-9.46494	0.013267	0.99934	down	yes
ENSG00000140284	SLC27A2	11001	ENST00000267842;ENST00000380902;ENST00000559938;ENST00000544960	GO:0000038(very long-chain fatty acid metabolic process);GO:0000166(nucleotide binding);GO:0001561(fatty acid alpha-oxidation);GO:0001676(long-chain fatty acid metabolic process);GO:0004467(long-chain fatty acid-CoA ligase activity);GO:0005324(long-chain fatty acid transporter activity);GO:0005524(ATP binding);GO:0005777(peroxisome);GO:0005778(peroxisomal membrane);GO:0005779(integral component o…	03320(PPAR signaling pathway);04146(Peroxisome);04931(Insulin resistance);04931(Insulin resistance)	K08746	EC:6.2.1.3	solute carrier family 27 member 2 [Source:HGNC Symbol;Acc:HGNC:10996]	protein_coding;retained_intron	NA	R-HSA-193401(THCA is conjugated with Coenzyme A (SLC27A2 VLCS));R-HSA-193424(DHCA is conjugated with Coenzyme A (SLC27A2 VLCS));R-HSA-193727(TetraHCA is conjugated with Coenzyme A (SLC27A2 VLCS));R-HSA-193743(3,7,24THCA is conjugated with Coenzyme A (SLC27A2 VLCS));R-HSA-389622(phytanate + CoA-SH + ATP => phytanoyl-CoA + AMP + pyrophosphate);R-HSA-389632(pristanate + CoA-SH + ATP => pristanoyl-Co…	4.34048	4.09116	4.17019	5.41078	4.84157	5.13299	0.81908	-0.287923	0.013299	0.99934	down	no
ENSG00000289695	ENSG00000289695		ENST00000695929	NA	NA	NA	NA	novel protein	nonsense_mediated_decay	NA	NA	0.043869	0.075638	0.04725	0	0	0	555.857	9.11857	0.0133624	0.99934	up	yes
ENSG00000139675	HNRNPA1L2	144983	ENST00000357495	GO:0003676(nucleic acid binding);GO:0003723(RNA binding);GO:0005634(nucleus);GO:0005681(spliceosomal complex);GO:0005737(cytoplasm);GO:0006397(mRNA processing);GO:0008380(RNA splicing);GO:0051028(mRNA transport)	03040(Spliceosome);05014(Amyotrophic lateral sclerosis)	NA	NA	heterogeneous nuclear ribonucleoprotein A1 like 2 [Source:HGNC Symbol;Acc:HGNC:27067]	protein_coding	NA	NA	0.652995	0.878889	0.309077	0.395321	0.083388	0.050056	3.48162	1.79976	0.0133956	0.99934	up	yes
ENSG00000187266	EPOR	2057	ENST00000590927;ENST00000588859;ENST00000588681;ENST00000592375;ENST00000222139;ENST00000586890;ENST00000591958	GO:0004888(transmembrane signaling receptor activity);GO:0004896(cytokine receptor activity);GO:0004900(erythropoietin receptor activity);GO:0005515(protein binding);GO:0005576(extracellular region);GO:0005886(plasma membrane);GO:0005887(integral component of plasma membrane);GO:0007165(signal transduction);GO:0007420(brain development);GO:0007507(heart development);GO:0008284(positive regulation…	04060(Cytokine-cytokine receptor interaction);04151(PI3K-Akt signaling pathway);04630(JAK-STAT signaling pathway);04640(Hematopoietic cell lineage);05200(Pathways in cancer);05200(Pathways in cancer)	NA	NA	erythropoietin receptor [Source:HGNC Symbol;Acc:HGNC:3416]	retained_intron;nonsense_mediated_decay;protein_coding	DOID:0002116(pterygium);DOID:0050117(disease_by_infectious_agent);DOID:0050155(sensory_system_disease);DOID:0050686(organ_system_cancer);DOID:0050687(cell_type_cancer);DOID:0060072(benign_neoplasm);DOID:0060083(immune_system_cancer);DOID:0060084(cell_type_benign_neoplasm);DOID:10124(corneal_disease);DOID:10139(conjunctival_degeneration);DOID:10526(conjunctival_pterygium);DOID:10780(primary_polycy…	R-HSA-9006323(Phospho-JAK2 phosphorylates EPOR);R-HSA-9006325(EPO binds EPOR:JAK2:LYN:IRS2);R-HSA-9006332(JAK2 transphosphorylates and is activated in response to Erythropoietin);R-HSA-9012650(JAK2 and LYN phosphorylate STAT5 in EPO:phospho-EPOR:phospho-JAK2:LYN:IRS2);R-HSA-9012651(p-STAT5 dissociates from EPO:phospho-EPOR:phospho-JAK2:LYN:IRS2);R-HSA-9012654(EPO:phospho-EPOR:phospho-JAK2:LYN:IRS…	2.96405	2.97454	2.60575	1.63229	2.55478	2.15104	1.34809	0.430916	0.0134022	0.99934	up	no
ENSG00000198081	ZBTB14	7541	ENST00000615385;ENST00000400143;ENST00000582388;ENST00000578327;ENST00000651870;ENST00000357006;ENST00000585253	GO:0000122(negative regulation of transcription by RNA polymerase II);GO:0000976(transcription cis-regulatory region binding);GO:0000978(RNA polymerase II cis-regulatory region sequence-specific DNA binding);GO:0001227(DNA-binding transcription repressor activity, RNA polymerase II-specific);GO:0001822(kidney development);GO:0003170(heart valve development);GO:0003279(cardiac septum development);…	NA	NA	NA	zinc finger and BTB domain containing 14 [Source:HGNC Symbol;Acc:HGNC:12860]	protein_coding;retained_intron	NA	NA	3.94756	3.75336	3.84441	4.51056	4.59448	4.61314	0.841608	-0.24878	0.0134556	0.99934	down	no
ENSG00000247095	MIR210HG	100506211	ENST00000665964;ENST00000688898;ENST00000688743;ENST00000534540;ENST00000500447;ENST00000533920	NA	NA	NA	NA	MIR210 host gene [Source:HGNC Symbol;Acc:HGNC:39524]	lncRNA	NA	NA	12.0534	11.1557	9.13931	7.47751	10.4737	7.74804	1.25873	0.33197	0.0134922	0.99934	up	no
ENSG00000154134	ROBO3	64221	ENST00000528820;ENST00000525304;ENST00000525482;ENST00000397801;ENST00000534598;ENST00000527245;ENST00000543966;ENST00000531119;ENST00000528068;ENST00000526551;ENST00000528144;ENST00000538940;ENST00000531888;ENST00000529658;ENST00000524971;ENST00000525448;ENST00000531075;ENST00000527196;ENST00000530647	GO:0005515(protein binding);GO:0005886(plasma membrane);GO:0006935(chemotaxis);GO:0007156(homophilic cell adhesion via plasma membrane adhesion molecules);GO:0007399(nervous system development);GO:0007411(axon guidance);GO:0016020(membrane);GO:0016021(integral component of membrane);GO:0016199(axon midline choice point recognition);GO:0030154(cell differentiation);GO:0030424(axon);GO:0070593(dend…	04360(Axon guidance);04360(Axon guidance)	NA	NA	roundabout guidance receptor 3 [Source:HGNC Symbol;Acc:HGNC:13433]	processed_transcript;retained_intron;protein_coding	DOID:0050687(cell_type_cancer);DOID:0060037(developmental_disorder_of_mental_health);DOID:0060038(specific_developmental_disorder);DOID:0060040(pervasive_developmental_disorder);DOID:0060041(autism_spectrum_disorder);DOID:0080001(bone_disease);DOID:11119(Gilles_de_la_Tourette_syndrome);DOID:12849(autistic_disorder);DOID:14566(disease_of_cellular_proliferation);DOID:150(disease_of_mental_health);D…	R-HSA-428510(ROBO3.1 antagonizes ROBO1/ROBO2 to allow floor plate crossing);R-HSA-9010190(ROBO3 binds NELL2);R-HSA-9010646(AKAP5 recruits PKC to ROBO3.1);R-HSA-9010647(ROBO3.1 binds AKAP5);R-HSA-9010681(PKC phosphorylates ROBO3.1);R-HSA-9011224(ROBO3.1 binds DCC);R-HSA-9011241(SRC phosphorylates ROBO3.1 in response to NTN1);R-HSA-9011289(ZSWIM8 binds ROBO3.1);R-HSA-9011300(ZSWIM8 ubiquitinates RO…	0.942866	1.03442	0.815045	0.61063	0.77442	0.672792	1.35692	0.440338	0.0135638	0.99934	up	no
ENSG00000006625	GGCT	79017	ENST00000409144;ENST00000447901;ENST00000275428;ENST00000409436;ENST00000426081;ENST00000440082;ENST00000005374;ENST00000409390	GO:0001836(release of cytochrome c from mitochondria);GO:0003839(gamma-glutamylcyclotransferase activity);GO:0005829(cytosol);GO:0016829(lyase activity);GO:0042803(protein homodimerization activity);GO:0070062(extracellular exosome);GO:0070062(extracellular exosome)	00480(Glutathione metabolism);01100(Metabolic pathways);01100(Metabolic pathways)	K00682	EC:4.3.2.9	gamma-glutamylcyclotransferase [Source:HGNC Symbol;Acc:HGNC:21705]	protein_coding;nonsense_mediated_decay	DOID:0050686(organ_system_cancer);DOID:0060083(immune_system_cancer);DOID:1240(leukemia);DOID:14566(disease_of_cellular_proliferation);DOID:162(cancer);DOID:2531(hematologic_cancer);DOID:4(disease)	R-HSA-1247922(GGCT transforms gGluCys to OPRO)	35.1544	36.2851	37.1172	42.2249	39.6111	40.2991	0.888826	-0.170028	0.0135821	0.99934	down	no
ENSG00000123358	NR4A1	3164	ENST00000553200;ENST00000545748;ENST00000562373;ENST00000478250;ENST00000394825;ENST00000394824;ENST00000549102;ENST00000550557;ENST00000547206;ENST00000550082;ENST00000565848;ENST00000550763;ENST00000243050;ENST00000548232;ENST00000546842;ENST00000550339	GO:0000785(chromatin);GO:0000978(RNA polymerase II cis-regulatory region sequence-specific DNA binding);GO:0000981(DNA-binding transcription factor activity, RNA polymerase II-specific);GO:0001228(DNA-binding transcription activator activity, RNA polymerase II-specific);GO:0001938(positive regulation of endothelial cell proliferation);GO:0001975(response to amphetamine);GO:0002042(cell migration …	04010(MAPK signaling pathway);04151(PI3K-Akt signaling pathway);04925(Aldosterone synthesis and secretion);04927(Cortisol synthesis and secretion);04934(Cushing syndrome);04934(Cushing syndrome)	NA	NA	nuclear receptor subfamily 4 group A member 1 [Source:HGNC Symbol;Acc:HGNC:7980]	protein_coding;retained_intron;processed_transcript	DOID:0050117(disease_by_infectious_agent);DOID:0050686(organ_system_cancer);DOID:0050687(cell_type_cancer);DOID:0060083(immune_system_cancer);DOID:1240(leukemia);DOID:14566(disease_of_cellular_proliferation);DOID:162(cancer);DOID:1909(melanoma);DOID:2043(hepatitis_B);DOID:2237(hepatitis);DOID:2531(hematologic_cancer);DOID:3118(hepatobiliary_disease);DOID:3119(gastrointestinal_system_cancer);DOID:…	R-HSA-199863(AKT can phosphorylate NR4A1 (NUR77));R-HSA-2399988(AKT1 E17K mutant phosphorylates NR4A1 (NUR77));R-HSA-376419(Formation of NR-MED1 Coactivator Complex);R-HSA-382096(Formation of NR-NCOR Corepressor Complex)	3.35309	3.08167	3.0762	2.49859	2.92	2.58264	1.18869	0.249369	0.013628	0.99934	up	no
ENSG00000101457	DNTTIP1	116092	ENST00000372622;ENST00000415790;ENST00000456939;ENST00000467701;ENST00000449078	GO:0000118(histone deacetylase complex);GO:0003677(DNA binding);GO:0005515(protein binding);GO:0005634(nucleus);GO:0005654(nucleoplasm);GO:0005694(chromosome);GO:0005730(nucleolus);GO:0031491(nucleosome binding);GO:0042803(protein homodimerization activity);GO:0042803(protein homodimerization activity)	NA	NA	NA	deoxynucleotidyltransferase terminal interacting protein 1 [Source:HGNC Symbol;Acc:HGNC:16160]	protein_coding;retained_intron	NA	NA	20.2393	21.259	21.3938	18.3226	17.9168	18.8685	1.14125	0.19062	0.0136432	0.99934	up	no
ENSG00000168062	BATF2	116071	ENST00000301887;ENST00000527716;ENST00000534177;ENST00000435842;ENST00000527454	GO:0000785(chromatin);GO:0000978(RNA polymerase II cis-regulatory region sequence-specific DNA binding);GO:0000981(DNA-binding transcription factor activity, RNA polymerase II-specific);GO:0003677(DNA binding);GO:0003700(DNA-binding transcription factor activity);GO:0005515(protein binding);GO:0005634(nucleus);GO:0006355(regulation of DNA-templated transcription);GO:0006357(regulation of transcri…	05235(PD-L1 expression and PD-1 checkpoint pathway in cancer);05235(PD-L1 expression and PD-1 checkpoint pathway in cancer)	NA	NA	basic leucine zipper ATF-like transcription factor 2 [Source:HGNC Symbol;Acc:HGNC:25163]	protein_coding;retained_intron	NA	NA	14.4147	12.264	14.1802	10.5535	12.7435	11.2199	1.18374	0.243349	0.0137903	0.99934	up	no
ENSG00000233077	LINC01271	101927586	ENST00000441214;ENST00000689787	NA	NA	NA	NA	long intergenic non-protein coding RNA 1271 [Source:HGNC Symbol;Acc:HGNC:50327]	lncRNA	NA	NA	0.163521	0.069726	0.115404	0.228453	0.239054	0.256303	0.481688	-1.05383	0.0137982	0.99934	down	yes
ENSG00000039123	MTREX	23517	ENST00000230640;ENST00000502953;ENST00000506750;ENST00000503165;ENST00000504388;ENST00000508716;ENST00000505565;ENST00000518955	GO:0000166(nucleotide binding);GO:0000176(nuclear exosome (RNase complex));GO:0000178(exosome (RNase complex));GO:0000398(mRNA splicing, via spliceosome);GO:0000460(maturation of 5.8S rRNA);GO:0003676(nucleic acid binding);GO:0003723(RNA binding);GO:0003724(RNA helicase activity);GO:0004386(helicase activity);GO:0005515(protein binding);GO:0005524(ATP binding);GO:0005634(nucleus);GO:0005654(nucle…	03018(RNA degradation);03018(RNA degradation)	K12598	EC:3.6.4.13	Mtr4 exosome RNA helicase [Source:HGNC Symbol;Acc:HGNC:18734]	protein_coding;retained_intron;nonsense_mediated_decay;processed_transcript	NA	R-HSA-6791218(12S pre-rRNA is nucleolytically processed to yield 5.8S rRNA);R-HSA-6791222(21S pre-rRNA is nucleolytically processed at site E (site2a) to yield 18SE pre-rRNA);R-HSA-6791227(47S pre-rRNA is nucleolytically processed at A' (01,A1), site A0, and site 02 (site 6) to yield 45S pre-rRNA);R-HSA-72160(Cleavage at the 3'-Splice Site and Exon Ligation)	12.1385	13.7245	12.5663	14.7374	13.4938	14.9997	0.888933	-0.169854	0.013835	0.99934	down	no
ENSG00000239508	PLCH1-AS1	100874035	ENST00000475196	NA	NA	NA	NA	PLCH1 antisense RNA 1 [Source:HGNC Symbol;Acc:HGNC:41231]	lncRNA	NA	NA	0	0	0	0	0.068304	0.192815	0.0011489	-9.76553	0.013903	0.99934	down	yes
ENSG00000155561	NUP205	23165	ENST00000477620;ENST00000285968;ENST00000607647;ENST00000489493;ENST00000461255;ENST00000491089;ENST00000462316;ENST00000490439	GO:0005515(protein binding);GO:0005634(nucleus);GO:0005635(nuclear envelope);GO:0005643(nuclear pore);GO:0005829(cytosol);GO:0006913(nucleocytoplasmic transport);GO:0006999(nuclear pore organization);GO:0015031(protein transport);GO:0016020(membrane);GO:0017056(structural constituent of nuclear pore);GO:0031965(nuclear membrane);GO:0034399(nuclear periphery);GO:0044611(nuclear pore inner ring);GO…	03013(RNA transport);05014(Amyotrophic lateral sclerosis);05014(Amyotrophic lateral sclerosis)	NA	NA	nucleoporin 205 [Source:HGNC Symbol;Acc:HGNC:18658]	nonsense_mediated_decay;protein_coding;retained_intron;processed_transcript	NA	R-HSA-111439(Docking of Mature Histone mRNA complex:TAP at the NPC);R-HSA-1176059(Translocation of Influenza A virus nonstructural protein 1 (NS1A) into the nucleus);R-HSA-158441(Transport of the Mature intronless transcript derived mRNA:TAP:Aly/Ref Complex through the NPC);R-HSA-158447(Release of the Mature intronless derived mRNA, TAP, and Aly/Ref from the NPC);R-HSA-158481(Transport of the Mat…	14.1688	15.0804	14.2825	16.6384	15.3595	16.1725	0.903702	-0.146081	0.0139499	0.99934	down	no
ENSG00000148153	INIP	58493	ENST00000374242;ENST00000374236;ENST00000374234;ENST00000476599;ENST00000497712;ENST00000481146	GO:0000724(double-strand break repair via homologous recombination);GO:0005515(protein binding);GO:0005634(nucleus);GO:0005654(nucleoplasm);GO:0006281(DNA repair);GO:0006974(cellular response to DNA damage stimulus);GO:0010212(response to ionizing radiation);GO:0035861(site of double-strand break);GO:0044818(mitotic G2/M transition checkpoint);GO:0070876(SOSS complex);GO:0070876(SOSS complex)	NA	NA	NA	INTS3 and NABP interacting protein [Source:HGNC Symbol;Acc:HGNC:24994]	protein_coding;processed_transcript	NA	NA	6.46716	7.27912	6.38988	7.63382	8.04465	7.55304	0.866761	-0.206294	0.0139616	0.99934	down	no
ENSG00000239265	CLRN1-AS1	116933	ENST00000476886	NA	NA	NA	NA	CLRN1 antisense RNA 1 [Source:HGNC Symbol;Acc:HGNC:30895]	lncRNA	NA	NA	0.0455251	0.0628085	0	0	0	0	361.112	8.4963	0.0140157	0.99934	up	yes
ENSG00000075426	FOSL2	2355	ENST00000264716;ENST00000436647;ENST00000379619	GO:0000785(chromatin);GO:0000977(RNA polymerase II transcription regulatory region sequence-specific DNA binding);GO:0000978(RNA polymerase II cis-regulatory region sequence-specific DNA binding);GO:0000981(DNA-binding transcription factor activity, RNA polymerase II-specific);GO:0001228(DNA-binding transcription activator activity, RNA polymerase II-specific);GO:0003334(keratinocyte development)…	04380(Osteoclast differentiation);04380(Osteoclast differentiation)	NA	NA	FOS like 2, AP-1 transcription factor subunit [Source:HGNC Symbol;Acc:HGNC:3798]	protein_coding	DOID:0050161(lower_respiratory_tract_disease);DOID:0050686(organ_system_cancer);DOID:0060056(hypersensitivity_reaction_disease);DOID:0060083(immune_system_cancer);DOID:1037(lymphoblastic_leukemia);DOID:10747(lymphoid_leukemia);DOID:1240(leukemia);DOID:14566(disease_of_cellular_proliferation);DOID:1575(rheumatic_disease);DOID:1579(respiratory_system_disease);DOID:162(cancer);DOID:17(musculoskeleta…	NA	31.6402	30.5668	29.0702	25.5607	29.6015	26.6919	1.11512	0.157201	0.0140281	0.99934	up	no
ENSG00000153904	DDAH1	23576	ENST00000284031	GO:0000052(citrulline metabolic process);GO:0003073(regulation of systemic arterial blood pressure);GO:0003824(catalytic activity);GO:0005829(cytosol);GO:0006525(arginine metabolic process);GO:0006527(arginine catabolic process);GO:0007263(nitric oxide mediated signal transduction);GO:0008285(negative regulation of cell population proliferation);GO:0016403(dimethylargininase activity);GO:0016597(…	NA	K01482	EC:3.5.3.18	dimethylarginine dimethylaminohydrolase 1 [Source:HGNC Symbol;Acc:HGNC:2715]	protein_coding	DOID:0014667(disease_of_metabolism);DOID:0050013(carbohydrate_metabolism_disease);DOID:0050828(artery_disease);DOID:0060158(acquired_metabolic_disease);DOID:10591(pre_eclampsia);DOID:10763(hypertension);DOID:1287(cardiovascular_system_disease);DOID:150(disease_of_mental_health);DOID:1561(cognitive_disorder);DOID:178(vascular_disease);DOID:18(urinary_system_disease);DOID:2468(psychotic_disorder);D…	R-HSA-5693373(DDAH1,2 hydrolyses ADMA to DMA and L-Cit)	21.647	22.5462	21.4353	24.5152	22.8739	25.7052	0.89786	-0.155437	0.0140424	0.99934	down	no
ENSG00000065833	ME1	4199,57717	ENST00000369705	GO:0000287(magnesium ion binding);GO:0004470(malic enzyme activity);GO:0004471(malate dehydrogenase (decarboxylating) (NAD+) activity);GO:0004473(malate dehydrogenase (decarboxylating) (NADP+) activity);GO:0005515(protein binding);GO:0005737(cytoplasm);GO:0005739(mitochondrion);GO:0005829(cytosol);GO:0005975(carbohydrate metabolic process);GO:0006090(pyruvate metabolic process);GO:0006108(malate …	00620(Pyruvate metabolism);01100(Metabolic pathways);01200(Carbon metabolism);03320(PPAR signaling pathway)	K00029	EC:1.1.1.40	malic enzyme 1 [Source:HGNC Symbol;Acc:HGNC:6983]	protein_coding	DOID:4(disease)	R-HSA-1989756(Expression of ME1);R-HSA-9012036(ME1:Mg2+ tetramer oxidatively decarboxylates MAL to PYR);R-HSA-9761854(NFE2L2-dependent ME1 gene expression)	10.0447	12.1107	10.8262	13.0873	11.7761	13.4796	0.860175	-0.217298	0.0140691	0.99934	down	no
ENSG00000162366	PDZK1IP1	10158	ENST00000294338;ENST00000491793;ENST00000489919	GO:0005515(protein binding);GO:0016020(membrane);GO:0016021(integral component of membrane);GO:0070062(extracellular exosome);GO:0070062(extracellular exosome)	NA	NA	NA	PDZK1 interacting protein 1 [Source:HGNC Symbol;Acc:HGNC:16887]	protein_coding;processed_transcript	DOID:0050686(organ_system_cancer);DOID:0050687(cell_type_cancer);DOID:0060072(benign_neoplasm);DOID:0060084(cell_type_benign_neoplasm);DOID:0060100(musculoskeletal_system_cancer);DOID:14566(disease_of_cellular_proliferation);DOID:162(cancer);DOID:201(connective_tissue_cancer);DOID:2645(benign_mesothelioma);DOID:2994(germ_cell_cancer);DOID:305(carcinoma);DOID:4766(embryoma);DOID:4(disease);DOID:51…	NA	36.1624	33.804	32.608	25.1577	33.9418	27.2929	1.18731	0.247694	0.0141248	0.99934	up	no
ENSG00000263326	ENSG00000263326		ENST00000576103	NA	NA	NA	NA	thyroid hormone receptor interactor 11 (TRIP11) pseudogene	unprocessed_pseudogene	NA	NA	0	0.215208	0.275506	0	0	0	1635.71	10.6757	0.014166	0.99934	up	yes
ENSG00000185515	BRCC3	79184,55789	ENST00000369459;ENST00000340647;ENST00000411985;ENST00000330045;ENST00000453705;ENST00000369462;ENST00000399026	GO:0000151(ubiquitin ligase complex);GO:0000152(nuclear ubiquitin ligase complex);GO:0000922(spindle pole);GO:0004843(cysteine-type deubiquitinase activity);GO:0005515(protein binding);GO:0005634(nucleus);GO:0005654(nucleoplasm);GO:0005737(cytoplasm);GO:0005829(cytosol);GO:0005856(cytoskeleton);GO:0006281(DNA repair);GO:0006282(regulation of DNA repair);GO:0006302(double-strand break repair);GO:0…	03440(Homologous recombination);04621(NOD-like receptor signaling pathway);04621(NOD-like receptor signaling pathway)	NA	NA	BRCA1/BRCA2-containing complex subunit 3 [Source:HGNC Symbol;Acc:HGNC:24185]	protein_coding;nonsense_mediated_decay	DOID:0050177(monogenic_disease);DOID:0050736(autosomal_dominant_disease);DOID:0050739(autosomal_genetic_disease);DOID:4(disease);DOID:5683(hereditary_breast_ovarian_cancer);DOID:630(genetic_disease)	R-HSA-5683385(Formation of BRCA1-A complex at DNA DSBs);R-HSA-5683735(CHEK2 is recruited to DNA DSBs);R-HSA-5683801(CHEK2 phosphorylates BRCA1);R-HSA-5684052(PIAS4 SUMOylates MDC1);R-HSA-5684071(RNF4 ubiquitinates MDC1);R-HSA-5686685(RIF1 and PAX1IP bind TP53BP1 at DNA DSBs);R-HSA-5691411(BRCA1-A complex deubiquitinates K63polyUb-histone H2A);R-HSA-5691439(BRISC complex deubiquitinates NLRP3);R-H…	13.5673	12.5768	12.2022	14.061	15.0316	14.6347	0.876941	-0.189448	0.0142996	0.99934	down	no
ENSG00000205133	TRIQK	286144	ENST00000378861;ENST00000524260;ENST00000517858;ENST00000521988;ENST00000520384;ENST00000519069;ENST00000520430;ENST00000517751;ENST00000524037;ENST00000524107;ENST00000537541;ENST00000522925;ENST00000517540;ENST00000519969;ENST00000523580;ENST00000519792;ENST00000521617;ENST00000523060;ENST00000518748	GO:0005783(endoplasmic reticulum);GO:0005789(endoplasmic reticulum membrane);GO:0016020(membrane);GO:0016021(integral component of membrane);GO:0016021(integral component of membrane)	NA	NA	NA	triple QxxK/R motif containing [Source:HGNC Symbol;Acc:HGNC:27828]	protein_coding;retained_intron;processed_transcript	NA	NA	2.33494	2.51314	2.82797	3.22461	3.04884	2.99536	0.828159	-0.27202	0.0142997	0.99934	down	no
ENSG00000257957	QRSL1P3	100422374	ENST00000552666	NA	NA	NA	NA	QRSL1 pseudogene 3 [Source:HGNC Symbol;Acc:HGNC:43669]	processed_pseudogene	NA	NA	0	0	0	0	0.099222	0.156684	0.00117231	-9.73644	0.014387	0.99934	down	yes
ENSG00000250710	OR7E99P	81419	ENST00000505750	NA	NA	NA	NA	olfactory receptor family 7 subfamily E member 99 pseudogene [Source:HGNC Symbol;Acc:HGNC:15059]	unprocessed_pseudogene	NA	NA	0.078352	0.051963	0.156901	0	0	0	957.387	9.90296	0.0144164	0.99934	up	yes
ENSG00000263164	ENSG00000263164		ENST00000575056	NA	NA	NA	NA	novel transcript	lncRNA	NA	NA	0.228288	0.081708	0.190991	0	0	0	1669.96	10.7056	0.0145616	0.99934	up	yes
ENSG00000206337	HCP5	10866,360158	ENST00000541196;ENST00000467369;ENST00000414046;ENST00000460889;ENST00000666495;ENST00000674016	NA	NA	NA	NA	HLA complex P5 [Source:HGNC Symbol;Acc:HGNC:21659]	lncRNA	NA	NA	13.4161	12.454	11.5115	10.6494	11.5076	11.2458	1.11912	0.162361	0.0146285	0.99934	up	no
ENSG00000157766	ACAN	176	ENST00000560601	GO:0001501(skeletal system development);GO:0001502(cartilage condensation);GO:0002063(chondrocyte development);GO:0005201(extracellular matrix structural constituent);GO:0005509(calcium ion binding);GO:0005515(protein binding);GO:0005540(hyaluronic acid binding);GO:0005576(extracellular region);GO:0005604(basement membrane);GO:0005796(Golgi lumen);GO:0006508(proteolysis);GO:0007155(cell adhesion)…	NA	NA	NA	aggrecan [Source:HGNC Symbol;Acc:HGNC:319]	protein_coding	DOID:0050117(disease_by_infectious_agent);DOID:0050155(sensory_system_disease);DOID:0050177(monogenic_disease);DOID:0050737(autosomal_recessive_disease);DOID:0050739(autosomal_genetic_disease);DOID:0060072(benign_neoplasm);DOID:0060084(cell_type_benign_neoplasm);DOID:0080001(bone_disease);DOID:0080008(ischemic_bone_disease);DOID:1143(exotropia);DOID:1279(ocular_motility_disease);DOID:14566(diseas…	R-HSA-1592310(Aggrecan degradation by ADAMTSs);R-HSA-1793217(Keratan sulfate is cleaved from its proteoglycan by an unknown galactosidase);R-HSA-2025723(B4GALTs transfer Gal to the N-glycan precursor);R-HSA-2025724(B3GNT1,2,3,4,7 add GlcNAc to form Keratan-PG);R-HSA-2046175(Further sulfation on galactose residues produces KSPG);R-HSA-2046180(KSPG is secreted from the cell);R-HSA-2046222(CHST2,5,6…	0.017365	0.00597333	0.00225437	0	0	0	85.3091	6.41463	0.0146307	0.99934	up	yes
ENSG00000268744	ENSG00000268744		ENST00000435033	NA	NA	NA	NA	novel transcript	lncRNA	NA	NA	0.086888	0.177119	0.07553	0.013313	0.031543	0.019174	5.30278	2.40675	0.0146311	0.99934	up	yes
ENSG00000084073	ZMPSTE24	10269	ENST00000479131;ENST00000372759;ENST00000474142;ENST00000674703;ENST00000472583;ENST00000675937	GO:0001889(liver development);GO:0001942(hair follicle development);GO:0003007(heart morphogenesis);GO:0003229(ventricular cardiac muscle tissue development);GO:0003231(cardiac ventricle development);GO:0003417(growth plate cartilage development);GO:0003690(double-stranded DNA binding);GO:0004175(endopeptidase activity);GO:0004222(metalloendopeptidase activity);GO:0005515(protein binding);GO:0005…	00900(Terpenoid backbone biosynthesis);00900(Terpenoid backbone biosynthesis)	K06013	EC:3.4.24.84	zinc metallopeptidase STE24 [Source:HGNC Symbol;Acc:HGNC:12877]	processed_transcript;protein_coding;retained_intron;nonsense_mediated_decay	DOID:0050177(monogenic_disease);DOID:0050737(autosomal_recessive_disease);DOID:0050739(autosomal_genetic_disease);DOID:0060056(hypersensitivity_reaction_disease);DOID:1575(rheumatic_disease);DOID:17(musculoskeletal_system_disease);DOID:2914(immune_system_disease);DOID:3911(progeria);DOID:417(hypersensitivity_reaction_type_II_disease);DOID:418(systemic_scleroderma);DOID:419(scleroderma);DOID:4(dis…	NA	16.2634	17.9987	18.2736	21.5496	18.4875	19.922	0.876192	-0.19068	0.0146324	0.99934	down	no
ENSG00000162139	NEU3	10825	ENST00000294064;ENST00000534628;ENST00000532963;ENST00000526068;ENST00000529024;ENST00000531509;ENST00000531619	GO:0004308(exo-alpha-sialidase activity);GO:0005515(protein binding);GO:0005737(cytoplasm);GO:0005764(lysosome);GO:0005765(lysosomal membrane);GO:0005768(endosome);GO:0005886(plasma membrane);GO:0005901(caveola);GO:0005975(carbohydrate metabolic process);GO:0006629(lipid metabolic process);GO:0006687(glycosphingolipid metabolic process);GO:0006689(ganglioside catabolic process);GO:0008152(metabol…	00511(Other glycan degradation);00600(Sphingolipid metabolism);01100(Metabolic pathways);01100(Metabolic pathways)	K12357	EC:3.2.1.18	neuraminidase 3 [Source:HGNC Symbol;Acc:HGNC:7760]	protein_coding	DOID:0050686(organ_system_cancer);DOID:14566(disease_of_cellular_proliferation);DOID:162(cancer);DOID:263(kidney_cancer);DOID:3996(urinary_system_cancer);DOID:4450(renal_cell_carcinoma);DOID:4451(renal_carcinoma);DOID:4(disease)	R-HSA-1605768(Neu5Ac is cleaved from GM3 by NEU3 to form globoside (plasma membrane));R-HSA-4084994(NEU3 hydrolyzes Neu5Ac from glycoconjugates)	4.03125	4.36813	4.525	5.07637	4.62491	5.37612	0.857203	-0.222291	0.0146429	0.99934	down	no
ENSG00000264943	SH3GL1P2	6459	ENST00000582245	NA	NA	NA	NA	SH3 domain containing GRB2 like 1, endophilin A2 pseudogene 2 [Source:HGNC Symbol;Acc:HGNC:10836]	processed_pseudogene	NA	NA	0.183376	0.060252	0.084703	0.35801	0.426617	0.431612	0.269956	-1.8892	0.0146524	0.99934	down	yes
ENSG00000269834	ZNF528-AS1	102724105	ENST00000702916;ENST00000656846;ENST00000594119;ENST00000596746;ENST00000601562	NA	NA	NA	NA	ZNF528 antisense RNA 1 [Source:HGNC Symbol;Acc:HGNC:51305]	lncRNA;retained_intron	NA	NA	0	0.0720925	0	0	0	0	240.308	7.90874	0.0147428	0.99934	up	yes
ENSG00000269405	NXF2	56001	ENST00000604790	GO:0003676(nucleic acid binding);GO:0003723(RNA binding);GO:0005515(protein binding);GO:0005634(nucleus);GO:0005654(nucleoplasm);GO:0005737(cytoplasm);GO:0005829(cytosol);GO:0006406(mRNA export from nucleus);GO:0016973(poly(A)+ mRNA export from nucleus);GO:0042272(nuclear RNA export factor complex);GO:0050658(RNA transport);GO:0051028(mRNA transport)	03008(Ribosome biogenesis in eukaryotes);03013(RNA transport);03015(mRNA surveillance pathway);05014(Amyotrophic lateral sclerosis);05164(Influenza A);05168(Herpes simplex virus 1 infection)	NA	NA	nuclear RNA export factor 2 [Source:HGNC Symbol;Acc:HGNC:8072]	protein_coding	NA	R-HSA-159101(NXF1:NXT1 (TAP:p15) binds capped mRNA:CBC:EJC:TREX (minus DDX39B));R-HSA-75096(Docking of the TAP:EJC Complex with the NPC);R-HSA-75097(Transport of the export-competent mRNP complex through the NPC);R-HSA-75098(mRNP complex dissociates from cytosolic face of NPC)	0	0.185438	0	0	0	0	618.127	9.27176	0.0147428	0.99934	up	yes
ENSG00000142864	SERBP1	26135	ENST00000361219;ENST00000484880;ENST00000370994;ENST00000493607;ENST00000370990;ENST00000370995;ENST00000462814;ENST00000490406	GO:0003723(RNA binding);GO:0003730(mRNA 3'-UTR binding);GO:0005515(protein binding);GO:0005634(nucleus);GO:0005737(cytoplasm);GO:0005829(cytosol);GO:0016020(membrane);GO:0030578(PML body organization);GO:0032183(SUMO binding);GO:0043022(ribosome binding);GO:0043488(regulation of mRNA stability);GO:0045296(cadherin binding);GO:0048471(perinuclear region of cytoplasm);GO:0070062(extracellular exoso…	NA	NA	NA	SERPINE1 mRNA binding protein 1 [Source:HGNC Symbol;Acc:HGNC:17860]	protein_coding;processed_transcript	DOID:0050828(artery_disease);DOID:10591(pre_eclampsia);DOID:10763(hypertension);DOID:1287(cardiovascular_system_disease);DOID:14566(disease_of_cellular_proliferation);DOID:162(cancer);DOID:178(vascular_disease);DOID:4(disease);DOID:7(disease_of_anatomical_entity)	NA	48.2323	49.3141	48.0186	53.4539	50.8932	53.9738	0.919429	-0.12119	0.0147893	0.99934	down	no
ENSG00000162645	GBP2	2634	ENST00000370466;ENST00000464839;ENST00000463660;ENST00000493802	GO:0000139(Golgi membrane);GO:0000166(nucleotide binding);GO:0002376(immune system process);GO:0003924(GTPase activity);GO:0005515(protein binding);GO:0005525(GTP binding);GO:0005634(nucleus);GO:0005654(nucleoplasm);GO:0005737(cytoplasm);GO:0005794(Golgi apparatus);GO:0005829(cytosol);GO:0006955(immune response);GO:0016020(membrane);GO:0016787(hydrolase activity);GO:0031410(cytoplasmic vesicle);G…	04621(NOD-like receptor signaling pathway);04621(NOD-like receptor signaling pathway)	NA	NA	guanylate binding protein 2 [Source:HGNC Symbol;Acc:HGNC:4183]	protein_coding;nonsense_mediated_decay;retained_intron;processed_transcript	NA	R-HSA-1015702(Expression of IFN-induced genes);R-HSA-1031716(Expression of IFNG-stimulated genes)	3.82035	4.38106	3.58328	3.16337	3.51038	3.33765	1.17713	0.23527	0.0148027	0.99934	up	no
ENSG00000167535	CACNB3	784	ENST00000547392;ENST00000536187;ENST00000551716;ENST00000547693;ENST00000550391;ENST00000552022;ENST00000550483;ENST00000547818;ENST00000548860;ENST00000552480;ENST00000552812;ENST00000551544;ENST00000550771;ENST00000548279;ENST00000550064;ENST00000549226;ENST00000540990;ENST00000301050;ENST00000549971;ENST00000552465;ENST00000550168	GO:0005244(voltage-gated ion channel activity);GO:0005245(voltage-gated calcium channel activity);GO:0005246(calcium channel regulator activity);GO:0005262(calcium channel activity);GO:0005515(protein binding);GO:0005737(cytoplasm);GO:0005829(cytosol);GO:0005891(voltage-gated calcium channel complex);GO:0006811(ion transport);GO:0006816(calcium ion transport);GO:0007268(chemical synaptic transmis…	04010(MAPK signaling pathway);04260(Cardiac muscle contraction);04261(Adrenergic signaling in cardiomyocytes);04921(Oxytocin signaling pathway);05410(Hypertrophic cardiomyopathy);05412(Arrhythmogenic right ventricular cardiomyopathy);05414(Dilated cardiomyopathy);05414(Dilated cardiomyopathy)	NA	NA	calcium voltage-gated channel auxiliary subunit beta 3 [Source:HGNC Symbol;Acc:HGNC:1403]	protein_coding;retained_intron;nonsense_mediated_decay;processed_transcript	NA	R-HSA-210420(Ca2+ influx through voltage gated Ca2+ channels);R-HSA-265166(Exocytosis of Insulin);R-HSA-265645(Calcium Influx through Voltage-gated Calcium Channels);R-HSA-400046(L-type Calcium Channels close in pancreatic beta cells);R-HSA-525833(NCAM1 interacts with T- and L-type VDCC)	5.06763	4.61687	4.74629	4.07164	4.3425	4.10923	1.15231	0.204526	0.0148037	0.99934	up	no
ENSG00000225470	JPX	554203	ENST00000602772;ENST00000414209;ENST00000659254;ENST00000660856;ENST00000659023;ENST00000668488;ENST00000671021;ENST00000653479;ENST00000667886;ENST00000658649;ENST00000660836;ENST00000667645;ENST00000662543;ENST00000662120;ENST00000654196;ENST00000602546;ENST00000667937;ENST00000664637;ENST00000602938;ENST00000670408;ENST00000655879;ENST00000659849;ENST00000667294;ENST00000659622;ENST00000654374…	GO:0005786(signal recognition particle, endoplasmic reticulum targeting);GO:0006617(SRP-dependent cotranslational protein targeting to membrane, signal sequence recognition);GO:0010628(positive regulation of gene expression);GO:0010628(positive regulation of gene expression)	NA	NA	NA	JPX transcript, XIST activator [Source:HGNC Symbol;Acc:HGNC:37191]	lncRNA	NA	NA	1.72959	2.08732	1.91313	1.63607	1.53946	1.7581	1.16143	0.215897	0.0148142	0.99934	up	no
ENSG00000167257	RNF214	257160	ENST00000534709;ENST00000529869;ENST00000300650;ENST00000531287;ENST00000530849;ENST00000531452;ENST00000534428	GO:0004842(ubiquitin-protein transferase activity);GO:0016567(protein ubiquitination);GO:0046872(metal ion binding);GO:0046872(metal ion binding)	NA	NA	NA	ring finger protein 214 [Source:HGNC Symbol;Acc:HGNC:25335]	retained_intron;protein_coding	NA	NA	5.1345	5.279	4.86251	6.44957	5.79563	5.64337	0.853954	-0.227769	0.014854	0.99934	down	no
ENSG00000223953	C1QTNF5	114902	ENST00000528368;ENST00000525657;ENST00000530681	GO:0005515(protein binding);GO:0005576(extracellular region);GO:0005581(collagen trimer);GO:0005615(extracellular space);GO:0005886(plasma membrane);GO:0005923(bicellular tight junction);GO:0009306(protein secretion);GO:0016020(membrane);GO:0016324(apical plasma membrane);GO:0016328(lateral plasma membrane);GO:0030133(transport vesicle);GO:0032991(protein-containing complex);GO:0042802(identical …	NA	NA	NA	C1q and TNF related 5 [Source:HGNC Symbol;Acc:HGNC:14344]	protein_coding;processed_transcript	NA	NA	1.13232	1.14551	0.865341	0.639367	0.641233	0.414907	1.85382	0.8905	0.0149223	0.99934	up	no
ENSG00000136826	KLF4	9314	ENST00000497048;ENST00000411706;ENST00000374672;ENST00000493306;ENST00000420475	GO:0000122(negative regulation of transcription by RNA polymerase II);GO:0000785(chromatin);GO:0000791(euchromatin);GO:0000976(transcription cis-regulatory region binding);GO:0000978(RNA polymerase II cis-regulatory region sequence-specific DNA binding);GO:0000981(DNA-binding transcription factor activity, RNA polymerase II-specific);GO:0000987(cis-regulatory region sequence-specific DNA binding)…	04550(Signaling pathways regulating pluripotency of stem cells);04550(Signaling pathways regulating pluripotency of stem cells)	NA	NA	Kruppel like factor 4 [Source:HGNC Symbol;Acc:HGNC:6348]	retained_intron;protein_coding	DOID:0014667(disease_of_metabolism);DOID:0050013(carbohydrate_metabolism_disease);DOID:0050624(gastrointestinal_system_benign_neoplasm);DOID:0050686(organ_system_cancer);DOID:0050687(cell_type_cancer);DOID:0060072(benign_neoplasm);DOID:0060085(organ_system_benign_neoplasm);DOID:0060100(musculoskeletal_system_cancer);DOID:0060122(integumentary_system_cancer);DOID:0060158(acquired_metabolic_disease…	R-HSA-381337(Expression of CEBPB in adipogenesis);R-HSA-422088(Expression of Preproghrelin);R-HSA-452838(Expression of NANOG);R-HSA-480204(POU5F1 (OCT4), SOX2, NANOG, KLF4, PBX1, SMAD2 bind the NANOG promoter);R-HSA-9625409(KLF4 gene expression is stimulated by FOXO1,FOXO3)	56.2952	49.2983	55.2246	46.2834	49.4702	47.8508	1.11987	0.16333	0.0149467	0.99934	up	no
ENSG00000135220	UGT2A3	79799	ENST00000251566	GO:0008194(UDP-glycosyltransferase activity);GO:0015020(glucuronosyltransferase activity);GO:0016020(membrane);GO:0016021(integral component of membrane);GO:0016740(transferase activity);GO:0016757(glycosyltransferase activity);GO:0043231(intracellular membrane-bounded organelle);GO:0052695(cellular glucuronidation)	00040(Pentose and glucuronate interconversions);00053(Ascorbate and aldarate metabolism);00140(Steroid hormone biosynthesis);00830(Retinol metabolism);00860(Porphyrin and chlorophyll metabolism);00980(Metabolism of xenobiotics by cytochrome P450);00982(Drug metabolism - cytochrome P450);00983(Drug metabolism - other enzymes);01100(Metabolic pathways);01240(Biosynthesis of cofactors);04976(Bile se…	K00699	EC:2.4.1.17	UDP glucuronosyltransferase family 2 member A3 [Source:HGNC Symbol;Acc:HGNC:28528]	protein_coding	NA	R-HSA-174931(UGTs transfer GlcA from UDP-GlcA to O-centre substrates)	0	0	0	0.0381223	0.0712076	0	0.00274399	-8.50951	0.0150903	0.99934	down	yes
ENSG00000287766	ENSG00000287766		ENST00000661023	NA	NA	NA	NA	novel transcript	lncRNA	NA	NA	0	0	0	0.0779	0.075208	0.030796	0.00163129	-9.25977	0.0151079	0.99934	down	yes
ENSG00000102317	RBM3	5935	ENST00000472897;ENST00000466764;ENST00000488216;ENST00000354480;ENST00000491240;ENST00000485213;ENST00000490127;ENST00000491236;ENST00000376759;ENST00000489344;ENST00000376755	GO:0003676(nucleic acid binding);GO:0003723(RNA binding);GO:0005515(protein binding);GO:0005634(nucleus);GO:0005654(nucleoplasm);GO:0005681(spliceosomal complex);GO:0005737(cytoplasm);GO:0006396(RNA processing);GO:0006417(regulation of translation);GO:0015934(large ribosomal subunit);GO:0030425(dendrite);GO:0035368(selenocysteine insertion sequence binding);GO:0042995(cell projection);GO:0043023(…	NA	NA	NA	RNA binding motif protein 3 [Source:HGNC Symbol;Acc:HGNC:9900]	processed_transcript;protein_coding	DOID:0050686(organ_system_cancer);DOID:120(female_reproductive_organ_cancer);DOID:14566(disease_of_cellular_proliferation);DOID:162(cancer);DOID:193(reproductive_organ_cancer);DOID:2151(malignant_ovarian_surface_epithelial_stromal_neoplasm);DOID:2152(ovary_epithelial_cancer);DOID:2394(ovarian_cancer);DOID:4001(ovarian_carcinoma);DOID:4(disease)	NA	21.134	23.9863	22.5975	20.9481	19.8546	20.1498	1.11099	0.151851	0.0151749	0.99934	up	no
ENSG00000278540	ACACA	31	ENST00000613146;ENST00000615229;ENST00000614428;ENST00000612007;ENST00000614333;ENST00000616317;ENST00000617548;ENST00000614789;ENST00000614482;ENST00000616352;ENST00000612926;ENST00000613776;ENST00000614450;ENST00000614438;ENST00000618053;ENST00000618575;ENST00000612120;ENST00000619245	GO:0000166(nucleotide binding);GO:0001650(fibrillar center);GO:0001894(tissue homeostasis);GO:0003824(catalytic activity);GO:0003989(acetyl-CoA carboxylase activity);GO:0005515(protein binding);GO:0005524(ATP binding);GO:0005737(cytoplasm);GO:0005829(cytosol);GO:0006084(acetyl-CoA metabolic process);GO:0006629(lipid metabolic process);GO:0006631(fatty acid metabolic process);GO:0006633(fatty acid…	00061(Fatty acid biosynthesis);00620(Pyruvate metabolism);00640(Propanoate metabolism);01100(Metabolic pathways);01212(Fatty acid metabolism);04152(AMPK signaling pathway);04910(Insulin signaling pathway);04922(Glucagon signaling pathway);04922(Glucagon signaling pathway)	K11262	EC:2.1.3.15;EC:6.3.4.14;EC:6.4.1.2	acetyl-CoA carboxylase alpha [Source:HGNC Symbol;Acc:HGNC:84]	retained_intron;nonsense_mediated_decay;protein_coding;non_stop_decay;processed_transcript	DOID:0014667(disease_of_metabolism);DOID:0050013(carbohydrate_metabolism_disease);DOID:0050177(monogenic_disease);DOID:0050736(autosomal_dominant_disease);DOID:0050739(autosomal_genetic_disease);DOID:0060158(acquired_metabolic_disease);DOID:14566(disease_of_cellular_proliferation);DOID:162(cancer);DOID:4194(glucose_metabolism_disease);DOID:4(disease);DOID:5683(hereditary_breast_ovarian_cancer);DO…	R-HSA-163743(Transcriptional activation of Acetyl-CoA carboxylase by ChREBP:MLX);R-HSA-1655845(Expression of Acetyl CoA Carboxylase 1 (ACACA, ACC1));R-HSA-200555(acetyl-CoA + bicarbonate + ATP => malonyl-CoA + H2O + ADP + orthophosphate);R-HSA-2993814(HLCS biotinylates ACACA:Mn2+);R-HSA-3065958(An unknown protease degrades ACACA);R-HSA-3323184(Defective HLCS does not biotinylate ACACA:Mn2+);R-HSA…	13.0671	11.94	12.2675	14.3356	12.9431	14.3745	0.894879	-0.160236	0.0153069	0.99934	down	no
ENSG00000004478	FKBP4	2288	ENST00000001008;ENST00000539181;ENST00000540260;ENST00000543769;ENST00000543037;ENST00000538622;ENST00000630279	GO:0000413(protein peptidyl-prolyl isomerization);GO:0003723(RNA binding);GO:0003755(peptidyl-prolyl cis-trans isomerase activity);GO:0005515(protein binding);GO:0005524(ATP binding);GO:0005525(GTP binding);GO:0005528(FK506 binding);GO:0005634(nucleus);GO:0005654(nucleoplasm);GO:0005737(cytoplasm);GO:0005739(mitochondrion);GO:0005829(cytosol);GO:0005856(cytoskeleton);GO:0005874(microtubule);GO:00…	04915(Estrogen signaling pathway);04915(Estrogen signaling pathway)	K09571	EC:5.2.1.8	FKBP prolyl isomerase 4 [Source:HGNC Symbol;Acc:HGNC:3720]	protein_coding;processed_transcript;nonsense_mediated_decay;retained_intron	DOID:0050686(organ_system_cancer);DOID:0080015(physical_disorder);DOID:10892(hypospadias);DOID:14566(disease_of_cellular_proliferation);DOID:162(cancer);DOID:2914(immune_system_disease);DOID:3119(gastrointestinal_system_cancer);DOID:3571(liver_cancer);DOID:4(disease);DOID:612(primary_immunodeficiency_disease);DOID:684(hepatocellular_carcinoma);DOID:686(liver_carcinoma);DOID:7(disease_of_anatomica…	R-HSA-5324617(HSP90:FKBP4:PTGES3 binds HSF1 trimer);R-HSA-5618073(FKBP4 replaces FKBP5 within HSP90:ATP:FKBP5:unfolded protein);R-HSA-5618080(HSP90:ATP:p23:FKBP52:SHR:SH translocates to the nucleus);R-HSA-5618085(FKBP4 binds HSP90:ATP:STIP1:HSP70:nascent protein);R-HSA-5618093(ATP hydrolysis by HSP90);R-HSA-5618099(NR3C2 ligands bind NR3C2 (in the HSP90 chaperone complex));R-HSA-5618110(p23 (PTGE…	34.8807	35.3746	33.2863	36.1129	40.668	37.5803	0.905392	-0.143385	0.0153667	0.99934	down	no
ENSG00000130203	APOE	348	ENST00000434152;ENST00000252486;ENST00000485628;ENST00000425718;ENST00000446996	GO:0000302(response to reactive oxygen species);GO:0001540(amyloid-beta binding);GO:0001937(negative regulation of endothelial cell proliferation);GO:0002021(response to dietary excess);GO:0005102(signaling receptor binding);GO:0005198(structural molecule activity);GO:0005319(lipid transporter activity);GO:0005515(protein binding);GO:0005543(phospholipid binding);GO:0005576(extracellular region);…	04979(Cholesterol metabolism);05010(Alzheimer disease);05010(Alzheimer disease)	NA	NA	apolipoprotein E [Source:HGNC Symbol;Acc:HGNC:613]	protein_coding;retained_intron	DOID:0014667(disease_of_metabolism);DOID:0050013(carbohydrate_metabolism_disease);DOID:0050117(disease_by_infectious_agent);DOID:0050134(cutaneous_mycosis);DOID:0050155(sensory_system_disease);DOID:0050161(lower_respiratory_tract_disease);DOID:0050338(primary_bacterial_infectious_disease);DOID:0050615(respiratory_system_cancer);DOID:0050686(organ_system_cancer);DOID:0050687(cell_type_cancer);DOID…	R-HSA-174624(chylomicron remnant:apoE:LDLR complex => chylomicron remnant:apoE + LDLR);R-HSA-174657(chylomicron remnant:apoE complex + LDLR => chylomicron remnant:apoE:LDLR complex);R-HSA-174660(nascent chylomicron + spherical HDL:apoC-II:apoC-III:apoE =>spherical HDL + chylomicron);R-HSA-174690(TG-depleted chylomicron + spherical HDL => chylomicron remnant + spherical HDL:apoA-I:apoA-II:apoA-IV:…	0.643867	1.72616	0.419046	0.516426	0.420265	0.343652	2.17838	1.12325	0.0155051	0.99934	up	yes
ENSG00000124508	BTN2A2	10385	ENST00000352867;ENST00000432533;ENST00000356709;ENST00000483410;ENST00000416795;ENST00000467485;ENST00000490025;ENST00000494184;ENST00000482636;ENST00000472507;ENST00000495632;ENST00000469230;ENST00000493275	GO:0000082(G1/S transition of mitotic cell cycle);GO:0001817(regulation of cytokine production);GO:0001818(negative regulation of cytokine production);GO:0005102(signaling receptor binding);GO:0005515(protein binding);GO:0005886(plasma membrane);GO:0009897(external side of plasma membrane);GO:0009986(cell surface);GO:0014065(phosphatidylinositol 3-kinase signaling);GO:0014067(negative regulation …	NA	NA	NA	butyrophilin subfamily 2 member A2 [Source:HGNC Symbol;Acc:HGNC:1137]	protein_coding;retained_intron	NA	R-HSA-8851988(BTN2A2 binds T cell surface)	2.88117	2.67871	2.42951	2.15678	2.23824	2.25316	1.20174	0.265124	0.0155322	0.99934	up	no
ENSG00000001631	KRIT1	889	ENST00000688766;ENST00000412043;ENST00000486261;ENST00000687135;ENST00000692690;ENST00000689539;ENST00000686149;ENST00000690720;ENST00000686527;ENST00000690529;ENST00000692428;ENST00000445516;ENST00000689778;ENST00000692807;ENST00000692000;ENST00000394507;ENST00000687627;ENST00000692205;ENST00000688180;ENST00000487168;ENST00000690904;ENST00000691622;ENST00000691827;ENST00000458177;ENST00000475770…	GO:0001525(angiogenesis);GO:0001937(negative regulation of endothelial cell proliferation);GO:0003158(endothelium development);GO:0005515(protein binding);GO:0005546(phosphatidylinositol-4,5-bisphosphate binding);GO:0005615(extracellular space);GO:0005737(cytoplasm);GO:0005856(cytoskeleton);GO:0005886(plasma membrane);GO:0005911(cell-cell junction);GO:0007264(small GTPase mediated signal transduc…	04015(Rap1 signaling pathway);04015(Rap1 signaling pathway)	NA	NA	KRIT1 ankyrin repeat containing [Source:HGNC Symbol;Acc:HGNC:1573]	retained_intron;protein_coding;nonsense_mediated_decay;processed_transcript	DOID:1247(blood_coagulation_disease);DOID:2213(hemorrhagic_disease);DOID:2914(immune_system_disease);DOID:483(cavernous_hemangioma);DOID:484(vascular_hemostatic_disease);DOID:4(disease);DOID:74(hematopoietic_system_disease);DOID:7(disease_of_anatomical_entity)	NA	1.94517	2.15714	1.86215	2.25062	2.16591	2.39189	0.876043	-0.190926	0.0155399	0.99934	down	no
ENSG00000185201	IFITM2	10581	ENST00000681900;ENST00000679636;ENST00000679383;ENST00000533141;ENST00000527146;ENST00000616316;ENST00000399817;ENST00000680344;ENST00000680619;ENST00000681833;ENST00000680869	GO:0002376(immune system process);GO:0005654(nucleoplasm);GO:0005764(lysosome);GO:0005765(lysosomal membrane);GO:0005768(endosome);GO:0005886(plasma membrane);GO:0006955(immune response);GO:0009615(response to virus);GO:0016020(membrane);GO:0016021(integral component of membrane);GO:0030054(cell junction);GO:0031902(late endosome membrane);GO:0032991(protein-containing complex);GO:0034341(respons…	NA	NA	NA	interferon induced transmembrane protein 2 [Source:HGNC Symbol;Acc:HGNC:5413]	protein_coding;processed_transcript;nonsense_mediated_decay	NA	R-HSA-1015702(Expression of IFN-induced genes)	90.5403	84.4975	90.2302	78.7015	78.9614	81.885	1.10737	0.147136	0.0155444	0.99934	up	no
ENSG00000103490	PYCARD	29108	ENST00000561508;ENST00000247470;ENST00000565022;ENST00000350605	GO:0000139(Golgi membrane);GO:0001773(myeloid dendritic cell activation);GO:0002020(protease binding);GO:0002218(activation of innate immune response);GO:0002221(pattern recognition receptor signaling pathway);GO:0002230(positive regulation of defense response to virus by host);GO:0002277(myeloid dendritic cell activation involved in immune response);GO:0002376(immune system process);GO:0002588(p…	04217(Necroptosis);04621(NOD-like receptor signaling pathway);04623(Cytosolic DNA-sensing pathway);04625(C-type lectin receptor signaling pathway);05130(Pathogenic Escherichia coli infection);05131(Shigellosis);05132(Salmonella infection);05133(Pertussis);05134(Legionellosis);05135(Yersinia infection);05164(Influenza A);05164(Influenza A)	NA	NA	PYD and CARD domain containing [Source:HGNC Symbol;Acc:HGNC:16608]	protein_coding;retained_intron	DOID:0050117(disease_by_infectious_agent);DOID:0050338(primary_bacterial_infectious_disease);DOID:0050686(organ_system_cancer);DOID:0050687(cell_type_cancer);DOID:0060083(immune_system_cancer);DOID:104(bacterial_infectious_disease);DOID:11077(brucellosis);DOID:1192(peripheral_nervous_system_neoplasm);DOID:1240(leukemia);DOID:14566(disease_of_cellular_proliferation);DOID:162(cancer);DOID:1909(mela…	R-HSA-5660662(ASC binds Caspase-8 complex);R-HSA-5660663(Caspase-8 cleaves IL1B precursor);R-HSA-6798748(Exocytosis of secretory granule lumen proteins);R-HSA-6798751(Exocytosis of azurophil granule lumen proteins);R-HSA-844610(NLRP3 recruits PYCARD (ASC) via a PYD-PYD interaction);R-HSA-844612(PYCARD recruits procaspase-1 via CARD);R-HSA-844618(dsDNA:AIM2:ASC cluster binds procaspase-1);R-HSA-84…	11.6885	10.6493	12.974	9.5852	10.2986	9.31725	1.20926	0.274129	0.0155511	0.99934	up	no
ENSG00000080031	PTPRH	5794	ENST00000588370;ENST00000586852;ENST00000587662;ENST00000586310;ENST00000588559;ENST00000376350	GO:0004721(phosphoprotein phosphatase activity);GO:0004725(protein tyrosine phosphatase activity);GO:0005001(transmembrane receptor protein tyrosine phosphatase activity);GO:0005515(protein binding);GO:0005737(cytoplasm);GO:0005886(plasma membrane);GO:0005887(integral component of plasma membrane);GO:0005902(microvillus);GO:0006470(protein dephosphorylation);GO:0006915(apoptotic process);GO:00160…	NA	K18034	EC:3.1.3.48	protein tyrosine phosphatase receptor type H [Source:HGNC Symbol;Acc:HGNC:9672]	processed_transcript;protein_coding	DOID:0050686(organ_system_cancer);DOID:14566(disease_of_cellular_proliferation);DOID:162(cancer);DOID:3119(gastrointestinal_system_cancer);DOID:3571(liver_cancer);DOID:4(disease);DOID:684(hepatocellular_carcinoma);DOID:686(liver_carcinoma)	NA	78.7063	72.4645	74.0552	61.7969	70.958	69.5472	1.11331	0.154861	0.0155517	0.99934	up	no
ENSG00000261971	MMP25-AS1	100507419	ENST00000649784;ENST00000572427;ENST00000572574;ENST00000573130;ENST00000572222;ENST00000573953;ENST00000573878;ENST00000570949;ENST00000576250	NA	NA	NA	NA	MMP25 antisense RNA 1 [Source:HGNC Symbol;Acc:HGNC:51372]	lncRNA	NA	NA	1.24253	1.28985	1.20618	1.0008	0.880137	1.04863	1.27615	0.351798	0.0155701	0.99934	up	no
ENSG00000065029	ZNF76	7629	ENST00000469195;ENST00000498555;ENST00000484932;ENST00000373953;ENST00000229405;ENST00000479226;ENST00000486891;ENST00000460229;ENST00000491400;ENST00000339411;ENST00000482946	GO:0000978(RNA polymerase II cis-regulatory region sequence-specific DNA binding);GO:0000981(DNA-binding transcription factor activity, RNA polymerase II-specific);GO:0001228(DNA-binding transcription activator activity, RNA polymerase II-specific);GO:0003677(DNA binding);GO:0005515(protein binding);GO:0005634(nucleus);GO:0006357(regulation of transcription by RNA polymerase II);GO:0006359(regula…	NA	NA	NA	zinc finger protein 76 [Source:HGNC Symbol;Acc:HGNC:13149]	protein_coding;retained_intron;nonsense_mediated_decay;processed_transcript	NA	NA	4.99704	4.75721	5.01589	4.00656	4.18682	4.56326	1.15784	0.211436	0.0155841	0.99934	up	no
ENSG00000198734	F5	2153	ENST00000367797;ENST00000367796;ENST00000495481	GO:0005507(copper ion binding);GO:0005515(protein binding);GO:0005576(extracellular region);GO:0005615(extracellular space);GO:0005783(endoplasmic reticulum);GO:0005788(endoplasmic reticulum lumen);GO:0005794(Golgi apparatus);GO:0005886(plasma membrane);GO:0007596(blood coagulation);GO:0007599(hemostasis);GO:0008015(blood circulation);GO:0016020(membrane);GO:0030134(COPII-coated ER to Golgi trans…	04610(Complement and coagulation cascades);04610(Complement and coagulation cascades)	NA	NA	coagulation factor V [Source:HGNC Symbol;Acc:HGNC:3542]	protein_coding;retained_intron	DOID:0050155(sensory_system_disease);DOID:0050177(monogenic_disease);DOID:0050686(organ_system_cancer);DOID:0050735(X_linked_disease);DOID:0050737(autosomal_recessive_disease);DOID:0050739(autosomal_genetic_disease);DOID:0050828(artery_disease);DOID:0060083(immune_system_cancer);DOID:0070004(myeloma);DOID:0080001(bone_disease);DOID:0080008(ischemic_bone_disease);DOID:0080014(chromosomal_disease);…	R-HSA-140664(prothrombin -> activated thrombin (factor IIa) + thrombin activation peptide (prothrombinase catalyst));R-HSA-140686(factor Va + factor Xa -> Va:Xa complex (prothrombinase));R-HSA-140696(factor V -> factor Va + factor V activation peptide);R-HSA-141026(Activated protein C cleaves factor Va to factor Vi intermediate form);R-HSA-203973(Vesicle budding);R-HSA-204008(SEC31:SEC13 and v-SN…	1.78753	1.76466	1.96301	2.55091	1.74118	2.74972	0.783207	-0.352534	0.0156181	0.99934	down	no
ENSG00000130684	ZNF337	26152	ENST00000481610;ENST00000252979;ENST00000376436	GO:0000122(negative regulation of transcription by RNA polymerase II);GO:0000977(RNA polymerase II transcription regulatory region sequence-specific DNA binding);GO:0000981(DNA-binding transcription factor activity, RNA polymerase II-specific);GO:0001227(DNA-binding transcription repressor activity, RNA polymerase II-specific);GO:0003677(DNA binding);GO:0005515(protein binding);GO:0005634(nucleus…	05168(Herpes simplex virus 1 infection);05168(Herpes simplex virus 1 infection)	NA	NA	zinc finger protein 337 [Source:HGNC Symbol;Acc:HGNC:15809]	processed_transcript;protein_coding	NA	R-HSA-975040(KRAB-ZNF / KAP Interaction)	4.94254	4.8658	3.87062	4.34296	2.40787	3.6114	1.32008	0.400625	0.0157006	0.99934	up	no
ENSG00000150768	DLAT	1737	ENST00000681638;ENST00000680010;ENST00000393051;ENST00000679815;ENST00000681339;ENST00000680411;ENST00000679829;ENST00000280346;ENST00000679466;ENST00000679368;ENST00000527231;ENST00000680154	GO:0004742(dihydrolipoyllysine-residue acetyltransferase activity);GO:0005515(protein binding);GO:0005739(mitochondrion);GO:0005759(mitochondrial matrix);GO:0005967(mitochondrial pyruvate dehydrogenase complex);GO:0005975(carbohydrate metabolic process);GO:0006006(glucose metabolic process);GO:0006086(acetyl-CoA biosynthetic process from pyruvate);GO:0006090(pyruvate metabolic process);GO:0006099…	00010(Glycolysis / Gluconeogenesis);00020(Citrate cycle (TCA cycle));00620(Pyruvate metabolism);01100(Metabolic pathways);01200(Carbon metabolism);01200(Carbon metabolism)	K00627	EC:2.3.1.12	dihydrolipoamide S-acetyltransferase [Source:HGNC Symbol;Acc:HGNC:2896]	nonsense_mediated_decay;protein_coding;retained_intron;processed_transcript	DOID:0014667(disease_of_metabolism);DOID:0060049(autoimmune_disease_of_urogenital_tract);DOID:0060056(hypersensitivity_reaction_disease);DOID:12236(primary_biliary_cirrhosis);DOID:2914(immune_system_disease);DOID:2978(carbohydrate_metabolic_disorder);DOID:3118(hepatobiliary_disease);DOID:3649(pyruvate_decarboxylase_deficiency);DOID:409(liver_disease);DOID:417(hypersensitivity_reaction_type_II_dis…	R-HSA-203946(PDK isoforms phosphorylate lipo-PDH);R-HSA-204169(PDP dephosphorylates p-lipo-PDH);R-HSA-6792572(LIPT1 transfers lipoyl group from lipoyl-GCSH to DHs);R-HSA-71397(lipo-PDH decarboxylates PYR to Ac-CoA)	8.86145	9.4679	9.01736	10.0047	9.92724	10.4549	0.899952	-0.15208	0.0157516	0.99934	down	no
ENSG00000100342	APOL1	8542	ENST00000433768;ENST00000397278;ENST00000475519;ENST00000422471;ENST00000439680;ENST00000319136;ENST00000426053;ENST00000427990;ENST00000438034;ENST00000431184	GO:0005254(chloride channel activity);GO:0005515(protein binding);GO:0005576(extracellular region);GO:0005615(extracellular space);GO:0005788(endoplasmic reticulum lumen);GO:0006629(lipid metabolic process);GO:0006869(lipid transport);GO:0008202(steroid metabolic process);GO:0008203(cholesterol metabolic process);GO:0008289(lipid binding);GO:0031224(intrinsic component of membrane);GO:0034361(ver…	05143(African trypanosomiasis);05143(African trypanosomiasis)	NA	NA	apolipoprotein L1 [Source:HGNC Symbol;Acc:HGNC:618]	nonsense_mediated_decay;protein_coding;retained_intron;processed_transcript	DOID:0050851(glomerulosclerosis);DOID:10952(nephritis);DOID:1312(focal_segmental_glomerulosclerosis);DOID:150(disease_of_mental_health);DOID:1561(cognitive_disorder);DOID:18(urinary_system_disease);DOID:2468(psychotic_disorder);DOID:2921(glomerulonephritis);DOID:4(disease);DOID:5419(schizophrenia);DOID:557(kidney_disease);DOID:7(disease_of_anatomical_entity)	R-HSA-2168889(Haptoglobin-related Protein binds Hemoglobin);R-HSA-8952289(FAM20C phosphorylates FAM20C substrates)	128.547	128.623	110.989	99.9815	124.18	96.6111	1.14772	0.198776	0.0157857	0.99934	up	no
ENSG00000172725	CORO1B	57175	ENST00000537042;ENST00000545016;ENST00000453768;ENST00000539970;ENST00000393893;ENST00000341356;ENST00000616321;ENST00000545736;ENST00000539724;ENST00000627576	GO:0001725(stress fiber);GO:0003779(actin binding);GO:0005515(protein binding);GO:0005737(cytoplasm);GO:0005829(cytosol);GO:0005856(cytoskeleton);GO:0005884(actin filament);GO:0005886(plasma membrane);GO:0005925(focal adhesion);GO:0007015(actin filament organization);GO:0016477(cell migration);GO:0030027(lamellipodium);GO:0030036(actin cytoskeleton organization);GO:0031252(cell leading edge);GO:0…	NA	NA	NA	coronin 1B [Source:HGNC Symbol;Acc:HGNC:2253]	nonsense_mediated_decay;protein_coding;retained_intron;processed_transcript	NA	NA	35.9463	33.2481	35.364	30.1502	32.2809	32.0371	1.10681	0.146409	0.0157934	0.99934	up	no
ENSG00000144476	ACKR3	57007	ENST00000272928;ENST00000447924	GO:0001525(angiogenesis);GO:0001570(vasculogenesis);GO:0004930(G protein-coupled receptor activity);GO:0005044(scavenger receptor activity);GO:0005515(protein binding);GO:0005634(nucleus);GO:0005737(cytoplasm);GO:0005768(endosome);GO:0005769(early endosome);GO:0005886(plasma membrane);GO:0005905(clathrin-coated pit);GO:0006935(chemotaxis);GO:0006955(immune response);GO:0007155(cell adhesion);GO:0…	04060(Cytokine-cytokine receptor interaction);04061(Viral protein interaction with cytokine and cytokine receptor);04061(Viral protein interaction with cytokine and cytokine receptor)	NA	NA	atypical chemokine receptor 3 [Source:HGNC Symbol;Acc:HGNC:23692]	protein_coding	DOID:0050615(respiratory_system_cancer);DOID:0050621(respiratory_system_benign_neoplasm);DOID:0050686(organ_system_cancer);DOID:0050687(cell_type_cancer);DOID:0060072(benign_neoplasm);DOID:0060085(organ_system_benign_neoplasm);DOID:0060100(musculoskeletal_system_cancer);DOID:0080001(bone_disease);DOID:1115(sarcoma);DOID:1324(lung_cancer);DOID:14566(disease_of_cellular_proliferation);DOID:162(canc…	R-HSA-374214(Receptors CXCR4 and 7 bind CXCL12 ligand);R-HSA-380073(Liganded Gi-activating GPCR acts as a GEF for Gi);R-HSA-749454(The Ligand:GPCR:Gi complex dissociates);R-HSA-749456(Liganded Gi-activating GPCRs bind inactive heterotrimeric G-protein Gi)	0	0	0	0.208584	0	0	0.00143827	-9.44145	0.0157973	0.99934	down	yes
ENSG00000123545	NDUFAF4	29078	ENST00000489477;ENST00000316149;ENST00000478382	GO:0005515(protein binding);GO:0005516(calmodulin binding);GO:0005739(mitochondrion);GO:0005743(mitochondrial inner membrane);GO:0008284(positive regulation of cell population proliferation);GO:0010257(NADH dehydrogenase complex assembly);GO:0016020(membrane);GO:0031966(mitochondrial membrane);GO:0032981(mitochondrial respiratory chain complex I assembly);GO:0043066(negative regulation of apoptot…	04714(Thermogenesis);04714(Thermogenesis)	NA	NA	NADH:ubiquinone oxidoreductase complex assembly factor 4 [Source:HGNC Symbol;Acc:HGNC:21034]	processed_transcript;protein_coding	DOID:0014667(disease_of_metabolism);DOID:0050686(organ_system_cancer);DOID:14566(disease_of_cellular_proliferation);DOID:1612(breast_cancer);DOID:162(cancer);DOID:4(disease);DOID:5093(thoracic_cancer);DOID:655(inherited_metabolic_disorder);DOID:700(mitochondrial_metabolism_disease)	R-HSA-6799178(Intermediate 1 binds HP subcomplex to form Intermediate 2);R-HSA-6799179(Peripheral arm subunits bind the 815kDa complex to form a 980kDa complex);R-HSA-6799191(Intermediate 2 binds MT-ND1:NDUFAF5:NDUFAF6 to form a 315kDa subcomplex);R-HSA-6799196(The MCIA complex, NDUFAF2-7 all dissociate from the 980kDa complex, resulting in Complex I);R-HSA-6799197(ND4, ND5 bind the 550kDa comple…	4.68016	5.31327	5.02849	6.32892	6.01009	5.78307	0.828929	-0.27068	0.0158811	0.99934	down	no
ENSG00000179941	BBS10	79738	ENST00000650064	GO:0000166(nucleotide binding);GO:0005515(protein binding);GO:0005524(ATP binding);GO:0005929(cilium);GO:0007601(visual perception);GO:0042995(cell projection);GO:0043254(regulation of protein-containing complex assembly);GO:0045494(photoreceptor cell maintenance);GO:0050896(response to stimulus);GO:0051131(chaperone-mediated protein complex assembly);GO:0061629(RNA polymerase II-specific DNA-bin…	NA	NA	NA	Bardet-Biedl syndrome 10 [Source:HGNC Symbol;Acc:HGNC:26291]	protein_coding	DOID:0050177(monogenic_disease);DOID:0050737(autosomal_recessive_disease);DOID:0050739(autosomal_genetic_disease);DOID:1935(Bardet_Biedl_syndrome);DOID:225(syndrome);DOID:4(disease);DOID:630(genetic_disease)	R-HSA-5624125(Formation of the BBSome)	2.67048	3.04969	2.62733	3.51885	3.13414	3.68236	0.807665	-0.308171	0.0158982	0.99934	down	no
ENSG00000188603	CLN3	1201	ENST00000333496;ENST00000357857;ENST00000568076;ENST00000637107;ENST00000636172;ENST00000635958;ENST00000567963;ENST00000637050;ENST00000637871;ENST00000360019;ENST00000636853;ENST00000565778;ENST00000357806;ENST00000637100;ENST00000563874;ENST00000564574;ENST00000566824;ENST00000566083;ENST00000636147;ENST00000565236;ENST00000561689;ENST00000636355;ENST00000637985;ENST00000566472;ENST00000636839…	GO:0000139(Golgi membrane);GO:0001508(action potential);GO:0001934(positive regulation of protein phosphorylation);GO:0005515(protein binding);GO:0005634(nucleus);GO:0005737(cytoplasm);GO:0005764(lysosome);GO:0005765(lysosomal membrane);GO:0005768(endosome);GO:0005769(early endosome);GO:0005770(late endosome);GO:0005773(vacuole);GO:0005776(autophagosome);GO:0005783(endoplasmic reticulum);GO:00057…	04142(Lysosome);04142(Lysosome)	NA	NA	CLN3 lysosomal/endosomal transmembrane protein, battenin [Source:HGNC Symbol;Acc:HGNC:2074]	protein_coding;retained_intron;nonsense_mediated_decay;processed_transcript	DOID:0014667(disease_of_metabolism);DOID:14503(neuronal_ceroid_lipofuscinosis);DOID:3211(lysosomal_storage_disease);DOID:4(disease);DOID:655(inherited_metabolic_disorder);DOID:9455(lipid_storage_disease)	NA	2.50134	2.74616	2.46908	2.36314	2.13519	2.07151	1.17455	0.232103	0.0159399	0.99934	up	no
ENSG00000115594	IL1R1	3554	ENST00000410023;ENST00000424272	GO:0002020(protease binding);GO:0003953(NAD+ nucleosidase activity);GO:0004888(transmembrane signaling receptor activity);GO:0004908(interleukin-1 receptor activity);GO:0004909(interleukin-1, type I, activating receptor activity);GO:0005161(platelet-derived growth factor receptor binding);GO:0005515(protein binding);GO:0005576(extracellular region);GO:0005886(plasma membrane);GO:0005887(integral …	04010(MAPK signaling pathway);04060(Cytokine-cytokine receptor interaction);04064(NF-kappa B signaling pathway);04380(Osteoclast differentiation);04640(Hematopoietic cell lineage);04659(Th17 cell differentiation);04750(Inflammatory mediator regulation of TRP channels);05130(Pathogenic Escherichia coli infection);05131(Shigellosis);05146(Amoebiasis);05163(Human cytomegalovirus infection);05166(Hum…	NA	NA	interleukin 1 receptor type 1 [Source:HGNC Symbol;Acc:HGNC:5993]	protein_coding	DOID:0050117(disease_by_infectious_agent);DOID:0050136(systemic_mycosis);DOID:0050615(respiratory_system_cancer);DOID:0050686(organ_system_cancer);DOID:0080001(bone_disease);DOID:114(heart_disease);DOID:1184(nephrotic_syndrome);DOID:1287(cardiovascular_system_disease);DOID:1324(lung_cancer);DOID:13564(aspergillosis);DOID:14566(disease_of_cellular_proliferation);DOID:150(disease_of_mental_health);…	R-HSA-445752(Interleukin-1 receptor type 1: Interleukin 1 binds Interleukin-1 receptor accessory protein, membrane associated isoform);R-HSA-445753(IL1B,Myr82K-Myr83K-IL1A:IL1R1);R-HSA-445757(IL1 receptor antagonist protein binds Interleukin 1 receptors);R-HSA-446634(IRAK4 is activated by autophosphorylation);R-HSA-446648(IL1R1:IL1:IL1RAP:MYD88 homodimer binds IRAK4);R-HSA-446684(IRAK2 is phospho…	0.258805	0.403751	0.205038	0.184342	0.157856	0.148248	1.76899	0.822924	0.0159465	0.99934	up	no
ENSG00000110697	PITPNM1	9600	ENST00000532703;ENST00000526450;ENST00000534749;ENST00000527370;ENST00000524901;ENST00000356404;ENST00000525568;ENST00000530381;ENST00000528559;ENST00000533391;ENST00000525521;ENST00000527527;ENST00000529203;ENST00000436757;ENST00000526602;ENST00000527103	GO:0005509(calcium ion binding);GO:0005515(protein binding);GO:0005548(phospholipid transporter activity);GO:0005737(cytoplasm);GO:0005783(endoplasmic reticulum);GO:0005789(endoplasmic reticulum membrane);GO:0005794(Golgi apparatus);GO:0005811(lipid droplet);GO:0005829(cytosol);GO:0006629(lipid metabolic process);GO:0006661(phosphatidylinositol biosynthetic process);GO:0007420(brain development);…	NA	NA	NA	phosphatidylinositol transfer protein membrane associated 1 [Source:HGNC Symbol;Acc:HGNC:9003]	protein_coding;retained_intron;processed_transcript	DOID:0050155(sensory_system_disease);DOID:1492(eye_and_adnexa_disease);DOID:4(disease);DOID:5614(eye_disease);DOID:5679(retinal_disease);DOID:7(disease_of_anatomical_entity);DOID:8466(retinal_degeneration);DOID:863(nervous_system_disease)	R-HSA-8869241(PITPNM1,2,3 exchange PI for PA)	20.6942	17.5693	19.9247	16.2899	17.4378	17.6656	1.13221	0.179146	0.015952	0.99934	up	no
ENSG00000254363	ENSG00000254363		ENST00000607850;ENST00000523154	NA	NA	NA	NA	novel transcript	retained_intron;lncRNA	NA	NA	0.350067	0.467892	0.527843	0.283743	0.278455	0.294831	1.57031	0.651052	0.0159591	0.99934	up	no
ENSG00000204592	HLA-E	3133	ENST00000484194;ENST00000376630;ENST00000493699	GO:0000139(Golgi membrane);GO:0001815(positive regulation of antibody-dependent cellular cytotoxicity);GO:0001916(positive regulation of T cell mediated cytotoxicity);GO:0002250(adaptive immune response);GO:0002376(immune system process);GO:0002474(antigen processing and presentation of peptide antigen via MHC class I);GO:0002476(antigen processing and presentation of endogenous peptide antigen v…	04144(Endocytosis);04145(Phagosome);04218(Cellular senescence);04514(Cell adhesion molecules);04612(Antigen processing and presentation);04650(Natural killer cell mediated cytotoxicity);04940(Type I diabetes mellitus);05163(Human cytomegalovirus infection);05165(Human papillomavirus infection);05166(Human T-cell leukemia virus 1 infection);05167(Kaposi sarcoma-associated herpesvirus infection);05…	NA	NA	major histocompatibility complex, class I, E [Source:HGNC Symbol;Acc:HGNC:4962]	retained_intron;protein_coding	DOID:0050117(disease_by_infectious_agent);DOID:0050177(monogenic_disease);DOID:0050687(cell_type_cancer);DOID:0050737(autosomal_recessive_disease);DOID:0050739(autosomal_genetic_disease);DOID:0060056(hypersensitivity_reaction_disease);DOID:0080001(bone_disease);DOID:10923(sickle_cell_anemia);DOID:1123(spondyloarthropathy);DOID:1287(cardiovascular_system_disease);DOID:13241(Behcet's_disease);DOID:…	R-HSA-1015702(Expression of IFN-induced genes);R-HSA-1031716(Expression of IFNG-stimulated genes);R-HSA-1236943(Loading of antigen peptide onto MHC class I molecule);R-HSA-1236954(Trimming of peptides by IRAP in endocytic vesicles);R-HSA-1236964(Translocation of peptide bound MHC class I complex to cell surface);R-HSA-1236965(Export of peptide loaded MHC class I complex to PM);R-HSA-1236971(Pepti…	405.202	374.928	389.508	337.513	377.268	346.891	1.10169	0.139723	0.015972	0.99934	up	no
ENSG00000128218	VPREB3	29802	ENST00000248948	GO:0005576(extracellular region);GO:0005615(extracellular space);GO:0005783(endoplasmic reticulum);GO:0006955(immune response)	NA	NA	NA	V-set pre-B cell surrogate light chain 3 [Source:HGNC Symbol;Acc:HGNC:12710]	protein_coding	NA	R-HSA-8858498(SL (surrogate light chain) binds IgH to form pre-BCR)	0.124179	0.102246	0.216331	0	0	0	1475.85	10.5273	0.0159937	0.99934	up	yes
ENSG00000087263	OGFOD1	55239	ENST00000569645;ENST00000566157;ENST00000565682;ENST00000561646;ENST00000336111;ENST00000562150;ENST00000565209;ENST00000563733;ENST00000569802	GO:0005506(iron ion binding);GO:0005515(protein binding);GO:0005634(nucleus);GO:0005654(nucleoplasm);GO:0005737(cytoplasm);GO:0005829(cytosol);GO:0006449(regulation of translational termination);GO:0008283(cell population proliferation);GO:0010494(cytoplasmic stress granule);GO:0016491(oxidoreductase activity);GO:0016705(oxidoreductase activity, acting on paired donors, with incorporation or redu…	NA	NA	NA	2-oxoglutarate and iron dependent oxygenase domain containing 1 [Source:HGNC Symbol;Acc:HGNC:25585]	retained_intron;protein_coding;nonsense_mediated_decay;processed_transcript	NA	NA	10.4336	10.8417	10.8426	11.8955	11.6109	12.3464	0.895824	-0.158713	0.0160285	0.99934	down	no
ENSG00000148843	PDCD11	22984	ENST00000478543;ENST00000649849;ENST00000369797;ENST00000648051;ENST00000466959;ENST00000493610;ENST00000471061	GO:0003676(nucleic acid binding);GO:0003723(RNA binding);GO:0005515(protein binding);GO:0005634(nucleus);GO:0005654(nucleoplasm);GO:0005730(nucleolus);GO:0005829(cytosol);GO:0006364(rRNA processing);GO:0006396(RNA processing);GO:0032040(small-subunit processome);GO:0051059(NF-kappaB binding);GO:0051059(NF-kappaB binding)	NA	NA	NA	programmed cell death 11 [Source:HGNC Symbol;Acc:HGNC:13408]	retained_intron;protein_coding;nonsense_mediated_decay	NA	R-HSA-6790906(EMG1 of the SSU processome methylates pseudouridine-1248 of 18S rRNA yielding N(1)-methylpseudouridine-1248);R-HSA-6791221(30S pre-rRNA is nucleolytically processed at site 1 to yield 21S pre-rRNA);R-HSA-6791222(21S pre-rRNA is nucleolytically processed at site E (site2a) to yield 18SE pre-rRNA);R-HSA-6791227(47S pre-rRNA is nucleolytically processed at A' (01,A1), site A0, and site…	12.3581	11.9263	12.6158	13.4699	13.2226	14.5747	0.894177	-0.161368	0.0160867	0.99934	down	no
ENSG00000163975	MELTF	4241	ENST00000696016;ENST00000491399;ENST00000296350;ENST00000489445;ENST00000473501;ENST00000445739;ENST00000296351;ENST00000469783;ENST00000439320	GO:0005506(iron ion binding);GO:0005515(protein binding);GO:0005576(extracellular region);GO:0005615(extracellular space);GO:0005769(early endosome);GO:0005788(endoplasmic reticulum lumen);GO:0005886(plasma membrane);GO:0006811(ion transport);GO:0006826(iron ion transport);GO:0009986(cell surface);GO:0010756(positive regulation of plasminogen activation);GO:0016020(membrane);GO:0031225(anchored c…	NA	NA	NA	melanotransferrin [Source:HGNC Symbol;Acc:HGNC:7037]	protein_coding;retained_intron	DOID:0050687(cell_type_cancer);DOID:0060072(benign_neoplasm);DOID:0060084(cell_type_benign_neoplasm);DOID:10652(Alzheimer's_disease);DOID:1289(neurodegenerative_disease);DOID:1307(dementia);DOID:14566(disease_of_cellular_proliferation);DOID:150(disease_of_mental_health);DOID:1561(cognitive_disorder);DOID:162(cancer);DOID:1909(melanoma);DOID:3314(angiomyolipoma);DOID:331(central_nervous_system_dis…	R-HSA-8940388(GPLD1 hydrolyses GPI-anchors from proteins);R-HSA-8952289(FAM20C phosphorylates FAM20C substrates)	1.447	1.51286	1.23725	1.05342	1.25848	1.17067	1.20517	0.269241	0.0161337	0.99934	up	no
ENSG00000130826	DKC1	1736	ENST00000696583;ENST00000696580;ENST00000492372;ENST00000484317;ENST00000696586;ENST00000696579;ENST00000696575;ENST00000437719;ENST00000696584;ENST00000620277;ENST00000473552;ENST00000696585;ENST00000696578;ENST00000696577;ENST00000696591;ENST00000475423;ENST00000696590;ENST00000696581;ENST00000696589;ENST00000696592;ENST00000696588;ENST00000426673;ENST00000696576;ENST00000475966;ENST00000481062…	GO:0000455(enzyme-directed rRNA pseudouridine synthesis);GO:0000495(box H/ACA RNA 3'-end processing);GO:0001522(pseudouridine synthesis);GO:0001650(fibrillar center);GO:0003720(telomerase activity);GO:0003723(RNA binding);GO:0005515(protein binding);GO:0005634(nucleus);GO:0005654(nucleoplasm);GO:0005697(telomerase holoenzyme complex);GO:0005730(nucleolus);GO:0005737(cytoplasm);GO:0006364(rRNA pro…	03008(Ribosome biogenesis in eukaryotes);03008(Ribosome biogenesis in eukaryotes)	NA	NA	dyskerin pseudouridine synthase 1 [Source:HGNC Symbol;Acc:HGNC:2890]	protein_coding;retained_intron;processed_transcript;nonsense_mediated_decay	NA	R-HSA-163090(Elongation Of The Telomeric Chromosome End);R-HSA-163096(Recruitment of Telomerase RNP to the Telomeric Chromosome End);R-HSA-163099(Alignment Of The RNA Template On The Telomeric Chromosome End);R-HSA-163120(Disassociation of Telomerase RNP and the Chromosome End);R-HSA-164616(Biogenesis and assembly of the telomerase RNP);R-HSA-164617(Elongation of Extended Telomeric Chromosome End…	29.7699	30.8569	29.4879	33.089	31.6305	33.2368	0.919947	-0.120377	0.0161392	0.99934	down	no
ENSG00000145113	MUC4	4585	ENST00000466475;ENST00000464234;ENST00000448861;ENST00000475231;ENST00000467235;ENST00000462323;ENST00000346145;ENST00000469992;ENST00000479406;ENST00000308466;ENST00000486425;ENST00000478156;ENST00000478685;ENST00000463781	GO:0005176(ErbB-2 class receptor binding);GO:0005576(extracellular region);GO:0005615(extracellular space);GO:0005796(Golgi lumen);GO:0005886(plasma membrane);GO:0005887(integral component of plasma membrane);GO:0007155(cell adhesion);GO:0007160(cell-matrix adhesion);GO:0010469(regulation of signaling receptor activity);GO:0016020(membrane);GO:0016021(integral component of membrane);GO:0030197(ex…	NA	NA	NA	mucin 4, cell surface associated [Source:HGNC Symbol;Acc:HGNC:7514]	nonsense_mediated_decay;retained_intron;protein_coding;processed_transcript	DOID:0050155(sensory_system_disease);DOID:0050177(monogenic_disease);DOID:0050686(organ_system_cancer);DOID:0050687(cell_type_cancer);DOID:0050737(autosomal_recessive_disease);DOID:0050739(autosomal_genetic_disease);DOID:10283(prostate_cancer);DOID:10754(otitis_media);DOID:1107(esophageal_carcinoma);DOID:1115(sarcoma);DOID:12237(bile_reflux);DOID:14566(disease_of_cellular_proliferation);DOID:1485…	R-HSA-1964501(Addition of galactose to Core 6 glycoprotein);R-HSA-1964505(C1GALT1 transfers Galactose to the Tn antigen forming Core 1 glycoproteins (T antigens));R-HSA-5096532(Defective GALNT12 does not transfer GalNAc to mucins);R-HSA-5096537(Defective GALNT3 does not transfer GalNAc to mucins);R-HSA-5694487(A4GNT transfers GlcNAc to core 2 mucins);R-HSA-6785524(Defective C1GALT1C1 does not bin…	0.71507	0.658153	0.720664	0.551674	0.610624	0.566502	1.21118	0.276413	0.0161654	0.99934	up	no
ENSG00000116774	OLFML3	56944	ENST00000491700	GO:0005576(extracellular region);GO:0005615(extracellular space);GO:0007165(signal transduction);GO:1903561(extracellular vesicle)	NA	NA	NA	olfactomedin like 3 [Source:HGNC Symbol;Acc:HGNC:24956]	processed_transcript	NA	NA	0	0.101823	0.0175644	0	0	0	397.957	8.63647	0.016209	0.99934	up	yes
ENSG00000105329	TGFB1	7040	ENST00000221930;ENST00000598758;ENST00000597453;ENST00000600196	GO:0000122(negative regulation of transcription by RNA polymerase II);GO:0000902(cell morphogenesis);GO:0001570(vasculogenesis);GO:0001657(ureteric bud development);GO:0001666(response to hypoxia);GO:0001763(morphogenesis of a branching structure);GO:0001775(cell activation);GO:0001837(epithelial to mesenchymal transition);GO:0001843(neural tube closure);GO:0002028(regulation of sodium ion transp…	04010(MAPK signaling pathway);04060(Cytokine-cytokine receptor interaction);04068(FoxO signaling pathway);04110(Cell cycle);04218(Cellular senescence);04350(TGF-beta signaling pathway);04380(Osteoclast differentiation);04390(Hippo signaling pathway);04659(Th17 cell differentiation);04672(Intestinal immune network for IgA production);04926(Relaxin signaling pathway);04932(Non-alcoholic fatty liver…	NA	NA	transforming growth factor beta 1 [Source:HGNC Symbol;Acc:HGNC:11766]	protein_coding;processed_transcript;retained_intron	DOID:0002116(pterygium);DOID:0014667(disease_of_metabolism);DOID:0050013(carbohydrate_metabolism_disease);DOID:0050117(disease_by_infectious_agent);DOID:0050136(systemic_mycosis);DOID:0050155(sensory_system_disease);DOID:0050161(lower_respiratory_tract_disease);DOID:0050177(monogenic_disease);DOID:0050338(primary_bacterial_infectious_disease);DOID:0050598(extrapulmonary_tuberculosis);DOID:0050615…	R-HSA-168865(NA activation of TGF-beta);R-HSA-170835(An anchoring protein, ZFYVE9 (SARA), recruits SMAD2/3);R-HSA-170843(TGFBR2 phosphorylates TGFBR1);R-HSA-170844(Latent TGF-beta-1 is cleaved by FURIN);R-HSA-170846(TGFBR2 recruits TGFBR1);R-HSA-170850(Phosphorylated SMAD2/3 dissociates from TGFBR);R-HSA-170861(Dimeric TGF-beta-1 binds to the receptor);R-HSA-170868(Activated type I receptor phosp…	6.80384	8.06709	6.78541	6.16796	6.5527	5.20017	1.20845	0.273152	0.0162289	0.99934	up	no
ENSG00000144802	NFKBIZ	64332	ENST00000483180;ENST00000477601;ENST00000326172;ENST00000465476;ENST00000486444;ENST00000461724;ENST00000495089;ENST00000491281;ENST00000394054;ENST00000495719	GO:0005515(protein binding);GO:0005634(nucleus);GO:0006954(inflammatory response);GO:0010468(regulation of gene expression);GO:0016607(nuclear speck);GO:0036464(cytoplasmic ribonucleoprotein granule);GO:0050729(positive regulation of inflammatory response);GO:0050852(T cell receptor signaling pathway);GO:2000321(positive regulation of T-helper 17 cell differentiation);GO:2000321(positive regulati…	05202(Transcriptional misregulation in cancer);05202(Transcriptional misregulation in cancer)	NA	NA	NFKB inhibitor zeta [Source:HGNC Symbol;Acc:HGNC:29805]	protein_coding;retained_intron	NA	NA	31.5651	30.1192	29.7458	28.4274	28.3502	25.9868	1.1047	0.143658	0.0163795	0.99934	up	no
ENSG00000110448	CD5	921	ENST00000347785	GO:0005044(scavenger receptor activity);GO:0005515(protein binding);GO:0005886(plasma membrane);GO:0005887(integral component of plasma membrane);GO:0006897(endocytosis);GO:0008037(cell recognition);GO:0009897(external side of plasma membrane);GO:0016020(membrane);GO:0016021(integral component of membrane);GO:0031295(T cell costimulation);GO:0038023(signaling receptor activity);GO:0097190(apoptot…	04640(Hematopoietic cell lineage)	NA	NA	CD5 molecule [Source:HGNC Symbol;Acc:HGNC:1685]	protein_coding	DOID:0050686(organ_system_cancer);DOID:0060083(immune_system_cancer);DOID:1036(chronic_leukemia);DOID:1037(lymphoblastic_leukemia);DOID:1040(chronic_lymphocytic_leukemia);DOID:1240(leukemia);DOID:14566(disease_of_cellular_proliferation);DOID:162(cancer);DOID:2531(hematologic_cancer);DOID:4(disease)	NA	0	0	0.035292	0.121193	0.047558	0.120768	0.121899	-3.03624	0.0163848	0.99934	down	yes
ENSG00000149527	PLCH2	9651	ENST00000419816;ENST00000343889;ENST00000449969;ENST00000378486;ENST00000473964;ENST00000278878;ENST00000609981	GO:0004435(phosphatidylinositol phospholipase C activity);GO:0004629(phospholipase C activity);GO:0005509(calcium ion binding);GO:0005575(cellular_component);GO:0005737(cytoplasm);GO:0005886(plasma membrane);GO:0006629(lipid metabolic process);GO:0007165(signal transduction);GO:0008081(phosphoric diester hydrolase activity);GO:0016020(membrane);GO:0016042(lipid catabolic process);GO:0016787(hydro…	00562(Inositol phosphate metabolism);01100(Metabolic pathways);01100(Metabolic pathways)	K19006	EC:3.1.4.11	phospholipase C eta 2 [Source:HGNC Symbol;Acc:HGNC:29037]	protein_coding;retained_intron	NA	R-HSA-1855221(PI(4,5)P2 is hydrolysed to I(1,4,5)P3 and DAG by tethered PLC[1] at the plasma membrane)	0.889142	0.766081	0.765017	0.61911	0.664251	0.616232	1.27408	0.34946	0.0164323	0.99934	up	no
ENSG00000079931	MOXD1	26002	ENST00000367963	GO:0003824(catalytic activity);GO:0004497(monooxygenase activity);GO:0004500(dopamine beta-monooxygenase activity);GO:0005507(copper ion binding);GO:0005515(protein binding);GO:0005615(extracellular space);GO:0005783(endoplasmic reticulum);GO:0005789(endoplasmic reticulum membrane);GO:0006589(octopamine biosynthetic process);GO:0016020(membrane);GO:0016021(integral component of membrane);GO:00164…	NA	NA	NA	monooxygenase DBH like 1 [Source:HGNC Symbol;Acc:HGNC:21063]	protein_coding	NA	NA	0.0144689	0.0957922	0.00988493	0.00698692	0	0	17.1958	4.10399	0.0164734	0.99934	up	yes
ENSG00000167740	CYB5D2	124936	ENST00000575251;ENST00000301391;ENST00000577075;ENST00000575411	GO:0005515(protein binding);GO:0005576(extracellular region);GO:0007399(nervous system development);GO:0012505(endomembrane system);GO:0016020(membrane);GO:0020037(heme binding);GO:0030182(neuron differentiation);GO:0045666(positive regulation of neuron differentiation);GO:0045666(positive regulation of neuron differentiation)	NA	NA	NA	cytochrome b5 domain containing 2 [Source:HGNC Symbol;Acc:HGNC:28471]	protein_coding;processed_transcript	NA	NA	2.47872	2.66421	2.71163	2.00727	1.67157	2.12577	1.35316	0.436332	0.0165033	0.99934	up	no
ENSG00000287275	ENSG00000287275		ENST00000663347	NA	NA	NA	NA	novel transcript	lncRNA	NA	NA	0.0404993	0.0212906	0.0242164	0	0	0	286.687	8.16333	0.016567	0.99934	up	yes
ENSG00000101040	ZMYND8	23613	ENST00000536340;ENST00000617418;ENST00000540497;ENST00000396281;ENST00000360911;ENST00000446994;ENST00000262975;ENST00000458360;ENST00000311275;ENST00000372023;ENST00000355972;ENST00000468376;ENST00000467200;ENST00000461685;ENST00000471951;ENST00000619049;ENST00000446894;ENST00000352431;ENST00000611941;ENST00000441977;ENST00000435836	GO:0003714(transcription corepressor activity);GO:0005515(protein binding);GO:0005634(nucleus);GO:0005654(nucleoplasm);GO:0005737(cytoplasm);GO:0005794(Golgi apparatus);GO:0006355(regulation of DNA-templated transcription);GO:0008270(zinc ion binding);GO:0019904(protein domain specific binding);GO:0030336(negative regulation of cell migration);GO:0035064(methylated histone binding);GO:0045892(neg…	NA	NA	NA	zinc finger MYND-type containing 8 [Source:HGNC Symbol;Acc:HGNC:9397]	protein_coding;processed_transcript	NA	NA	25.5605	25.8651	23.8529	23.3607	23.3239	21.9406	1.09695	0.133501	0.0166134	0.99934	up	no
ENSG00000176406	RIMS2	9699	ENST00000696799;ENST00000523362	GO:0005515(protein binding);GO:0005886(plasma membrane);GO:0006886(intracellular protein transport);GO:0006887(exocytosis);GO:0007188(adenylate cyclase-modulating G protein-coupled receptor signaling pathway);GO:0016020(membrane);GO:0017156(calcium-ion regulated exocytosis);GO:0017157(regulation of exocytosis);GO:0030054(cell junction);GO:0030073(insulin secretion);GO:0030154(cell differentiation…	04911(Insulin secretion);04911(Insulin secretion)	NA	NA	regulating synaptic membrane exocytosis 2 [Source:HGNC Symbol;Acc:HGNC:17283]	protein_coding	DOID:150(disease_of_mental_health);DOID:1561(cognitive_disorder);DOID:2468(psychotic_disorder);DOID:331(central_nervous_system_disease);DOID:4(disease);DOID:5419(schizophrenia);DOID:7(disease_of_anatomical_entity);DOID:863(nervous_system_disease);DOID:936(brain_disease);DOID:9588(encephalitis)	NA	0	0.0173508	0.00792065	0	0	0	84.2381	6.3964	0.0166242	0.99934	up	yes
ENSG00000105289	TJP3	27134	ENST00000539908;ENST00000589378;ENST00000587686;ENST00000587912;ENST00000587641;ENST00000591493;ENST00000541714;ENST00000590545	GO:0005515(protein binding);GO:0005634(nucleus);GO:0005654(nucleoplasm);GO:0005886(plasma membrane);GO:0005923(bicellular tight junction);GO:0016020(membrane);GO:0030054(cell junction);GO:0035633(maintenance of blood-brain barrier);GO:0045216(cell-cell junction organization);GO:0050839(cell adhesion molecule binding);GO:0070160(tight junction);GO:0090557(establishment of endothelial intestinal ba…	04530(Tight junction);04530(Tight junction)	NA	NA	tight junction protein 3 [Source:HGNC Symbol;Acc:HGNC:11829]	protein_coding;retained_intron;processed_transcript	NA	NA	23.3729	19.1165	19.996	16.1845	19.0413	18.7587	1.15747	0.210974	0.0166256	0.99934	up	no
ENSG00000186777	ZNF732	654254	ENST00000419098	GO:0000978(RNA polymerase II cis-regulatory region sequence-specific DNA binding);GO:0000981(DNA-binding transcription factor activity, RNA polymerase II-specific);GO:0003677(DNA binding);GO:0005634(nucleus);GO:0006355(regulation of DNA-templated transcription);GO:0006357(regulation of transcription by RNA polymerase II);GO:0046872(metal ion binding)	NA	NA	NA	zinc finger protein 732 [Source:HGNC Symbol;Acc:HGNC:37138]	protein_coding	NA	R-HSA-975040(KRAB-ZNF / KAP Interaction)	0.021144	0.122626	0	0	0	0	479.233	8.90458	0.0166518	0.99934	up	yes
ENSG00000121005	CRISPLD1	83690	ENST00000262207	GO:0003674(molecular_function);GO:0005576(extracellular region);GO:0005615(extracellular space);GO:0060325(face morphogenesis);GO:0061484(hematopoietic stem cell homeostasis);GO:0070062(extracellular exosome)	NA	NA	NA	cysteine rich secretory protein LCCL domain containing 1 [Source:HGNC Symbol;Acc:HGNC:18206]	protein_coding	NA	NA	0.0108949	0.0613585	0	0	0	0	240.845	7.91196	0.0166518	0.99934	up	yes
ENSG00000124802	EEF1E1	9521	ENST00000379715;ENST00000507463;ENST00000515633;ENST00000488226;ENST00000502429;ENST00000429723	GO:0005515(protein binding);GO:0005634(nucleus);GO:0005654(nucleoplasm);GO:0005730(nucleolus);GO:0005737(cytoplasm);GO:0005829(cytosol);GO:0006412(translation);GO:0008285(negative regulation of cell population proliferation);GO:0016020(membrane);GO:0016021(integral component of membrane);GO:0017101(aminoacyl-tRNA synthetase multienzyme complex);GO:0043065(positive regulation of apoptotic process)…	NA	NA	NA	eukaryotic translation elongation factor 1 epsilon 1 [Source:HGNC Symbol;Acc:HGNC:3212]	protein_coding	DOID:14566(disease_of_cellular_proliferation);DOID:162(cancer);DOID:4(disease)	R-HSA-2408546(tRNA(Met) is selenomethionylated to SeMet-tRNA(Met) by multisynthetase complex);R-HSA-379861(glutamate + tRNA(Glu) + ATP => Glu-tRNA(Glu) + AMP + pyrophosphate);R-HSA-379865(proline + tRNA(Pro) + ATP => Pro-tRNA(Pro) + AMP + pyrophosphate);R-HSA-379867(aspartate + tRNA(Asp) + ATP => Asp-tRNA(Asp) + AMP + pyrophosphate);R-HSA-379893(isoleucine + tRNA(Ile) + ATP => Ile-tRNA(Ile) + AMP…	13.7265	13.624	13.9716	15.2947	15.6649	16.4301	0.871964	-0.19766	0.0166646	0.99934	down	no
ENSG00000197928	ZNF677	342926	ENST00000599328;ENST00000598513	GO:0000978(RNA polymerase II cis-regulatory region sequence-specific DNA binding);GO:0000981(DNA-binding transcription factor activity, RNA polymerase II-specific);GO:0003677(DNA binding);GO:0005634(nucleus);GO:0006355(regulation of DNA-templated transcription);GO:0006357(regulation of transcription by RNA polymerase II);GO:0046872(metal ion binding);GO:0046872(metal ion binding)	05168(Herpes simplex virus 1 infection);05168(Herpes simplex virus 1 infection)	NA	NA	zinc finger protein 677 [Source:HGNC Symbol;Acc:HGNC:28730]	retained_intron;protein_coding	NA	R-HSA-975040(KRAB-ZNF / KAP Interaction)	0	0.0445584	0	0	0	0	148.528	7.21459	0.0166872	0.99934	up	yes
ENSG00000197016	ZNF470	388566	ENST00000330619	GO:0000978(RNA polymerase II cis-regulatory region sequence-specific DNA binding);GO:0000981(DNA-binding transcription factor activity, RNA polymerase II-specific);GO:0003677(DNA binding);GO:0005634(nucleus);GO:0005654(nucleoplasm);GO:0006355(regulation of DNA-templated transcription);GO:0006357(regulation of transcription by RNA polymerase II);GO:0016604(nuclear body);GO:0046872(metal ion bindin…	05168(Herpes simplex virus 1 infection)	NA	NA	zinc finger protein 470 [Source:HGNC Symbol;Acc:HGNC:22220]	protein_coding	NA	R-HSA-975040(KRAB-ZNF / KAP Interaction)	0	0.0426678	0	0	0	0	142.226	7.15204	0.0166872	0.99934	up	yes
ENSG00000247240	UBL7-DT	440288	ENST00000664892;ENST00000657781;ENST00000659591;ENST00000689930;ENST00000701687;ENST00000666989;ENST00000499217;ENST00000670462;ENST00000567286	NA	NA	NA	NA	UBL7 divergent transcript [Source:HGNC Symbol;Acc:HGNC:48614]	lncRNA	NA	NA	0.83957	0.744326	0.615436	0.528449	0.406308	0.494146	1.53917	0.622157	0.0167062	0.99934	up	no
ENSG00000130304	SLC27A1	376497	ENST00000252595;ENST00000598424;ENST00000599380;ENST00000598848;ENST00000599965;ENST00000600297;ENST00000594962;ENST00000593701	GO:0000166(nucleotide binding);GO:0001579(medium-chain fatty acid transport);GO:0001676(long-chain fatty acid metabolic process);GO:0004467(long-chain fatty acid-CoA ligase activity);GO:0005324(long-chain fatty acid transporter activity);GO:0005515(protein binding);GO:0005737(cytoplasm);GO:0005743(mitochondrial inner membrane);GO:0005783(endoplasmic reticulum);GO:0005886(plasma membrane);GO:00058…	03320(PPAR signaling pathway);04931(Insulin resistance);04975(Fat digestion and absorption);04975(Fat digestion and absorption)	NA	NA	solute carrier family 27 member 1 [Source:HGNC Symbol;Acc:HGNC:10995]	protein_coding;nonsense_mediated_decay;processed_transcript;retained_intron	NA	R-HSA-1989750(Expression of FATP1 (SLC27A1));R-HSA-879585(SLC27A1,4,6 transport LCFAs from extracellular region to cytosol)	0.688271	0.858333	0.634829	0.490331	0.626036	0.456147	1.38723	0.472203	0.0167192	0.99934	up	no
ENSG00000182986	ZNF320	162967	ENST00000595635;ENST00000682928;ENST00000673631;ENST00000601334;ENST00000391781;ENST00000594741;ENST00000597111;ENST00000594408;ENST00000597265;ENST00000597856;ENST00000593618;ENST00000600930;ENST00000596215	GO:0000978(RNA polymerase II cis-regulatory region sequence-specific DNA binding);GO:0000981(DNA-binding transcription factor activity, RNA polymerase II-specific);GO:0003677(DNA binding);GO:0005515(protein binding);GO:0005634(nucleus);GO:0006355(regulation of DNA-templated transcription);GO:0006357(regulation of transcription by RNA polymerase II);GO:0046872(metal ion binding);GO:0046872(metal i…	05168(Herpes simplex virus 1 infection);05168(Herpes simplex virus 1 infection)	NA	NA	zinc finger protein 320 [Source:HGNC Symbol;Acc:HGNC:13842]	protein_coding;processed_transcript;nonsense_mediated_decay	NA	R-HSA-975040(KRAB-ZNF / KAP Interaction)	2.16698	2.33974	2.2316	2.45375	2.59136	2.7438	0.865119	-0.20903	0.016728	0.99934	down	no
ENSG00000177494	ZBED2	79413	ENST00000317012	GO:0000122(negative regulation of transcription by RNA polymerase II);GO:0000785(chromatin);GO:0000976(transcription cis-regulatory region binding);GO:0000977(RNA polymerase II transcription regulatory region sequence-specific DNA binding);GO:0000981(DNA-binding transcription factor activity, RNA polymerase II-specific);GO:0001227(DNA-binding transcription repressor activity, RNA polymerase II-sp…	NA	NA	NA	zinc finger BED-type containing 2 [Source:HGNC Symbol;Acc:HGNC:20710]	protein_coding	NA	NA	0.022404	0	0.012364	0.256354	0.025436	0.060992	0.101429	-3.30146	0.0167372	0.99934	down	yes
ENSG00000151229	SLC2A13	114134	ENST00000380858;ENST00000280871;ENST00000505338;ENST00000465517	GO:0002020(protease binding);GO:0005365(myo-inositol transmembrane transporter activity);GO:0005366(myo-inositol:proton symporter activity);GO:0005515(protein binding);GO:0005737(cytoplasm);GO:0005886(plasma membrane);GO:0005887(integral component of plasma membrane);GO:0015798(myo-inositol transport);GO:0016020(membrane);GO:0016021(integral component of membrane);GO:0022857(transmembrane transpo…	NA	NA	NA	solute carrier family 2 member 13 [Source:HGNC Symbol;Acc:HGNC:15956]	protein_coding;retained_intron	NA	R-HSA-429101(HMIT co-transports myo-inositol with a proton)	0.875686	0.915406	1.06504	0.654998	0.828763	0.732811	1.28854	0.365732	0.0167617	0.99934	up	no
ENSG00000257390	ENSG00000257390		ENST00000546837;ENST00000548593;ENST00000550124;ENST00000546813	GO:0005515(protein binding);GO:0016607(nuclear speck);GO:0036464(cytoplasmic ribonucleoprotein granule);GO:0050780(dopamine receptor binding);GO:0050780(dopamine receptor binding)	NA	NA	NA	novel protein	protein_coding;nonsense_mediated_decay	NA	NA	2.82491	0.0462299	0.150552	0.0911422	0.113226	0.0218072	13.3599	3.73984	0.0167868	0.99934	up	yes
ENSG00000197121	PGAP1	80055	ENST00000354764;ENST00000409475;ENST00000482051;ENST00000409188;ENST00000476250;ENST00000470179	GO:0005783(endoplasmic reticulum);GO:0005789(endoplasmic reticulum membrane);GO:0006505(GPI anchor metabolic process);GO:0006888(endoplasmic reticulum to Golgi vesicle-mediated transport);GO:0007605(sensory perception of sound);GO:0009880(embryonic pattern specification);GO:0009948(anterior/posterior axis specification);GO:0015031(protein transport);GO:0016020(membrane);GO:0016021(integral compon…	00563(Glycosylphosphatidylinositol (GPI)-anchor biosynthesis);01100(Metabolic pathways);01100(Metabolic pathways)	NA	NA	post-GPI attachment to proteins inositol deacylase 1 [Source:HGNC Symbol;Acc:HGNC:25712]	protein_coding;processed_transcript;retained_intron	NA	R-HSA-162729(uPAR-acyl-GPI + H2O -> uPAR + long-chain fatty acid)	1.12085	1.0643	1.22152	1.47008	1.26879	1.39303	0.824482	-0.278441	0.0167932	0.99934	down	no
ENSG00000173809	TDRD12	91646	ENST00000639142;ENST00000421545	GO:0000166(nucleotide binding);GO:0003674(molecular_function);GO:0003676(nucleic acid binding);GO:0003724(RNA helicase activity);GO:0004386(helicase activity);GO:0005524(ATP binding);GO:0005575(cellular_component);GO:0007140(male meiotic nuclear division);GO:0007283(spermatogenesis);GO:0009566(fertilization);GO:0016787(hydrolase activity);GO:0016887(ATP hydrolysis activity);GO:0030154(cell differ…	NA	K18409	EC:3.6.4.13	tudor domain containing 12 [Source:HGNC Symbol;Acc:HGNC:25044]	protein_coding	NA	R-HSA-5601883(Complexed PIWIL4 binds cleaved transposon RNA);R-HSA-5601910(Complexed PIWIL2:2'-O-methyl-piRNA cleaves transposon RNA);R-HSA-5601922(Complexed PIWIL2 binds cleaved transposon RNA);R-HSA-5601929(Unknown nuclease cleaves cleaved transposon RNA in 6xMeR-PIWIL2:cleaved transposon RNA:TDRD1:TDRD12:DDX4:ASZ:MOV10L1);R-HSA-5603062(Complexed PIWIL2 binds pre-piRNA);R-HSA-5603067(Unknown nu…	0.0372901	0.458989	0.0436697	0.0498017	0.0601291	0.0482141	3.41427	1.77158	0.0168172	0.99934	up	yes
ENSG00000076043	REXO2	25996	ENST00000265881;ENST00000544507;ENST00000540492;ENST00000539333;ENST00000541703;ENST00000546316;ENST00000539754;ENST00000539275;ENST00000542186;ENST00000544827;ENST00000544196;ENST00000543243;ENST00000544010;ENST00000538791;ENST00000539119;ENST00000538198	GO:0000175(3'-5'-exoribonuclease activity);GO:0000287(magnesium ion binding);GO:0003676(nucleic acid binding);GO:0004518(nuclease activity);GO:0004527(exonuclease activity);GO:0005634(nucleus);GO:0005730(nucleolus);GO:0005737(cytoplasm);GO:0005739(mitochondrion);GO:0005758(mitochondrial intermembrane space);GO:0005759(mitochondrial matrix);GO:0005925(focal adhesion);GO:0006139(nucleobase-containi…	03008(Ribosome biogenesis in eukaryotes);03008(Ribosome biogenesis in eukaryotes)	NA	NA	RNA exonuclease 2 [Source:HGNC Symbol;Acc:HGNC:17851]	protein_coding;processed_transcript;retained_intron;nonsense_mediated_decay	NA	NA	11.3188	11.8577	11.5951	14.3821	11.583	14.6098	0.856972	-0.22268	0.016881	0.99934	down	no
ENSG00000171681	ATF7IP	55729	ENST00000261168;ENST00000541654;ENST00000534828;ENST00000535179;ENST00000535738;ENST00000540793;ENST00000538511;ENST00000539659;ENST00000537653;ENST00000536444;ENST00000543189	GO:0000122(negative regulation of transcription by RNA polymerase II);GO:0003712(transcription coregulator activity);GO:0003714(transcription corepressor activity);GO:0005515(protein binding);GO:0005634(nucleus);GO:0005654(nucleoplasm);GO:0005667(transcription regulator complex);GO:0005829(cytosol);GO:0006306(DNA methylation);GO:0006355(regulation of DNA-templated transcription);GO:0016604(nuclea…	NA	NA	NA	activating transcription factor 7 interacting protein [Source:HGNC Symbol;Acc:HGNC:20092]	protein_coding;processed_transcript;retained_intron	DOID:0050686(organ_system_cancer);DOID:14566(disease_of_cellular_proliferation);DOID:162(cancer);DOID:193(reproductive_organ_cancer);DOID:2998(testicular_cancer);DOID:3856(male_reproductive_organ_cancer);DOID:4(disease);DOID:5557(testicular_germ_cell_cancer)	R-HSA-4827382(SUV39H1 (KMT1A), SUV39H2 (KTM1B), SETDB1 (KMT1E), SETDB2 (KMT1F) methylate dimethyl-lysine-10 of histone H3 (H3K9));R-HSA-5159250(ATF7IP binds SETDB1)	4.56795	4.99206	5.13077	5.46046	5.4242	5.63779	0.88914	-0.169517	0.0168873	0.99934	down	no
ENSG00000278224	PRICKLE4	29964	ENST00000394260;ENST00000359201;ENST00000463606;ENST00000394259;ENST00000483200;ENST00000458694	GO:0001725(stress fiber);GO:0003674(molecular_function);GO:0003779(actin binding);GO:0005634(nucleus);GO:0005912(adherens junction);GO:0007507(heart development);GO:0008150(biological_process);GO:0008270(zinc ion binding);GO:0030018(Z disc);GO:0030036(actin cytoskeleton organization);GO:0031941(filamentous actin);GO:0046872(metal ion binding);GO:0051371(muscle alpha-actinin binding);GO:0061061(mu…	04310(Wnt signaling pathway);04310(Wnt signaling pathway)	NA	NA	prickle planar cell polarity protein 4 [Source:HGNC Symbol;Acc:HGNC:16805]	protein_coding;processed_transcript	NA	NA	4.29767	2.54857	2.64092	2.14019	2.20365	2.47692	1.39092	0.476044	0.0168945	0.99934	up	no
ENSG00000129244	ATP1B2	482	ENST00000250111;ENST00000577026	GO:0001671(ATPase activator activity);GO:0001895(retina homeostasis);GO:0001917(photoreceptor inner segment);GO:0005515(protein binding);GO:0005737(cytoplasm);GO:0005886(plasma membrane);GO:0005890(sodium:potassium-exchanging ATPase complex);GO:0006811(ion transport);GO:0006813(potassium ion transport);GO:0006814(sodium ion transport);GO:0006883(cellular sodium ion homeostasis);GO:0007155(cell ad…	04022(cGMP-PKG signaling pathway);04024(cAMP signaling pathway);04260(Cardiac muscle contraction);04261(Adrenergic signaling in cardiomyocytes);04911(Insulin secretion);04918(Thyroid hormone synthesis);04919(Thyroid hormone signaling pathway);04925(Aldosterone synthesis and secretion);04960(Aldosterone-regulated sodium reabsorption);04961(Endocrine and other factor-regulated calcium reabsorption)…	NA	NA	ATPase Na+/K+ transporting subunit beta 2 [Source:HGNC Symbol;Acc:HGNC:805]	protein_coding	DOID:0050155(sensory_system_disease);DOID:0050687(cell_type_cancer);DOID:14566(disease_of_cellular_proliferation);DOID:1492(eye_and_adnexa_disease);DOID:162(cancer);DOID:3070(malignant_glioma);DOID:4(disease);DOID:5614(eye_disease);DOID:5679(retinal_disease);DOID:7(disease_of_anatomical_entity);DOID:8465(retinoschisis);DOID:8466(retinal_degeneration);DOID:863(nervous_system_disease)	R-HSA-375133(Basigin binds Mannose-carrying cell recognition molecules);R-HSA-936897(ATP1A:ATP1B:FXYD exchanges 3Na+ for 2K+);R-HSA-9684068(ATP1A:ATP1B:FXYD binds cardiac glycosides)	0.0859179	0.0188201	0.0582659	0.0126792	0	0	12.856	3.68437	0.0169019	0.99934	up	yes
ENSG00000069667	RORA	6095	ENST00000449337;ENST00000335670;ENST00000559343;ENST00000559587;ENST00000261523;ENST00000559145;ENST00000558234	GO:0000785(chromatin);GO:0000977(RNA polymerase II transcription regulatory region sequence-specific DNA binding);GO:0000978(RNA polymerase II cis-regulatory region sequence-specific DNA binding);GO:0000981(DNA-binding transcription factor activity, RNA polymerase II-specific);GO:0001221(transcription coregulator binding);GO:0001222(transcription corepressor binding);GO:0001223(transcription coac…	04659(Th17 cell differentiation);04710(Circadian rhythm);05017(Spinocerebellar ataxia);05321(Inflammatory bowel disease);05321(Inflammatory bowel disease)	NA	NA	RAR related orphan receptor A [Source:HGNC Symbol;Acc:HGNC:10258]	protein_coding;processed_transcript;retained_intron	DOID:0014667(disease_of_metabolism);DOID:0050155(sensory_system_disease);DOID:0050686(organ_system_cancer);DOID:0050828(artery_disease);DOID:0060158(acquired_metabolic_disease);DOID:10871(age_related_macular_degeneration);DOID:10873(Kuhnt_Junius_degeneration);DOID:120(female_reproductive_organ_cancer);DOID:1287(cardiovascular_system_disease);DOID:14566(disease_of_cellular_proliferation);DOID:1492…	R-HSA-1368065(Expression of NPAS2);R-HSA-1368081(Expression of SREBF1 (SREBP1));R-HSA-1368087(RORA, EP300, PPARGC1A, NRIP1 bind ARNTL (BMAL1) gene);R-HSA-1368133(Expression of RORA (ROR-alpha));R-HSA-1801587(Expression of CPT1A);R-HSA-376419(Formation of NR-MED1 Coactivator Complex);R-HSA-382096(Formation of NR-NCOR Corepressor Complex);R-HSA-400342(Expression of ARNTL (BMAL1));R-HSA-4719413(PIAS…	0.544054	0.563027	0.611414	0.477692	0.426202	0.46341	1.25685	0.329812	0.0170378	0.99934	up	no
ENSG00000153246	PLA2R1	22925	ENST00000283243;ENST00000460710;ENST00000392771	GO:0001819(positive regulation of cytokine production);GO:0005576(extracellular region);GO:0005886(plasma membrane);GO:0005887(integral component of plasma membrane);GO:0006897(endocytosis);GO:0006898(receptor-mediated endocytosis);GO:0009986(cell surface);GO:0016020(membrane);GO:0016021(integral component of membrane);GO:0030246(carbohydrate binding);GO:0038023(signaling receptor activity);GO:00…	04145(Phagosome);05152(Tuberculosis);05152(Tuberculosis)	NA	NA	phospholipase A2 receptor 1 [Source:HGNC Symbol;Acc:HGNC:9042]	protein_coding;processed_transcript	DOID:10952(nephritis);DOID:10976(membranous_glomerulonephritis);DOID:18(urinary_system_disease);DOID:2921(glomerulonephritis);DOID:4(disease);DOID:557(kidney_disease);DOID:7(disease_of_anatomical_entity)	R-HSA-1602368(PG is hydrolyzed to 1-acyl LPG by PLA2[16]);R-HSA-1602374(PS is hydrolyzed to 1-acyl LPS by PLA2[15]);R-HSA-1602377(PI is hydrolyzed to 1-acyl LPI by PLA2[15]);R-HSA-1602398(PE is hydrolyzed to 1-acyl LPE by PLA2[16]);R-HSA-1602417(PC is hydrolyzed to 1-acyl LPC by PLA2[16]);R-HSA-1602446(PA is hydrolyzed to 1-acyl LPA by PLA2[15])	1.79375	1.82283	1.80177	2.26758	2.01084	1.9922	0.864086	-0.210754	0.0170719	0.99934	down	no
ENSG00000130821	SLC6A8	6535	ENST00000466243;ENST00000476466;ENST00000253122;ENST00000485324;ENST00000413787;ENST00000430077;ENST00000429147;ENST00000442457;ENST00000675713;ENST00000457723	GO:0003674(molecular_function);GO:0005308(creatine transmembrane transporter activity);GO:0005309(creatine:sodium symporter activity);GO:0005886(plasma membrane);GO:0005887(integral component of plasma membrane);GO:0006600(creatine metabolic process);GO:0006811(ion transport);GO:0006814(sodium ion transport);GO:0006836(neurotransmitter transport);GO:0006936(muscle contraction);GO:0015293(symporte…	NA	NA	NA	solute carrier family 6 member 8 [Source:HGNC Symbol;Acc:HGNC:11055]	processed_transcript;protein_coding;retained_intron	DOID:0060037(developmental_disorder_of_mental_health);DOID:0060038(specific_developmental_disorder);DOID:0060043(sexual_disorder);DOID:0060044(paraphilia_disorder);DOID:10236(exhibitionism);DOID:1059(intellectual_disability);DOID:12336(male_infertility);DOID:150(disease_of_mental_health);DOID:15(reproductive_system_disease);DOID:1826(epilepsy_syndrome);DOID:225(syndrome);DOID:331(central_nervous_…	R-HSA-200396(Creatine transport across the plasma membrane)	96.4831	92.7651	84.6487	74.7168	91.2069	77.1816	1.12666	0.172051	0.0170893	0.99934	up	no
ENSG00000228544	CCDC183-AS1	100131193	ENST00000414656	NA	NA	NA	NA	CCDC183 antisense RNA 1 [Source:HGNC Symbol;Acc:HGNC:44105]	lncRNA	NA	NA	2.61934	2.16932	2.83987	1.6506	1.95114	2.00422	1.36079	0.444445	0.0171029	0.99934	up	no
ENSG00000120896	SORBS3	10174	ENST00000521554;ENST00000523900;ENST00000240123;ENST00000522315;ENST00000521787;ENST00000517500;ENST00000519127;ENST00000520207;ENST00000524057;ENST00000523965;ENST00000520574;ENST00000522721;ENST00000517535;ENST00000522037;ENST00000523941;ENST00000523402;ENST00000523348;ENST00000519453;ENST00000523740	GO:0000122(negative regulation of transcription by RNA polymerase II);GO:0000165(MAPK cascade);GO:0005200(structural constituent of cytoskeleton);GO:0005515(protein binding);GO:0005634(nucleus);GO:0005737(cytoplasm);GO:0005829(cytosol);GO:0005856(cytoskeleton);GO:0005925(focal adhesion);GO:0007015(actin filament organization);GO:0007155(cell adhesion);GO:0017166(vinculin binding);GO:0030054(cell …	NA	NA	NA	sorbin and SH3 domain containing 3 [Source:HGNC Symbol;Acc:HGNC:30907]	processed_transcript;protein_coding;retained_intron;nonsense_mediated_decay	DOID:0050687(cell_type_cancer);DOID:14566(disease_of_cellular_proliferation);DOID:162(cancer);DOID:1749(squamous_cell_carcinoma);DOID:305(carcinoma);DOID:4(disease)	R-HSA-445699(ATP Hydrolysis By Myosin);R-HSA-445700(Myosin Binds ATP);R-HSA-445704(Calcium Binds Caldesmon);R-HSA-445705(Release Of ADP From Myosin)	2.69111	3.01592	2.84999	2.09688	2.71386	2.14482	1.23024	0.29894	0.0171815	0.99934	up	no
ENSG00000237296	SMG1P1	641298	ENST00000691423;ENST00000431681;ENST00000418592;ENST00000446662;ENST00000308347;ENST00000691795;ENST00000381231;ENST00000701708;ENST00000309865;ENST00000337787	NA	NA	NA	NA	SMG1 pseudogene 1 [Source:HGNC Symbol;Acc:HGNC:44186]	processed_transcript;transcribed_unprocessed_pseudogene	NA	NA	6.90306	6.99968	6.48669	7.05488	7.86473	8.24858	0.880062	-0.184323	0.0172837	0.99934	down	no
ENSG00000166136	NDUFB8	4714	ENST00000529437;ENST00000299166;ENST00000370320;ENST00000466088;ENST00000370322;ENST00000464651;ENST00000531189;ENST00000531418	GO:0005739(mitochondrion);GO:0005743(mitochondrial inner membrane);GO:0005747(mitochondrial respiratory chain complex I);GO:0005759(mitochondrial matrix);GO:0005783(endoplasmic reticulum);GO:0006120(mitochondrial electron transport, NADH to ubiquinone);GO:0008137(NADH dehydrogenase (ubiquinone) activity);GO:0009060(aerobic respiration);GO:0016020(membrane);GO:0016021(integral component of membran…	00190(Oxidative phosphorylation);01100(Metabolic pathways);04714(Thermogenesis);04723(Retrograde endocannabinoid signaling);04932(Non-alcoholic fatty liver disease);05010(Alzheimer disease);05012(Parkinson disease);05014(Amyotrophic lateral sclerosis);05016(Huntington disease);05020(Prion disease);05022(Pathways of neurodegeneration - multiple diseases);05022(Pathways of neurodegeneration - multi…	NA	NA	NADH:ubiquinone oxidoreductase subunit B8 [Source:HGNC Symbol;Acc:HGNC:7703]	retained_intron;protein_coding	DOID:14566(disease_of_cellular_proliferation);DOID:162(cancer);DOID:4(disease)	R-HSA-1299476(MPP cleaves targeting peptide (presequence) of inner membrane precursors);R-HSA-1299482(TIMM23 SORT inserts proteins into inner membrane);R-HSA-1299487(Precursor proteins enter TIMM23 SORT);R-HSA-163217(Complex I oxidises NADH to NAD+, reduces CoQ to QH2);R-HSA-6799178(Intermediate 1 binds HP subcomplex to form Intermediate 2);R-HSA-6799179(Peripheral arm subunits bind the 815kDa co…	21.6115	20.4297	20.4346	17.9366	16.7635	19.6386	1.14975	0.201316	0.0173145	0.99934	up	no
ENSG00000132471	WBP2	23558	ENST00000588373;ENST00000586257;ENST00000592802;ENST00000587642;ENST00000591831;ENST00000591399;ENST00000254806;ENST00000589241;ENST00000416574;ENST00000433525;ENST00000590221;ENST00000585462;ENST00000590450;ENST00000589236;ENST00000589834;ENST00000593002;ENST00000587374;ENST00000626827;ENST00000589642	GO:0000785(chromatin);GO:0000978(RNA polymerase II cis-regulatory region sequence-specific DNA binding);GO:0003713(transcription coactivator activity);GO:0005515(protein binding);GO:0005634(nucleus);GO:0005654(nucleoplasm);GO:0005737(cytoplasm);GO:0005829(cytosol);GO:0030331(nuclear estrogen receptor binding);GO:0031490(chromatin DNA binding);GO:0032570(response to progesterone);GO:0033148(positi…	NA	NA	NA	WW domain binding protein 2 [Source:HGNC Symbol;Acc:HGNC:12738]	nonsense_mediated_decay;protein_coding;retained_intron;processed_transcript	NA	NA	20.8276	20.4908	20.5692	18.3925	18.9908	18.9572	1.09846	0.135477	0.0173656	0.99934	up	no
ENSG00000196611	MMP1	4312	ENST00000315274;ENST00000681643	GO:0004175(endopeptidase activity);GO:0004222(metalloendopeptidase activity);GO:0004252(serine-type endopeptidase activity);GO:0005576(extracellular region);GO:0006508(proteolysis);GO:0008233(peptidase activity);GO:0008237(metallopeptidase activity);GO:0008270(zinc ion binding);GO:0016787(hydrolase activity);GO:0022617(extracellular matrix disassembly);GO:0030198(extracellular matrix organization…	03320(PPAR signaling pathway);04657(IL-17 signaling pathway);04926(Relaxin signaling pathway);05171(Coronavirus disease - COVID-19);05200(Pathways in cancer);05219(Bladder cancer);05323(Rheumatoid arthritis);05323(Rheumatoid arthritis)	K01388	EC:3.4.24.7	matrix metallopeptidase 1 [Source:HGNC Symbol;Acc:HGNC:7155]	protein_coding;retained_intron	DOID:0014667(disease_of_metabolism);DOID:0050013(carbohydrate_metabolism_disease);DOID:0050117(disease_by_infectious_agent);DOID:0050155(sensory_system_disease);DOID:0050161(lower_respiratory_tract_disease);DOID:0050338(primary_bacterial_infectious_disease);DOID:0050589(inflammatory_bowel_disease);DOID:0050615(respiratory_system_cancer);DOID:0050686(organ_system_cancer);DOID:0050687(cell_type_can…	R-HSA-1454757(Gelatin degradation by MMP1, 2, 3, 7, 8, 9, 12, 13);R-HSA-1454781(MMP1,3,13 (2, 7-12, 19) binding by Alpha-2 macroglubulin);R-HSA-1454822(Collagen type I degradation by MMP1,2,8,13, PRSS2);R-HSA-1474197(Collagen type II degradation by MMP1,3,8,13,PRSS2);R-HSA-1474213(Collagen type III degradation by MMP1,8,9,13);R-HSA-1564120(Collagen type VII degradation by MMP1,2,3);R-HSA-1564143(…	0	0.19808	0.0353707	0.01262	0	0	18.4984	4.20933	0.017391	0.99934	up	yes
ENSG00000118407	FILIP1	27145	ENST00000393004	GO:0005730(nucleolus);GO:0005737(cytoplasm);GO:0005829(cytosol);GO:0005856(cytoskeleton);GO:0005886(plasma membrane);GO:0015629(actin cytoskeleton)	NA	NA	NA	filamin A interacting protein 1 [Source:HGNC Symbol;Acc:HGNC:21015]	protein_coding	NA	R-HSA-9693250(RHOD binds effectors at the Golgi membrane)	0	0	0	0.0172879	0	0.0184541	0.00839348	-6.89651	0.0174963	0.99934	down	yes
ENSG00000255150	EID3	493861	ENST00000527879	GO:0000724(double-strand break repair via homologous recombination);GO:0000781(chromosome, telomeric region);GO:0005515(protein binding);GO:0005634(nucleus);GO:0005654(nucleoplasm);GO:0005694(chromosome);GO:0005730(nucleolus);GO:0005737(cytoplasm);GO:0006281(DNA repair);GO:0006310(DNA recombination);GO:0006974(cellular response to DNA damage stimulus);GO:0016925(protein sumoylation);GO:0030915(Sm…	NA	NA	NA	EP300 interacting inhibitor of differentiation 3 [Source:HGNC Symbol;Acc:HGNC:32961]	protein_coding	NA	R-HSA-3108212(SMC5-SMC6 Complex SUMOylates Cohesin with SUMO1)	0.506281	0.720278	0.420899	0.964529	1.25888	0.848078	0.536371	-0.898696	0.0174972	0.99934	down	no
ENSG00000164442	CITED2	10370	ENST00000536159;ENST00000537332;ENST00000367651	GO:0000122(negative regulation of transcription by RNA polymerase II);GO:0000785(chromatin);GO:0001568(blood vessel development);GO:0001570(vasculogenesis);GO:0001666(response to hypoxia);GO:0001701(in utero embryonic development);GO:0001829(trophectodermal cell differentiation);GO:0001841(neural tube formation);GO:0001843(neural tube closure);GO:0001889(liver development);GO:0001892(embryonic pl…	04137(Mitophagy - animal);04137(Mitophagy - animal)	NA	NA	Cbp/p300 interacting transactivator with Glu/Asp rich carboxy-terminal domain 2 [Source:HGNC Symbol;Acc:HGNC:1987]	protein_coding	DOID:0050686(organ_system_cancer);DOID:10155(intestinal_cancer);DOID:14566(disease_of_cellular_proliferation);DOID:1612(breast_cancer);DOID:162(cancer);DOID:219(colon_cancer);DOID:3119(gastrointestinal_system_cancer);DOID:4(disease);DOID:5093(thoracic_cancer);DOID:5672(large_intestine_cancer);DOID:9256(colorectal_cancer)	R-HSA-1234167(Formation of HIF:CBP:p300 complex at promoters);R-HSA-8864307(TFAP2 homo- and heterodimers bind CITED and EP300/CREBBP);R-HSA-8864718(TFAP2A,TFAP2C homodimers:CITED2 binds PITX2 gene promoter);R-HSA-8864729(PITX2 gene expression is stimulated by TFAP2A,TFAP2C homodimers:CITED2);R-HSA-9621242(CITED2 gene expression is stimulated by FOXO1,FOXO3)	20.4072	20.3115	20.1469	15.5989	19.8266	17.2426	1.15564	0.208696	0.0175392	0.99934	up	no
ENSG00000237441	RGL2	5863	ENST00000471319;ENST00000483151;ENST00000478610;ENST00000497454;ENST00000485077;ENST00000460988;ENST00000425946;ENST00000476616;ENST00000494550;ENST00000437840	GO:0005085(guanyl-nucleotide exchange factor activity);GO:0005515(protein binding);GO:0005575(cellular_component);GO:0005829(cytosol);GO:0005886(plasma membrane);GO:0007165(signal transduction);GO:0007264(small GTPase mediated signal transduction);GO:0007265(Ras protein signal transduction);GO:0010667(negative regulation of cardiac muscle cell apoptotic process);GO:0014068(positive regulation of …	04014(Ras signaling pathway);04014(Ras signaling pathway)	NA	NA	ral guanine nucleotide dissociation stimulator like 2 [Source:HGNC Symbol;Acc:HGNC:9769]	processed_transcript;retained_intron;protein_coding	NA	R-HSA-9660557(RAS:GTP binds RAL GDS proteins)	15.931	15.1056	15.9264	14.1041	14.1135	13.7838	1.11813	0.161083	0.0175504	0.99934	up	no
ENSG00000100243	CYB5R3	1727	ENST00000691295;ENST00000693646;ENST00000689795;ENST00000690835;ENST00000691918;ENST00000466276;ENST00000688117;ENST00000692152;ENST00000688004;ENST00000352397;ENST00000685184;ENST00000687198;ENST00000407332;ENST00000690993;ENST00000407623;ENST00000693716;ENST00000693639;ENST00000692344;ENST00000686523;ENST00000684963;ENST00000686129;ENST00000470741;ENST00000687183;ENST00000689239;ENST00000689001	GO:0004128(cytochrome-b5 reductase activity, acting on NAD(P)H);GO:0005515(protein binding);GO:0005576(extracellular region);GO:0005737(cytoplasm);GO:0005739(mitochondrion);GO:0005741(mitochondrial outer membrane);GO:0005783(endoplasmic reticulum);GO:0005789(endoplasmic reticulum membrane);GO:0005811(lipid droplet);GO:0005833(hemoglobin complex);GO:0006629(lipid metabolic process);GO:0006694(ster…	00520(Amino sugar and nucleotide sugar metabolism);00520(Amino sugar and nucleotide sugar metabolism)	K00326	EC:1.6.2.2	cytochrome b5 reductase 3 [Source:HGNC Symbol;Acc:HGNC:2873]	nonsense_mediated_decay;retained_intron;protein_coding;processed_transcript	DOID:10783(methemoglobinemia);DOID:2355(anemia);DOID:2860(hemoglobinopathy);DOID:2914(immune_system_disease);DOID:4(disease);DOID:583(hemolytic_anemia);DOID:589(congenital_hemolytic_anemia);DOID:720(normocytic_anemia);DOID:74(hematopoietic_system_disease);DOID:7(disease_of_anatomical_entity)	R-HSA-198824(CYB5R3:FAD reduces CYB5A:ferriheme to CYB5A:heme);R-HSA-6798751(Exocytosis of azurophil granule lumen proteins);R-HSA-8936442(MARC1,MARC2 reduce N-hydroxylated compounds)	7.65133	7.43009	7.45448	6.38442	6.78337	7.0503	1.11464	0.156578	0.0175525	0.99934	up	no
ENSG00000155269	GPR78	27201	ENST00000514302;ENST00000382487	GO:0004930(G protein-coupled receptor activity);GO:0005515(protein binding);GO:0005886(plasma membrane);GO:0007165(signal transduction);GO:0007186(G protein-coupled receptor signaling pathway);GO:0007189(adenylate cyclase-activating G protein-coupled receptor signaling pathway);GO:0016020(membrane);GO:0016021(integral component of membrane);GO:0016021(integral component of membrane)	NA	NA	NA	G protein-coupled receptor 78 [Source:HGNC Symbol;Acc:HGNC:4528]	nonsense_mediated_decay;protein_coding	NA	NA	0.00822512	0.0203591	0	0	0	0	95.2807	6.57411	0.0175899	0.99934	up	yes
ENSG00000243279	PRAF2	11230	ENST00000376386;ENST00000553851	GO:0005515(protein binding);GO:0005768(endosome);GO:0010008(endosome membrane);GO:0015031(protein transport);GO:0015813(L-glutamate transmembrane transport);GO:0016020(membrane);GO:0016021(integral component of membrane);GO:0016021(integral component of membrane)	NA	NA	NA	PRA1 domain family member 2 [Source:HGNC Symbol;Acc:HGNC:28911]	protein_coding	DOID:0050686(organ_system_cancer);DOID:1192(peripheral_nervous_system_neoplasm);DOID:14566(disease_of_cellular_proliferation);DOID:162(cancer);DOID:2621(autonomic_nervous_system_neoplasm);DOID:3093(nervous_system_cancer);DOID:4(disease);DOID:769(neuroblastoma)	NA	1.21956	2.30687	1.31146	0.933821	1.0387	0.948195	1.65641	0.728056	0.0175996	0.99934	up	no
ENSG00000107819	SFXN3	81855	ENST00000489434;ENST00000465383;ENST00000487721;ENST00000466982;ENST00000393459;ENST00000698791;ENST00000470252	GO:0005739(mitochondrion);GO:0006730(one-carbon metabolic process);GO:0006811(ion transport);GO:0006865(amino acid transport);GO:0015075(ion transmembrane transporter activity);GO:0016020(membrane);GO:0016021(integral component of membrane);GO:0022857(transmembrane transporter activity);GO:0022889(serine transmembrane transporter activity);GO:0031305(integral component of mitochondrial inner memb…	NA	NA	NA	sideroflexin 3 [Source:HGNC Symbol;Acc:HGNC:16087]	nonsense_mediated_decay;processed_transcript;protein_coding	NA	NA	12.7021	12.8968	13.0043	11.1647	11.7951	11.6365	1.11582	0.158103	0.0176134	0.99934	up	no
ENSG00000118960	HS1BP3	64342	ENST00000406618;ENST00000304031;ENST00000402541;ENST00000445102;ENST00000651498;ENST00000446825;ENST00000458740;ENST00000631166;ENST00000415264	GO:0005515(protein binding);GO:0005739(mitochondrion);GO:0005783(endoplasmic reticulum);GO:0035091(phosphatidylinositol binding);GO:0042981(regulation of apoptotic process);GO:0042981(regulation of apoptotic process)	NA	NA	NA	HCLS1 binding protein 3 [Source:HGNC Symbol;Acc:HGNC:24979]	protein_coding;nonsense_mediated_decay	DOID:1289(neurodegenerative_disease);DOID:14330(Parkinson's_disease);DOID:331(central_nervous_system_disease);DOID:480(movement_disease);DOID:4990(essential_tremor);DOID:4(disease);DOID:7(disease_of_anatomical_entity);DOID:863(nervous_system_disease);DOID:936(brain_disease)	NA	2.30902	2.17383	1.94216	1.78935	1.96489	1.75595	1.16602	0.221595	0.0176364	0.99934	up	no
ENSG00000116406	EDEM3	80267	ENST00000693477;ENST00000685249;ENST00000685596;ENST00000466392;ENST00000318130;ENST00000687113;ENST00000474725;ENST00000689946;ENST00000439962;ENST00000692182;ENST00000687397;ENST00000689766;ENST00000690028;ENST00000466606	GO:0004559(alpha-mannosidase activity);GO:0004571(mannosyl-oligosaccharide 1,2-alpha-mannosidase activity);GO:0005509(calcium ion binding);GO:0005783(endoplasmic reticulum);GO:0005788(endoplasmic reticulum lumen);GO:0005975(carbohydrate metabolic process);GO:0006486(protein glycosylation);GO:0006986(response to unfolded protein);GO:0016020(membrane);GO:0016787(hydrolase activity);GO:0036508(prote…	04141(Protein processing in endoplasmic reticulum);04141(Protein processing in endoplasmic reticulum)	NA	NA	ER degradation enhancing alpha-mannosidase like protein 3 [Source:HGNC Symbol;Acc:HGNC:16787]	retained_intron;nonsense_mediated_decay;protein_coding;processed_transcript	NA	R-HSA-6782685(EDEM1,3 hydrolyse (GlcNAc)2 (Man)8b to (GlcNAc)2 (Man)5)	4.40753	4.63273	4.34927	4.9787	4.85318	4.91098	0.908204	-0.138911	0.017694	0.99934	down	no
ENSG00000137054	POLR1E	64425	ENST00000377792;ENST00000377798;ENST00000442009	GO:0000428(DNA-directed RNA polymerase complex);GO:0001179(RNA polymerase I general transcription initiation factor binding);GO:0001188(RNA polymerase I preinitiation complex assembly);GO:0001650(fibrillar center);GO:0003677(DNA binding);GO:0005515(protein binding);GO:0005634(nucleus);GO:0005654(nucleoplasm);GO:0005730(nucleolus);GO:0005736(RNA polymerase I complex);GO:0006351(DNA-templated trans…	03020(RNA polymerase);03020(RNA polymerase)	NA	NA	RNA polymerase I subunit E [Source:HGNC Symbol;Acc:HGNC:17631]	protein_coding;nonsense_mediated_decay	NA	R-HSA-427366(Transcription of intergenic spacer of the rRNA gene);R-HSA-5250930(B-WICH recruits histone acetyltransferases);R-HSA-5250938(B-WICH:histone acetyltransferase acetylates histone H3 at lysine-9);R-HSA-5250947(B-WICH complex binds rDNA promoter);R-HSA-73757(Binding of RRN3 to RNA Polymerase I);R-HSA-73758(Recruitment of Active RNA Polymerase I to SL1:phos.UBF-1:rDNA Promoter);R-HSA-7376…	5.49366	5.60593	5.13451	5.76346	7.07779	6.8523	0.824336	-0.278696	0.0176982	0.99934	down	no
ENSG00000107159	CA9	768	ENST00000378357;ENST00000493245;ENST00000485665	GO:0001666(response to hypoxia);GO:0002009(morphogenesis of an epithelium);GO:0004089(carbonate dehydratase activity);GO:0005515(protein binding);GO:0005634(nucleus);GO:0005730(nucleolus);GO:0005886(plasma membrane);GO:0006730(one-carbon metabolic process);GO:0008270(zinc ion binding);GO:0009410(response to xenobiotic stimulus);GO:0016020(membrane);GO:0016021(integral component of membrane);GO:00…	00910(Nitrogen metabolism);01100(Metabolic pathways);01100(Metabolic pathways)	K01672	EC:4.2.1.1	carbonic anhydrase 9 [Source:HGNC Symbol;Acc:HGNC:1383]	protein_coding;processed_transcript	DOID:0050615(respiratory_system_cancer);DOID:0050686(organ_system_cancer);DOID:0050687(cell_type_cancer);DOID:0060072(benign_neoplasm);DOID:0060084(cell_type_benign_neoplasm);DOID:11054(urinary_bladder_cancer);DOID:1115(sarcoma);DOID:120(female_reproductive_organ_cancer);DOID:1245(vulva_cancer);DOID:1294(vulva_carcinoma);DOID:1324(lung_cancer);DOID:14566(disease_of_cellular_proliferation);DOID:16…	R-HSA-1235035(Expression of Carbonic Anhydrase IX (CA9));R-HSA-1475017(Carbonic anhydrase dehydrates bicarbonate (plasma membrane));R-HSA-1475025(Carbonic anhydrase hydrates carbon dioxide (plasma membrane))	92.5421	87.2705	77.2054	70.6055	84.3728	69.6804	1.14404	0.194134	0.0177914	0.99934	up	no
ENSG00000105270	CLIP3	25999	ENST00000593074;ENST00000360535;ENST00000586457;ENST00000590559;ENST00000585466	GO:0001934(positive regulation of protein phosphorylation);GO:0005515(protein binding);GO:0005634(nucleus);GO:0005737(cytoplasm);GO:0005794(Golgi apparatus);GO:0005795(Golgi stack);GO:0005802(trans-Golgi network);GO:0005829(cytosol);GO:0005886(plasma membrane);GO:0008017(microtubule binding);GO:0010828(positive regulation of glucose transmembrane transport);GO:0016020(membrane);GO:0018230(peptidy…	NA	NA	NA	CAP-Gly domain containing linker protein 3 [Source:HGNC Symbol;Acc:HGNC:24314]	protein_coding;retained_intron	NA	R-HSA-5357845(RIPK1 is deubiquitinated);R-HSA-5357928(CLIP3 and CYLD bind TNF signaling complex)	1.24502	2.35878	1.39843	1.34675	1.15408	0.806187	1.51261	0.597041	0.0178013	0.99934	up	no
ENSG00000092148	HECTD1	25831	ENST00000692014;ENST00000687002;ENST00000611816;ENST00000692132;ENST00000686883;ENST00000556281;ENST00000556474;ENST00000557695;ENST00000556224;ENST00000399332;ENST00000689382;ENST00000691123;ENST00000557321;ENST00000553616;ENST00000693537;ENST00000553957;ENST00000554882;ENST00000556004;ENST00000554850;ENST00000555843;ENST00000692835;ENST00000553700;ENST00000554471;ENST00000555915;ENST00000691390…	GO:0000209(protein polyubiquitination);GO:0001779(natural killer cell differentiation);GO:0001843(neural tube closure);GO:0001892(embryonic placenta development);GO:0003170(heart valve development);GO:0003281(ventricular septum development);GO:0004842(ubiquitin-protein transferase activity);GO:0005515(protein binding);GO:0006511(ubiquitin-dependent protein catabolic process);GO:0016567(protein ub…	NA	K12231	EC:2.3.2.26	HECT domain E3 ubiquitin protein ligase 1 [Source:HGNC Symbol;Acc:HGNC:20157]	retained_intron;protein_coding;processed_transcript;nonsense_mediated_decay	NA	R-HSA-983140(Transfer of Ub from E2 to substrate and release of E2);R-HSA-983147(Release of E3 from polyubiquitinated substrate);R-HSA-983156(Polyubiquitination of substrate);R-HSA-983157(Interaction of E3 with substrate and E2-Ub complex)	4.77777	4.75965	4.50979	5.26404	4.95119	5.28608	0.906195	-0.142106	0.0178159	0.99934	down	no
ENSG00000234745	HLA-B	3106	ENST00000696560;ENST00000463574;ENST00000434333;ENST00000497377;ENST00000696558;ENST00000474381;ENST00000481849;ENST00000498007;ENST00000412585;ENST00000640094	GO:0000139(Golgi membrane);GO:0001916(positive regulation of T cell mediated cytotoxicity);GO:0002250(adaptive immune response);GO:0002376(immune system process);GO:0002474(antigen processing and presentation of peptide antigen via MHC class I);GO:0002486(antigen processing and presentation of endogenous peptide antigen via MHC class I via ER pathway, TAP-independent);GO:0002667(regulation of T c…	04144(Endocytosis);04145(Phagosome);04218(Cellular senescence);04514(Cell adhesion molecules);04612(Antigen processing and presentation);04650(Natural killer cell mediated cytotoxicity);04940(Type I diabetes mellitus);05163(Human cytomegalovirus infection);05165(Human papillomavirus infection);05166(Human T-cell leukemia virus 1 infection);05167(Kaposi sarcoma-associated herpesvirus infection);05…	NA	NA	major histocompatibility complex, class I, B [Source:HGNC Symbol;Acc:HGNC:4932]	protein_coding;retained_intron;nonsense_mediated_decay	DOID:0014667(disease_of_metabolism);DOID:0050013(carbohydrate_metabolism_disease);DOID:0050117(disease_by_infectious_agent);DOID:0050155(sensory_system_disease);DOID:0050338(primary_bacterial_infectious_disease);DOID:0050686(organ_system_cancer);DOID:0050700(cardiomyopathy);DOID:0050828(artery_disease);DOID:0060005(autoimmune_disease_of_endocrine_system);DOID:0060031(autoimmune_disease_of_gastroi…	R-HSA-1015702(Expression of IFN-induced genes);R-HSA-1031716(Expression of IFNG-stimulated genes);R-HSA-1236943(Loading of antigen peptide onto MHC class I molecule);R-HSA-1236954(Trimming of peptides by IRAP in endocytic vesicles);R-HSA-1236964(Translocation of peptide bound MHC class I complex to cell surface);R-HSA-1236965(Export of peptide loaded MHC class I complex to PM);R-HSA-1236971(Pepti…	242.365	210.299	234.207	204.362	213.795	201.252	1.10891	0.149145	0.0178908	0.99934	up	no
ENSG00000270106	TSNAX-DISC1	100303453	ENST00000602962;ENST00000602885;ENST00000602567	GO:0043565(sequence-specific DNA binding);GO:0043565(sequence-specific DNA binding)	NA	NA	NA	TSNAX-DISC1 readthrough (NMD candidate) [Source:HGNC Symbol;Acc:HGNC:49177]	nonsense_mediated_decay	NA	NA	0.00255581	0	0.00577939	0.000363563	0.0671053	0.0588617	0.0659793	-3.92184	0.0179098	0.99934	down	yes
[truncated: 33,924 more rows]

## Sheet: GSEA
NAME	SIZE	ES	NES	NOM.pval	FDR.qval
DEFENSE_RESPONSE_TO_PROTOZOAN	24	0.66587377	1.8436977	0.003514939	1.0000000
ADENYLATE_CYCLASE_ACTIVATING_G_PROTEIN_COUPLED_RECEPTOR_SIGNALING_PATHWAY	89	0.51441634	1.8012124	0.000000000	1.0000000
HIGH_DENSITY_LIPOPROTEIN_PARTICLE	21	0.67834220	1.7837516	0.005444646	1.0000000
TROPOMYOSIN_BINDING	16	0.71661174	1.7835084	0.003577817	0.7535210
AORTIC_VALVE_MORPHOGENESIS	30	0.63103820	1.7829303	0.001718213	0.6062896
MAST_CELL_DEGRANULATION	17	0.68454350	1.7748395	0.005357143	0.5651783
ENDOCARDIAL_CUSHION_MORPHOGENESIS	17	0.69432974	1.7632283	0.007285975	0.5590438
COCHLEA_MORPHOGENESIS	21	0.67231870	1.7569536	0.001773050	0.5354086
NEGATIVE_REGULATION_OF_INTERLEUKIN_2_PRODUCTION	22	0.63962730	1.7549593	0.007029877	0.4863889
CHEMOTAXIS	129	0.47387480	1.7525718	0.000000000	0.4510108
SULFUR_COMPOUND_METABOLIC_PROCESS	16	0.70096830	1.7473313	0.003787879	0.4345690
[truncated: 2,830 more rows]
