# Supplementary material for: Platelet-derived exosomal LINC00183 facilitate colorectal cancer malignant progression driven by histone lactylation through stabilizing ENO1
Source: Cell Death Dis. 2025 Aug 7;16(1):593. doi: 10.1038/s41419-025-07914-4 (PMC12331901; doi:10.1038/s41419-025-07914-4)
Supplement: Supplementary file 13 — Supplementary File3 [file 41419_2025_7914_MOESM13_ESM.xlsx]

## Sheet: 上机结果
LLOQ（nmol/L）	ULOQ（nmol/L）	物质名称	测量浓度(H_OE1)	测量浓度(H_OE2)	测量浓度(H_OE3)	测量浓度(H_OE4)	测量浓度(H_NC1)	测量浓度(H_NC2)	测量浓度(H_NC3)	测量浓度(H_NC4)
154.495	9719.76	01_2-Aminobenzoic acid	NA	NA	NA	NA	NA	NA	NA	NA
21.8041	20168.8	02_2-Hydroxyglutaric acid	460.494	451.677	502.73	456.248	601.955	576.321	398.644	459.981
11.4009	20078.2	03_2-Isopropylmalic acid	NA	NA	NA	NA	NA	NA	NA	NA
90.9135	10345.1	04_2-Ketobutyric acid	128.835	118.187	125.985	116.375	129.402	115.45	141.712	130.503
45.8129	9971.57	05_3-Phosphoglyceric acid	14710.6	16163.6	13512.1	16144.4	7465.76	7989.85	4277.04	10837.5
129.751	9722.77	06_4-Hydroxyphenylpyruvic acid	106.073	109.504	122.875	142.038	124.244	111.524	120.781	113.269
217.659	50047.2	07_6-Phosphogluconic acid	284.921	397.202	519.607	576.381	225.396	200.572	1451.57	234.566
2.59118	10208.1	08_Adenosine diphosphate	NA	NA	NA	NA	NA	NA	NA	NA
11.5832	4992.15	09_Adenosine triphosphate	16354.3	16935.1	18584.3	18349.1	15385.5	14730.3	23591.4	18797
86.822	9925.91	10_alpha-Ketoglutaric acid	NA	NA	NA	NA	NA	NA	48.9481	NA
20.3304	10211	11_alpha-Ketoisovaleric acid	89.3003	80.6163	92.1474	73.8142	120.336	98.5475	85.4167	94.3677
85.8033	9928.73	12_cis-Aconitic acid	409.343	395.631	444.867	391.838	416.079	454.206	451.546	390.89
6.82103	23923.7	13_Citric acid	21662.9	21750.3	25077.7	22431	26254.4	25943.7	23911.9	24347.4
0.579762	10045.1	14_Cyclic 3',5'-AMP	8.0752	7.5377	7.6775	8.3375	8.7794	7.5986	6.7263	7.9361
86.128	19530.3	15_Cysteic acid	294.507	312.384	286.337	170.65	152.513	189.223	132.643	205.052
45.8271	9986.09	16_Dihydroxyacetone phosphate	4661.9	5539.79	5323.1	5912.87	3546.24	3317.18	1862.7	1516.75
54.8887	49949.2	17_Erythrose 4-phosphate	1482.71	1623.54	1910.1	1862.14	1356.87	1264.25	3355.82	1580.8
2.34308	11027.6	18_Flavin mononucleotide	15.5067	14.2808	14.9428	14.726	15.5529	15.3395	12.0364	17.9768
1.22157	9992.35	19_Flavine-adenine dinucleotide	259.53	271.912	297.087	288.206	353.525	338.54	252.866	304.266
440.756	49236.2	20_Fructose 1,6-bisphosphate	13665.5	16965.1	15524.1	18406.3	9544.34	9414.97	4952.55	3787.28
5.7757	19795.9	21_Fructose 6-phosphate	3210.58	3063.73	2857.33	3365.06	1698.57	2149.32	786.305	1288.47
367.905	20203.5	22_Fumaric acid	5577.86	5199.53	6090.16	5862.86	7547.27	7192.09	7744.17	7441.99
10.6794	10048.5	23_Galacturonic acid	NA	NA	NA	NA	NA	NA	NA	NA
2.81064	2456.05	24_Glucaric acid	70.6931	66.2008	77.0513	79.0794	92.4818	85.5924	66.3096	76.6159
1.1709	2377.33	25_Gluconic acid	446.735	428.064	518.614	599.073	477.81	424.696	499.864	421.163
1.37019	20419.7	26_Glucose 1-phosphate	686.456	709.375	774.842	762.217	768.551	762.526	582.653	609.49
2.63968	20291.6	27_Glucose 6-phosphate	20912.4	24742.4	21518.9	26445.5	12011.7	12104	2174.93	8682.3
2.74549	9540.36	28_Glucuronic acid	412.105	405.21	480.026	423.118	550.73	545.225	419.322	505.498
65.1909	9752.78	29_Glyceric acid	2555.09	2657.53	2177.49	2818.7	1323.86	1322.33	1425.73	1799.16
77.4831	9953.58	30_Glycerol 3-phosphate	2224.18	1934.21	2694.09	3056.18	2290.61	2489.97	15771	3472.94
20.4763	10114.6	31_Glycolic acid	461.055	434.107	467.54	373.097	378.455	433.281	442.079	421.754
46.728	10131.5	32_Glyoxylic acid	264.358	240.332	268.584	240.464	229.989	255.655	223.939	266.739
5.61574	10276	33_Guanosine diphosphate	5655.14	5909.58	7113.8	6604.85	7408.01	6902.98	5288.11	7064.5
5.41189	1248.64	34_Guanosine triphosphate	1743.85	1761.2	2058.59	1972.64	1756.81	1660.72	3018.41	2280.98
0.513686	9482.77	35_Hippuric acid	144.821	139.416	150.726	145.781	124.012	138.815	153.453	145.436
18.4026	10026.4	36_Homogentisic acid	NA	NA	NA	NA	NA	NA	NA	NA
22.5123	9969.94	37_INAoleacetic acid	411.685	401.703	448.425	397.763	428.16	459.443	458.228	393.003
11.5977	9962.49	38_Isocitric acid	300.92	287.793	330.819	292.829	354.783	353.119	336.922	346.491
128.981	19173.5	39_L-Lactic acid	337489	331344	336184	335153	306705	311624	337613	336840
2.11944	10044.8	40_Maleic acid	62.6647	56.9605	65.3079	54.5579	58.9114	53.1233	107.425	69.3632
4.05381	10165.1	41_Malic acid	12575.6	12135.7	13368.5	12832.7	16486.1	16528.8	10438	14831.4
5.56204	20024.2	42_Mannose 6-phosphate	1826.76	1897.55	1956.65	2299.16	1278.16	1561.88	1556.26	1325.92
11.4918	9991.3	43_Methylmalonic acid	22.3855	22.1809	22.2305	19.6553	24.495	24.9236	16.5454	21.5371
2.75443	20514.3	44_Mevalonic acid	12.6562	11.8207	12.9465	12.3724	11.9583	10.1619	14.1731	12.6804
1.09814	10068.5	45_Orotic acid	27.7549	27.2431	30.2675	28.6637	32.816	31.7299	29.1381	26.9831
11.3977	9991.92	46_Oxoadipic acid	NA	NA	7.0695	NA	7.4763	7.3359	7.6478	7.4741
92.5525	10189.8	47_Phosphoenolpyruvic acid	4578.84	4711.62	4245.32	5112.29	2014.4	2257.87	1276.45	3443.3
5.33156	10009	48_Picolinic acid	NA	NA	NA	NA	NA	NA	NA	NA
41.178	2442.69	49_Pyruvic acid	17236.7	11079.4	20600.5	16114.5	22313.7	18060.3	79381.4	27361.3
5.53543	10056.4	50_Quinolinic acid	3.7924	3.9168	3.9438	5.6948	4.4579	3.0232	5.2658	4.2745
46.2531	19994	51_Ribose 5-phosphate	5007.34	4461.71	5150.56	5132.12	5081.08	5576.35	7000.46	4959.72
133.233	20198.1	52_Ribulose 1,5-bisphosphate	971.379	719.87	1119.26	532.348	957.586	695.416	244.484	983.125
610.101	9672.38	53_Sedoheptulose 7-phosphate	28300	31026.5	32301.2	34703.4	26683.5	26793.8	20992.2	23964.2
6.07571	12244.3	54_Succinic acid	3049.85	2750.56	3158.32	2746.88	4588.53	4582.25	1892.99	3335.14
10.3109	10228.8	55_Ureidopropionic acid	25.1608	22.636	26.4237	22.9184	27.9895	30.0664	31.5021	28.7889
5.78931	10048.2	56_VanillylmaNAelic acid	NA	NA	NA	NA	NA	NA	NA	NA

## Sheet: 样本结果
物质名称	样本浓度(H_OE1)	样本浓度(H_OE2)	样本浓度(H_OE3)	样本浓度(H_OE4)	样本浓度(H_NC1)	样本浓度(H_NC2)	样本浓度(H_NC3)	样本浓度(H_NC4)
01_2-Aminobenzoic acid	NA	NA	NA	NA	NA	NA	NA	NA
02_2-Hydroxyglutaric acid	0.209315	0.18978	0.228514	0.191701	0.242724	0.239734	0.160744	0.19134
03_2-Isopropylmalic acid	NA	NA	NA	NA	NA	NA	NA	NA
04_2-Ketobutyric acid	0.0585614	0.0496583	0.057266	0.0488971	0.0521783	0.0480241	0.0571417	0.0542857
05_3-Phosphoglyceric acid	6.68663	6.79141	6.14185	6.78337	3.01039	3.32357	1.72461	4.50811
06_4-Hydroxyphenylpyruvic acid	0.0482151	0.0460102	0.0558522	0.05968	0.0500985	0.0463908	0.0487021	0.0471168
07_6-Phosphogluconic acid	0.129509	0.166892	0.236185	0.242177	0.0908855	0.0834327	0.58531	0.0975734
08_Adenosine diphosphate	NA	NA	NA	NA	NA	NA	NA	NA
09_Adenosine triphosphate	7.43378	7.11561	8.4474	7.70972	6.20383	6.1274	9.51264	7.81904
10_alpha-Ketoglutaric acid	NA	NA	NA	NA	NA	NA	0.0197371	NA
11_alpha-Ketoisovaleric acid	0.040591	0.0338724	0.0418852	0.0310144	0.0485225	0.0409931	0.0344422	0.0392545
12_cis-Aconitic acid	0.186065	0.166232	0.202212	0.164638	0.167774	0.188938	0.182075	0.1626
13_Citric acid	9.84676	9.1388	11.399	9.42477	10.5865	10.7919	9.64189	10.1279
14_Cyclic 3',5'-AMP	0.00367055	0.0031671	0.00348977	0.00350315	0.00354008	0.00316082	0.00271222	0.00330121
15_Cysteic acid	0.133867	0.131254	0.130153	0.0717018	0.0614971	0.0787118	0.0534849	0.085296
16_Dihydroxyacetone phosphate	2.11905	2.32764	2.41959	2.4844	1.42994	1.37986	0.751089	0.630928
17_Erythrose 4-phosphate	0.673961	0.682158	0.868225	0.782413	0.547126	0.525895	1.35315	0.657572
18_Flavin mononucleotide	0.0070485	0.00600034	0.00679218	0.00618739	0.00627133	0.00638082	0.00485339	0.00747787
19_Flavine-adenine dinucleotide	0.117968	0.114249	0.13504	0.121095	0.14255	0.140824	0.101962	0.126567
20_Fructose 1,6-bisphosphate	6.21159	7.12818	7.05639	7.73372	3.84852	3.91638	1.997	1.57541
21_Fructose 6-phosphate	1.45936	1.28728	1.29879	1.41389	0.684909	0.89406	0.317058	0.535969
22_Fumaric acid	2.53539	2.18467	2.76826	2.46339	3.04325	2.99172	3.12265	3.09567
23_Galacturonic acid	NA	NA	NA	NA	NA	NA	NA	NA
24_Glucaric acid	0.0321332	0.0278155	0.0350233	0.0332266	0.037291	0.0356042	0.0267377	0.0318702
25_Gluconic acid	0.203061	0.179859	0.235733	0.251711	0.192665	0.176662	0.201558	0.175193
26_Glucose 1-phosphate	0.312026	0.298057	0.352201	0.320259	0.3099	0.31719	0.234941	0.253532
27_Glucose 6-phosphate	9.50565	10.396	9.78133	11.1116	4.84344	5.03496	0.876988	3.6116
28_Glucuronic acid	0.18732	0.170256	0.218194	0.177781	0.222069	0.226799	0.169082	0.210274
29_Glyceric acid	1.1614	1.11661	0.989766	1.18433	0.533815	0.550053	0.574892	0.748401
30_Glycerol 3-phosphate	1.01099	0.812693	1.22459	1.28411	0.923631	1.03576	6.35929	1.44465
31_Glycolic acid	0.20957	0.182398	0.212518	0.156763	0.152603	0.180234	0.178258	0.175439
32_Glyoxylic acid	0.120163	0.10098	0.122084	0.101035	0.0927377	0.106346	0.0902981	0.110956
33_Guanosine diphosphate	2.57052	2.48302	3.23355	2.77515	2.9871	2.87146	2.1323	2.93865
34_Guanosine triphosphate	0.792661	0.740002	0.935721	0.828838	0.708392	0.690814	1.2171	0.948827
35_Hippuric acid	0.0658275	0.0585781	0.0685118	0.0612527	0.0500049	0.0577435	0.0618762	0.0604974
36_Homogentisic acid	NA	NA	NA	NA	NA	NA	NA	NA
37_Indoleacetic acid	0.18713	0.168783	0.203829	0.167127	0.172645	0.191116	0.184769	0.163479
38_Isocitric acid	0.136782	0.120921	0.150372	0.123037	0.143058	0.146888	0.135856	0.144131
39_L-Lactic acid	153.404	139.22	152.811	140.821	123.671	129.627	136.134	140.117
40_Maleic acid	0.028484	0.023933	0.0296854	0.0229235	0.0237546	0.0220979	0.0433167	0.0288532
41_Malic acid	5.71619	5.09902	6.07659	5.39189	6.64763	6.87555	4.20887	6.16945
42_Mannose 6-phosphate	0.830345	0.797292	0.889386	0.966035	0.515386	0.6497	0.627525	0.551548
43_Methylmalonic acid	0.0101752	0.00931971	0.0101048	0.00825853	0.00987702	0.0103676	0.00667153	0.00895886
44_Mevalonic acid	0.00575282	0.00496668	0.00588477	0.00519849	0.0048219	0.00422708	0.00571496	0.00527471
45_Orotic acid	0.0126159	0.0114467	0.013758	0.0120436	0.0132323	0.0131988	0.0117492	0.0112243
46_Oxoadipic acid	NA	NA	0.00321341	NA	0.00301464	0.00305154	0.00308379	0.00310903
47_Phosphoenolpyruvic acid	2.08129	1.97967	1.92969	2.14802	0.812258	0.939212	0.514699	1.43232
48_Picolinic acid	NA	NA	NA	NA	NA	NA	NA	NA
49_Pyruvic acid	7.83488	4.6552	9.36385	6.7708	8.99747	7.51258	32.0086	11.3816
50_Quinolinic acid	0.00172382	0.00164571	0.00179264	0.00239277	0.00179754	0.00125757	0.00212331	0.00177808
51_Ribose 5-phosphate	2.27606	1.87467	2.34116	2.15635	2.04882	2.31961	2.82277	2.06311
52_Ribulose 1,5-bisphosphate	0.441536	0.302466	0.508756	0.223676	0.386123	0.289275	0.0985824	0.408954
53_Sedoheptulose 7-phosphate	12.8636	13.0363	14.6824	14.5813	10.7595	11.1455	8.46459	9.96846
54_Succinic acid	1.38629	1.1557	1.4356	1.15415	1.85021	1.90609	0.763302	1.38733
55_Ureidopropionic acid	0.0114367	0.00951092	0.0120108	0.00962958	0.0112861	0.0125068	0.0127025	0.0119754
56_Vanillylmandelic acid	NA	NA	NA	NA	NA	NA	NA	NA
固体取样量（mg）或液体取样体积（μL）或细胞计数（10^7细胞）	0.55	0.595	0.55	0.595	0.62	0.601	0.62	0.601
定容体积（μL）	200	200	200	200	200	200	200	200
样本实验浓缩系数CF	1.25	1.25	1.25	1.25	1.25	1.25	1.25	1.25
备注：
（1）固体样本结果单位nmol/g
（2）液体样本结果单位nmol/L
（3）细胞样本结果单位nmol/10^7细胞（不测BCA）
（4）单元格为"NA"表示未检出

## Sheet: H_NCvsH_OE
Pathway	Description	#.compounds.(all)	Compounds.(all)	#.compounds.(dem)	Compounds.(dem)	Total	Percent	Rich_factor	p_value	down_nums	up_nums2	DA_score
hsa01100	Metabolic pathways	46	C03196;C00109;C01179;C00345;C00002;C00141;C00417;C00158;C00575;C00506;C00111;C00279;C00061;C00016;C05378;C00085;C00122;C00818;C00257;C00103;C00092;C00191;C00258;C00093;C00160;C00048;C00035;C00044;C00954;C00311;C00186;C01384;C00149;C00275;C02170;C00418;C00295;C00322;C00074;C00022;C03722;C00117;C01182;C05382;C00042;C02642	46	C03196;C00109;C01179;C00345;C00002;C00141;C00417;C00158;C00575;C00506;C00111;C00279;C00061;C00016;C05378;C00085;C00122;C00818;C00257;C00103;C00092;C00191;C00258;C00093;C00160;C00048;C00035;C00044;C00954;C00311;C00186;C01384;C00149;C00275;C02170;C00418;C00295;C00322;C00074;C00022;C03722;C00117;C01182;C05382;C00042;C02642	3048	100	0.0150919	2.89115e-08	19	27	0.173913
hsa01200	Carbon metabolism	19	C00345;C00158;C00111;C00279;C05378;C00085;C00122;C00257;C00258;C00160;C00048;C00311;C00149;C00074;C00022;C00117;C01182;C05382;C00042	19	C00345;C00158;C00111;C00279;C05378;C00085;C00122;C00257;C00258;C00160;C00048;C00311;C00149;C00074;C00022;C00117;C01182;C05382;C00042	114	41.3043	0.166667	3.11158e-19	9	10	0.0526316
hsa01240	Biosynthesis of cofactors	18	C01179;C00002;C00141;C00158;C00279;C00061;C00016;C00103;C00191;C00044;C00311;C00275;C00295;C00322;C00074;C00022;C03722;C00117	18	C01179;C00002;C00141;C00158;C00279;C00061;C00016;C00103;C00191;C00044;C00311;C00275;C00295;C00322;C00074;C00022;C03722;C00117	328	39.1304	0.054878	1.15811e-09	10	8	-0.111111
hsa01230	Biosynthesis of amino acids	13	C00109;C01179;C00141;C00158;C00111;C00279;C05378;C00311;C00322;C00074;C00022;C00117;C05382	13	C00109;C01179;C00141;C00158;C00111;C00279;C05378;C00311;C00322;C00074;C00022;C00117;C05382	128	28.2609	0.101562	2.37062e-10	7	6	-0.0769231
hsa00630	Glyoxylate and dicarboxylate metabolism	11	C00417;C00158;C00111;C00258;C00160;C00048;C00311;C00149;C00022;C01182;C00042	11	C00417;C00158;C00111;C00258;C00160;C00048;C00311;C00149;C00022;C01182;C00042	64	23.913	0.171875	2.08455e-11	5	6	0.0909091
hsa04922	Glucagon signaling pathway	11	C00158;C00575;C00085;C00122;C00103;C00311;C00186;C00149;C00074;C00022;C00042	11	C00158;C00575;C00085;C00122;C00103;C00311;C00186;C00149;C00074;C00022;C00042	26	23.913	0.423077	2.86018e-16	6	5	-0.0909091
hsa05230	Central carbon metabolism in cancer	10	C00158;C00085;C00122;C00092;C00311;C00186;C00149;C00074;C00022;C00042	10	C00158;C00085;C00122;C00092;C00311;C00186;C00149;C00074;C00022;C00042	37	21.7391	0.27027	1.4464e-12	6	4	-0.2
hsa00030	Pentose phosphate pathway	9	C00345;C00279;C05378;C00257;C00258;C00022;C00117;C01182;C05382	9	C00345;C00279;C05378;C00257;C00258;C00022;C00117;C01182;C05382	36	19.5652	0.25	4.66018e-11	4	5	0.111111
hsa01210	2-Oxocarboxylic acid metabolism	8	C00109;C01179;C00141;C00417;C00158;C00311;C00322;C00022	8	C00109;C01179;C00141;C00417;C00158;C00311;C00322;C00022	134	17.3913	0.0597015	5.58093e-05	5	3	-0.25
hsa00020	Citrate cycle (TCA cycle)	8	C00417;C00158;C00122;C00311;C00149;C00074;C00022;C00042	8	C00417;C00158;C00122;C00311;C00149;C00074;C00022;C00042	20	17.3913	0.4	8.12776e-12	6	2	-0.5
hsa00010	Glycolysis / Gluconeogenesis	6	C00111;C05378;C00103;C00186;C00074;C00022	6	C00111;C05378;C00103;C00186;C00074;C00022	31	13.0435	0.193548	5.39097e-07	1	5	0.666667
hsa00620	Pyruvate metabolism	6	C00122;C00186;C00149;C00074;C00022;C00042	6	C00122;C00186;C00149;C00074;C00022;C00042	32	13.0435	0.1875	6.58364e-07	4	2	-0.333333
hsa00230	Purine metabolism	6	C00002;C00575;C00048;C00035;C00044;C00117	6	C00002;C00575;C00048;C00035;C00044;C00117	101	13.0435	0.0594059	0.000538188	2	4	0.333333
hsa00760	Nicotinate and nicotinamide metabolism	6	C00111;C00122;C01384;C00022;C03722;C00042	6	C00111;C00122;C01384;C00022;C03722;C00042	55	13.0435	0.109091	1.76109e-05	4	2	-0.333333
hsa00640	Propanoate metabolism	5	C00109;C00111;C00186;C02170;C00042	5	C00109;C00111;C00186;C02170;C00042	41	10.8696	0.121951	5.44989e-05	1	4	0.6
hsa00350	Tyrosine metabolism	5	C01179;C00122;C01384;C00022;C00042	5	C01179;C00122;C01384;C00022;C00042	78	10.8696	0.0641026	0.00115362	4	1	-0.6
hsa01250	Biosynthesis of nucleotide sugars	4	C00103;C00191;C00275;C05382	4	C00103;C00191;C00275;C05382	200	8.69565	0.02	0.151521	1	3	0.5
hsa00040	Pentose and glucuronate interconversions	4	C00111;C00103;C00191;C00022	4	C00111;C00103;C00191;C00022	58	8.69565	0.0689655	0.00285574	2	2	0
hsa00051	Fructose and mannose metabolism	4	C00111;C05378;C00186;C00275	4	C00111;C05378;C00186;C00275	55	8.69565	0.0727273	0.00234823	0	4	1
hsa00650	Butanoate metabolism	4	C00122;C01384;C00022;C00042	4	C00122;C01384;C00022;C00042	47	8.69565	0.0851064	0.00130463	4	0	-1
hsa00190	Oxidative phosphorylation	4	C00002;C00061;C00122;C00042	4	C00002;C00061;C00122;C00042	16	8.69565	0.25	1.68398e-05	2	2	0
hsa00561	Glycerolipid metabolism	4	C00111;C00103;C00258;C00093	4	C00111;C00103;C00258;C00093	38	8.69565	0.105263	0.000577978	1	3	0.5
hsa00250	Alanine, aspartate and glutamate metabolism	4	C00158;C00122;C00022;C00042	4	C00158;C00122;C00022;C00042	28	8.69565	0.142857	0.000172948	4	0	-1
hsa00260	Glycine, serine and threonine metabolism	4	C00109;C00258;C00048;C00022	4	C00109;C00258;C00048;C00022	48	8.69565	0.0833333	0.00141251	1	3	0.5
hsa04911	Insulin secretion	4	C00002;C00575;C00092;C00022	4	C00002;C00575;C00092;C00022	12	8.69565	0.333333	4.72146e-06	1	3	0.5
hsa04742	Taste transduction	4	C00002;C00158;C00575;C00149	4	C00002;C00158;C00575;C00149	32	8.69565	0.125	0.000294669	2	2	0
hsa05415	Diabetic cardiomyopathy	4	C00002;C00085;C00092;C00022	4	C00002;C00085;C00092;C00022	39	8.69565	0.102564	0.000639173	1	3	0.5
hsa01232	Nucleotide metabolism	3	C00002;C00035;C00044	3	C00002;C00035;C00044	58	6.52174	0.0517241	0.0216515	1	2	0.333333
hsa00052	Galactose metabolism	3	C00111;C00085;C00103	3	C00111;C00085;C00103	46	6.52174	0.0652174	0.0116106	0	3	1
hsa00053	Ascorbate and aldarate metabolism	3	C00818;C00191;C00022	3	C00818;C00191;C00022	57	6.52174	0.0526316	0.0206793	3	0	-1
hsa00500	Starch and sucrose metabolism	3	C00085;C00103;C00092	3	C00085;C00103;C00092	37	6.52174	0.0810811	0.00634148	0	3	1
hsa00520	Amino sugar and nucleotide sugar metabolism	3	C00103;C00191;C00275	3	C00103;C00191;C00275	118	6.52174	0.0254237	0.122475	1	2	0.333333
hsa00562	Inositol phosphate metabolism	3	C00111;C00092;C00191	3	C00111;C00092;C00191	47	6.52174	0.0638298	0.0123133	1	2	0.333333
hsa00240	Pyrimidine metabolism	3	C02170;C00295;C02642	3	C02170;C00295;C02642	64	6.52174	0.046875	0.0280062	1	2	0.333333
hsa00270	Cysteine and methionine metabolism	3	C00109;C00506;C00022	3	C00109;C00506;C00022	67	6.52174	0.0447761	0.0315183	1	2	0.333333
hsa00290	Valine, leucine and isoleucine biosynthesis	3	C00109;C00141;C00022	3	C00109;C00141;C00022	23	6.52174	0.130435	0.0015996	2	1	-0.333333
hsa00310	Lysine degradation	3	C03196;C00322;C00042	3	C03196;C00322;C00042	56	6.52174	0.0535714	0.0197319	3	0	-1
hsa00360	Phenylalanine metabolism	3	C00122;C00022;C00042	3	C00122;C00022;C00042	49	6.52174	0.0612245	0.0137909	3	0	-1
hsa00380	Tryptophan metabolism	3	C00954;C00322;C03722	3	C00954;C00322;C03722	83	6.52174	0.0361446	0.0539434	1	2	0.333333
hsa00400	Phenylalanine, tyrosine and tryptophan biosynthesis	3	C01179;C00279;C00074	3	C01179;C00279;C00074	35	6.52174	0.0857143	0.00541945	1	2	0.333333
hsa00440	Phosphonate and phosphinate metabolism	3	C00074;C00022;C00117	3	C00074;C00022;C00117	56	6.52174	0.0535714	0.0197319	2	1	-0.333333
hsa00740	Riboflavin metabolism	3	C00061;C00016;C00044	3	C00061;C00016;C00044	24	6.52174	0.125	0.00181489	2	1	-0.333333
hsa00770	Pantothenate and CoA biosynthesis	3	C00141;C00022;C02642	3	C00141;C00022;C02642	30	6.52174	0.1	0.00348562	3	0	-1
hsa04014	Ras signaling pathway	3	C00575;C00035;C00044	3	C00575;C00035;C00044	7	6.52174	0.428571	3.55159e-05	1	2	0.333333
hsa04015	Rap1 signaling pathway	3	C00575;C00035;C00044	3	C00575;C00035;C00044	5	6.52174	0.6	1.02966e-05	1	2	0.333333
hsa04066	HIF-1 signaling pathway	3	C00002;C00186;C00022	3	C00002;C00186;C00022	15	6.52174	0.2	0.000435564	1	2	0.333333
hsa04024	cAMP signaling pathway	3	C00575;C00186;C00042	3	C00575;C00186;C00042	25	6.52174	0.12	0.00204747	1	2	0.333333
hsa04918	Thyroid hormone synthesis	3	C00575;C00092;C00117	3	C00575;C00092;C00117	21	6.52174	0.142857	0.00121885	1	2	0.333333
hsa05200	Pathways in cancer	3	C00575;C00122;C00149	3	C00575;C00122;C00149	31	6.52174	0.0967742	0.00383125	2	1	-0.333333
hsa04931	Insulin resistance	3	C00085;C00092;C00022	3	C00085;C00092;C00022	19	6.52174	0.157895	0.000901014	1	2	0.333333
hsa00564	Glycerophospholipid metabolism	2	C00111;C00093	2	C00111;C00093	56	4.34783	0.0357143	0.114018	1	1	0
hsa00280	Valine, leucine and isoleucine degradation	2	C00141;C02170	2	C00141;C02170	42	4.34783	0.047619	0.0697428	1	1	0
hsa00330	Arginine and proline metabolism	2	C00048;C00022	2	C00048;C00022	69	4.34783	0.0289855	0.159922	1	1	0
hsa00410	beta-Alanine metabolism	2	C03722;C02642	2	C03722;C02642	32	4.34783	0.0625	0.0428666	1	1	0
hsa00430	Taurine and hypotaurine metabolism	2	C00506;C00022	2	C00506;C00022	24	4.34783	0.0833333	0.025131	1	1	0
hsa00750	Vitamin B6 metabolism	2	C00279;C00117	2	C00279;C00117	29	4.34783	0.0689655	0.0357805	2	0	-1
hsa00900	Terpenoid backbone biosynthesis	2	C00418;C00022	2	C00418;C00022	46	4.34783	0.0434783	0.0817031	1	1	0
hsa04020	Calcium signaling pathway	2	C00002;C00575	2	C00002;C00575	11	4.34783	0.181818	0.00545461	0	2	1
hsa04152	AMPK signaling pathway	2	C00085;C00022	2	C00085;C00022	22	4.34783	0.0909091	0.0213107	1	1	0
hsa04080	Neuroactive ligand-receptor interaction	2	C00002;C00506	2	C00002;C00506	53	4.34783	0.0377358	0.104	0	2	1
hsa04144	Endocytosis	2	C00035;C00044	2	C00035;C00044	6	4.34783	0.333333	0.00153763	1	1	0
hsa04142	Lysosome	2	C00002;C00275	2	C00002;C00275	4	4.34783	0.5	0.000623258	0	2	1
hsa04140	Autophagy - animal	2	C00035;C00044	2	C00035;C00044	6	4.34783	0.333333	0.00153763	1	1	0
hsa04611	Platelet activation	2	C00002;C00575	2	C00002;C00575	14	4.34783	0.142857	0.00884812	0	2	1
hsa04917	Prolactin signaling pathway	2	C00002;C00092	2	C00002;C00092	11	4.34783	0.181818	0.00545461	0	2	1
hsa04924	Renin secretion	2	C00002;C00575	2	C00002;C00575	17	4.34783	0.117647	0.0129651	0	2	1
hsa04977	Vitamin digestion and absorption	2	C00061;C00016	2	C00061;C00016	39	4.34783	0.0512821	0.0611977	1	1	0
hsa04964	Proximal tubule bicarbonate reclamation	2	C00149;C00074	2	C00149;C00074	17	4.34783	0.117647	0.0129651	1	1	0
hsa04727	GABAergic synapse	2	C00575;C00042	2	C00575;C00042	9	4.34783	0.222222	0.00361777	1	1	0
hsa04750	Inflammatory mediator regulation of TRP channels	2	C00002;C00575	2	C00002;C00575	35	4.34783	0.0571429	0.0504302	0	2	1
hsa04714	Thermogenesis	2	C00002;C00575	2	C00002;C00575	23	4.34783	0.0869565	0.0231879	0	2	1
hsa05211	Renal cell carcinoma	2	C00122;C00149	2	C00122;C00149	3	4.34783	0.666667	0.000313703	2	0	-1
hsa05133	Pertussis	2	C00002;C00575	2	C00002;C00575	10	4.34783	0.2	0.00449243	0	2	1
hsa05012	Parkinson disease	2	C00002;C00575	2	C00002;C00575	26	4.34783	0.0769231	0.0292082	0	2	1
hsa04930	Type II diabetes mellitus	2	C00002;C00022	2	C00002;C00022	6	4.34783	0.333333	0.00153763	1	1	0
hsa00920	Sulfur metabolism	1	C00042	1	C00042	33	2.17391	0.030303	0.292005	1	0	-1
hsa00220	Arginine biosynthesis	1	C00122	1	C00122	23	2.17391	0.0434783	0.213689	1	0	-1
hsa00470	D-Amino acid metabolism	1	C00022	1	C00022	69	2.17391	0.0144928	0.51568	1	0	-1
hsa00730	Thiamine metabolism	1	C00022	1	C00022	31	2.17391	0.0322581	0.276979	1	0	-1
hsa00790	Folate biosynthesis	1	C00044	1	C00044	58	2.17391	0.0172414	0.455921	1	0	-1
hsa00130	Ubiquinone and other terpenoid-quinone biosynthesis	1	C01179	1	C01179	71	2.17391	0.0140845	0.525833	0	1	1
hsa00232	Caffeine metabolism	1	C00048	1	C00048	22	2.17391	0.0454545	0.205406	0	1	1
hsa00524	Neomycin, kanamycin and gentamicin biosynthesis	1	C00092	1	C00092	81	2.17391	0.0123457	0.573556	0	1	1
hsa04122	Sulfur relay system	1	C00044	1	C00044	11	2.17391	0.0909091	0.108472	1	0	-1
hsa02010	ABC transporters	1	C00093	1	C00093	138	2.17391	0.00724638	0.768142	1	0	-1
hsa04010	MAPK signaling pathway	1	C00575	1	C00575	5	2.17391	0.2	0.050818	0	1	1
hsa04340	Hedgehog signaling pathway	1	C00575	1	C00575	1	2.17391	1	0.010372	0	1	1
hsa04371	Apelin signaling pathway	1	C00575	1	C00575	9	2.17391	0.111111	0.0896453	0	1	1
hsa04072	Phospholipase D signaling pathway	1	C00575	1	C00575	11	2.17391	0.0909091	0.108472	0	1	1
hsa04022	cGMP-PKG signaling pathway	1	C00575	1	C00575	10	2.17391	0.1	0.0991068	0	1	1
hsa04114	Oocyte meiosis	1	C00575	1	C00575	4	2.17391	0.25	0.0408607	0	1	1
hsa04216	Ferroptosis	1	C00418	1	C00418	29	2.17391	0.0344828	0.26164	0	1	1
hsa04217	Necroptosis	1	C00002	1	C00002	10	2.17391	0.1	0.0991068	0	1	1
hsa04540	Gap junction	1	C00575	1	C00575	11	2.17391	0.0909091	0.108472	0	1	1
hsa04621	NOD-like receptor signaling pathway	1	C00002	1	C00002	6	2.17391	0.166667	0.060674	0	1	1
hsa04670	Leukocyte transendothelial migration	1	C00575	1	C00575	4	2.17391	0.25	0.0408607	0	1	1
hsa04062	Chemokine signaling pathway	1	C00575	1	C00575	5	2.17391	0.2	0.050818	0	1	1
hsa04910	Insulin signaling pathway	1	C00575	1	C00575	4	2.17391	0.25	0.0408607	0	1	1
hsa04923	Regulation of lipolysis in adipocytes	1	C00575	1	C00575	14	2.17391	0.0714286	0.136	0	1	1
hsa04912	GnRH signaling pathway	1	C00575	1	C00575	6	2.17391	0.166667	0.060674	0	1	1
hsa04913	Ovarian steroidogenesis	1	C00575	1	C00575	24	2.17391	0.0416667	0.221887	0	1	1
hsa04915	Estrogen signaling pathway	1	C00575	1	C00575	8	2.17391	0.125	0.0800867	0	1	1
hsa04914	Progesterone-mediated oocyte maturation	1	C00575	1	C00575	4	2.17391	0.25	0.0408607	0	1	1
hsa04921	Oxytocin signaling pathway	1	C00575	1	C00575	12	2.17391	0.0833333	0.117742	0	1	1
hsa04926	Relaxin signaling pathway	1	C00575	1	C00575	6	2.17391	0.166667	0.060674	0	1	1
hsa04935	Growth hormone synthesis, secretion and action	1	C00575	1	C00575	4	2.17391	0.25	0.0408607	0	1	1
hsa04919	Thyroid hormone signaling pathway	1	C00575	1	C00575	11	2.17391	0.0909091	0.108472	0	1	1
hsa04928	Parathyroid hormone synthesis, secretion and action	1	C00575	1	C00575	10	2.17391	0.1	0.0991068	0	1	1
hsa04916	Melanogenesis	1	C00575	1	C00575	6	2.17391	0.166667	0.060674	0	1	1
hsa04925	Aldosterone synthesis and secretion	1	C00575	1	C00575	22	2.17391	0.0454545	0.205406	0	1	1
hsa04927	Cortisol synthesis and secretion	1	C00575	1	C00575	12	2.17391	0.0833333	0.117742	0	1	1
hsa04261	Adrenergic signaling in cardiomyocytes	1	C00575	1	C00575	10	2.17391	0.1	0.0991068	0	1	1
hsa04270	Vascular smooth muscle contraction	1	C00575	1	C00575	16	2.17391	0.0625	0.153888	0	1	1
hsa04970	Salivary secretion	1	C00575	1	C00575	17	2.17391	0.0588235	0.162696	0	1	1
hsa04971	Gastric acid secretion	1	C00575	1	C00575	14	2.17391	0.0714286	0.136	0	1	1
hsa04972	Pancreatic secretion	1	C00575	1	C00575	15	2.17391	0.0666667	0.14499	0	1	1
hsa04976	Bile secretion	1	C00575	1	C00575	97	2.17391	0.0103093	0.640308	0	1	1
hsa04973	Carbohydrate digestion and absorption	1	C00092	1	C00092	27	2.17391	0.037037	0.245983	0	1	1
hsa04962	Vasopressin-regulated water reabsorption	1	C00575	1	C00575	2	2.17391	0.5	0.0206388	0	1	1
hsa04960	Aldosterone-regulated sodium reabsorption	1	C00575	1	C00575	8	2.17391	0.125	0.0800867	0	1	1
hsa04961	Endocrine and other factor-regulated calcium reabsorption	1	C00575	1	C00575	8	2.17391	0.125	0.0800867	0	1	1
hsa04724	Glutamatergic synapse	1	C00575	1	C00575	8	2.17391	0.125	0.0800867	0	1	1
hsa04725	Cholinergic synapse	1	C00575	1	C00575	12	2.17391	0.0833333	0.117742	0	1	1
hsa04728	Dopaminergic synapse	1	C00575	1	C00575	12	2.17391	0.0833333	0.117742	0	1	1
hsa04726	Serotonergic synapse	1	C00575	1	C00575	42	2.17391	0.0238095	0.35593	0	1	1
hsa04720	Long-term potentiation	1	C00575	1	C00575	7	2.17391	0.142857	0.0704299	0	1	1
hsa04723	Retrograde endocannabinoid signaling	1	C00575	1	C00575	19	2.17391	0.0526316	0.180043	0	1	1
hsa04721	Synaptic vesicle cycle	1	C00002	1	C00002	12	2.17391	0.0833333	0.117742	0	1	1
hsa04740	Olfactory transduction	1	C00575	1	C00575	8	2.17391	0.125	0.0800867	0	1	1
hsa04211	Longevity regulating pathway	1	C00575	1	C00575	8	2.17391	0.125	0.0800867	0	1	1
hsa04213	Longevity regulating pathway - multiple species	1	C00575	1	C00575	2	2.17391	0.5	0.0206388	0	1	1
hsa04710	Circadian rhythm	1	C00575	1	C00575	2	2.17391	0.5	0.0206388	0	1	1
hsa04713	Circadian entrainment	1	C00575	1	C00575	9	2.17391	0.111111	0.0896453	0	1	1
hsa05207	Chemical carcinogenesis - receptor activation	1	C00575	1	C00575	29	2.17391	0.0344828	0.26164	0	1	1
hsa05231	Choline metabolism in cancer	1	C00093	1	C00093	11	2.17391	0.0909091	0.108472	1	0	-1
hsa05166	Human T-cell leukemia virus 1 infection	1	C00575	1	C00575	5	2.17391	0.2	0.050818	0	1	1
hsa05165	Human papillomavirus infection	1	C00575	1	C00575	3	2.17391	0.333333	0.0308014	0	1	1
hsa05110	Vibrio cholerae infection	1	C00575	1	C00575	9	2.17391	0.111111	0.0896453	0	1	1
hsa05146	Amoebiasis	1	C00575	1	C00575	13	2.17391	0.0769231	0.126918	0	1	1
hsa05142	Chagas disease	1	C00575	1	C00575	6	2.17391	0.166667	0.060674	0	1	1
hsa05020	Prion disease	1	C00575	1	C00575	5	2.17391	0.2	0.050818	0	1	1
hsa05022	Pathways of neurodegeneration - multiple diseases	1	C00002	1	C00002	32	2.17391	0.03125	0.284531	0	1	1
hsa05030	Cocaine addiction	1	C00575	1	C00575	7	2.17391	0.142857	0.0704299	0	1	1
hsa05031	Amphetamine addiction	1	C00575	1	C00575	9	2.17391	0.111111	0.0896453	0	1	1
hsa05032	Morphine addiction	1	C00575	1	C00575	8	2.17391	0.125	0.0800867	0	1	1
hsa05034	Alcoholism	1	C00575	1	C00575	10	2.17391	0.1	0.0991068	0	1	1
hsa05410	Hypertrophic cardiomyopathy	1	C00002	1	C00002	3	2.17391	0.333333	0.0308014	0	1	1
hsa05414	Dilated cardiomyopathy	1	C00575	1	C00575	3	2.17391	0.333333	0.0308014	0	1	1
hsa04934	Cushing syndrome	1	C00575	1	C00575	13	2.17391	0.0769231	0.126918	0	1	1
hsa01522	Endocrine resistance	1	C00575	1	C00575	5	2.17391	0.2	0.050818	0	1	1

## Sheet: ValueList_Helper
Sample
Blank
Cal
QC
CC
DoubleBlank
MatrixSpike
MatrixSpikeDup
MatrixBlank
TuneCheck
ResponseCheck
