# Supplementary material for: Platelet-derived exosomal LINC00183 facilitate colorectal cancer malignant progression driven by histone lactylation through stabilizing ENO1
Source: Cell Death Dis. 2025 Aug 7;16(1):593. doi: 10.1038/s41419-025-07914-4 (PMC12331901; doi:10.1038/s41419-025-07914-4)
Supplement: Supplementary file 14 — Supplementary File4 [file 41419_2025_7914_MOESM14_ESM.xlsx]

## Sheet: proteinGroups
Protein IDs	Entry	Protein names	Gene Names	Fasta headers	Peptides	Unique peptides	Peptides FAN	Peptides ZHENG	Unique peptides FAN	Unique peptides ZHENG	Sequence coverage [%]	Mol. weight [kDa]	Sequence length	Score	Sequence coverage FAN [%]	Sequence coverage ZHENG [%]	LFQ intensity FAN	LFQ intensity ZHENG
A0A087X0X3;P52272;Q59ES8;Q7KYM9;M0R019;B4DEG4;M0R2T0;Q6P2D7;M0QYQ7;M0R0N3;M0QZM1;M0R2I7;M0QY96;M0R0Y6;Q8TCM5	A0A087X0X3	Heterogeneous nuclear ribonucleoprotein M	HNRNPM	tr|A0A087X0X3|A0A087X0X3_HUMAN Heterogeneous nuclear ribonucleoprotein M OS=Homo sapiens OX=9606 GN=HNRNPM PE=1 SV=1;sp|P52272|HNRPM_HUMAN Heterogeneous nuclear ribonucleoprotein M OS=Homo sapiens OX=9606 GN=HNRNPM PE=1 SV=3;tr|Q59ES8|Q59ES8_HUMAN Heteroge	30	30	27	26	27	26	39.5	77.569	730	323.31	35.3	34.2	1003400000	769040000
B3KTP9;A0A7I2V428;C9JLB1;A0A7I2V3F3;P19338;B3KM80;H7BY16;Q6ZS99;A0A7I2V5M5;A0A7I2V2U7;A0A7I2V349;A0A7I2V506;A0A7I2V699;Q9BQ02;A0A7I2V2S8	B3KTP9	Nucleolin		tr|B3KTP9|B3KTP9_HUMAN Nucleolin OS=Homo sapiens OX=9606 PE=2 SV=1;tr|A0A7I2V428|A0A7I2V428_HUMAN Nucleolin OS=Homo sapiens OX=9606 GN=NCL PE=1 SV=1;tr|C9JLB1|C9JLB1_HUMAN Nucleolin OS=Homo sapiens OX=9606 GN=NCL PE=1 SV=2;tr|A0A7I2V3F3|A0A7I2V3F3_HUMAN Nu	29	29	26	25	26	25	44.2	68.441	633	323.31	40.3	41.4	3466300000	1848000000
A0A384MQX1;A0A6Q8PFJ0;P02545;Q5I6Y5;A0A6Q8PHQ9;A0A804HL68;W8QEH3;Q8N519;Q3BDU5;A0A6Q8PF80;Q5TCI8;A0A6Q8PGH0;A0A6Q8PFM1;A0A6Q8PF59;W5X314;B4DFR3;A0A6Q8PFF5	A0A384MQX1	Epididymis secretory sperm binding protein		tr|A0A384MQX1|A0A384MQX1_HUMAN Epididymis secretory sperm binding protein OS=Homo sapiens OX=9606 PE=2 SV=1;tr|A0A6Q8PFJ0|A0A6Q8PFJ0_HUMAN Lamin A/C OS=Homo sapiens OX=9606 GN=LMNA PE=1 SV=1;sp|P02545|LMNA_HUMAN Prelamin-A/C OS=Homo sapiens OX=9606 GN=LMNA	22	22	18	20	18	20	36.9	74.139	664	177.99	31.9	34.9	116660000	142430000
V9HW65;A0A024R5Z7;H0YMW4;P07355;H0YN42;H0YMD0;H0YMU9;A6NMY6;H0YKS4;H0YNB8;H0YL33;H0YM50;B3KRQ1;B4DNH8;H0YN28;H0YMM1;A0A7I2V4P4;H0YNP5;H0YKZ7;H0YLV6;H0YMT9;H0YKX9;H0YNA0;H0YKV8;H0YKL9;H0YMD9;H0YKN4;H0YLE2	V9HW65	Annexin	HEL-S-270	tr|V9HW65|V9HW65_HUMAN Annexin OS=Homo sapiens OX=9606 GN=HEL-S-270 PE=2 SV=1;tr|A0A024R5Z7|A0A024R5Z7_HUMAN Annexin OS=Homo sapiens OX=9606 GN=ANXA2 PE=2 SV=1;tr|H0YMW4|H0YMW4_HUMAN Annexin OS=Homo sapiens OX=9606 GN=ANXA2 PE=1 SV=2;sp|P07355|ANXA2_HUMAN	20	20	19	20	19	20	50.7	38.576	339	323.31	48.1	50.7	349710000	721790000
Q6NTA2;A0A384N6C7;A0A3B3ITJ4;P14866;B2R959;M0QXS5;M0QYT0;B4DPK8;A0A9L9PXI4;M0R076;M0QYL7;M0R1W6;H7C464;B4DVF8;B7WPG3;C9IYN3;A8K894;V9GYK2;A0A0S2Z6K1;A0A0S2Z5U3;Q8WVV9	Q6NTA2	HNRNPL protein	HNRNPL	tr|Q6NTA2|Q6NTA2_HUMAN HNRNPL protein (Fragment) OS=Homo sapiens OX=9606 GN=HNRNPL PE=2 SV=2;tr|A0A384N6C7|A0A384N6C7_HUMAN Epididymis secretory sperm binding protein OS=Homo sapiens OX=9606 PE=2 SV=1;tr|A0A3B3ITJ4|A0A3B3ITJ4_HUMAN Heterogeneous nuclear ri	17	17	16	14	16	14	42.3	61.926	572	323.31	41.4	34.3	644680000	584440000
A0A994J6U9;A0A994J4E9;B4DUQ1;A0A994J4U9;A0A994J4S7;P61978;A0A994J782;Q5EC54;B4DFF1;Q5T6W2;A0A994J6T5;B3KU16;A0A994J795;S4R359;S4R457	A0A994J6U9	Heterogeneous nuclear ribonucleoprotein K	HNRNPK	tr|A0A994J6U9|A0A994J6U9_HUMAN Heterogeneous nuclear ribonucleoprotein K OS=Homo sapiens OX=9606 GN=HNRNPK PE=1 SV=1;tr|A0A994J4E9|A0A994J4E9_HUMAN Heterogeneous nuclear ribonucleoprotein K OS=Homo sapiens OX=9606 GN=HNRNPK PE=1 SV=1;tr|B4DUQ1|B4DUQ1_HUMAN	17	17	17	8	17	8	47.7	47.91	434	323.31	47.7	22.4	1824500000	108140000
F6KPG5;B2RBS8;B4DPP6;P02768;A0A0C4DGB6;A8K9P0;Q56G89;B4DPR2;H0YA55;B7WNR0;C9JKR2;D6RHD5;A0A087WWT3;H7C013	F6KPG5	Albumin		tr|F6KPG5|F6KPG5_HUMAN Albumin (Fragment) OS=Homo sapiens OX=9606 PE=2 SV=1;tr|B2RBS8|B2RBS8_HUMAN cDNA, FLJ95666, highly similar to Homo sapiens albumin (ALB), mRNA OS=Homo sapiens OX=9606 PE=2 SV=1;tr|B4DPP6|B4DPP6_HUMAN cDNA FLJ54371, highly similar to	17	17	9	17	9	17	34.5	66.531	585	135.56	14.5	34.5	1171300000	1681100000
P38159;B4E352;H0Y6E7;H3BT71;B3KRG5;H3BUY5;Q2VIN3;Q96E39;H3BR27;A0A1B0GUK8;A8K8A6;O75526;H3BNC1;F1T0J8;Q8IZ40;Q8N7X1	P38159	RNA-binding motif protein, X chromosome (Glycoprotein p43) (Heterogeneous nuclear ribonucleoprotein G) (hnRNP G) [Cleaved into: RNA-binding motif protein, X chromosome, N-terminally processed]	RBMX HNRPG RBMXP1	sp|P38159|RBMX_HUMAN RNA-binding motif protein, X chromosome OS=Homo sapiens OX=9606 GN=RBMX PE=1 SV=3;tr|B4E352|B4E352_HUMAN cDNA FLJ54953, highly similar to Heterogeneous nuclear ribonucleoprotein G OS=Homo sapiens OX=9606 PE=2 SV=1;tr|H0Y6E7|H0Y6E7_HUMA	16	16	16	5	16	5	37.9	42.331	391	140.41	37.9	14.1	688920000	79922000
P22626;A0A7I2V4S4;A0A7I2V4N1;A0A7I2V3P1;A0A7I2V4I6;A0A7I2V3P7;A0A7I2V323;A0A384NL58;A0A087WUI2;A0A024RA28;A0A7I2V4N0;I6L957;A0A7I2YQN4	P22626	Heterogeneous nuclear ribonucleoproteins A2/B1 (hnRNP A2/B1)	HNRNPA2B1 HNRPA2B1	sp|P22626|ROA2_HUMAN Heterogeneous nuclear ribonucleoproteins A2/B1 OS=Homo sapiens OX=9606 GN=HNRNPA2B1 PE=1 SV=2;tr|A0A7I2V4S4|A0A7I2V4S4_HUMAN Heterogeneous nuclear ribonucleoproteins A2/B1 OS=Homo sapiens OX=9606 GN=HNRNPA2B1 PE=1 SV=1;tr|A0A7I2V4N1|A0	15	14	13	15	12	14	40.2	37.429	353	162.57	35.1	40.2	404580000	522350000
O00425;F8WD15;D3DTW3;Q9NZI8	O00425	Insulin-like growth factor 2 mRNA-binding protein 3 (IGF2 mRNA-binding protein 3) (IMP-3) (IGF-II mRNA-binding protein 3) (KH domain-containing protein overexpressed in cancer) (hKOC) (VICKZ family member 3)	IGF2BP3 IMP3 KOC1 VICKZ3	sp|O00425|IF2B3_HUMAN Insulin-like growth factor 2 mRNA-binding protein 3 OS=Homo sapiens OX=9606 GN=IGF2BP3 PE=1 SV=2	15	13	15	13	13	11	33.5	63.704	579	200.26	33.5	29	183140000	83583000
P27694;I3L4R8	P27694	Replication protein A 70 kDa DNA-binding subunit (RP-A p70) (Replication factor A protein 1) (RF-A protein 1) (Single-stranded DNA-binding protein) [Cleaved into: Replication protein A 70 kDa DNA-binding subunit, N-terminally processed]	RPA1 REPA1 RPA70	sp|P27694|RFA1_HUMAN Replication protein A 70 kDa DNA-binding subunit OS=Homo sapiens OX=9606 GN=RPA1 PE=1 SV=2;tr|I3L4R8|I3L4R8_HUMAN Replication protein A1 (Fragment) OS=Homo sapiens OX=9606 GN=RPA1 PE=1 SV=1	11	11	9	10	9	10	25.2	68.137	616	107.74	18.3	22.7	136180000	110870000
F8W6I7;A0A7I2V3R8;Q6IPF2;A0A024RB53;P09651;A0A7I2V3W0;A0A7I2V2L6;Q9BSM5;F8VTQ5;F8VZ49;A0A7I2YQX9;Q0VAC0;Q32P51;B4DP35;B4E0B5;F8W646;H0YH80;A0A2R8Y4L2;A0A7I2V5U9;A0A7I2YQ85;A0A7I2YQY2;Q3MI39;A0A7I2V497;A0A7I2V3U8;A0A7I2V2F1;A0A7I2V5N7;A0A7I2V4P7;A0A7I2V2X1;A0A7I2V4E2;A0A7I2V661;A0A7I2V5P1;A0A7I2V666;A0A7I2V3K5;A0A7I2V2R4;A0A7I2V453;A0A7I2V334;A0A7I2V2Q7;A0A7I2V520;A0A7I2V459;A0A7I2V4F8;A0A7I2V2M7;…	F8W6I7	Heterogeneous nuclear ribonucleoprotein A1	HNRNPA1	tr|F8W6I7|F8W6I7_HUMAN Heterogeneous nuclear ribonucleoprotein A1 OS=Homo sapiens OX=9606 GN=HNRNPA1 PE=1 SV=2;tr|A0A7I2V3R8|A0A7I2V3R8_HUMAN Heterogeneous nuclear ribonucleoprotein A1 OS=Homo sapiens OX=9606 GN=HNRNPA1 PE=1 SV=1;tr|Q6IPF2|Q6IPF2_HUMAN Het	11	10	10	11	9	10	41	33.155	307	172.46	37.8	41	281670000	188730000
G3V4W0;B4DY08;B2R5W2;G3V4C1;B2R603;G3V2Q1;A8K9A4;P07910;G3V576;B3KX96;G3V555;G3V575;G3V5X6;G3V3K6;G3V251;B4DMJ1;B4DSU6;G3V5V7;B4DQQ2;Q6PKD2;G3V2D6;A0A0G2JPF8;A0A0G2JNQ3;P0DMR1;O60812;B7ZW38;B2RXH8;G3V4M8;G3V2H6;Q569J8	G3V4W0	Heterogeneous nuclear ribonucleoprotein C	HNRNPC	tr|G3V4W0|G3V4W0_HUMAN Heterogeneous nuclear ribonucleoprotein C (Fragment) OS=Homo sapiens OX=9606 GN=HNRNPC PE=1 SV=1;tr|B4DY08|B4DY08_HUMAN Heterogeneous nuclear ribonucleoprotein C OS=Homo sapiens OX=9606 GN=HNRNPC PE=1 SV=1;tr|B2R5W2|B2R5W2_HUMAN cDNA	10	10	10	4	10	4	36.3	28.916	262	78.77	36.3	16	467400000	21338000
Q0VGD6;B2R7W4;O43390;B4DMB1;A0A6Q8PH31;B4DT28;Q6MZS5;A0A6Q8PEX7;A0A6Q8PH35;A0A6Q8PHG0;B4DMD1;A0A7I2V2F0;A0A286YEZ8;Q7Z334	Q0VGD6	HNRPR protein	HNRPR	tr|Q0VGD6|Q0VGD6_HUMAN HNRPR protein (Fragment) OS=Homo sapiens OX=9606 GN=HNRPR PE=2 SV=1;tr|B2R7W4|B2R7W4_HUMAN cDNA, FLJ93632, highly similar to Homo sapiens heterogeneous nuclear ribonucleoprotein R (HNRPR), mRNA OS=Homo sapiens OX=9606 PE=2 SV=1;sp|O4	12	10	12	5	10	4	22.1	67.86	607	85.318	22.1	10	227770000	26167000
Q86YZ3	Q86YZ3	Hornerin	HRNR S100A18	sp|Q86YZ3|HORN_HUMAN Hornerin OS=Homo sapiens OX=9606 GN=HRNR PE=1 SV=2	10	10	10	6	10	6	11.6	282.39	2850	148.11	11.6	7.8	127820000	111250000
Q9BSV4;Q86VG2;A0A384N5Z8;A0A8Q3WMA7;P23246;Q6PIX2;H0Y9K7	Q9BSV4	SFPQ protein	SFPQ	tr|Q9BSV4|Q9BSV4_HUMAN SFPQ protein (Fragment) OS=Homo sapiens OX=9606 GN=SFPQ PE=2 SV=2;tr|Q86VG2|Q86VG2_HUMAN Splicing factor proline/glutamine-rich (Polypyrimidine tract binding protein associated) OS=Homo sapiens OX=9606 GN=SFPQ PE=2 SV=1;tr|A0A384N5Z8	9	9	8	8	8	8	17	68.63	634	67.918	17	15.8	124140000	136840000
A0A994J4R1;Q14103;H0Y8G5;H0YA96;D6RAF8;A0A994J440;Q12771;B4DTC3;D6RD83;D6RF44;D6RBQ9;B4E0W4;A0A994J4B1	A0A994J4R1	Heterogeneous nuclear ribonucleoprotein D	HNRNPD	tr|A0A994J4R1|A0A994J4R1_HUMAN Heterogeneous nuclear ribonucleoprotein D (Fragment) OS=Homo sapiens OX=9606 GN=HNRNPD PE=1 SV=1;sp|Q14103|HNRPD_HUMAN Heterogeneous nuclear ribonucleoprotein D0 OS=Homo sapiens OX=9606 GN=HNRNPD PE=1 SV=1;tr|H0Y8G5|H0Y8G5_HU	10	9	10	8	9	7	32.6	34.066	304	106.11	32.6	25.3	582610000	184210000
Q567R6;A4D1U3;Q04837;A0A0G2JLD8;E7EUY5;B7Z268;C9K0U8	Q567R6	Single-stranded DNA-binding protein	SSBP1	tr|Q567R6|Q567R6_HUMAN Single-stranded DNA-binding protein OS=Homo sapiens OX=9606 GN=SSBP1 PE=2 SV=1;tr|A4D1U3|A4D1U3_HUMAN Single-stranded DNA-binding protein OS=Homo sapiens OX=9606 GN=SSBP1 PE=2 SV=1;sp|Q04837|SSBP_HUMAN Single-stranded DNA-binding pro	9	9	8	9	8	9	58.8	17.359	148	239.79	52.7	58.8	331560000	713070000
I3L4N8;Q8WVW5;Q53GK6;Q53G99;Q53G76;Q1KLZ0;P63261;P60709;B4DVQ0;E7EVS6;B4E335;B4E3A4;A0A2R8Y793;B4DW52;A0A804GS07;A0A6Q8PFE4;I3L3I0;I3L1U9;B3KWQ3;Q6PJ43;B7ZAP6;B3KUD3;B7Z6P1;D2JYH4;A8K3K1;P63267;P68133;P68032;P62736;Q7Z7J6;A6NL76;B3KW67;A1E282;G5E9R0;A4UCT3;K7EM38;A5GZ75;A0A6Q8PH58;I3L3R2;Q96FU6;A0A2R8YGF8;J3KT65;V9HVZ7;C9JTX5;C9JUM1;C9JZR7;F8WB63;F1BXA6;B8ZZJ2;C9JFL5;F6UVQ4;F6QUT6;B7Z6I1;Q96DE1;Q…	I3L4N8	Actin gamma 1	ACTG1	tr|I3L4N8|I3L4N8_HUMAN Actin gamma 1 OS=Homo sapiens OX=9606 GN=ACTG1 PE=1 SV=9;tr|Q8WVW5|Q8WVW5_HUMAN Actin, cytoplasmic 1 (Fragment) OS=Homo sapiens OX=9606 PE=2 SV=1;tr|Q53GK6|Q53GK6_HUMAN Beta actin variant (Fragment) OS=Homo sapiens OX=9606 PE=2 SV=1;	14	9	9	14	5	9	56.1	38.975	351	139.71	39.3	56.1	240800000	278500000
Q96I24;A0A8V8TNQ2;A0A494C1K6	Q96I24	Far upstream element-binding protein 3 (FUSE-binding protein 3)	FUBP3 FBP3	sp|Q96I24|FUBP3_HUMAN Far upstream element-binding protein 3 OS=Homo sapiens OX=9606 GN=FUBP3 PE=1 SV=2	10	9	10	3	9	3	26.2	61.64	572	66.919	26.2	6.1	102630000	11682000
A0A7I2V4J2;A8K525;A0A0S2Z4Z9;A0A7I2V5Y7;A0A7I2V535;Q15233;A0A7I2V4N2;A0A7I2V464;A0A7I2V4K9;A0A7P0MRW0;C9JYS8;C9IZL7;H7C367;A0A0S2Z4E7;C9J4X2;A0A7I2YQK8	A0A7I2V4J2	Non-POU domain containing octamer binding	NONO	tr|A0A7I2V4J2|A0A7I2V4J2_HUMAN Non-POU domain containing octamer binding OS=Homo sapiens OX=9606 GN=NONO PE=1 SV=1;tr|A8K525|A8K525_HUMAN cDNA FLJ76817, highly similar to Homo sapiens non-POU domain containing, octamer-binding (NONO), mRNA OS=Homo sapiens	8	8	6	8	6	8	20.1	53.818	468	74.788	15	20.1	43795000	74290000
A0A804HL02;A0A804HJ31;A0A804HK37;A0A804HJ24;A0A804HKE8;A0A140VK29;A0A804HLJ9;Q9HCC0;A0A804HJL2;A0A804HJ84;A0A804HJC1;A0A804HKH3;B3KR24;A0A804HJW2;A0A0D9SFE9;D6R9R1;A0A804HJW5;D6RDF7;A0A804HIH3;A0A0S2Z5R4;A0A804HHS4;D6RD67;A0A0G2JM88	A0A804HL02	methylcrotonoyl-CoA carboxylase (EC 6.4.1.4) (3-methylcrotonyl-CoA carboxylase 2) (3-methylcrotonyl-CoA carboxylase non-biotin-containing subunit) (3-methylcrotonyl-CoA:carbon dioxide ligase subunit beta)	MCCC2	tr|A0A804HL02|A0A804HL02_HUMAN methylcrotonoyl-CoA carboxylase OS=Homo sapiens OX=9606 GN=MCCC2 PE=1 SV=1;tr|A0A804HJ31|A0A804HJ31_HUMAN methylcrotonoyl-CoA carboxylase OS=Homo sapiens OX=9606 GN=MCCC2 PE=1 SV=1;tr|A0A804HK37|A0A804HK37_HUMAN Methylcrotony	8	8	4	7	4	7	30.7	43.301	394	81.005	12.9	27.7	31404000	42167000
A6NLN1;A0A7I2V621;P26599;A0A0U1RRM4;A0A0D9SF20;K7EK45;A0A7I2V4H6;Q59H49;A0A6Q8PEX4;A0A087WUW5;A0A087WU68;K7ES59;K7EKJ7;K7ELW5	A6NLN1	Polypyrimidine tract-binding protein 1	PTBP1 hCG_20560	tr|A6NLN1|A6NLN1_HUMAN Polypyrimidine tract-binding protein 1 OS=Homo sapiens OX=9606 GN=PTBP1 PE=1 SV=4;tr|A0A7I2V621|A0A7I2V621_HUMAN Polypyrimidine tract-binding protein 1 OS=Homo sapiens OX=9606 GN=PTBP1 PE=1 SV=1;sp|P26599|PTBP1_HUMAN Polypyrimidine t	9	8	8	5	8	4	25.4	56.51	527	103.07	23.5	14.8	367980000	27607000
B2R4C5;P61626;F8VV32;A0A0B4J259	B2R4C5	C-type lysozyme (Lysozyme (EC 3.2.1.17)) (Lysozyme (Renal amyloidosis), isoform CRA_a) (Lysozyme F1) (cDNA, FLJ92040, Homo sapiens lysozyme (renal amyloidosis) (LYZ), mRNA)	LYZ LYZF1 hCG_24462	tr|B2R4C5|B2R4C5_HUMAN C-type lysozyme OS=Homo sapiens OX=9606 GN=LYZ PE=2 SV=1;sp|P61626|LYSC_HUMAN Lysozyme C OS=Homo sapiens OX=9606 GN=LYZ PE=1 SV=1;tr|F8VV32|F8VV32_HUMAN Lysozyme OS=Homo sapiens OX=9606 GN=LYZ PE=1 SV=1;tr|A0A0B4J259|A0A0B4J259_HUMAN	8	8	3	8	3	8	54.7	16.537	148	55.277	18.9	54.7	31346000	1225400000
B2R4R0;P62805;Q0VAS5;Q6B823	B2R4R0	Histone H4	HIST1H4L HIST1H4J	tr|B2R4R0|B2R4R0_HUMAN Histone H4 OS=Homo sapiens OX=9606 GN=HIST1H4L PE=2 SV=1;sp|P62805|H4_HUMAN Histone H4 OS=Homo sapiens OX=9606 GN=H4C1 PE=1 SV=2;tr|Q0VAS5|Q0VAS5_HUMAN Histone H4 OS=Homo sapiens OX=9606 GN=HIST1H4H PE=1 SV=1	8	8	6	6	6	6	59.2	11.367	103	96.469	41.7	48.5	216390000	184160000
B4DJI1;V9HWB9;P00338;F5GYU2;F5GXY2;F5GXH2;F5H8H6;F5GXC7;F5GWW2;F5GXU1;F5GZQ4;F5H5J4;F5H6W8;F5H5G7;F5H155;A8MW50;Q96L19;G3XAP5;A0A3B3IS95;F5H245;G9BCY8;G9BCY7;D6NKH9;A0A140VKA7;Q5U077;A0A5F9ZHM4;Q6ZMR3;P07864;P07195	B4DJI1	L-lactate dehydrogenase (EC 1.1.1.27)		tr|B4DJI1|B4DJI1_HUMAN L-lactate dehydrogenase OS=Homo sapiens OX=9606 PE=2 SV=1;tr|V9HWB9|V9HWB9_HUMAN L-lactate dehydrogenase OS=Homo sapiens OX=9606 GN=HEL-S-133P PE=2 SV=1;sp|P00338|LDHA_HUMAN L-lactate dehydrogenase A chain OS=Homo sapiens OX=9606 GN=	8	8	7	6	7	6	30.5	33.593	305	58.089	27.9	23.9	94272000	44729000
E7EUT5;V9HVZ4;P04406;Q2TSD0;A4UCT1;Q0QET7;Q5ZEY3;B4DRV9;Q16768	E7EUT5	Glyceraldehyde-3-phosphate dehydrogenase	GAPDH	tr|E7EUT5|E7EUT5_HUMAN Glyceraldehyde-3-phosphate dehydrogenase OS=Homo sapiens OX=9606 GN=GAPDH PE=1 SV=1;tr|V9HVZ4|V9HVZ4_HUMAN Glyceraldehyde-3-phosphate dehydrogenase OS=Homo sapiens OX=9606 GN=HEL-S-162eP PE=2 SV=1;sp|P04406|G3P_HUMAN Glyceraldehyde-3	9	8	8	8	7	7	44.6	27.87	260	323.31	40	41.5	362020000	368800000
H0YAF8;J3KPE3;E9KL35;P63244;H0Y8W2;D6RHH4;H0YAM7;D6RFX4;B4DVD2;D6R9Z1;D6R9L0;D6RFZ9;D6RAC2;D6RF23;H0Y8R5;D6RAU2;E9PD14;D6RBD0;D6REE5;H0Y9P0;B4E0C3;D6RHJ5	H0YAF8	Small ribosomal subunit protein RACK1 (Guanine nucleotide-binding protein subunit beta-2-like 1)	RACK1	tr|H0YAF8|H0YAF8_HUMAN Small ribosomal subunit protein RACK1 (Fragment) OS=Homo sapiens OX=9606 GN=RACK1 PE=1 SV=1;tr|J3KPE3|J3KPE3_HUMAN Small ribosomal subunit protein RACK1 OS=Homo sapiens OX=9606 GN=RACK1 PE=1 SV=1;tr|E9KL35|E9KL35_HUMAN Small ribosoma	8	8	6	5	6	5	51.5	21.934	198	55.957	37.4	36.4	56966000	33245000
P15924;Q4LE79;B4E2A0;B4DKX6;G1UI31;B4DWT7	P15924	Desmoplakin (DP) (250/210 kDa paraneoplastic pemphigus antigen)	DSP	sp|P15924|DESP_HUMAN Desmoplakin OS=Homo sapiens OX=9606 GN=DSP PE=1 SV=3;tr|Q4LE79|Q4LE79_HUMAN DSP variant protein (Fragment) OS=Homo sapiens OX=9606 GN=DSP variant protein PE=2 SV=1;tr|B4E2A0|B4E2A0_HUMAN cDNA FLJ61543, highly similar to Desmoplakin OS=	8	8	7	7	7	7	3.1	331.77	2871	50.278	2.6	2.7	28413000	30553000
V9HW26;P25705;B4DGW3;K7EK77;K7ERX7;K7EQH4;K7EJP1;K7ENJ4;K7ESA0	V9HW26	ATP synthase subunit alpha	HEL-S-123m hCG_23783	tr|V9HW26|V9HW26_HUMAN ATP synthase subunit alpha OS=Homo sapiens OX=9606 GN=HEL-S-123m PE=1 SV=1;sp|P25705|ATPA_HUMAN ATP synthase subunit alpha, mitochondrial OS=Homo sapiens OX=9606 GN=ATP5F1A PE=1 SV=1;tr|B4DGW3|B4DGW3_HUMAN cDNA FLJ54625, highly simil	8	8	8	8	8	8	17	59.75	553	54.623	17	17	57581000	58861000
A0A4D5RBG5;A0A4D5RA98;A0A7I2V3H3;A0A4D5RA76;A0A4D5RAN2;A0A4D5RAC7;A0A7I2V5N4;A0A4D5RAC9;A0A7I2V659;A0A087WVQ9;Q6IPT9;Q6IPS9;Q6IPN6;Q53HR5;Q53HQ7;Q53HM9;Q53GE9;Q53G85;Q5VTE0;P68104;Q96RE1;A0A4D5RAE2;Q9NZS6;A8K9C4;Q53GA1;Q8IUB0;B4DNE0;B4DV42;A0A087WV01;Q9H2I7;A0A9L9PXK0;A0A2U3TZH3;A0A9L9PYI8;Q05639;A9X7H1;A0A4D5RAF1;A0A4D5RBK4;A0A4D5RAB8;A0A4D5RA61;Q59GP5;Q53HR1;Q16577;Q53G89;A0A4D5RA52;A0A2R8Y488;…	A0A4D5RBG5	Elongation factor 1-alpha		tr|A0A4D5RBG5|A0A4D5RBG5_HUMAN Elongation factor 1-alpha OS=Homo sapiens OX=9606 PE=3 SV=1;tr|A0A4D5RA98|A0A4D5RA98_HUMAN Elongation factor 1-alpha (Fragment) OS=Homo sapiens OX=9606 PE=3 SV=1;tr|A0A7I2V3H3|A0A7I2V3H3_HUMAN Elongation factor 1-alpha OS=Hom	7	7	6	7	6	7	23.7	39.06	359	62.336	21.4	23.7	142720000	184790000
A0A7I2V2R3;A0A7I2V5D8;A0A7I2V402;A0A7I2V4J6;A0A384NL63;P51991;B4E3E6;B4DDB6;A0A7I2V4G0;B4E036;Q65ZQ3	A0A7I2V2R3	Heterogeneous nuclear ribonucleoprotein A3	HNRNPA3	tr|A0A7I2V2R3|A0A7I2V2R3_HUMAN Heterogeneous nuclear ribonucleoprotein A3 OS=Homo sapiens OX=9606 GN=HNRNPA3 PE=1 SV=1;tr|A0A7I2V5D8|A0A7I2V5D8_HUMAN Heterogeneous nuclear ribonucleoprotein A3 OS=Homo sapiens OX=9606 GN=HNRNPA3 PE=1 SV=1;tr|A0A7I2V402|A0A7	7	7	7	3	7	3	21.5	35.411	331	46.434	21.5	11.5	51043000	45165000
Q5QPL9;A8K4T9;Q53GL6;Q9UKM9;Q5QPM0;Q5QPM1;Q5QPM2;B4DSJ1	Q5QPL9	RALY heterogeneous nuclear ribonucleoprotein	RALY	tr|Q5QPL9|Q5QPL9_HUMAN RALY heterogeneous nuclear ribonucleoprotein (Fragment) OS=Homo sapiens OX=9606 GN=RALY PE=1 SV=1;tr|A8K4T9|A8K4T9_HUMAN cDNA FLJ77421, highly similar to Homo sapiens autoantigen p542 mRNA OS=Homo sapiens OX=9606 PE=2 SV=1;tr|Q53GL6|	7	7	7	2	7	2	27.8	24.665	237	41.403	27.8	6.8	77721000	3471400
A8K9U6;Q7Z2W4;A0A514C937;C9J6P4;A0A7P0T8C6;Q05DV5	A8K9U6	cDNA FLJ76121, highly similar to Homo sapiens zinc finger CCCH-type, antiviral 1 (ZC3HAV1), transcript variant 1, mRNA		tr|A8K9U6|A8K9U6_HUMAN cDNA FLJ76121, highly similar to Homo sapiens zinc finger CCCH-type, antiviral 1 (ZC3HAV1), transcript variant 1, mRNA OS=Homo sapiens OX=9606 PE=2 SV=1;sp|Q7Z2W4|ZCCHV_HUMAN Zinc finger CCCH-type antiviral protein 1 OS=Homo sapiens	7	7	7	0	7	0	11.4	101.46	902	63.269	11.4	0	49297000	0
P01833	P01833	Polymeric immunoglobulin receptor (PIgR) (Poly-Ig receptor) (Hepatocellular carcinoma-associated protein TB6) [Cleaved into: Secretory component]	PIGR	sp|P01833|PIGR_HUMAN Polymeric immunoglobulin receptor OS=Homo sapiens OX=9606 GN=PIGR PE=1 SV=4	7	7	0	7	0	7	13.9	83.283	764	84.219	0	13.9	0	81862000
Q0QEN7;V9HW31;P06576;H0YH81;F8W079;F8W0P7	Q0QEN7	ATP synthase subunit beta (EC 7.1.2.2)	ATP5B	tr|Q0QEN7|Q0QEN7_HUMAN ATP synthase subunit beta (Fragment) OS=Homo sapiens OX=9606 GN=ATP5B PE=2 SV=1;tr|V9HW31|V9HW31_HUMAN ATP synthase subunit beta OS=Homo sapiens OX=9606 GN=HEL-S-271 PE=1 SV=1;sp|P06576|ATPB_HUMAN ATP synthase subunit beta, mitochond	7	7	5	5	5	5	21.3	48.113	445	49.584	15.7	14.4	15302000	20371000
P67809;Q6PKI6;Q7KZ24;H0Y449;A0JLU4;Q2VIK8;C9J5V9;B2RCC2;A0A384MDP4;Q9Y2T7	P67809	Y-box-binding protein 1 (YB-1) (CCAAT-binding transcription factor I subunit A) (CBF-A) (DNA-binding protein B) (DBPB) (Enhancer factor I subunit A) (EFI-A) (Nuclease-sensitive element-binding protein 1) (Y-box transcription factor)	YBX1 NSEP1 YB1	sp|P67809|YBOX1_HUMAN Y-box-binding protein 1 OS=Homo sapiens OX=9606 GN=YBX1 PE=1 SV=3;tr|Q6PKI6|Q6PKI6_HUMAN YBX1 protein (Fragment) OS=Homo sapiens OX=9606 GN=YBX1 PE=2 SV=1;tr|Q7KZ24|Q7KZ24_HUMAN Nuclease sensitive element binding protein-1 OS=Homo sap	9	7	9	2	7	1	39.5	35.924	324	319.56	39.5	10.5	120250000	10168000
Q02413	Q02413	Desmoglein-1 (Cadherin family member 4) (Desmosomal glycoprotein 1) (DG1) (DGI) (Pemphigus foliaceus antigen)	DSG1 CDHF4	sp|Q02413|DSG1_HUMAN Desmoglein-1 OS=Homo sapiens OX=9606 GN=DSG1 PE=1 SV=2	7	7	5	6	5	6	9.8	113.75	1049	59.233	7.2	8.3	18743000	24491000
A0A0S2Z487;P14923;A0A0S2Z495;Q7KZ86;A0A2R8Y6G0;A0A2R8Y804;B4DSW9;A0A2R8Y543;A0A2R8Y5C3;B4DL06;A0A2R8Y750;A0A2R8Y5Z1;B4DGU4;A0A2R8YCH5;A0A2R8Y7Z0;B5BU28;A0A2R8Y5A3;P35222	A0A0S2Z487	Junction plakoglobin isoform 1	JUP	tr|A0A0S2Z487|A0A0S2Z487_HUMAN Junction plakoglobin isoform 1 (Fragment) OS=Homo sapiens OX=9606 GN=JUP PE=2 SV=1;sp|P14923|PLAK_HUMAN Junction plakoglobin OS=Homo sapiens OX=9606 GN=JUP PE=1 SV=3;tr|A0A0S2Z495|A0A0S2Z495_HUMAN Junction plakoglobin isoform	9	6	6	9	4	6	16.6	81.744	745	43.83	11	16.6	20554000	21706000
A0A0S2Z4Z0;Q96PK6;Q59GV2;A0A0A6YYI9;A0A0S2Z5V2;F8WDX3;A0A0A0MSL8;A0A0S2Z567;B8ZZ74;B4DNG4	A0A0S2Z4Z0	RNA binding motif protein 14 isoform 1	RBM14	tr|A0A0S2Z4Z0|A0A0S2Z4Z0_HUMAN RNA binding motif protein 14 isoform 1 (Fragment) OS=Homo sapiens OX=9606 GN=RBM14 PE=2 SV=1;sp|Q96PK6|RBM14_HUMAN RNA-binding protein 14 OS=Homo sapiens OX=9606 GN=RBM14 PE=1 SV=2;tr|Q59GV2|Q59GV2_HUMAN RNA binding motif pro	6	6	4	5	4	5	11.8	69.491	669	46.164	7.8	9.7	38440000	12170000
B4E0X8;B4DWL1;A0A1Z1G4M2;A0A384MDX9;E9PEB5;B4DT31;A0A994J3Q8;C9JSZ1;Q96AE4;Q59FU3;Q6PJY1	B4E0X8	cDNA FLJ61021, highly similar to Far upstream element-binding protein 1		tr|B4E0X8|B4E0X8_HUMAN cDNA FLJ61021, highly similar to Far upstream element-binding protein 1 OS=Homo sapiens OX=9606 PE=2 SV=1;tr|B4DWL1|B4DWL1_HUMAN cDNA FLJ59240, highly similar to Far upstream element-binding protein 1 OS=Homo sapiens OX=9606 PE=2 SV=	7	6	7	3	6	3	12.2	66.231	629	40.467	12.2	6	103430000	18837000
A0A7P0Z497;V9HWC6;P23284;A0A7P0TB45;A0A7P0T7U3	A0A7P0Z497	Peptidyl-prolyl cis-trans isomerase (PPIase) (EC 5.2.1.8)	PPIB	tr|A0A7P0Z497|A0A7P0Z497_HUMAN Peptidyl-prolyl cis-trans isomerase OS=Homo sapiens OX=9606 GN=PPIB PE=1 SV=1;tr|V9HWC6|V9HWC6_HUMAN Peptidyl-prolyl cis-trans isomerase OS=Homo sapiens OX=9606 GN=HEL-S-39 PE=2 SV=1;sp|P23284|PPIB_HUMAN Peptidyl-prolyl cis-t	6	6	5	3	5	3	32	20.21	181	40.151	26	19.9	55609000	46360000
Q96IR1;Q53HV1;B2R491;P62701;C9JEH7;A4FU11;Q496E4;P22090;B7Z1M6;Q53HI6;Q8TD47	Q96IR1	RPS4X protein	RPS4X	tr|Q96IR1|Q96IR1_HUMAN RPS4X protein (Fragment) OS=Homo sapiens OX=9606 GN=RPS4X PE=2 SV=2;tr|Q53HV1|Q53HV1_HUMAN Ribosomal protein S4, X-linked X isoform variant (Fragment) OS=Homo sapiens OX=9606 PE=2 SV=1;tr|B2R491|B2R491_HUMAN 40S ribosomal protein S4	6	6	4	5	4	5	26.7	27.259	243	37.437	15.2	22.2	27212000	39679000
D6R9P3;D6RD18;B4DMY3;D6RBZ0;Q53F64;Q99729	D6R9P3	Heterogeneous nuclear ribonucleoprotein A/B	HNRNPAB	tr|D6R9P3|D6R9P3_HUMAN Heterogeneous nuclear ribonucleoprotein A/B OS=Homo sapiens OX=9606 GN=HNRNPAB PE=1 SV=1;tr|D6RD18|D6RD18_HUMAN Heterogeneous nuclear ribonucleoprotein A/B OS=Homo sapiens OX=9606 GN=HNRNPAB PE=1 SV=1;tr|B4DMY3|B4DMY3_HUMAN cDNA FLJ6	6	6	6	5	6	5	22.5	30.302	280	89.341	22.5	17.5	373990000	119870000
P31025;Q5VSP4	P31025	Lipocalin-1 (Tear lipocalin) (Tlc) (Tear prealbumin) (TP) (von Ebner gland protein) (VEG protein)	LCN1 VEGP	sp|P31025|LCN1_HUMAN Lipocalin-1 OS=Homo sapiens OX=9606 GN=LCN1 PE=1 SV=1	6	6	2	6	2	6	31.2	19.25	176	37.589	12.5	31.2	16888000	447650000
P42285;B4E3M6;A8K6I4;H0YAC4;H0Y8U3	P42285	Exosome RNA helicase MTR4 (EC 3.6.4.13) (ATP-dependent RNA helicase DOB1) (ATP-dependent RNA helicase SKIV2L2) (Superkiller viralicidic activity 2-like 2) (TRAMP-like complex helicase)	MTREX DOB1 KIAA0052 MTR4 SKIV2L2	sp|P42285|MTREX_HUMAN Exosome RNA helicase MTR4 OS=Homo sapiens OX=9606 GN=MTREX PE=1 SV=3;tr|B4E3M6|B4E3M6_HUMAN cDNA FLJ55446, highly similar to Superkiller viralicidic activity 2-like 2 OS=Homo sapiens OX=9606 PE=2 SV=1;tr|A8K6I4|A8K6I4_HUMAN cDNA FLJ76	6	6	6	5	6	5	7.4	117.8	1042	41.698	7.4	6.4	23236000	23585000
Q13151	Q13151	Heterogeneous nuclear ribonucleoprotein A0 (hnRNP A0)	HNRNPA0 HNRPA0	sp|Q13151|ROA0_HUMAN Heterogeneous nuclear ribonucleoprotein A0 OS=Homo sapiens OX=9606 GN=HNRNPA0 PE=1 SV=1	6	6	6	5	6	5	28.5	30.84	305	82.512	28.5	24.3	75374000	35414000
Q0QF37;Q75MT9;Q6FHZ0;A0A024R4K3;P40926;G3XAL0;B3KTM1	Q0QF37	Malate dehydrogenase (EC 1.1.1.37)	MDH2	tr|Q0QF37|Q0QF37_HUMAN Malate dehydrogenase (Fragment) OS=Homo sapiens OX=9606 GN=MDH2 PE=2 SV=1;tr|Q75MT9|Q75MT9_HUMAN Malate dehydrogenase (Fragment) OS=Homo sapiens OX=9606 GN=MDH2 PE=3 SV=1;tr|Q6FHZ0|Q6FHZ0_HUMAN Malate dehydrogenase OS=Homo sapiens OX	5	5	5	3	5	3	22	31.969	305	34.182	22	12.1	27122000	18240000
A0A994J4L7;A0A024R7L5;Q92900;A0A8A5YPS5;A0A8A5YNF9;A0A8A5YNG5;A0A8A5YQV3;A0A994J597;A0A8A5YP91;A0A994J773;A0A8A5YP40;A0A059XG67;A0A059XBJ1;A0A059XAL2;A0A059XAJ5;A0A059X4U2	A0A994J4L7	UPF1 RNA helicase and ATPase	UPF1	tr|A0A994J4L7|A0A994J4L7_HUMAN UPF1 RNA helicase and ATPase OS=Homo sapiens OX=9606 GN=UPF1 PE=1 SV=1;tr|A0A024R7L5|A0A024R7L5_HUMAN UPF1 OS=Homo sapiens OX=9606 GN=UPF1 PE=2 SV=1;sp|Q92900|RENT1_HUMAN Regulator of nonsense transcripts 1 OS=Homo sapiens OX	5	5	5	1	5	1	5.4	122.47	1113	29.598	5.4	1	13727000	6208500
B4DTA2;A0A087WUK2;O14979;B4DGN3	B4DTA2	cDNA FLJ60148, highly similar to Homo sapiens heterogeneous nuclear ribonucleoprotein D-like (HNRPDL), transcript variant 2, mRNA		tr|B4DTA2|B4DTA2_HUMAN cDNA FLJ60148, highly similar to Homo sapiens heterogeneous nuclear ribonucleoprotein D-like (HNRPDL), transcript variant 2, mRNA OS=Homo sapiens OX=9606 PE=2 SV=1;tr|A0A087WUK2|A0A087WUK2_HUMAN Heterogeneous nuclear ribonucleoprotei	6	5	6	3	5	2	21	30.214	271	33.035	21	11.4	64002000	25281000
A0A0B4J1Z1;B4DEK2;C9JAB2;Q16629;Q8NB80;F8WEA1	A0A0B4J1Z1	Serine and arginine rich splicing factor 7 (Splicing factor, arginine/serine-rich 7, 35kDa, isoform CRA_a)	SRSF7 SFRS7 hCG_15878	tr|A0A0B4J1Z1|A0A0B4J1Z1_HUMAN Serine and arginine rich splicing factor 7 OS=Homo sapiens OX=9606 GN=SRSF7 PE=1 SV=1;tr|B4DEK2|B4DEK2_HUMAN cDNA FLJ59182, highly similar to Splicing factor, arginine/serine-rich 7 OS=Homo sapiens OX=9606 PE=2 SV=1;tr|C9JAB2	6	5	6	6	5	5	40.9	15.763	137	70.341	40.9	40.9	182680000	222860000
A0A0S2Z4Q3;A0A0S2Z4K2;P62633;Q6T598	A0A0S2Z4Q3	CCHC-type zinc finger nucleic acid binding protein isoform 1	CNBP	tr|A0A0S2Z4Q3|A0A0S2Z4Q3_HUMAN CCHC-type zinc finger nucleic acid binding protein isoform 1 (Fragment) OS=Homo sapiens OX=9606 GN=CNBP PE=2 SV=1;tr|A0A0S2Z4K2|A0A0S2Z4K2_HUMAN CCHC-type zinc finger nucleic acid binding protein isoform 3 (Fragment) OS=Homo	5	5	1	5	1	5	36.5	18.742	170	78.788	8.2	36.5	1295500	76655000
B4DH16;G5E9X5;B4DHW5;E9PG35;E9PHF7;A0A0S2Z693;Q96RQ3;Q68D27;B7ZAW3	B4DH16	cDNA FLJ54709, highly similar to Methylcrotonoyl-CoA carboxylase subunit alpha, mitochondrial		tr|B4DH16|B4DH16_HUMAN cDNA FLJ54709, highly similar to Methylcrotonoyl-CoA carboxylase subunit alpha, mitochondrial OS=Homo sapiens OX=9606 PE=2 SV=1;tr|G5E9X5|G5E9X5_HUMAN Methylcrotonoyl-Coenzyme A carboxylase 1 (Alpha), isoform CRA_a OS=Homo sapiens OX	5	5	4	5	4	5	14.8	47.506	426	52.985	13.4	14.8	29526000	41952000
A0A994J6V2;Q96BA7;A0A1W2PP35;B3KX72;B4DLR3;A0A1W2PPS1;Q00839;Q5RI18;A0A1X7SBS1;A0A1W2PRZ7;A0A1W2PQ74;Q7Z4Q5;A0A1W2PQL0;A0A1W2PP34;A0A1W2PPL4;A0A1W2PPH7;A0A1W2PQD4;A0A1W2PPE9;A0A1W2PRI6;A0A1W2PP22	A0A994J6V2	Heterogeneous nuclear ribonucleoprotein U	HNRNPU	tr|A0A994J6V2|A0A994J6V2_HUMAN Heterogeneous nuclear ribonucleoprotein U (Fragment) OS=Homo sapiens OX=9606 GN=HNRNPU PE=1 SV=1;tr|Q96BA7|Q96BA7_HUMAN HNRPU protein OS=Homo sapiens OX=9606 PE=2 SV=1;tr|A0A1W2PP35|A0A1W2PP35_HUMAN Heterogeneous nuclear ribo	5	5	5	4	5	4	11.3	74.166	665	65.999	11.3	8	43950000	35982000
A0A384ME17;P49411;H3BNU3	A0A384ME17	Elongation factor Tu	TUFM hCG_1747191	tr|A0A384ME17|A0A384ME17_HUMAN Elongation factor Tu OS=Homo sapiens OX=9606 GN=TUFM PE=1 SV=1;sp|P49411|EFTU_HUMAN Elongation factor Tu, mitochondrial OS=Homo sapiens OX=9606 GN=TUFM PE=1 SV=3	5	5	4	3	4	3	15.4	49.874	455	32.569	11.2	9.5	14147000	17877000
V9HWB8;A0A8V8TNX9;P14618;A0A8V8TMM5;H3BTN5;A0A804F6T5;A0A804F729;H3BT25;H3BUW1;H3BTJ2;H3BQ34;B4DNK4;B4DRT3;Q8WUW7;A0A4D6DDG8;Q9UKK4;Q9UK31;H3BU13;Q504U3;B4DPM0;Q16716;A0A977JB91;Q16715;P30613	V9HWB8	Pyruvate kinase (EC 2.7.1.40)	HEL-S-30	tr|V9HWB8|V9HWB8_HUMAN Pyruvate kinase OS=Homo sapiens OX=9606 GN=HEL-S-30 PE=1 SV=1;tr|A0A8V8TNX9|A0A8V8TNX9_HUMAN Pyruvate kinase OS=Homo sapiens OX=9606 GN=PKM PE=1 SV=1;sp|P14618|KPYM_HUMAN Pyruvate kinase PKM OS=Homo sapiens OX=9606 GN=PKM PE=1 SV=4;t	5	5	4	4	4	4	15.1	57.936	531	33.462	10.9	13	26434000	35432000
Q4VB24;B2R984;A3R0T8;A3R0T7;P16403;P10412;P16402;A1L407;P22492;Q02539;P16401	Q4VB24	Histone cluster 1, H1e	HIST1H1E	tr|Q4VB24|Q4VB24_HUMAN Histone cluster 1, H1e OS=Homo sapiens OX=9606 GN=HIST1H1E PE=2 SV=1;tr|B2R984|B2R984_HUMAN cDNA, FLJ94268, highly similar to Homo sapiens histone 1, H1e (HIST1H1E), mRNA OS=Homo sapiens OX=9606 PE=2 SV=1;tr|A3R0T8|A3R0T8_HUMAN Histo	5	5	5	5	5	5	19.6	21.893	219	30.537	19.6	19.6	56181000	44413000
Q0D2M2;B2R4S9;A8K9J7;I6L9F7;U3KQK0;B4DR52;Q99880;Q99879;Q99877;Q93079;Q5QNW6;P62807;P58876;P57053;O60814;Q16778;P33778;P23527;P06899;Q8N257;Q96A08;L0R4T3;A0A2R8Y619	Q0D2M2	HIST1H2BC protein	HIST1H2BC	tr|Q0D2M2|Q0D2M2_HUMAN HIST1H2BC protein OS=Homo sapiens OX=9606 GN=HIST1H2BC PE=2 SV=1;tr|B2R4S9|B2R4S9_HUMAN Histone H2B OS=Homo sapiens OX=9606 GN=HIST1H2BE PE=2 SV=1;tr|A8K9J7|A8K9J7_HUMAN Histone H2B OS=Homo sapiens OX=9606 PE=2 SV=1;tr|I6L9F7|I6L9F7_	5	5	5	4	5	4	41.3	13.834	126	33.645	41.3	33.3	199260000	176920000
Q53HF2;B3KTV0;E9PKE3;V9HW22;P11142;E9PN89;B4E1Q1;Q96IS6;Q53GZ6;E9PNE6;A0A384MDT7;P54652;E9PI65;B4DTX2;A8K7Q2;E9PQQ4;E9PQK7;E9PK54;E9PLF4;B3KUS2;A4D111	Q53HF2	Heat shock 70kDa protein 8 isoform 2 variant		tr|Q53HF2|Q53HF2_HUMAN Heat shock 70kDa protein 8 isoform 2 variant (Fragment) OS=Homo sapiens OX=9606 PE=1 SV=1;tr|B3KTV0|B3KTV0_HUMAN cDNA FLJ38781 fis, clone LIVER2000216, highly similar to HEAT SHOCK COGNATE 71 kDa PROTEIN OS=Homo sapiens OX=9606 PE=2	6	5	5	4	4	3	13.8	53.499	493	39.035	11.4	10.3	24553000	21150000
B4DUR8;B3KX11;Q2TU64;Q59H77;P49368;Q5SZX6	B4DUR8	T-complex protein 1 subunit gamma	CCT3	tr|B4DUR8|B4DUR8_HUMAN T-complex protein 1 subunit gamma OS=Homo sapiens OX=9606 GN=CCT3 PE=1 SV=1;tr|B3KX11|B3KX11_HUMAN T-complex protein 1 subunit gamma OS=Homo sapiens OX=9606 PE=2 SV=1;tr|Q2TU64|Q2TU64_HUMAN T-complex protein 1 subunit gamma OS=Homo s	5	5	4	5	4	5	11.2	55.674	500	32.251	8.8	11.2	24083000	13482000
B4DMA2;B4DGL0;P08238;Q6PK50;Q2VPJ6;Q8TBA7;K9JA46;P07900;Q86U12;Q9H6X9;A8K3W9;Q96HX7;O75322;Q58FF7;O14942;G3V2J8;B4DTA5;Q86SX1;Q14568;Q58FF8;Q58FF6	B4DMA2	cDNA FLJ54023, highly similar to Heat shock protein HSP 90-beta		tr|B4DMA2|B4DMA2_HUMAN cDNA FLJ54023, highly similar to Heat shock protein HSP 90-beta OS=Homo sapiens OX=9606 PE=2 SV=1;tr|B4DGL0|B4DGL0_HUMAN cDNA FLJ53619, highly similar to Heat shock protein HSP 90-beta OS=Homo sapiens OX=9606 PE=2 SV=1;sp|P08238|HS90	6	5	6	5	5	4	11.4	79.194	686	36.095	11.4	9	34070000	25236000
F5H3X6;F5GY37;Q99623;B4DW05;A0A976LZI3;A0A7I2V5F0;J3KPX7;F5GWA7;F5H2D2;A0A3G2KQ93;F5H0C5	F5H3X6	Prohibitin	PHB2	tr|F5H3X6|F5H3X6_HUMAN Prohibitin (Fragment) OS=Homo sapiens OX=9606 GN=PHB2 PE=1 SV=3;tr|F5GY37|F5GY37_HUMAN Prohibitin OS=Homo sapiens OX=9606 GN=PHB2 PE=1 SV=1;sp|Q99623|PHB2_HUMAN Prohibitin-2 OS=Homo sapiens OX=9606 GN=PHB2 PE=1 SV=2;tr|B4DW05|B4DW05_	5	5	3	4	3	4	25.5	27.437	247	33.012	13.8	21.5	8496200	6714200
F8W930;Q9Y6M1;B4DKT5	F8W930	Insulin like growth factor 2 mRNA binding protein 2	IGF2BP2	tr|F8W930|F8W930_HUMAN Insulin like growth factor 2 mRNA binding protein 2 OS=Homo sapiens OX=9606 GN=IGF2BP2 PE=1 SV=1;sp|Q9Y6M1|IF2B2_HUMAN Insulin-like growth factor 2 mRNA-binding protein 2 OS=Homo sapiens OX=9606 GN=IGF2BP2 PE=1 SV=2;tr|B4DKT5|B4DKT5_	7	5	7	3	5	1	15.5	66.785	605	66.61	15.5	6.4	30405000	0
Q6NVC0;P05141;Q6I9V5;Q59EI9;P12236;A0A0S2Z359;V9GYG0;A8K787;A0A0S2Z3H3;P12235;Q9H0C2;Q59EP7	Q6NVC0	ADP/ATP translocase (ADP,ATP carrier protein)	SLC25A5	tr|Q6NVC0|Q6NVC0_HUMAN ADP/ATP translocase (Fragment) OS=Homo sapiens OX=9606 GN=SLC25A5 PE=2 SV=1;sp|P05141|ADT2_HUMAN ADP/ATP translocase 2 OS=Homo sapiens OX=9606 GN=SLC25A5 PE=1 SV=7;tr|Q6I9V5|Q6I9V5_HUMAN ADP/ATP translocase OS=Homo sapiens OX=9606 GN	5	5	5	4	5	4	15.2	35.293	323	31.545	15.2	12.7	83124000	89463000
P11498;A0A494C101;A0A494C0T2;A0A494C016;E9PRE7;A0A494BZT5	P11498	Pyruvate carboxylase, mitochondrial (EC 6.4.1.1) (Pyruvic carboxylase) (PCB)	PC	sp|P11498|PYC_HUMAN Pyruvate carboxylase, mitochondrial OS=Homo sapiens OX=9606 GN=PC PE=1 SV=2;tr|A0A494C101|A0A494C101_HUMAN Pyruvate carboxylase (Fragment) OS=Homo sapiens OX=9606 GN=PC PE=1 SV=1;tr|A0A494C0T2|A0A494C0T2_HUMAN Pyruvate carboxylase OS=Ho	5	5	3	2	3	2	6	129.63	1178	40.907	3.9	2.1	6642500	0
A0A0G2JLI4;B4DNG2;B4DN41;J3KTA4;B5BUE6;P17844;A0A7I2V5F5;Q7Z2V5;A0A7I2V507;A0A7I2V2S0;Q59E92;J3KRZ1;J3QRQ7	A0A0G2JLI4	Probable ATP-dependent RNA helicase DDX5 (DEAD box protein 5)	DDX5	tr|A0A0G2JLI4|A0A0G2JLI4_HUMAN Probable ATP-dependent RNA helicase DDX5 OS=Homo sapiens OX=9606 GN=DDX5 PE=1 SV=2;tr|B4DNG2|B4DNG2_HUMAN Probable ATP-dependent RNA helicase DDX5 OS=Homo sapiens OX=9606 PE=2 SV=1;tr|B4DN41|B4DN41_HUMAN Probable ATP-dependen	8	4	8	6	4	3	18.5	57.162	509	47.168	18.5	13.2	36403000	40777000
A0A140VK00;P25311;C9JEV0;A0JLQ0	A0A140VK00	Testicular tissue protein Li 227		tr|A0A140VK00|A0A140VK00_HUMAN Testicular tissue protein Li 227 OS=Homo sapiens OX=9606 PE=2 SV=1;sp|P25311|ZA2G_HUMAN Zinc-alpha-2-glycoprotein OS=Homo sapiens OX=9606 GN=AZGP1 PE=1 SV=2;tr|C9JEV0|C9JEV0_HUMAN Alpha-2-glycoprotein 1, zinc-binding OS=Homo	4	4	2	4	2	4	15.1	34.258	298	23.163	7.4	15.1	5274400	14290000
A0A384P5V3;M0R0C6;Q92945;B4DV73;M0R0I5;M0QYH3;M0QXW7	A0A384P5V3	Epididymis secretory sperm binding protein		tr|A0A384P5V3|A0A384P5V3_HUMAN Epididymis secretory sperm binding protein OS=Homo sapiens OX=9606 PE=2 SV=1;tr|M0R0C6|M0R0C6_HUMAN KH-type splicing regulatory protein OS=Homo sapiens OX=9606 GN=KHSRP PE=1 SV=2;sp|Q92945|FUBP2_HUMAN Far upstream element-bin	5	4	5	0	4	0	8.6	72.896	710	27.791	8.6	0	20200000	0
Q05CK9;Q59GL1;A0A7I2V4Z0;A0A7I2YQN2;B2R8Z8;O60506;A0A7I2V5Q6;B7Z645;A0A7I2V2F2;A0A7I2V346;A0A7I2V309;A0A7I2YQV8;A0A7I2V4J0;F6UXX1;B7Z213	Q05CK9	SYNCRIP protein	SYNCRIP	tr|Q05CK9|Q05CK9_HUMAN SYNCRIP protein (Fragment) OS=Homo sapiens OX=9606 GN=SYNCRIP PE=2 SV=1;tr|Q59GL1|Q59GL1_HUMAN Synaptotagmin binding, cytoplasmic RNA interacting protein variant (Fragment) OS=Homo sapiens OX=9606 PE=2 SV=1;tr|A0A7I2V4Z0|A0A7I2V4Z0_H	6	4	5	5	3	4	15.5	50.65	453	95.659	11.7	13.7	33869000	9932500
A0A7P0TAI0;A0A7P0TB36;V9HWB4;P11021;B4DEF7	A0A7P0TAI0	78 kDa glucose-regulated protein (Binding-immunoglobulin protein) (Heat shock protein 70 family protein 5) (Heat shock protein family A member 5) (Immunoglobulin heavy chain-binding protein)	HSPA5	tr|A0A7P0TAI0|A0A7P0TAI0_HUMAN 78 kDa glucose-regulated protein OS=Homo sapiens OX=9606 GN=HSPA5 PE=1 SV=1;tr|A0A7P0TB36|A0A7P0TB36_HUMAN 78 kDa glucose-regulated protein OS=Homo sapiens OX=9606 GN=HSPA5 PE=1 SV=1;tr|V9HWB4|V9HWB4_HUMAN 78 kDa glucose-regu	4	4	4	2	4	2	9.6	68.091	616	26.076	9.6	5	7778400	10464000
Q2TSD2;A8K5C4;Q01085;O15187;C9JTN7;F8W8I6;Q59G98;P31483;B4E0E5;E7ETC0;E5RGV5;B4DHS3;Q59G49;Q49AS9;A6NKZ9;F8WE16;E7ETJ9;H7BY49	Q2TSD2	Aging-associated gene 7 protein		tr|Q2TSD2|Q2TSD2_HUMAN Aging-associated gene 7 protein OS=Homo sapiens OX=9606 PE=2 SV=1;tr|A8K5C4|A8K5C4_HUMAN cDNA FLJ76290, highly similar to Homo sapiens TIA1 cytotoxic granule-associated RNA bindingprotein-like 1 (TIAL1), transcript variant 1, mRNA OS	4	4	4	4	4	4	11.8	41.462	374	23.55	11.8	11.8	35429000	20359000
B2R4M6;P06702	B2R4M6	Protein S100 (S100 calcium-binding protein)		tr|B2R4M6|B2R4M6_HUMAN Protein S100 OS=Homo sapiens OX=9606 PE=2 SV=1;sp|P06702|S10A9_HUMAN Protein S100-A9 OS=Homo sapiens OX=9606 GN=S100A9 PE=1 SV=1	4	4	4	3	4	3	44.7	13.21	114	66.385	44.7	37.7	122080000	82800000
Q0KKI6;Q5EFE6;V9HW34;Q6PJF2;Q7Z3Y4;Q6PIL8;Q6P5S8;Q6GMX0;Q8TCD0;P01834;A0A5H1ZRQ3;A0A4P8J4D6;A0A4P8J2G1;P0DOX7;A0A4P8J9P8;S6AWD6;S6AWF4;S6BGE9;S6AWD3;S6C4R6;S6B2A1;S6B2C3;S6B294;S6AWE3;Q569I7	Q0KKI6	Immunoblobulin light chain		tr|Q0KKI6|Q0KKI6_HUMAN Immunoblobulin light chain (Fragment) OS=Homo sapiens OX=9606 PE=1 SV=1;tr|Q5EFE6|Q5EFE6_HUMAN Anti-RhD monoclonal T125 kappa light chain OS=Homo sapiens OX=9606 PE=2 SV=1;tr|V9HW34|V9HW34_HUMAN Epididymis luminal protein 213 OS=Homo	4	4	0	4	0	4	31.5	24.03	219	33.468	0	31.5	0	65325000
Q96BS4;P22087;M0R0P1;M0R299;M0QXL5;M0R2Q4;B4DLD4;M0R2U2;M0R1H0;M0R2B0;A6NHQ2	Q96BS4	FBL protein	FBL	tr|Q96BS4|Q96BS4_HUMAN FBL protein (Fragment) OS=Homo sapiens OX=9606 GN=FBL PE=2 SV=2;sp|P22087|FBRL_HUMAN rRNA 2-O-methyltransferase fibrillarin OS=Homo sapiens OX=9606 GN=FBL PE=1 SV=2;tr|M0R0P1|M0R0P1_HUMAN Fibrillarin (Fragment) OS=Homo sapiens OX=96	4	4	4	3	4	3	21.9	28.449	260	31.673	21.9	16.5	33636000	17647000
Q2NLD4;Q2NLC9;Q56A79;Q00577;Q5U0P9;A0A494C0H6	Q2NLD4	PURA protein	PURA	tr|Q2NLD4|Q2NLD4_HUMAN PURA protein (Fragment) OS=Homo sapiens OX=9606 GN=PURA PE=2 SV=1;tr|Q2NLC9|Q2NLC9_HUMAN PURA protein (Fragment) OS=Homo sapiens OX=9606 GN=PURA PE=2 SV=1;tr|Q56A79|Q56A79_HUMAN Purine-rich element binding protein A OS=Homo sapiens O	4	4	0	4	0	4	23.9	32.015	285	27.661	0	23.9	0	36307000
A0A0C4DGI3;B3KTN4;B4DJV2;O75390;H0YIC4;Q0QEL2;F8W642;F8VZK9;F8VX07;F8VRP1;F8VX68;F8VPF9;F8VPA1;F8VTT8;F8W1S4;F8W4S1;H0YH82;B7Z1E1	A0A0C4DGI3	Citrate synthase	CS	tr|A0A0C4DGI3|A0A0C4DGI3_HUMAN Citrate synthase OS=Homo sapiens OX=9606 GN=CS PE=1 SV=1;tr|B3KTN4|B3KTN4_HUMAN Citrate synthase OS=Homo sapiens OX=9606 PE=2 SV=1;tr|B4DJV2|B4DJV2_HUMAN Citrate synthase OS=Homo sapiens OX=9606 GN=CS PE=1 SV=1;sp|O75390|CISY	3	3	3	2	3	2	9.5	44.703	400	18.849	9.5	5.5	19216000	8722800
Q5S4N1;A0A2R8YDT5;A0A2R8Y7T2;A0A2R8Y5G6;F6S8Q4;A0A0D9SFB3;A0A2R8YF78;A0A2R8YCW1;A0A0D9SG12;A0A2R8YFR4;A0A2U3TZJ9;A0A2R8YFS5;B5BTY4;A0A2R8Y4A4;Q59GX6;A0A2R8Y774;A0A2R8Y645;A0A0D9SF53;O00571;B4E132;A0A2R8YDH3;O15523;A0A087WVZ1;A0A0J9YVQ7;B4E010;B4DLU5	Q5S4N1	DDX3X helicase		tr|Q5S4N1|Q5S4N1_HUMAN DDX3X helicase (Fragment) OS=Homo sapiens OX=9606 PE=2 SV=1;tr|A0A2R8YDT5|A0A2R8YDT5_HUMAN DEAD-box helicase 3 X-linked OS=Homo sapiens OX=9606 GN=DDX3X PE=1 SV=1;tr|A0A2R8Y7T2|A0A2R8Y7T2_HUMAN DEAD-box helicase 3 X-linked OS=Homo sa	4	3	4	2	3	1	12.2	40.187	362	17.005	12.2	6.1	5202300	3024700
B2R5U1;B4E299;B3KU67;A0A140VK49;Q59FF0;Q7KZF4;H7C597;I6TRR8	B2R5U1	Staphylococcal nuclease domain-containing protein (EC 3.1.31.1)		tr|B2R5U1|B2R5U1_HUMAN Staphylococcal nuclease domain-containing protein OS=Homo sapiens OX=9606 PE=2 SV=1;tr|B4E299|B4E299_HUMAN Staphylococcal nuclease domain-containing protein OS=Homo sapiens OX=9606 PE=2 SV=1;tr|B3KU67|B3KU67_HUMAN Staphylococcal nucl	3	3	3	2	3	2	4.2	99.67	885	20.838	4.2	2.9	8801600	5675100
M0R1V7;J3QS39;Q49A90;J3QTR3;F5H6Q2;Q3MIH3;F5GYU3;F5H2Z3;A0A248RGE3;F5H265;Q5UGI3;B4DV12;F5H388;Q5RKT7;B2RDW1;F5H747;F5GXK7;J3QKN0;Q5U5U6;Q5PY61;Q9UFQ0;Q96C32;Q96MH4;L8B4I8;L8B196;Q96H31;L8B4R0;A8K674;L8B4Z6;L8B4M0;L8B4J3;Q66K58;Q59EM9;P62987;P62979;P0CG47;P0CG48;J3QSA3;F5GZ39;M0R1M6;M0R2S1;Q8WYN9	M0R1V7	Ubiquitin A-52 residue ribosomal protein fusion product 1	UBA52	tr|M0R1V7|M0R1V7_HUMAN Ubiquitin A-52 residue ribosomal protein fusion product 1 (Fragment) OS=Homo sapiens OX=9606 GN=UBA52 PE=1 SV=1;tr|J3QS39|J3QS39_HUMAN Ubiquitin B (Fragment) OS=Homo sapiens OX=9606 GN=UBB PE=1 SV=1;tr|Q49A90|Q49A90_HUMAN RPS27A prot	3	3	3	2	3	2	60.3	7.1321	63	49.88	60.3	39.7	42434000	40872000
A0A2I7N9Y9;J3KSR8;B7Z570;J3KTL2;Q07955;Q59FA2;A8K1L8	A0A2I7N9Y9	Serine and arginine rich splicing factor 1 transcript variant 5	SRSF1	tr|A0A2I7N9Y9|A0A2I7N9Y9_HUMAN Serine and arginine rich splicing factor 1 transcript variant 5 (Fragment) OS=Homo sapiens OX=9606 GN=SRSF1 PE=2 SV=1;tr|J3KSR8|J3KSR8_HUMAN Serine/arginine-rich splicing factor 1 (Fragment) OS=Homo sapiens OX=9606 GN=SRSF1 P	3	3	1	3	1	3	28.1	13.336	114	18.184	10.5	28.1	10822000	6791200
B4DRD7;H3BRU6;F8VZX2;A0A384N6B9;Q15366;F8VXH9;B4DLC0;F8W0G4;F8W1G6;F8VRH0;J3QT27;Q5MJP6;E9PFP8;P57721;H3BND9;H3BSS4	B4DRD7	cDNA FLJ54752, highly similar to Poly(rC)-binding protein 2		tr|B4DRD7|B4DRD7_HUMAN cDNA FLJ54752, highly similar to Poly(rC)-binding protein 2 OS=Homo sapiens OX=9606 PE=2 SV=1;tr|H3BRU6|H3BRU6_HUMAN Poly(rC) binding protein 2 (Fragment) OS=Homo sapiens OX=9606 GN=PCBP2 PE=1 SV=1;tr|F8VZX2|F8VZX2_HUMAN Poly(rC) bin	4	3	4	1	3	1	18.4	29.737	282	29.634	18.4	3.9	45154000	6235400
A0A494C0J7;Q08188;B4DQ50	A0A494C0J7	Transglutaminase-like domain-containing protein		tr|A0A494C0J7|A0A494C0J7_HUMAN Transglutaminase-like domain-containing protein OS=Homo sapiens OX=9606 PE=3 SV=1;sp|Q08188|TGM3_HUMAN Protein-glutamine gamma-glutamyltransferase E OS=Homo sapiens OX=9606 GN=TGM3 PE=1 SV=4;tr|B4DQ50|B4DQ50_HUMAN cDNA FLJ568	3	3	1	3	1	3	6.2	78.856	712	17.017	1.5	6.2	4955300	2215000
A0A7P0Z4F5;A0A7P0TAC0;A0A7P0T9W6;A0A7P0Z4D0;A8KA84;A0A7P0T9J0;A0A7P0Z4F1;A0A7P0TAU8;Q9Y6K5;A0A7P0T7V2;A0A7P0T8S7;A0A7P0Z4Q3;A0A7P0TB72;A0A7P0T884;A0A7P0TA44;F8VWK9;A0A7P0TAT5;A0A7P0T9Z5;F8VS35;A0A7P0TA50;A0A7P0T8J8;A0A7P0TAV3;A0A7P0TAC8;A0A7P0TAS0;A0A7P0TB73	A0A7P0Z4F5	2'-5' oligoadenylate synthase (EC 2.7.7.84)	OAS3	tr|A0A7P0Z4F5|A0A7P0Z4F5_HUMAN 2-5 oligoadenylate synthase OS=Homo sapiens OX=9606 GN=OAS3 PE=1 SV=1;tr|A0A7P0TAC0|A0A7P0TAC0_HUMAN 2-5 oligoadenylate synthase OS=Homo sapiens OX=9606 GN=OAS3 PE=1 SV=1;tr|A0A7P0T9W6|A0A7P0T9W6_HUMAN 2-5 oligoadenylat	3	3	2	3	2	3	3.2	102.98	928	17.646	2.2	3.2	9730100	7636400
A0A8Q3WLD1;A0A8Q3WLC8;A0A8Q3SJE8;A0A8Q3SIS9;A0A8Q3SIY6;O60832;A0A8V8TKY9;C9IYT0;A0A8Q3SIX2;A0A8Q3WLG7;A0A8Q3WLW8;A0A8Q3WLE4;U5UA77	A0A8Q3WLD1	Dyskerin pseudouridine synthase 1	DKC1	tr|A0A8Q3WLD1|A0A8Q3WLD1_HUMAN Dyskerin pseudouridine synthase 1 OS=Homo sapiens OX=9606 GN=DKC1 PE=1 SV=1;tr|A0A8Q3WLC8|A0A8Q3WLC8_HUMAN Dyskerin pseudouridine synthase 1 OS=Homo sapiens OX=9606 GN=DKC1 PE=1 SV=1;tr|A0A8Q3SJE8|A0A8Q3SJE8_HUMAN Dyskerin ps	3	3	3	1	3	1	7.2	54.3	485	20.02	7.2	2.1	5767700	2311500
B5MC59;A4D105;P35244	B5MC59	Replication protein A3 (Replication protein A3, 14kDa, isoform CRA_a)	RPA3 hCG_17407	tr|B5MC59|B5MC59_HUMAN Replication protein A3 OS=Homo sapiens OX=9606 GN=RPA3 PE=1 SV=1;tr|A4D105|A4D105_HUMAN Replication protein A3, 14kDa OS=Homo sapiens OX=9606 GN=RPA3 PE=2 SV=1;sp|P35244|RFA3_HUMAN Replication protein A 14 kDa subunit OS=Homo sapiens	3	3	3	3	3	3	46.3	9.1703	82	20.544	46.3	46.3	23672000	11978000
J3QKZ9;B4E102;J3QLN6;B4E047;J3QR64;J3KS25;J3QL43;J3QS69;J3KT12;Q59F68;A8K7F6;A8K088;P60842;J3KS93;E7EMV8;Q86WD0;J3KSN7;E7EQG2;Q14240;Q59GT8;Q5JWW0;J3QQP0;E9PBH4;F8WE11;I3L3H2;P38919	J3QKZ9	ATP-dependent RNA helicase (EC 3.6.4.13)	EIF4A1	tr|J3QKZ9|J3QKZ9_HUMAN ATP-dependent RNA helicase (Fragment) OS=Homo sapiens OX=9606 GN=EIF4A1 PE=1 SV=8;tr|B4E102|B4E102_HUMAN ATP-dependent RNA helicase OS=Homo sapiens OX=9606 PE=2 SV=1;tr|J3QLN6|J3QLN6_HUMAN ATP-dependent RNA helicase (Fragment) OS=Hom	3	3	3	2	3	2	30.6	14.595	134	19.578	30.6	18.7	6965500	8915500
A8MUD9;O95036;P18124	A8MUD9	Ribosomal protein L7	RPL7	tr|A8MUD9|A8MUD9_HUMAN Ribosomal protein L7 OS=Homo sapiens OX=9606 GN=RPL7 PE=1 SV=1;tr|O95036|O95036_HUMAN Similar to 60S ribosomal protein L7; similar to P18124 (PID:d133021) OS=Homo sapiens OX=9606 GN=WUGSC:H_RG054D04.1 PE=3 SV=1;sp|P18124|RL7_HUMAN La	3	3	2	3	2	3	21.2	24.433	208	19.436	12	21.2	13171000	14023000
B0ZBD0;Q8WVX7;P39019;M0R2L9;M0QYF7;M0R140;A0A075B6E2	B0ZBD0	Small ribosomal subunit protein eS19 (40S ribosomal protein S19)	RPS19 hCG_1995572	tr|B0ZBD0|B0ZBD0_HUMAN Small ribosomal subunit protein eS19 OS=Homo sapiens OX=9606 GN=RPS19 PE=2 SV=1;tr|Q8WVX7|Q8WVX7_HUMAN Small ribosomal subunit protein eS19 (Fragment) OS=Homo sapiens OX=9606 PE=2 SV=1;sp|P39019|RS19_HUMAN Small ribosomal subunit pro	3	3	3	2	3	2	22.1	16.06	145	19.555	22.1	15.2	18096000	8406500
B3KWW5;O00182;B4DJD7;J3QS92;J3KSA0;J3QSH0;J3KS82;B4DWP7;J3KT17;J3QR96;J3KSY2;Q6DKI2;Q3B8N2	B3KWW5	Galectin		tr|B3KWW5|B3KWW5_HUMAN Galectin OS=Homo sapiens OX=9606 PE=2 SV=1;sp|O00182|LEG9_HUMAN Galectin-9 OS=Homo sapiens OX=9606 GN=LGALS9 PE=1 SV=2;tr|B4DJD7|B4DJD7_HUMAN Galectin OS=Homo sapiens OX=9606 PE=2 SV=1	3	3	1	3	1	3	12.1	35.918	323	17.242	4.3	12.1	0	6219600
B4DMJ6;Q59GY2;P36578;H3BU31;H3BM89;B4DP82;H3BTP7;B4DFI6;B4DMJ2;Q53G74	B4DMJ6	Large ribosomal subunit protein uL4 (60S ribosomal protein L4)		tr|B4DMJ6|B4DMJ6_HUMAN Large ribosomal subunit protein uL4 OS=Homo sapiens OX=9606 PE=2 SV=1;tr|Q59GY2|Q59GY2_HUMAN Large ribosomal subunit protein uL4 (Fragment) OS=Homo sapiens OX=9606 PE=2 SV=1;sp|P36578|RL4_HUMAN Large ribosomal subunit protein uL4 OS=	3	3	3	1	3	1	9.4	46.012	414	18.842	9.4	2.7	8461500	11301000
B4E312;Q92804;A0A0J9YYE0;A0A0J9YXY8;A0A075B7C1	B4E312	cDNA FLJ53422, highly similar to TATA-binding protein-associated factor 2N		tr|B4E312|B4E312_HUMAN cDNA FLJ53422, highly similar to TATA-binding protein-associated factor 2N OS=Homo sapiens OX=9606 PE=2 SV=1;sp|Q92804|RBP56_HUMAN TATA-binding protein-associated factor 2N OS=Homo sapiens OX=9606 GN=TAF15 PE=1 SV=1;tr|A0A0J9YYE0|A0A	5	3	5	2	3	1	19.5	40.078	395	34.153	19.5	12.7	66036000	13499000
B5BU25;P26368;K7ELP8	B5BU25	Splicing factor U2AF subunit (U2 snRNP auxiliary factor large subunit)	U2AF2	tr|B5BU25|B5BU25_HUMAN Splicing factor U2AF subunit OS=Homo sapiens OX=9606 GN=U2AF2 PE=2 SV=1;sp|P26368|U2AF2_HUMAN Splicing factor U2AF 65 kDa subunit OS=Homo sapiens OX=9606 GN=U2AF2 PE=1 SV=4	3	3	3	2	3	2	8.3	53.136	471	20.129	8.3	5.9	43014000	10593000
E9PJD9;Q9BQQ5;E9PLL6;Q6NZ52;P46776;E9PLX7	E9PJD9	Large ribosomal subunit protein uL15 (60S ribosomal protein L27a)	RPL27A	tr|E9PJD9|E9PJD9_HUMAN Large ribosomal subunit protein uL15 OS=Homo sapiens OX=9606 GN=RPL27A PE=1 SV=1;tr|Q9BQQ5|Q9BQQ5_HUMAN Ribosomal protein L27a OS=Homo sapiens OX=9606 GN=L27a PE=4 SV=1;tr|E9PLL6|E9PLL6_HUMAN Ribosomal protein L27a OS=Homo sapiens OX	3	3	2	1	2	1	36.3	10.127	91	17.199	25.3	11	11739000	0
F8VUA6;Q0QEW2;G3V203;H0YHA7;J3QQ67;Q07020;F8VYV2;B4DDY5;A0A075B7A0	F8VUA6	Ribosomal protein L18	RPL18	tr|F8VUA6|F8VUA6_HUMAN Ribosomal protein L18 (Fragment) OS=Homo sapiens OX=9606 GN=RPL18 PE=1 SV=1;tr|Q0QEW2|Q0QEW2_HUMAN Ribosomal protein L18 (Fragment) OS=Homo sapiens OX=9606 GN=RPL18 PE=2 SV=1;tr|G3V203|G3V203_HUMAN Ribosomal protein L18 OS=Homo sapie	3	3	3	3	3	3	28.5	14.529	130	23.889	28.5	28.5	20009000	19298000
V9HWN7;J3KPS3;P04075;H3BUH7;H3BPS8;H3BQN4;H3BR68;H3BMQ8;H3BR04;A0A0M4FNU3	V9HWN7	Fructose-bisphosphate aldolase (EC 4.1.2.13)	HEL-S-87p	tr|V9HWN7|V9HWN7_HUMAN Fructose-bisphosphate aldolase OS=Homo sapiens OX=9606 GN=HEL-S-87p PE=2 SV=1;tr|J3KPS3|J3KPS3_HUMAN Fructose-bisphosphate aldolase OS=Homo sapiens OX=9606 GN=ALDOA PE=1 SV=1;sp|P04075|ALDOA_HUMAN Fructose-bisphosphate aldolase A OS=	3	3	1	3	1	3	10.7	39.42	364	20.476	3.8	10.7	5448300	20863000
P05109	P05109	Protein S100-A8 (Calgranulin-A) (Calprotectin L1L subunit) (Cystic fibrosis antigen) (CFAG) (Leukocyte L1 complex light chain) (Migration inhibitory factor-related protein 8) (MRP-8) (p8) (S100 calcium-binding protein A8) (Urinary stone protein band A)	S100A8 CAGA CFAG MRP8	sp|P05109|S10A8_HUMAN Protein S100-A8 OS=Homo sapiens OX=9606 GN=S100A8 PE=1 SV=1	3	3	3	3	3	3	24.7	10.834	93	23.655	24.7	24.7	66634000	83287000
P12273	P12273	Prolactin-inducible protein (Gross cystic disease fluid protein 15) (GCDFP-15) (Prolactin-induced protein) (Secretory actin-binding protein) (SABP) (gp17)	PIP GCDFP15 GPIP4	sp|P12273|PIP_HUMAN Prolactin-inducible protein OS=Homo sapiens OX=9606 GN=PIP PE=1 SV=1	3	3	1	3	1	3	30.8	16.572	146	28.696	7.5	30.8	3327900	56380000
Q53G83;P23396;F2Z2S8;H0YF32;H0YCJ7;Q9NQS8;E9PPU1;H0YEU2;E9PL09;E9PQ96;E9PSF4;E9PJH4;E9PK82;A7E2S3	Q53G83	Small ribosomal subunit protein uS3 (EC 4.2.99.18) (40S ribosomal protein S3)		tr|Q53G83|Q53G83_HUMAN Small ribosomal subunit protein uS3 (Fragment) OS=Homo sapiens OX=9606 PE=2 SV=1;sp|P23396|RS3_HUMAN Small ribosomal subunit protein uS3 OS=Homo sapiens OX=9606 GN=RPS3 PE=1 SV=2;tr|F2Z2S8|F2Z2S8_HUMAN Ribosomal protein S3 OS=Homo sa	3	3	2	3	2	3	14	26.689	243	18.03	10.3	14	16667000	7271900
Q6FHZ4;P56470;M0QZ93;B4DJR1;B4DKK5	Q6FHZ4	Galectin	LGALS4 hCG_20525	tr|Q6FHZ4|Q6FHZ4_HUMAN Galectin OS=Homo sapiens OX=9606 GN=LGALS4 PE=2 SV=1;sp|P56470|LEG4_HUMAN Galectin-4 OS=Homo sapiens OX=9606 GN=LGALS4 PE=1 SV=1;tr|M0QZ93|M0QZ93_HUMAN Galectin (Fragment) OS=Homo sapiens OX=9606 GN=LGALS4 PE=1 SV=1	3	3	3	3	3	3	9.9	35.941	323	43.484	9.9	9.9	111110000	176160000
Q5JR95;Q5JR94;P62241;Q9BS10	Q5JR95	Small ribosomal subunit protein eS8 (40S ribosomal protein S8)	RPS8	tr|Q5JR95|Q5JR95_HUMAN Small ribosomal subunit protein eS8 OS=Homo sapiens OX=9606 GN=RPS8 PE=1 SV=1;tr|Q5JR94|Q5JR94_HUMAN 40S ribosomal protein S8 OS=Homo sapiens OX=9606 GN=RPS8 PE=2 SV=1;sp|P62241|RS8_HUMAN Small ribosomal subunit protein eS8 OS=Homo s	3	3	3	2	3	2	19.1	21.879	188	61.6	19.1	12.8	15737000	13143000
P81605	P81605	Dermcidin (EC 3.4.-.-) (Preproteolysin) [Cleaved into: Survival-promoting peptide; DCD-1]	DCD AIDD DSEP	sp|P81605|DCD_HUMAN Dermcidin OS=Homo sapiens OX=9606 GN=DCD PE=1 SV=2	3	3	3	3	3	3	22.7	11.284	110	21.947	22.7	22.7	57478000	60714000
Q53SS8;Q15365;F8VTZ0	Q53SS8	Epididymis secretory protein Li 85 (Poly(RC) binding protein 1) (Uncharacterized protein PCBP1) (cDNA, FLJ94964, highly similar to Homo sapiens poly(rC) binding protein 1 (PCBP1), mRNA)	PCBP1 HEL-S-85 hCG_1776997	tr|Q53SS8|Q53SS8_HUMAN Epididymis secretory protein Li 85 OS=Homo sapiens OX=9606 GN=PCBP1 PE=2 SV=1;sp|Q15365|PCBP1_HUMAN Poly(rC)-binding protein 1 OS=Homo sapiens OX=9606 GN=PCBP1 PE=1 SV=2	4	3	4	1	3	1	13.8	37.497	356	17.805	13.8	3.9	17770000	4076800
Q96QR8	Q96QR8	Transcriptional activator protein Pur-beta (Purine-rich element-binding protein B)	PURB	sp|Q96QR8|PURB_HUMAN Transcriptional activator protein Pur-beta OS=Homo sapiens OX=9606 GN=PURB PE=1 SV=3	3	3	0	3	0	3	11.5	33.24	312	16.97	0	11.5	0	14024000
Q9GZZ8;F8W0V3;H0YI00	Q9GZZ8	Extracellular glycoprotein lacritin	LACRT	sp|Q9GZZ8|LACRT_HUMAN Extracellular glycoprotein lacritin OS=Homo sapiens OX=9606 GN=LACRT PE=1 SV=1;tr|F8W0V3|F8W0V3_HUMAN Lacritin OS=Homo sapiens OX=9606 GN=LACRT PE=1 SV=1	3	3	0	3	0	3	21.7	14.246	138	17.784	0	21.7	0	47176000
B4DKM5;A0A0A0MR02;A0A024QZT0;P45880	B4DKM5	cDNA FLJ60120, highly similar to Voltage-dependent anion-selective channel protein 2 (cDNA, FLJ78818, highly similar to Voltage-dependent anion-selective channel protein 2)		tr|B4DKM5|B4DKM5_HUMAN cDNA FLJ60120, highly similar to Voltage-dependent anion-selective channel protein 2 OS=Homo sapiens OX=9606 PE=2 SV=1;tr|A0A0A0MR02|A0A0A0MR02_HUMAN Voltage dependent anion channel 2 (Fragment) OS=Homo sapiens OX=9606 GN=VDAC2 PE=1	2	2	2	1	2	1	11.8	27.478	255	13.715	11.8	7.8	10114000	3119600
A0A7I2YQK6;B7Z5E7;A0A7I2V599;A0A7I2V2X6;B7Z597;B3GQS7;A0A024R3X4;P10809;C9JL19;C9JCQ4;A0A0S2Z415;C9JL25;E7EXB4;E7ESH4;Q53SE2;A0A7I2V5K3;A0A7I2YQ71;A0A7I2V369;A0A7I2V5M1;B7Z4F6	A0A7I2YQK6	60 kDa heat shock protein, mitochondrial (EC 5.6.1.7) (60 kDa chaperonin) (Chaperonin 60) (Heat shock protein 60)	HSPD1	tr|A0A7I2YQK6|A0A7I2YQK6_HUMAN 60 kDa heat shock protein, mitochondrial OS=Homo sapiens OX=9606 GN=HSPD1 PE=1 SV=1;tr|B7Z5E7|B7Z5E7_HUMAN 60 kDa heat shock protein, mitochondrial OS=Homo sapiens OX=9606 PE=2 SV=1;tr|A0A7I2V599|A0A7I2V599_HUMAN 60 kDa heat	2	2	2	2	2	2	5	51.233	482	11.456	5	5	4491300	4133800
A0A2R8Y6G6;A0A024R4F1;P06733;A0A2R8Y798;K7ERS8;A0A2R8YEG5;F5H1C3;A0A2R8Y879;E5RI09;E5RG95;A0A2R8YEM5;K7EM90;K7EPM1;K7EKN2;B4DUJ6;E5RGZ4;F5H0C8;E2DRY6;Q6FHV6;A8K3B0;P13929;P09104	A0A2R8Y6G6	phosphopyruvate hydratase (EC 4.2.1.11) (2-phospho-D-glycerate hydro-lyase)	ENO1	tr|A0A2R8Y6G6|A0A2R8Y6G6_HUMAN phosphopyruvate hydratase OS=Homo sapiens OX=9606 GN=ENO1 PE=1 SV=1;tr|A0A024R4F1|A0A024R4F1_HUMAN phosphopyruvate hydratase OS=Homo sapiens OX=9606 GN=HEL-S-17 PE=2 SV=1;sp|P06733|ENOA_HUMAN Alpha-enolase OS=Homo sapiens OX=	15	15	0	15	0	15	40.1	47.327	434	219.79	0	40.1	0	592440000
J3KRB3;A0A087WWH0;J3QS96;A0A087WXM6;J3QQT2;J3KRX5;A0A0A6YYL6;P18621;J3KSJ0;A0A087WY81;J3QLC8;A0A0A0MRF8	J3KRB3	Large ribosomal subunit protein uL22 (60S ribosomal protein L17)	RPL17	tr|J3KRB3|J3KRB3_HUMAN Large ribosomal subunit protein uL22 (Fragment) OS=Homo sapiens OX=9606 GN=RPL17 PE=1 SV=3;tr|A0A087WWH0|A0A087WWH0_HUMAN Large ribosomal subunit protein uL22 (Fragment) OS=Homo sapiens OX=9606 GN=RPL17 PE=1 SV=6;tr|J3QS96|J3QS96_HUM	2	2	2	1	2	1	14.7	14.894	129	11.655	14.7	7.8	4331100	5919400
F8W1C5;A0A7P0T8H9;A0A087X0V5;P29728;A0A7P0TAV1;F8VPI5;A8KA41	F8W1C5	2'-5' oligoadenylate synthase (EC 2.7.7.84)	OAS2	tr|F8W1C5|F8W1C5_HUMAN 2-5 oligoadenylate synthase (Fragment) OS=Homo sapiens OX=9606 GN=OAS2 PE=1 SV=2;tr|A0A7P0T8H9|A0A7P0T8H9_HUMAN 2-5 oligoadenylate synthase OS=Homo sapiens OX=9606 GN=OAS2 PE=1 SV=1;tr|A0A087X0V5|A0A087X0V5_HUMAN 2-5 oligoadeny	2	2	2	0	2	0	3.6	69.511	608	11.595	3.6	0	2755400	0
A0A087X2D0;B2R6F3;P84103	A0A087X2D0	Serine and arginine rich splicing factor 3	SRSF3	tr|A0A087X2D0|A0A087X2D0_HUMAN Serine and arginine rich splicing factor 3 OS=Homo sapiens OX=9606 GN=SRSF3 PE=1 SV=1;tr|B2R6F3|B2R6F3_HUMAN Epididymis secretory sperm binding protein OS=Homo sapiens OX=9606 GN=SFRS3 PE=2 SV=1;sp|P84103|SRSF3_HUMAN Serine/a	3	2	3	3	2	2	31.6	10.32	95	34.454	31.6	31.6	116530000	334640000
A0A096LNZ9;A0A096LPJ4;P05161	A0A096LNZ9	ISG15 ubiquitin like modifier	ISG15	tr|A0A096LNZ9|A0A096LNZ9_HUMAN ISG15 ubiquitin like modifier (Fragment) OS=Homo sapiens OX=9606 GN=ISG15 PE=1 SV=6;tr|A0A096LPJ4|A0A096LPJ4_HUMAN ISG15 ubiquitin like modifier OS=Homo sapiens OX=9606 GN=ISG15 PE=1 SV=1;sp|P05161|ISG15_HUMAN Ubiquitin-like	2	2	2	1	2	1	15.4	15.562	143	12.027	15.4	9.1	11862000	9034500
A0A0A0MRQ5;A0A0A0MSI0;B2R4P2;A0A384NPQ2;Q06830;B4DF70;V9HW12;P32119	A0A0A0MRQ5	Peroxiredoxin 1	PRDX1	tr|A0A0A0MRQ5|A0A0A0MRQ5_HUMAN Peroxiredoxin 1 OS=Homo sapiens OX=9606 GN=PRDX1 PE=1 SV=1;tr|A0A0A0MSI0|A0A0A0MSI0_HUMAN Peroxiredoxin-1 (Fragment) OS=Homo sapiens OX=9606 GN=PRDX1 PE=1 SV=1;tr|B2R4P2|B2R4P2_HUMAN cDNA, FLJ92164, highly similar to Homo sap	2	2	2	2	2	2	21.6	10.676	97	11.927	21.6	21.6	10789000	9779100
A0A0U1RQH7;H0Y4X3;B7Z4L7;Q6N037;G3XAC6;B4DRA0;B4DLM0;B3KWX7;Q68DD9;B4E1M7;A0A384NQ03;Q14498;A0A0U1RQW2;Q5QP23;Q7Z3L0;Q6MZY7	A0A0U1RQH7	RNA binding motif protein 39	RBM39	tr|A0A0U1RQH7|A0A0U1RQH7_HUMAN RNA binding motif protein 39 (Fragment) OS=Homo sapiens OX=9606 GN=RBM39 PE=1 SV=1;tr|H0Y4X3|H0Y4X3_HUMAN RNA binding motif protein 39 (Fragment) OS=Homo sapiens OX=9606 GN=RBM39 PE=1 SV=8;tr|B7Z4L7|B7Z4L7_HUMAN cDNA FLJ59035	2	2	2	1	2	1	13.1	26.698	245	25.2	13.1	6.9	11662000	8152000
Q8TBX0;Q2TU78;J3QKT4;E7D7Y0;E7D7X9;A0A1B2JLU7;P32322;B3KMB7;J3QL24;B7Z8T1;A0A087WTV6;J3KQ22;E2QRB3;Q4W8W1;A0A0S2Z5U6;J3KR12;B4DQK8;Q96C36	Q8TBX0	pyrroline-5-carboxylate reductase (EC 1.5.1.2)		tr|Q8TBX0|Q8TBX0_HUMAN pyrroline-5-carboxylate reductase OS=Homo sapiens OX=9606 PE=2 SV=1;tr|Q2TU78|Q2TU78_HUMAN pyrroline-5-carboxylate reductase OS=Homo sapiens OX=9606 GN=PIG45 PE=2 SV=1;tr|J3QKT4|J3QKT4_HUMAN Pyrroline-5-carboxylate reductase (Fragmen	2	2	2	0	2	0	14	17.718	171	12.189	14	0	3437800	0
A0A1X7SBZ2;A0A5H1ZRQ2;Q59F66;Q92841;B4DZQ7;J3QSF1;A0A0U1RQJ0	A0A1X7SBZ2	RNA helicase (EC 3.6.4.13)	DDX17	tr|A0A1X7SBZ2|A0A1X7SBZ2_HUMAN RNA helicase OS=Homo sapiens OX=9606 GN=DDX17 PE=1 SV=1;tr|A0A5H1ZRQ2|A0A5H1ZRQ2_HUMAN RNA helicase OS=Homo sapiens OX=9606 GN=DDX17 PE=1 SV=2;tr|Q59F66|Q59F66_HUMAN RNA helicase (Fragment) OS=Homo sapiens OX=9606 PE=2 SV=1;s	6	2	6	5	2	2	9.6	80.253	729	11.136	9.6	7.8	4631400	4960200
D5FZW3;A0A2S1CVU8;E9M263;Q9BXA2;Q9UBV6;Q14484;A9YUX2;B5ANL9;Q9UP81;F8W6P5;Q4TZM4;Q9BWU5;Q8IZI0;Q8IUL9;Q6V0K9;Q52MT0;Q3LR79;Q0Z944;E9NGZ5;B3VL31;B3VL05;Q9BWV6;A0A2R8Y7R2;Q9GZL9;B3VL86;D9YZU5;C8C504;A0A481SHK9;Q14473;P68871;Q9UM85;Q9H1I6;J7LKS8;B3VL12;Q3L3Q5;O95408;A0A140KFU0;A0A2R3Z0D6;A0A515HFS3;A0A3G5AXY7;Q3Y9I8;Q14477;Q14476;E9PEW8;Q6J1Z7;Q670S4;Q4F786;D1MGQ0;B7UCU6;B2M1S8;A0A650ATW2;Q4TWB7;B3V…	D5FZW3	Beta globin		tr|D5FZW3|D5FZW3_HUMAN Beta globin (Fragment) OS=Homo sapiens OX=9606 PE=3 SV=1;tr|A0A2S1CVU8|A0A2S1CVU8_HUMAN Beta-globin (Fragment) OS=Homo sapiens OX=9606 GN=HBB PE=3 SV=1;tr|E9M263|E9M263_HUMAN Hemoglobin beta chain (Fragment) OS=Homo sapiens OX=9606 G	2	2	2	2	2	2	56.1	4.5502	41	12.972	56.1	56.1	7037700	9318900
A0A2R8Y811;P62263;E5RH77	A0A2R8Y811	Ribosomal protein S14	RPS14	tr|A0A2R8Y811|A0A2R8Y811_HUMAN Ribosomal protein S14 (Fragment) OS=Homo sapiens OX=9606 GN=RPS14 PE=1 SV=1;sp|P62263|RS14_HUMAN Small ribosomal subunit protein uS11 OS=Homo sapiens OX=9606 GN=RPS14 PE=1 SV=3;tr|E5RH77|E5RH77_HUMAN Ribosomal protein S14 OS=	2	2	2	0	2	0	16	16.159	150	15.231	16	0	13467000	0
Q53FC7;B3KSM6;B2R6X5;A0A384NKX5;P17066;B4DFN9;B4DI39;B4DWK5;A8K5I0;A0A1U9X7W4;A0A0G2JIW1;Q59EJ3;P48741;P0DMV9;P0DMV8;E9PN25;E9PPY6;Q9UQC1;B4DNV4;B4E1T6;B4DNX1;B4DXY3;B4DVU9;B4E1S9;B4DNT8;B4DHP5;Q53FA3;B2RCQ9;A0A1U9X7X9;A0A1U9X7X4;A0A1U9X7W7;B4DI54;P34931	Q53FC7	Heat shock 70kDa protein 6 (HSP70B') variant		tr|Q53FC7|Q53FC7_HUMAN Heat shock 70kDa protein 6 (HSP70B) variant (Fragment) OS=Homo sapiens OX=9606 PE=1 SV=1;tr|B3KSM6|B3KSM6_HUMAN cDNA FLJ36606 fis, clone TRACH2015654, highly similar to HEAT SHOCK 70 kDa PROTEIN 6 OS=Homo sapiens OX=9606 PE=2 SV=1;t	3	2	3	2	2	1	6.2	71.003	643	13.859	6.2	3.7	10133000	7335700
B7ZAF0;Q5JP53;Q6LC01;A0A384NYT8;Q5SU16;B4DY90;P07437;B4DMJ5;B4DMU8;Q9BV28;B2R6L0;A0A384MEE3;B2RBD5;A0A0B4J269;Q9BVA1;Q13885;Q13509;Q53G92;G3V5W4;G3V2R8;G3V3R4;G3V2N6;A5D907;A5D906	B7ZAF0	Tubulin beta chain		tr|B7ZAF0|B7ZAF0_HUMAN Tubulin beta chain OS=Homo sapiens OX=9606 PE=2 SV=1;tr|Q5JP53|Q5JP53_HUMAN Tubulin beta chain OS=Homo sapiens OX=9606 GN=TUBB PE=1 SV=1;tr|Q6LC01|Q6LC01_HUMAN Tubulin beta chain (Fragment) OS=Homo sapiens OX=9606 PE=2 SV=1;tr|A0A384	7	2	6	7	1	2	20.2	46.566	415	44.613	16.6	20.2	24766000	39506000
A0A384P5L2;Q08257;A6NP24	A0A384P5L2	Epididymis secretory sperm binding protein		tr|A0A384P5L2|A0A384P5L2_HUMAN Epididymis secretory sperm binding protein OS=Homo sapiens OX=9606 PE=2 SV=1;sp|Q08257|QOR_HUMAN Quinone oxidoreductase OS=Homo sapiens OX=9606 GN=CRYZ PE=1 SV=1;tr|A6NP24|A6NP24_HUMAN Crystallin zeta (Fragment) OS=Homo sapie	2	2	0	2	0	2	8.2	35.196	329	11.795	0	8.2	0	1417700
A0A3B3IRX2;P14555;Q96RW9;Q9C011;Q96RW8;Q8NI47;Q6DN23	A0A3B3IRX2	Phospholipase A2 (EC 3.1.1.4)	PLA2G2A	tr|A0A3B3IRX2|A0A3B3IRX2_HUMAN Phospholipase A2 OS=Homo sapiens OX=9606 GN=PLA2G2A PE=1 SV=1;sp|P14555|PA2GA_HUMAN Phospholipase A2, membrane associated OS=Homo sapiens OX=9606 GN=PLA2G2A PE=1 SV=2;tr|Q96RW9|Q96RW9_HUMAN Mutant synovial phospholipase A2 (F	2	2	0	2	0	2	22.2	13.037	117	17.19	0	22.2	0	17729000
J3KPM9;A0A669KBI6;A0A8V8TN81;A0A669KB68;A0A669KB56;A0A669KBA4;A0A669KB53;P42224;A0A669KB52	J3KPM9	Signal transducer and activator of transcription	STAT1	tr|J3KPM9|J3KPM9_HUMAN Signal transducer and activator of transcription OS=Homo sapiens OX=9606 GN=STAT1 PE=1 SV=1;tr|A0A669KBI6|A0A669KBI6_HUMAN Signal transducer and activator of transcription OS=Homo sapiens OX=9606 GN=STAT1 PE=1 SV=1;tr|A0A8V8TN81|A0A8	2	2	2	2	2	2	3.6	83.359	714	31.367	3.6	3.6	4857200	7733300
B3KP05;A0A8I5KYE8;A0A8I5KXJ3;Q9Y2K3	B3KP05	cDNA FLJ30874 fis, clone FEBRA2004329, moderately similar to MYOSIN HEAVY CHAIN, CARDIAC MUSCLE ISOFORM		tr|B3KP05|B3KP05_HUMAN cDNA FLJ30874 fis, clone FEBRA2004329, moderately similar to MYOSIN HEAVY CHAIN, CARDIAC MUSCLE ISOFORM OS=Homo sapiens OX=9606 PE=2 SV=1;tr|A0A8I5KYE8|A0A8I5KYE8_HUMAN Myosin heavy chain 15 OS=Homo sapiens OX=9606 GN=MYH15 PE=1 SV=1	2	2	0	2	0	2	3.1	113.05	975	11.362	0	3.1	0	21689000
C9JXB8;A0A994J4A5;C9JNW5;V9HW01;P83731	C9JXB8	Ribosomal protein L24	RPL24	tr|C9JXB8|C9JXB8_HUMAN Ribosomal protein L24 OS=Homo sapiens OX=9606 GN=RPL24 PE=1 SV=1;tr|A0A994J4A5|A0A994J4A5_HUMAN Ribosomal protein L24 OS=Homo sapiens OX=9606 GN=RPL24 PE=1 SV=1;tr|C9JNW5|C9JNW5_HUMAN Ribosomal protein L24 OS=Homo sapiens OX=9606 GN=	2	2	2	2	2	2	17.4	14.369	121	12.336	17.4	17.4	7531900	8192900
A5D904;P46781;B5MCT8;C9JM19;B7Z732	A5D904	Small ribosomal subunit protein uS4	RPS9	tr|A5D904|A5D904_HUMAN Small ribosomal subunit protein uS4 (Fragment) OS=Homo sapiens OX=9606 GN=RPS9 PE=2 SV=1;sp|P46781|RS9_HUMAN Small ribosomal subunit protein uS4 OS=Homo sapiens OX=9606 GN=RPS9 PE=1 SV=3;tr|B5MCT8|B5MCT8_HUMAN Small ribosomal subunit	2	2	2	2	2	2	17.7	13.161	113	11.953	17.7	17.7	8313500	12283000
E7ESE2;E9PCW0;C9JZ20;C9JW96;Q6PUJ7;Q6FHP5;Q53FV0;A8K401;P35232	E7ESE2	Prohibitin	PHB	tr|E7ESE2|E7ESE2_HUMAN Prohibitin (Fragment) OS=Homo sapiens OX=9606 GN=PHB PE=1 SV=2;tr|E9PCW0|E9PCW0_HUMAN Prohibitin (Fragment) OS=Homo sapiens OX=9606 GN=PHB PE=1 SV=2;tr|C9JZ20|C9JZ20_HUMAN Prohibitin OS=Homo sapiens OX=9606 GN=PHB1 PE=1 SV=2;tr|C9JW9	2	2	2	1	2	1	11.9	22.398	202	11.608	11.9	5.9	3381700	4653700
Q70T18;Q59H57;B4DR70;A8K4H1;Q8TBR3;Q6IBQ5;H3BPE7;Q13344;P35637	Q70T18	BBF2H7/FUS protein		tr|Q70T18|Q70T18_HUMAN BBF2H7/FUS protein (Fragment) OS=Homo sapiens OX=9606 PE=2 SV=1;tr|Q59H57|Q59H57_HUMAN Fusion (Involved in t(12;16) in malignant liposarcoma) isoform a variant (Fragment) OS=Homo sapiens OX=9606 PE=2 SV=1;tr|B4DR70|B4DR70_HUMAN cDNA	4	2	4	2	2	1	21	16.107	157	19.001	21	10.2	29130000	21505000
B2CIS9;P31944;A9UFC0	B2CIS9	Caspase 14, apoptosis-related cysteine peptidase (Caspase-14) (cDNA, FLJ94644, Homo sapiens caspase 14, apoptosis-related cysteine protease(CASP14), mRNA)	CASP14 hCG_38589	tr|B2CIS9|B2CIS9_HUMAN Caspase 14, apoptosis-related cysteine peptidase OS=Homo sapiens OX=9606 GN=CASP14 PE=2 SV=1;sp|P31944|CASPE_HUMAN Caspase-14 OS=Homo sapiens OX=9606 GN=CASP14 PE=1 SV=2;tr|A9UFC0|A9UFC0_HUMAN Caspase 14 OS=Homo sapiens OX=9606 GN=CA	2	2	1	2	1	2	9.1	27.679	242	13.141	4.5	9.1	0	0
Q8TBK5;Q8N5Z7;B2R4K7;Q9HBB3;Q02878;F8VR69;F8VZ45;U3KQR5	Q8TBK5	60S ribosomal protein L6	RPL6	tr|Q8TBK5|Q8TBK5_HUMAN 60S ribosomal protein L6 OS=Homo sapiens OX=9606 GN=RPL6 PE=1 SV=1;tr|Q8N5Z7|Q8N5Z7_HUMAN 60S ribosomal protein L6 OS=Homo sapiens OX=9606 GN=RPL6 PE=1 SV=1;tr|B2R4K7|B2R4K7_HUMAN 60S ribosomal protein L6 OS=Homo sapiens OX=9606 PE=2	2	2	2	2	2	2	6.6	32.741	288	11.196	6.6	6.6	6329700	5300600
B4E043;B4DDX2;B2R7B5;Q07666	B4E043	KH domain containing, RNA binding, signal transduction associated 1, isoform CRA_b (cDNA FLJ52899, highly similar to KH domain-containing, RNA-binding, signaltransduction-associated protein 1)	KHDRBS1 hCG_41606	tr|B4E043|B4E043_HUMAN KH domain containing, RNA binding, signal transduction associated 1, isoform CRA_b OS=Homo sapiens OX=9606 GN=KHDRBS1 PE=2 SV=1;tr|B4DDX2|B4DDX2_HUMAN cDNA FLJ54590, highly similar to KH domain-containing, RNA-binding, signaltransduc	2	2	1	1	1	1	7.2	38.682	347	11.967	3.2	4	2294800	0
B2R7E8;P15927;B4DL94;Q5TEJ0;B4DUL2;Q5TEJ7;B4DQD9	B2R7E8	cDNA, FLJ93412, highly similar to Homo sapiens replication protein A2, 32kDa (RPA2), mRNA		tr|B2R7E8|B2R7E8_HUMAN cDNA, FLJ93412, highly similar to Homo sapiens replication protein A2, 32kDa (RPA2), mRNA OS=Homo sapiens OX=9606 PE=2 SV=1;sp|P15927|RFA2_HUMAN Replication protein A 32 kDa subunit OS=Homo sapiens OX=9606 GN=RPA2 PE=1 SV=1;tr|B4DL94	2	2	1	1	1	1	12.6	29.263	270	19.861	8.1	4.4	10049000	0
B3KML9;Q8N6N5;Q8IZ29;Q8IWP6;P68371;Q9BUU9;B4E052;Q5ST81;B4DE77;P04350;Q96HX0;Q96B85;B4DXZ5;B4DJ43;B4DQN9;A4UCT2;Q6P602;Q1KSF8;B4DFH6;O43209;B7Z4N1;B4DNW1;Q9UGA2;A4UCU2;M0R0X0;M0QY85;M0QY37;M0QX14;A0A075B724;M0R042;M0R2D3;M0QZL7;M0QYM7;M0R278;G3V2A3;Q3ZCR3;B4E386;K7ESM5;B3KS31;B4DP54;A0A183YE00;Q2NKY5;Q3ZCM7;Q9BUF5	B3KML9	Tubulin delta chain (Delta-tubulin)		tr|B3KML9|B3KML9_HUMAN Tubulin delta chain OS=Homo sapiens OX=9606 PE=2 SV=1;tr|Q8N6N5|Q8N6N5_HUMAN Tubulin beta chain OS=Homo sapiens OX=9606 GN=TUBB2C PE=2 SV=1;tr|Q8IZ29|Q8IZ29_HUMAN Tubulin beta chain OS=Homo sapiens OX=9606 GN=TUBB2C PE=2 SV=1;tr|Q8IW	7	2	6	7	1	2	21.2	44.602	397	11.346	17.4	21.2	6412900	10101000
J3QRJ8;B3KPX1;B3KPA6;Q53HR2;B4DEA8;P49748;K7EMF8;G3V1M7	J3QRJ8	Acyl-CoA dehydrogenase very long chain	ACADVL	tr|J3QRJ8|J3QRJ8_HUMAN Acyl-CoA dehydrogenase very long chain (Fragment) OS=Homo sapiens OX=9606 GN=ACADVL PE=1 SV=1;tr|B3KPX1|B3KPX1_HUMAN cDNA FLJ32394 fis, clone SKMUS2000078, highly similar to Very-long-chain specific acyl-CoA dehydrogenase, mitochondr	2	2	2	0	2	0	11.9	21.542	194	11.985	11.9	0	4767900	0
B5MCW2;Q9NY85;G5E9G0;B3KS36;Q8TBW1;P39023;B4DN06;F8WCR1;Q49AJ9;H7C3M2;Q9BT63;H7C422;Q96QL0	B5MCW2	Ribosomal protein L3	RPL3	tr|B5MCW2|B5MCW2_HUMAN Ribosomal protein L3 (Fragment) OS=Homo sapiens OX=9606 GN=RPL3 PE=1 SV=1;tr|Q9NY85|Q9NY85_HUMAN Ribosomal protein L3 (Fragment) OS=Homo sapiens OX=9606 GN=rpl3 PE=3 SV=1;tr|G5E9G0|G5E9G0_HUMAN Ribosomal protein L3 OS=Homo sapiens OX	2	2	1	2	1	2	9.2	31.243	272	12.015	4.4	9.2	3298200	0
B3KX15;J3QL05;J3KP15;Q6NXQ0;Q8N220;B3KVY2;B3KUF7;Q8NAK9;B3KUY1;Q53FN0;Q01130;Q9BRL6;A4D2F7;A4D2F6	B3KX15	cDNA FLJ44468 fis, clone UTERU2026025, moderately similar to SPLICING FACTOR, ARGININE/SERINE-RICH 2		tr|B3KX15|B3KX15_HUMAN cDNA FLJ44468 fis, clone UTERU2026025, moderately similar to SPLICING FACTOR, ARGININE/SERINE-RICH 2 OS=Homo sapiens OX=9606 PE=2 SV=1;tr|J3QL05|J3QL05_HUMAN Serine and arginine rich splicing factor 2 (Fragment) OS=Homo sapiens OX=96	2	2	2	1	2	1	12.3	13.814	122	11.332	12.3	6.6	16536000	13276000
B4DDF8;V9HW83;V9HVX6;P00352;Q5SYQ7;Q5SYQ9;Q5SYQ8;Q59EJ0;B4DXX3	B4DDF8	cDNA FLJ51786, highly similar to Retinal dehydrogenase 1		tr|B4DDF8|B4DDF8_HUMAN cDNA FLJ51786, highly similar to Retinal dehydrogenase 1 OS=Homo sapiens OX=9606 PE=2 SV=1;tr|V9HW83|V9HW83_HUMAN Epididymis luminal protein 12 OS=Homo sapiens OX=9606 GN=HEL-S-53e PE=2 SV=1;tr|V9HVX6|V9HVX6_HUMAN Epididymis luminal	2	2	1	2	1	2	6.2	45.996	422	15.423	3.1	6.2	2871800	6173100
B4DTV0;Q09666	B4DTV0	cDNA FLJ57801, highly similar to Homo sapiens AHNAK nucleoprotein (desmoyokin) (AHNAK), transcript variant 1, mRNA		tr|B4DTV0|B4DTV0_HUMAN cDNA FLJ57801, highly similar to Homo sapiens AHNAK nucleoprotein (desmoyokin) (AHNAK), transcript variant 1, mRNA (Fragment) OS=Homo sapiens OX=9606 PE=2 SV=1;sp|Q09666|AHNK_HUMAN Neuroblast differentiation-associated protein AHNAK	2	2	0	2	0	2	2.7	114.14	1079	11.21	0	2.7	0	3945100
H0YFC6;B5MDF5;J3KQE5;P62826;Q96QB7;Q0EFC9;F5H018	H0YFC6	RAN, member RAS oncogene family	RAN	tr|H0YFC6|H0YFC6_HUMAN RAN, member RAS oncogene family (Fragment) OS=Homo sapiens OX=9606 GN=RAN PE=1 SV=1;tr|B5MDF5|B5MDF5_HUMAN GTP-binding nuclear protein Ran OS=Homo sapiens OX=9606 GN=RAN PE=1 SV=1;tr|J3KQE5|J3KQE5_HUMAN GTP-binding nuclear protein Ra	2	2	2	2	2	2	18.4	11.568	103	11.888	18.4	18.4	14871000	13758000
Q5T7C4;B7Z965;Q59GW1;P09429;Q9NYD7;B3KQ05;A0A286R9D9;Q75MM1;B2RPK0	Q5T7C4	High mobility group box 1	HMGB1	tr|Q5T7C4|Q5T7C4_HUMAN High mobility group box 1 OS=Homo sapiens OX=9606 GN=HMGB1 PE=1 SV=1;tr|B7Z965|B7Z965_HUMAN cDNA FLJ56337, highly similar to High mobility group protein B1 OS=Homo sapiens OX=9606 PE=2 SV=1;tr|Q59GW1|Q59GW1_HUMAN High-mobility group	2	2	1	1	1	1	18.4	18.311	158	12.922	8.9	9.5	4940600	0
E5RI99;P62888;A0A0B4J213;E5RJH3;A0A0C4DH44	E5RI99	Large ribosomal subunit protein eL30 (60S ribosomal protein L30)	RPL30	tr|E5RI99|E5RI99_HUMAN Large ribosomal subunit protein eL30 (Fragment) OS=Homo sapiens OX=9606 GN=RPL30 PE=1 SV=1;sp|P62888|RL30_HUMAN Large ribosomal subunit protein eL30 OS=Homo sapiens OX=9606 GN=RPL30 PE=1 SV=2;tr|A0A0B4J213|A0A0B4J213_HUMAN Large ribo	2	2	2	2	2	2	24.6	12.656	114	14.965	24.6	24.6	9719000	6193200
F5H282;E7EQR6;P17987	F5H282	T-complex 1	TCP1	tr|F5H282|F5H282_HUMAN T-complex 1 OS=Homo sapiens OX=9606 GN=TCP1 PE=1 SV=1;tr|E7EQR6|E7EQR6_HUMAN T-complex 1 OS=Homo sapiens OX=9606 GN=TCP1 PE=1 SV=1;sp|P17987|TCPA_HUMAN T-complex protein 1 subunit alpha OS=Homo sapiens OX=9606 GN=TCP1 PE=1 SV=1	2	2	2	1	2	1	6.3	36.456	332	11.598	6.3	3	6574900	5553300
J3KMX5;P62277;E9PS50	J3KMX5	Small ribosomal subunit protein uS15 (40S ribosomal protein S13)	RPS13	tr|J3KMX5|J3KMX5_HUMAN Small ribosomal subunit protein uS15 OS=Homo sapiens OX=9606 GN=RPS13 PE=1 SV=1;sp|P62277|RS13_HUMAN Small ribosomal subunit protein uS15 OS=Homo sapiens OX=9606 GN=RPS13 PE=1 SV=2;tr|E9PS50|E9PS50_HUMAN Ribosomal protein S13 (Fragme	2	2	1	2	1	2	14.9	16.733	148	13.24	8.1	14.9	5917600	4107200
K7EJT5;K7EP65;K7EKS7;K7ELC4;K7EMH1;K7ERI7;Q7Z4W8;P35268	K7EJT5	Ribosomal protein L22	RPL22	tr|K7EJT5|K7EJT5_HUMAN Ribosomal protein L22 (Fragment) OS=Homo sapiens OX=9606 GN=RPL22 PE=1 SV=1;tr|K7EP65|K7EP65_HUMAN Ribosomal protein L22 (Fragment) OS=Homo sapiens OX=9606 GN=RPL22 PE=1 SV=1;tr|K7EKS7|K7EKS7_HUMAN 60S ribosomal protein L22 OS=Homo s	2	2	2	1	2	1	51.1	5.0827	47	11.856	51.1	27.7	9585800	12439000
M0QX76;M0R1M5;M0R3H0;M0R210;P62249;Q6IPX4	M0QX76	Ribosomal protein S16	RPS16	tr|M0QX76|M0QX76_HUMAN Ribosomal protein S16 (Fragment) OS=Homo sapiens OX=9606 GN=RPS16 PE=1 SV=1;tr|M0R1M5|M0R1M5_HUMAN Ribosomal protein S16 (Fragment) OS=Homo sapiens OX=9606 GN=RPS16 PE=1 SV=1;tr|M0R3H0|M0R3H0_HUMAN Ribosomal protein S16 OS=Homo sapie	2	2	2	2	2	2	44	5.5575	50	11.248	44	44	16999000	10213000
O75556	O75556	Mammaglobin-B (Lacryglobin) (Lipophilin-C) (Mammaglobin-2) (Secretoglobin family 2A member 1)	SCGB2A1 LIPHC MGB2 UGB3	sp|O75556|SG2A1_HUMAN Mammaglobin-B OS=Homo sapiens OX=9606 GN=SCGB2A1 PE=1 SV=1	2	2	0	2	0	2	31.6	10.884	95	13.566	0	31.6	0	10759000
Q96HX3;Q6IBR0;Q53EP4;P04843;F8WF32;B4DNJ5;B7Z4L4;B4DL99	Q96HX3	Dolichyl-diphosphooligosaccharide--protein glycosyltransferase subunit 1		tr|Q96HX3|Q96HX3_HUMAN Dolichyl-diphosphooligosaccharide--protein glycosyltransferase subunit 1 (Fragment) OS=Homo sapiens OX=9606 PE=2 SV=1;tr|Q6IBR0|Q6IBR0_HUMAN Dolichyl-diphosphooligosaccharide--protein glycosyltransferase subunit 1 OS=Homo sapiens OX=	2	2	2	1	2	1	5.1	64.581	568	13.946	5.1	3	0	1156500
Q59GM9;P11216;H0Y4Z6;B4DSD8	Q59GM9	Alpha-1,4 glucan phosphorylase (EC 2.4.1.1)		tr|Q59GM9|Q59GM9_HUMAN Alpha-1,4 glucan phosphorylase (Fragment) OS=Homo sapiens OX=9606 PE=2 SV=1;sp|P11216|PYGB_HUMAN Glycogen phosphorylase, brain form OS=Homo sapiens OX=9606 GN=PYGB PE=1 SV=5;tr|H0Y4Z6|H0Y4Z6_HUMAN Alpha-1,4 glucan phosphorylase (Frag	2	2	2	1	2	1	3.5	98.828	865	13.266	3.5	1.4	7480800	5193700
Q96GD7;P16989;Q59EB5;A0A0D9SEI8	Q96GD7	CSDA protein		tr|Q96GD7|Q96GD7_HUMAN CSDA protein OS=Homo sapiens OX=9606 PE=2 SV=1;sp|P16989|YBOX3_HUMAN Y-box-binding protein 3 OS=Homo sapiens OX=9606 GN=YBX3 PE=1 SV=4;tr|Q59EB5|Q59EB5_HUMAN CSDA protein variant (Fragment) OS=Homo sapiens OX=9606 PE=2 SV=1	4	2	4	2	2	1	20.1	31.931	303	26.012	20.1	11.2	11862000	1638700
P31151;Q86SG5	P31151	Protein S100-A7 (Psoriasin) (S100 calcium-binding protein A7)	S100A7 PSOR1 S100A7C	sp|P31151|S10A7_HUMAN Protein S100-A7 OS=Homo sapiens OX=9606 GN=S100A7 PE=1 SV=4;sp|Q86SG5|S1A7A_HUMAN Protein S100-A7A OS=Homo sapiens OX=9606 GN=S100A7A PE=1 SV=3	2	2	2	1	2	1	22.8	11.471	101	11.854	22.8	11.9	6299600	7234200
Q53XB4;P34096	Q53XB4	Epididymis secretory sperm binding protein (Full-length cDNA clone CS0DF032YM23 of Fetal brain of Homo sapiens (human)) (Full-length cDNA clone CS0DM007YH13 of Fetal liver of Homo sapiens (human)) (HCG2044782, isoform CRA_a) (Ribonuclease A B1) (cDNA FLJ35103 fis, clone PLACE6006549, highly similar to RIBONUCLEASE 4)	RAB1 hCG_2044782	tr|Q53XB4|Q53XB4_HUMAN Epididymis secretory sperm binding protein OS=Homo sapiens OX=9606 GN=RAB1 PE=2 SV=1;sp|P34096|RNAS4_HUMAN Ribonuclease 4 OS=Homo sapiens OX=9606 GN=RNASE4 PE=1 SV=3	2	2	2	2	2	2	16.3	16.84	147	14.762	16.3	16.3	15006000	38571000
Q59GE4;P46783;Q9NQ39	Q59GE4	Ribosomal protein S10 variant		tr|Q59GE4|Q59GE4_HUMAN Ribosomal protein S10 variant (Fragment) OS=Homo sapiens OX=9606 PE=3 SV=1;sp|P46783|RS10_HUMAN Small ribosomal subunit protein eS10 OS=Homo sapiens OX=9606 GN=RPS10 PE=1 SV=1;sp|Q9NQ39|RS10L_HUMAN Putative ribosomal protein eS10-lik	2	2	1	2	1	2	8.6	19.86	174	16.143	8	8.6	4465400	3437900
Q7Z759;Q53HU0;P50990;H7C4C8	Q7Z759	T-complex protein 1 subunit theta (CCT-theta)	CCT8 hCG_1810843	tr|Q7Z759|Q7Z759_HUMAN T-complex protein 1 subunit theta OS=Homo sapiens OX=9606 GN=CCT8 PE=2 SV=1;tr|Q53HU0|Q53HU0_HUMAN T-complex protein 1 subunit theta (Fragment) OS=Homo sapiens OX=9606 PE=2 SV=1;sp|P50990|TCPQ_HUMAN T-complex protein 1 subunit theta	2	2	1	1	1	1	4.4	54.106	497	12.434	2	2.4	1837000	0
Q6IBA2;Q59G24;P53999;Q6E433;B7Z1Z0	Q6IBA2	Activated RNA polymerase II transcriptional coactivator p15 (SUB1 homolog)	PC4 SUB1 hCG_1781938	tr|Q6IBA2|Q6IBA2_HUMAN Activated RNA polymerase II transcriptional coactivator p15 OS=Homo sapiens OX=9606 GN=PC4 PE=2 SV=1;tr|Q59G24|Q59G24_HUMAN Activated RNA polymerase II transcriptional coactivator p15 (Fragment) OS=Homo sapiens OX=9606 PE=2 SV=1;sp|P	2	2	1	1	1	1	18.9	14.395	127	12.553	10.2	8.7	0	14544000
Q6EZE9;P59666;P59665	Q6EZE9	Defensin, alpha 3, neutrophil-specific	DEFA3	tr|Q6EZE9|Q6EZE9_HUMAN Defensin, alpha 3, neutrophil-specific OS=Homo sapiens OX=9606 GN=DEFA3 PE=2 SV=1;sp|P59666|DEF3_HUMAN Neutrophil defensin 3 OS=Homo sapiens OX=9606 GN=DEFA3 PE=1 SV=1;sp|P59665|DEF1_HUMAN Neutrophil defensin 1 OS=Homo sapiens OX=960	2	2	1	2	1	2	19.1	10.245	94	11.052	9.6	19.1	3454700	24602000
P62269;A0A0G2JQH2;Q5GGW2	P62269	Small ribosomal subunit protein uS13 (40S ribosomal protein S18) (Ke-3) (Ke3)	RPS18 D6S218E	sp|P62269|RS18_HUMAN Small ribosomal subunit protein uS13 OS=Homo sapiens OX=9606 GN=RPS18 PE=1 SV=3;tr|A0A0G2JQH2|A0A0G2JQH2_HUMAN 40S ribosomal protein S18 OS=Homo sapiens OX=9606 GN=RPS18 PE=1 SV=1;tr|Q5GGW2|Q5GGW2_HUMAN 40S ribosomal protein S18 OS=Hom	2	2	1	2	1	2	13.2	17.718	152	11.773	5.9	13.2	4801900	2997600
P62851	P62851	Small ribosomal subunit protein eS25 (40S ribosomal protein S25)	RPS25	sp|P62851|RS25_HUMAN Small ribosomal subunit protein eS25 OS=Homo sapiens OX=9606 GN=RPS25 PE=1 SV=1	2	2	2	1	2	1	15.2	13.742	125	11.591	15.2	7.2	8246700	5764600
P98179	P98179	RNA-binding protein 3 (RNA-binding motif protein 3) (RNPL)	RBM3 RNPL	sp|P98179|RBM3_HUMAN RNA-binding protein 3 OS=Homo sapiens OX=9606 GN=RBM3 PE=1 SV=1	2	2	2	2	2	2	21	17.17	157	14.51	21	21	17731000	12210000
Q13835;B4DRX5;Q14BN3	Q13835	Plakophilin-1 (Band 6 protein) (B6P)	PKP1	sp|Q13835|PKP1_HUMAN Plakophilin-1 OS=Homo sapiens OX=9606 GN=PKP1 PE=1 SV=2;tr|B4DRX5|B4DRX5_HUMAN cDNA FLJ56941, highly similar to Plakophilin-1 OS=Homo sapiens OX=9606 PE=2 SV=1;tr|Q14BN3|Q14BN3_HUMAN PKP1 protein OS=Homo sapiens OX=9606 GN=PKP1 PE=2 SV	2	2	2	1	2	1	3.5	82.86	747	19.607	3.5	2	3885900	5244100
Q5D862	Q5D862	Filaggrin-2 (FLG-2) (Intermediate filament-associated and psoriasis-susceptibility protein) (Ifapsoriasin)	FLG2 IFPS	sp|Q5D862|FILA2_HUMAN Filaggrin-2 OS=Homo sapiens OX=9606 GN=FLG2 PE=1 SV=1	2	2	2	2	2	2	1	248.07	2391	14.97	1	1	13715000	27490000
Q9H834;Q5T9A4;A0A5K1VW56;Q8N3E6;Q96T67;Q5T2N8;Q9NVI7	Q9H834	cDNA FLJ13966 fis, clone Y79AA1001394, weakly similar to CELL DIVISION PROTEIN FTSH HOMOLOG		tr|Q9H834|Q9H834_HUMAN cDNA FLJ13966 fis, clone Y79AA1001394, weakly similar to CELL DIVISION PROTEIN FTSH HOMOLOG OS=Homo sapiens OX=9606 PE=2 SV=1;sp|Q5T9A4|ATD3B_HUMAN ATPase family AAA domain-containing protein 3B OS=Homo sapiens OX=9606 GN=ATAD3B PE=1	2	2	1	2	1	2	3.8	53.519	480	11.877	1.5	3.8	100710000	126290000
Q9BQ04;E9PB51;A8K9U0;Q9BWF3	Q9BQ04	RNA-binding protein 4B (RNA-binding motif protein 30) (RNA-binding motif protein 4B) (RNA-binding protein 30)	RBM4B RBM30	sp|Q9BQ04|RBM4B_HUMAN RNA-binding protein 4B OS=Homo sapiens OX=9606 GN=RBM4B PE=1 SV=1;tr|E9PB51|E9PB51_HUMAN RNA binding motif protein 4 (Fragment) OS=Homo sapiens OX=9606 GN=RBM4 PE=1 SV=1;tr|A8K9U0|A8K9U0_HUMAN cDNA FLJ78260, highly similar to Homo sap	2	2	1	2	1	2	7.2	40.149	359	11.289	2.8	7.2	3820700	2629600
C9JB90;C9JU14;J3KR73;B7Z5Z9;Q6FGX3;Q6AZ91;Q53ET8;A0A024R5J5;Q9NRW1;P20340;Q14964	C9JB90	RAB6B, member RAS oncogene family	RAB6B	tr|C9JB90|C9JB90_HUMAN RAB6B, member RAS oncogene family (Fragment) OS=Homo sapiens OX=9606 GN=RAB6B PE=4 SV=1;tr|C9JU14|C9JU14_HUMAN RAB6B, member RAS oncogene family (Fragment) OS=Homo sapiens OX=9606 GN=RAB6B PE=1 SV=3;tr|J3KR73|J3KR73_HUMAN RAB6B, memb	1	1	1	1	1	1	22.4	5.8575	49	5.9258	22.4	22.4	4414900	4317400
F8VVM2;Q8NCF7;Q53HC3;B2RE88;A0A024RBE8;A0A024RBH9;Q00325	F8VVM2	Solute carrier family 25 member 3 (Phosphate carrier protein, mitochondrial) (Phosphate transport protein)	SLC25A3	tr|F8VVM2|F8VVM2_HUMAN Solute carrier family 25 member 3 OS=Homo sapiens OX=9606 GN=SLC25A3 PE=1 SV=1;tr|Q8NCF7|Q8NCF7_HUMAN Solute carrier family 25 member 3 OS=Homo sapiens OX=9606 PE=2 SV=1;tr|Q53HC3|Q53HC3_HUMAN Solute carrier family 25 member 3 (Fragm	1	1	1	1	1	1	3.7	36.161	324	5.8605	3.7	3.7	5481800	4080000
A0A7P0TBC2;Q59FC6;A0A7P0TAY2;A0A7P0T917;A0A087WT78;A0A7P0TAE1;H0YIV0;Q5CAQ5;V9HWP2;A0A7P0T823;A0A7P0TAT8;P14625;F8W026;B4DQX3;A0A7P0Z405;A0A7P0T8R3;A0A7P0T885;Q96GW1;B4DHT9;B4DU71	A0A7P0TBC2	Heat shock protein 90 beta family member 1	HSP90B1	tr|A0A7P0TBC2|A0A7P0TBC2_HUMAN Heat shock protein 90 beta family member 1 OS=Homo sapiens OX=9606 GN=HSP90B1 PE=1 SV=1;tr|Q59FC6|Q59FC6_HUMAN Tumor rejection antigen (Gp96) 1 variant (Fragment) OS=Homo sapiens OX=9606 PE=2 SV=1;tr|A0A7P0TAY2|A0A7P0TAY2_HUM	2	1	1	2	0	1	5.6	53.079	465	5.9904	2.6	5.6	0	2757100
Q9Y655;A0A087WUT0;A0A0A0MQW0;A0A0A0MR39;Q9P2K5	Q9Y655	Myelin gene expression factor 2		tr|Q9Y655|Q9Y655_HUMAN Myelin gene expression factor 2 OS=Homo sapiens OX=9606 PE=2 SV=1;tr|A0A087WUT0|A0A087WUT0_HUMAN Myelin expression factor 2 OS=Homo sapiens OX=9606 GN=MYEF2 PE=1 SV=1;tr|A0A0A0MQW0|A0A0A0MQW0_HUMAN Myelin expression factor 2 OS=Homo	1	1	1	0	1	0	2	58.669	547	5.9047	2	0	3165600	0
A0A087WVZ4;H3BUE4;H3BUI9;H3BP04;H3BSJ9;H3BRG4;P22695	A0A087WVZ4	Ubiquinol-cytochrome c reductase core protein 2	UQCRC2	tr|A0A087WVZ4|A0A087WVZ4_HUMAN Ubiquinol-cytochrome c reductase core protein 2 (Fragment) OS=Homo sapiens OX=9606 GN=UQCRC2 PE=1 SV=1;tr|H3BUE4|H3BUE4_HUMAN Ubiquinol-cytochrome c reductase core protein 2 OS=Homo sapiens OX=9606 GN=UQCRC2 PE=1 SV=1;tr|H3BU	1	1	1	0	1	0	20	7.5394	70	6.4377	20	0	2413000	0
B0AZU4;A0A087WY36;A8MYJ1	B0AZU4	cDNA, FLJ79534, highly similar to Homo sapiens A kinase (PRKA) anchor protein 13 (AKAP13)		tr|B0AZU4|B0AZU4_HUMAN cDNA, FLJ79534, highly similar to Homo sapiens A kinase (PRKA) anchor protein 13 (AKAP13) (Fragment) OS=Homo sapiens OX=9606 PE=2 SV=1;tr|A0A087WY36|A0A087WY36_HUMAN A-kinase anchoring protein 13 (Fragment) OS=Homo sapiens OX=9606 GN	1	1	1	1	1	1	2.9	42.64	385	5.9577	2.9	2.9	8510900	12420000
A0A087X2E9;A8MX94;V9HWE9;P09211	A0A087X2E9	Glutathione S-transferase pi 1	GSTP1	tr|A0A087X2E9|A0A087X2E9_HUMAN Glutathione S-transferase pi 1 (Fragment) OS=Homo sapiens OX=9606 GN=GSTP1 PE=1 SV=1;tr|A8MX94|A8MX94_HUMAN Glutathione S-transferase OS=Homo sapiens OX=9606 GN=GSTP1 PE=1 SV=1;tr|V9HWE9|V9HWE9_HUMAN Glutathione S-transferase	1	1	0	1	0	1	20.3	8.7859	79	8.1396	0	20.3	0	0
H0YBR2;H0YBB3;A0A2U3TZN9;A0A0A1TE42;A0A0A1TTP8;D7PBN3;Q6NXG1;Q9H6T0	H0YBR2	Epithelial splicing regulatory protein 1	ESRP1	tr|H0YBR2|H0YBR2_HUMAN Epithelial splicing regulatory protein 1 (Fragment) OS=Homo sapiens OX=9606 GN=ESRP1 PE=1 SV=1;tr|H0YBB3|H0YBB3_HUMAN Epithelial splicing regulatory protein 1 (Fragment) OS=Homo sapiens OX=9606 GN=ESRP1 PE=1 SV=1;tr|A0A2U3TZN9|A0A2U3	1	1	1	1	1	1	2.4	56.035	502	6.0147	2.4	2.4	669140	1325000
A0M8Q9;Q8TCJ5;P0DOY3;P0DOY2;A0A5H1ZRQ4;Q6PJR7;A0A0B4J231;P0DOX8;Q5FWF9;Q8N5F4;Q6GMW4;Q8N355;Q7Z2U7;Q6NS95;Q6GMW3;Q6GMV8;Q5CZ94;S6BGD6;Q6PJG0;Q6PIK1;Q6P2J1;Q6IN99;Q6GMW6;Q567P1;A2NUT2;A0A5E4;Q96E61;Q8NEJ1;Q6PIQ7;Q6P5S3;Q6IPQ0;Q6GMX4;Q6GMX3;Q6GMV7;Q6DHW4;P0CG04;P0CF74;B9A064	A0M8Q9	C1 segment protein (HCG2040025)	C1 segment hCG_2040025	tr|A0M8Q9|A0M8Q9_HUMAN C1 segment protein (Fragment) OS=Homo sapiens OX=9606 GN=C1 segment PE=4 SV=1;tr|Q8TCJ5|Q8TCJ5_HUMAN Uncharacterized protein DKFZp667J0810 (Fragment) OS=Homo sapiens OX=9606 GN=DKFZp667J0810 PE=2 SV=1;sp|P0DOY3|IGLC3_HUMAN Immunoglob	1	1	0	1	0	1	14.3	11.29	105	13.011	0	14.3	0	39997000
F5H895;A0A0B4J239;F5GXX5;Q53G02;P61803	F5H895	Dolichyl-diphosphooligosaccharide--protein glycosyltransferase subunit DAD1 (Defender against cell death 1)	DAD1	tr|F5H895|F5H895_HUMAN Dolichyl-diphosphooligosaccharide--protein glycosyltransferase subunit DAD1 OS=Homo sapiens OX=9606 GN=DAD1 PE=1 SV=1;tr|A0A0B4J239|A0A0B4J239_HUMAN Dolichyl-diphosphooligosaccharide--protein glycosyltransferase subunit DAD1 OS=Homo	1	1	1	1	1	1	18.5	7.2883	65	5.871	18.5	18.5	528130	1044900
F8WD59;C9J9K3;A0A8V8TMX1;Q96RS2;A0A8I5KQE6;A0A0C4DG17;A0A8V8TLA4;P08865	F8WD59	40S ribosomal protein SA	RPSA	tr|F8WD59|F8WD59_HUMAN 40S ribosomal protein SA (Fragment) OS=Homo sapiens OX=9606 GN=RPSA PE=1 SV=2;tr|C9J9K3|C9J9K3_HUMAN 40S ribosomal protein SA (Fragment) OS=Homo sapiens OX=9606 GN=RPSA PE=1 SV=8;tr|A0A8V8TMX1|A0A8V8TMX1_HUMAN 40S ribosomal protein S	1	1	1	1	1	1	14.7	12.647	116	7.0908	14.7	14.7	1137100	1612800
Q86W17;Q53ZX9;Q53ZX8;Q53ZX7;Q45KI0;H0Y8D1;Q6PK75;A6XMV8;Q5NV56;Q3SY20;Q3SY19;A0A0J9YYC8;Q7Z5F3;E7EQ64;A6XMV9;Q8NHM4;P07478;P07477	Q86W17	Protease serine 1 (EC 3.4.21.4)	PRSS1	tr|Q86W17|Q86W17_HUMAN Protease serine 1 (Fragment) OS=Homo sapiens OX=9606 GN=PRSS1 PE=4 SV=1;tr|Q53ZX9|Q53ZX9_HUMAN Protease serine 1 (Fragment) OS=Homo sapiens OX=9606 GN=PRSS1 PE=4 SV=1;tr|Q53ZX8|Q53ZX8_HUMAN Protease serine 1 (Fragment) OS=Homo sapien	1	1	1	1	1	1	23.8	9.1995	84	10.824	23.8	23.8	0	7372800
B3KPZ8;A0A0K0K1H9;B4DVU1;B3KSI4;B4E022;V9HWD9;Q53EM5;P29401	B3KPZ8	cDNA FLJ32530 fis, clone SMINT2000185, highly similar to TRANSKETOLASE		tr|B3KPZ8|B3KPZ8_HUMAN cDNA FLJ32530 fis, clone SMINT2000185, highly similar to TRANSKETOLASE OS=Homo sapiens OX=9606 PE=2 SV=1;tr|A0A0K0K1H9|A0A0K0K1H9_HUMAN Epididymis secretory protein Li 48 (Fragment) OS=Homo sapiens OX=9606 GN=HEL-S-48 PE=2 SV=1;tr|B4	1	1	1	1	1	1	3.4	38.887	358	6.1866	3.4	3.4	1926900	2914900
A0A0K0K1K1;O14556	A0A0K0K1K1	Glyceraldehyde-3-phosphate dehydrogenase (EC 1.2.1.12)	HEL-S-278	tr|A0A0K0K1K1|A0A0K0K1K1_HUMAN Glyceraldehyde-3-phosphate dehydrogenase OS=Homo sapiens OX=9606 GN=HEL-S-278 PE=2 SV=1;sp|O14556|G3PT_HUMAN Glyceraldehyde-3-phosphate dehydrogenase, testis-specific OS=Homo sapiens OX=9606 GN=GAPDHS PE=1 SV=2	2	1	2	1	1	0	4.4	44.501	408	6.6837	4.4	1.7	20120000	0
A0A804HLJ0;A0A2R8YEG2;A0A0S2Z4Q6;A0A804HKT2;A0A0S2Z460;A0A2R8YDT8;A0A2R8YF45;A0A804HIR1;E7ER27;A0A804HKU2;A0A2R8YD50;A0A804HK65;E7EPL9;B4DDM5;B2R659;A0A0S2Z4J1;P51659	A0A804HLJ0	Hydroxysteroid 17-beta dehydrogenase 4	HSD17B4	tr|A0A804HLJ0|A0A804HLJ0_HUMAN Hydroxysteroid 17-beta dehydrogenase 4 OS=Homo sapiens OX=9606 GN=HSD17B4 PE=1 SV=1;tr|A0A2R8YEG2|A0A2R8YEG2_HUMAN Hydroxysteroid 17-beta dehydrogenase 4 OS=Homo sapiens OX=9606 GN=HSD17B4 PE=1 SV=1;tr|A0A0S2Z4Q6|A0A0S2Z4Q6_H	1	1	1	0	1	0	23.6	5.7245	55	5.896	23.6	0	1840900	0
Q5JRI1;Q53GD7;A0A0S2Z504;Q8WXF0;O75494	Q5JRI1	Serine and arginine rich splicing factor 10	SRSF10	tr|Q5JRI1|Q5JRI1_HUMAN Serine and arginine rich splicing factor 10 OS=Homo sapiens OX=9606 GN=SRSF10 PE=1 SV=1;tr|Q53GD7|Q53GD7_HUMAN FUS interacting protein (Serine-arginine rich) 1 isoform 2 variant (Fragment) OS=Homo sapiens OX=9606 PE=2 SV=1;tr|A0A0S2Z	1	1	1	1	1	1	6.4	20.913	172	7.0181	6.4	6.4	4092500	1776600
K7EQ02;K7EQ55;K7EK33;A0A0S2Z569;Q5IRN2;Q96EP5	K7EQ02	DAZ associated protein 1	DAZAP1	tr|K7EQ02|K7EQ02_HUMAN DAZ associated protein 1 (Fragment) OS=Homo sapiens OX=9606 GN=DAZAP1 PE=1 SV=2;tr|K7EQ55|K7EQ55_HUMAN DAZ associated protein 1 OS=Homo sapiens OX=9606 GN=DAZAP1 PE=1 SV=2;tr|K7EK33|K7EK33_HUMAN DAZ associated protein 1 OS=Homo sapie	1	1	1	1	1	1	4.9	35.02	327	14.567	4.9	4.9	8075000	6037600
A0A0S2Z5K8;V9HWK4;Q96SI9	A0A0S2Z5K8	Spermatid perinuclear RNA-binding protein	STRBP	tr|A0A0S2Z5K8|A0A0S2Z5K8_HUMAN Spermatid perinuclear RNA-binding protein (Fragment) OS=Homo sapiens OX=9606 GN=STRBP PE=1 SV=1;tr|V9HWK4|V9HWK4_HUMAN Spermatid perinuclear RNA-binding protein OS=Homo sapiens OX=9606 GN=HEL162 PE=2 SV=1;sp|Q96SI9|STRBP_HUMA	1	1	1	1	1	1	1.7	72.131	657	5.9554	1.7	1.7	0	104880000
A3KPC7;Q08AJ9;B2R5B3;A4FTV9;A0A0U1RR32;A0A0U1RRH7;Q99878;Q96KK5;Q9BTM1;Q16777;Q93077;Q7L7L0;Q6FI13;P20671;P0C0S8;P04908;H0YFX9;B4E0B3;B2R5B6;A0A3B3IS11;Q96QV6;P16104;V9GZN0;Q8IUE6	A3KPC7	Histone H2A	HIST1H2AH hCG_1640359	tr|A3KPC7|A3KPC7_HUMAN Histone H2A OS=Homo sapiens OX=9606 GN=HIST1H2AH PE=2 SV=1;tr|Q08AJ9|Q08AJ9_HUMAN Histone H2A OS=Homo sapiens OX=9606 GN=HIST1H2AB PE=2 SV=1;tr|B2R5B3|B2R5B3_HUMAN Histone H2A OS=Homo sapiens OX=9606 PE=1 SV=1;tr|A4FTV9|A4FTV9_HUMAN	3	1	2	3	0	1	27.3	13.906	128	5.8862	12.5	27.3	0	11543000
A0A1B0GVP4	A0A1B0GVP4	Ligand dependent nuclear receptor corepressor like	LCORL	tr|A0A1B0GVP4|A0A1B0GVP4_HUMAN Ligand dependent nuclear receptor corepressor like OS=Homo sapiens OX=9606 GN=LCORL PE=1 SV=1	1	1	1	1	1	1	0.6	211.48	1871	6.238	0.6	0.6	225870000	300980000
Q6ZVL3;B4E244;B3KY47;A0A2R8Y5P9;Q8TF72	Q6ZVL3	cDNA FLJ42424 fis, clone BLADE2004089, moderately similar to Mus musculus PDZ domain actin binding protein Shroom mRNA		tr|Q6ZVL3|Q6ZVL3_HUMAN cDNA FLJ42424 fis, clone BLADE2004089, moderately similar to Mus musculus PDZ domain actin binding protein Shroom mRNA (Fragment) OS=Homo sapiens OX=9606 PE=2 SV=1;tr|B4E244|B4E244_HUMAN cDNA FLJ55531, highly similar to Homo sapiens	1	1	1	1	1	1	1.1	87.857	809	6.3701	1.1	1.1	0	241140000
A0A345Z977	A0A345Z977	Cryopyrin, NACHT, LRR and PYD domains-containing protein 3	NLRP3	tr|A0A345Z977|A0A345Z977_HUMAN Cryopyrin, NACHT, LRR and PYD domains-containing protein 3 (Fragment) OS=Homo sapiens OX=9606 GN=NLRP3 PE=4 SV=1	1	1	1	1	1	1	5.6	23.08	197	5.9246	5.6	5.6	10842000	10028000
E5RGH4;E5RGV0;E7EN40;D6RIU0;D6RBM0;H0YB39;B4DFK9;E9PCY7;A0A9L9PY23;A0A384MEJ3;A0A384MDT2;G8JLB6;P55795;P31943	E5RGH4	Heterogeneous nuclear ribonucleoprotein H1	HNRNPH1	tr|E5RGH4|E5RGH4_HUMAN Heterogeneous nuclear ribonucleoprotein H1 (Fragment) OS=Homo sapiens OX=9606 GN=HNRNPH1 PE=1 SV=1;tr|E5RGV0|E5RGV0_HUMAN Heterogeneous nuclear ribonucleoprotein H1 (Fragment) OS=Homo sapiens OX=9606 GN=HNRNPH1 PE=1 SV=1;tr|E7EN40|E7	1	1	1	1	1	1	17	11.181	100	19.584	17	17	6606500	5265400
A1XP52;B7Z1V7;A0A7I2YQB2;A0A7I2V2G2;B7Z4T3;A0A7I2V2S7;D6RCD7;B7Z4V2;V9HW84;A0A384P5G6;Q8N1C8;P38646	A1XP52	Catecholamine-regulated protein 40		tr|A1XP52|A1XP52_HUMAN Catecholamine-regulated protein 40 OS=Homo sapiens OX=9606 PE=2 SV=1;tr|B7Z1V7|B7Z1V7_HUMAN cDNA FLJ51811, highly similar to Stress-70 protein, mitochondrial OS=Homo sapiens OX=9606 PE=2 SV=1;tr|A0A7I2YQB2|A0A7I2YQB2_HUMAN Stress-70	1	1	1	1	1	1	3.1	38.088	350	5.9355	3.1	3.1	1359300	1902800
Q8TAK2;B4DWK8;A0A384P5Q0;P04040	Q8TAK2	Catalase		tr|Q8TAK2|Q8TAK2_HUMAN Catalase (Fragment) OS=Homo sapiens OX=9606 PE=2 SV=1;tr|B4DWK8|B4DWK8_HUMAN Catalase OS=Homo sapiens OX=9606 PE=2 SV=1;tr|A0A384P5Q0|A0A384P5Q0_HUMAN Catalase OS=Homo sapiens OX=9606 PE=2 SV=1;sp|P04040|CATA_HUMAN Catalase OS=Homo s	1	1	0	1	0	1	5.7	25.938	228	6.2736	0	5.7	0	2183300
Q6IPI1;A0A3B3ITT5;P47914	Q6IPI1	60S ribosomal protein L29	RPL29	tr|Q6IPI1|Q6IPI1_HUMAN 60S ribosomal protein L29 OS=Homo sapiens OX=9606 GN=RPL29 PE=2 SV=1;tr|A0A3B3ITT5|A0A3B3ITT5_HUMAN 60S ribosomal protein L29 OS=Homo sapiens OX=9606 GN=RPL29 PE=1 SV=1;sp|P47914|RL29_HUMAN Large ribosomal subunit protein eL29 OS=Hom	1	1	0	1	0	1	9.3	17.951	161	6.4887	0	9.3	0	5100200
Q6FHM6;B1AHD1;A0A3B3IUA2;P55769	Q6FHM6	Ribonucloprotein	NHP2L1 hCG_41538	tr|Q6FHM6|Q6FHM6_HUMAN Ribonucloprotein OS=Homo sapiens OX=9606 GN=NHP2L1 PE=2 SV=1;tr|B1AHD1|B1AHD1_HUMAN Ribonucloprotein OS=Homo sapiens OX=9606 GN=SNU13 PE=1 SV=1;tr|A0A3B3IUA2|A0A3B3IUA2_HUMAN Ribonucloprotein OS=Homo sapiens OX=9606 GN=SNU13 PE=1 SV=	1	1	1	0	1	0	9.4	14.173	128	6.7563	9.4	0	1553500	0
E9PLD3;A0A494BXY3;L0R588;E9PRG8	E9PLD3	Uncharacterized protein		tr|E9PLD3|E9PLD3_HUMAN Uncharacterized protein OS=Homo sapiens OX=9606 PE=4 SV=1;tr|A0A494BXY3|A0A494BXY3_HUMAN Chromosome 11 open reading frame 98 OS=Homo sapiens OX=9606 GN=C11orf98 PE=4 SV=1;tr|L0R588|L0R588_HUMAN Alternative protein C11orf48 OS=Homo sa	1	1	1	0	1	0	13.1	11.6	99	6.2756	13.1	0	1148000	0
A0A494C0K9;Q53HH2;H7C0C1;P48047	A0A494C0K9	ATP synthase subunit O, mitochondrial (Oligomycin sensitivity conferral protein)	ATP5PO	tr|A0A494C0K9|A0A494C0K9_HUMAN ATP synthase subunit O, mitochondrial OS=Homo sapiens OX=9606 GN=ATP5PO PE=3 SV=1;tr|Q53HH2|Q53HH2_HUMAN ATP synthase subunit O, mitochondrial (Fragment) OS=Homo sapiens OX=9606 PE=2 SV=1;tr|H7C0C1|H7C0C1_HUMAN ATP synthase s	1	1	1	1	1	1	7.1	16.89	155	7.3706	7.1	7.1	2383600	2530600
C9J0D1;A0A494C189;Q71UI9;P0C0S5;C9J386	C9J0D1	Histone H2A	H2AZ2	tr|C9J0D1|C9J0D1_HUMAN Histone H2A OS=Homo sapiens OX=9606 GN=H2AZ2 PE=1 SV=1;tr|A0A494C189|A0A494C189_HUMAN Histone H2A OS=Homo sapiens OX=9606 GN=H2AZ1 PE=1 SV=1;sp|Q71UI9|H2AV_HUMAN Histone H2A.V OS=Homo sapiens OX=9606 GN=H2AZ2 PE=1 SV=3;sp|P0C0S5|H2AZ	3	1	3	3	1	1	21.3	13.163	122	50.542	21.3	21.3	122710000	148850000
A0A590UIX5;A0A590UJZ9;A0A590UJ76;Q9UGM3	A0A590UIX5	Deleted in malignant brain tumors 1	DMBT1	tr|A0A590UIX5|A0A590UIX5_HUMAN Deleted in malignant brain tumors 1 (Fragment) OS=Homo sapiens OX=9606 GN=DMBT1 PE=1 SV=1;tr|A0A590UJZ9|A0A590UJZ9_HUMAN Deleted in malignant brain tumors 1 protein OS=Homo sapiens OX=9606 GN=DMBT1 PE=1 SV=1;tr|A0A590UJ76|A0A	1	1	0	1	0	1	8.1	19.622	186	6.7779	0	8.1	0	1509900
A0A5C2GRN8;A0A5C2GL29;A0A7S5BYC8;A0A5C2G8Z2	A0A5C2GRN8	IG c1374_heavy_IGHV3-48_IGHD5-12_IGHJ4		tr|A0A5C2GRN8|A0A5C2GRN8_HUMAN IG c1374_heavy_IGHV3-48_IGHD5-12_IGHJ4 (Fragment) OS=Homo sapiens OX=9606 PE=2 SV=1;tr|A0A5C2GL29|A0A5C2GL29_HUMAN IG c265_heavy_IGHV3-74_IGHD4-23_IGHJ4 (Fragment) OS=Homo sapiens OX=9606 PE=2 SV=1;tr|A0A7S5BYC8|A0A7S5BYC8_HU	2	1	0	2	0	1	25.4	13.01	118	7.5538	0	25.4	0	0
A0A5J6KJ24;A0A9H3ZR93;A0A9H4DHQ2;Q8NF17;Q6N030;Q5EBM2;P01860;A0A0A0MS07;Q6PYX1;Q6N093;P0DOX5;Q6MZU6;Q6GMX6;S6B291;Q68CN4;Q6N089;A8K008;Q6N095;Q6MZQ6;Q5EFE5;Q6MZX7;Q6N094;Q6N097;Q7Z351;P01859;P01861;P01857;O95978;A0A4P8J4B8;A0A4P8J6J1;A0A4P8J3Z7;A0A4P8J535;Q6ZP87;A0A0M3KKW6;S6BGD4;S6BAQ4;S6AWG0;S6C4S4;S6AWF0;S6BGF5;S6C4S0;S6C4R2;S6BAP4;S6B2B6;S6C4Q7;S6BGE0;S6B2A6;S6AWD9;S6BGE5;S6BAN1;S6BAM6;Q86TT2	A0A5J6KJ24	IGHG3		tr|A0A5J6KJ24|A0A5J6KJ24_HUMAN IGHG3 (Fragment) OS=Homo sapiens OX=9606 PE=2 SV=1;tr|A0A9H3ZR93|A0A9H3ZR93_HUMAN Immunoglobulin heavy constant gamma 3 (G3m marker) (Fragment) OS=Homo sapiens OX=9606 GN=IGHG3 PE=1 SV=1;tr|A0A9H4DHQ2|A0A9H4DHQ2_HUMAN Immunog	3	1	1	3	0	1	10.3	38.387	351	19.118	2.8	10.3	1960900	14894000
B4DUY6;B2RA94;A0A669KB13;Q7Z5L7	B4DUY6	cDNA FLJ54652, highly similar to Homo sapiens podocan (PODN), mRNA		tr|B4DUY6|B4DUY6_HUMAN cDNA FLJ54652, highly similar to Homo sapiens podocan (PODN), mRNA OS=Homo sapiens OX=9606 PE=2 SV=1;tr|B2RA94|B2RA94_HUMAN cDNA, FLJ94779 OS=Homo sapiens OX=9606 PE=2 SV=1;tr|A0A669KB13|A0A669KB13_HUMAN Podocan OS=Homo sapiens OX=96	1	1	1	0	1	0	1.9	40.671	360	6.1642	1.9	0	28779000	0
A0A8E9ZT92;A0A6Q8PFE7;A0A6Q8PF43;A0A6Q8PHJ6;A0A6Q8PHA6;A0A6Q8PH65;A0A6Q8PGY2;A0A6Q8PFK8;V9HW43;A0A6Q8PGK1;P04792	A0A8E9ZT92	Putative heat shock protein family B member 1 isoform	HSPB1	tr|A0A8E9ZT92|A0A8E9ZT92_HUMAN Putative heat shock protein family B member 1 isoform OS=Homo sapiens OX=9606 GN=HSPB1 PE=2 SV=1;tr|A0A6Q8PFE7|A0A6Q8PFE7_HUMAN Heat shock protein family B (small) member 1 OS=Homo sapiens OX=9606 GN=HSPB1 PE=1 SV=1;tr|A0A6Q8	1	1	1	0	1	0	15.9	7.3781	63	6.6429	15.9	0	12579000	0
A0A7I2V2X7;A0A7I2V496;A0A7I2V548;B7Z8K4;Q6ZP53;A0A7P0P2U7;A0A7I2YQN9;Q6FI03;Q5U0Q1;Q32P45;A0A7I2V5M7;Q13283	A0A7I2V2X7	G3BP stress granule assembly factor 1	G3BP1	tr|A0A7I2V2X7|A0A7I2V2X7_HUMAN G3BP stress granule assembly factor 1 (Fragment) OS=Homo sapiens OX=9606 GN=G3BP1 PE=1 SV=1;tr|A0A7I2V496|A0A7I2V496_HUMAN G3BP stress granule assembly factor 1 (Fragment) OS=Homo sapiens OX=9606 GN=G3BP1 PE=1 SV=1;tr|A0A7I2V	1	1	1	0	1	0	22.4	5.7183	49	5.928	22.4	0	3555600	0
A0A7I2V547;A0A7I2V382;A0A7I2V3Z6;A0A7I2V647;A0A7I2V3E2;A0A7I2V3P9;A0A7I2YQD9;A8K6V7;Q9UN86	A0A7I2V547	G3BP stress granule assembly factor 2	G3BP2	tr|A0A7I2V547|A0A7I2V547_HUMAN G3BP stress granule assembly factor 2 (Fragment) OS=Homo sapiens OX=9606 GN=G3BP2 PE=1 SV=1;tr|A0A7I2V382|A0A7I2V382_HUMAN G3BP stress granule assembly factor 2 (Fragment) OS=Homo sapiens OX=9606 GN=G3BP2 PE=1 SV=1;tr|A0A7I2V	1	1	0	1	0	1	20.6	7.4854	63	6.11	0	20.6	0	5023900
A0A7I2V3E1;B4E0E1;B2R5W3;P09874	A0A7I2V3E1	Poly [ADP-ribose] polymerase (EC 2.4.2.30)	PARP1	tr|A0A7I2V3E1|A0A7I2V3E1_HUMAN Poly [ADP-ribose] polymerase OS=Homo sapiens OX=9606 GN=PARP1 PE=1 SV=1;tr|B4E0E1|B4E0E1_HUMAN Poly [ADP-ribose] polymerase OS=Homo sapiens OX=9606 PE=2 SV=1;tr|B2R5W3|B2R5W3_HUMAN Poly [ADP-ribose] polymerase OS=Homo sapiens	1	1	1	1	1	1	1.5	108.19	971	7.3697	1.5	1.5	1910500	2024800
Q8IWR8;J3QR09;J3KTE4;Q53G49;A0A7I2YQG2;P84098	Q8IWR8	Large ribosomal subunit protein eL19 (60S ribosomal protein L19)		tr|Q8IWR8|Q8IWR8_HUMAN Large ribosomal subunit protein eL19 (Fragment) OS=Homo sapiens OX=9606 PE=2 SV=1;tr|J3QR09|J3QR09_HUMAN Ribosomal protein L19 OS=Homo sapiens OX=9606 GN=RPL19 PE=1 SV=1;tr|J3KTE4|J3KTE4_HUMAN Ribosomal protein L19 OS=Homo sapiens OX	1	1	1	1	1	1	5.2	20.819	173	5.9235	5.2	5.2	6109900	10620000
Q86W20;A1A508;Q8N2U3;A0A7P0MNE9;Q7Z5F4;P35030	Q86W20	Protease serine 1 (EC 3.4.21.4)	PRSS1	tr|Q86W20|Q86W20_HUMAN Protease serine 1 (Fragment) OS=Homo sapiens OX=9606 GN=PRSS1 PE=4 SV=1;tr|A1A508|A1A508_HUMAN PRSS3 protein OS=Homo sapiens OX=9606 GN=PRSS3 PE=2 SV=1;tr|Q8N2U3|Q8N2U3_HUMAN PRSS3 protein (Fragment) OS=Homo sapiens OX=9606 GN=PRSS3	1	1	1	1	1	1	15.5	9.1665	84	6.1455	15.5	15.5	3694800	2509000
A0A7P0TAL9;Q8IW76;A0A7P0TBA9;B7ZKK7;P19525	A0A7P0TAL9	Eukaryotic translation initiation factor 2 alpha kinase 2	EIF2AK2	tr|A0A7P0TAL9|A0A7P0TAL9_HUMAN Eukaryotic translation initiation factor 2 alpha kinase 2 OS=Homo sapiens OX=9606 GN=EIF2AK2 PE=1 SV=1;tr|Q8IW76|Q8IW76_HUMAN eIF2AK2 protein (Fragment) OS=Homo sapiens OX=9606 GN=EIF2AK2 PE=2 SV=1;tr|A0A7P0TBA9|A0A7P0TBA9_HU	1	1	1	1	1	1	2.2	56.247	494	5.9192	2.2	2.2	2171400	1903500
A0A7S5C2I0	A0A7S5C2I0	IGH c3008_heavy_IGHV4-39_IGHD3-22_IGHJ4		tr|A0A7S5C2I0|A0A7S5C2I0_HUMAN IGH c3008_heavy_IGHV4-39_IGHD3-22_IGHJ4 (Fragment) OS=Homo sapiens OX=9606 PE=2 SV=1	1	1	0	1	0	1	10.3	13.875	126	6.2416	0	10.3	0	1798700
E7EPB3;A0PJ62;B7Z6S8;A8K3Q9;A8K7N0;Q6IPH7;P50914	E7EPB3	Large ribosomal subunit protein eL14 (60S ribosomal protein L14)	RPL14	tr|E7EPB3|E7EPB3_HUMAN Large ribosomal subunit protein eL14 OS=Homo sapiens OX=9606 GN=RPL14 PE=1 SV=1;tr|A0PJ62|A0PJ62_HUMAN Large ribosomal subunit protein eL14 (Fragment) OS=Homo sapiens OX=9606 GN=RPL14 PE=2 SV=1;tr|B7Z6S8|B7Z6S8_HUMAN Large ribosomal	1	1	1	0	1	0	9.7	14.558	124	6.3303	9.7	0	3389900	0
A2A3R7;A2A3R5;Q96DV6;A2A3R6;P62753	A2A3R7	Small ribosomal subunit protein eS6 (40S ribosomal protein S6)	RPS6	tr|A2A3R7|A2A3R7_HUMAN Small ribosomal subunit protein eS6 OS=Homo sapiens OX=9606 GN=RPS6 PE=1 SV=1;tr|A2A3R5|A2A3R5_HUMAN 40S ribosomal protein S6 OS=Homo sapiens OX=9606 GN=RPS6 PE=1 SV=1;tr|Q96DV6|Q96DV6_HUMAN 40S ribosomal protein S6 OS=Homo sapiens O	1	1	1	0	1	0	16.5	10.415	91	6.2125	16.5	0	1964700	0
A6NLM8;P51571	A6NLM8	Translocon-associated protein subunit delta (Signal sequence receptor subunit delta)	SSR4	tr|A6NLM8|A6NLM8_HUMAN Translocon-associated protein subunit delta OS=Homo sapiens OX=9606 GN=SSR4 PE=1 SV=1;sp|P51571|SSRD_HUMAN Translocon-associated protein subunit delta OS=Homo sapiens OX=9606 GN=SSR4 PE=1 SV=1	1	1	1	1	1	1	7.4	16.245	148	5.9306	7.4	7.4	3596500	2770800
B3KT06;B3KPS3;A8JZY9;P68363;F8VRZ4;F8VS66;F8VQQ4;F8VVB9;F8VX09;F8VWV9;B4DN58;B4DDU2;P68366;F8VRK0;C9K0S6;Q6QMJ5;C9JDL2;C9JEV8;C9JQ00;A0A7P0Z4A1;C9JJQ8;F8W0F6;A6NHL2	B3KT06	Tubulin alpha chain		tr|B3KT06|B3KT06_HUMAN Tubulin alpha chain OS=Homo sapiens OX=9606 PE=2 SV=1;tr|B3KPS3|B3KPS3_HUMAN Tubulin alpha chain OS=Homo sapiens OX=9606 PE=2 SV=1;tr|A8JZY9|A8JZY9_HUMAN Tubulin alpha chain OS=Homo sapiens OX=9606 PE=2 SV=1;sp|P68363|TBA1B_HUMAN Tub	7	1	6	7	1	1	22.6	46.341	416	77.293	18.3	22.6	62757000	82789000
B3KQJ1;A8K4G2;P43405	B3KQJ1	cDNA FLJ90539 fis, clone OVARC1000255, highly similar to Tyrosine-protein kinase SYK		tr|B3KQJ1|B3KQJ1_HUMAN cDNA FLJ90539 fis, clone OVARC1000255, highly similar to Tyrosine-protein kinase SYK OS=Homo sapiens OX=9606 PE=2 SV=1;tr|A8K4G2|A8K4G2_HUMAN Tyrosine-protein kinase OS=Homo sapiens OX=9606 PE=2 SV=1;sp|P43405|KSYK_HUMAN Tyrosine-pro	1	1	1	1	1	1	4.5	35.739	312	6.4383	4.5	4.5	0	55034000
I3L3P7;I3L246;B2R4W8;A8K7H3;H3BN98;P62244	I3L3P7	40S ribosomal protein S15a	RPS15A	tr|I3L3P7|I3L3P7_HUMAN 40S ribosomal protein S15a OS=Homo sapiens OX=9606 GN=RPS15A PE=1 SV=1;tr|I3L246|I3L246_HUMAN 40S ribosomal protein S15a OS=Homo sapiens OX=9606 GN=RPS15A PE=1 SV=1;tr|B2R4W8|B2R4W8_HUMAN Small ribosomal subunit protein uS8 OS=Homo s	1	1	1	1	1	1	14	11.477	100	10.312	14	14	5938000	3717100
J3QL39;J3KTL4;J3QSG0;J3QSH6;A8K9T9;A8K8N7;O15067	J3QL39	Phosphoribosylformylglycinamidine synthase	PFAS	tr|J3QL39|J3QL39_HUMAN Phosphoribosylformylglycinamidine synthase (Fragment) OS=Homo sapiens OX=9606 GN=PFAS PE=1 SV=8;tr|J3KTL4|J3KTL4_HUMAN Phosphoribosylformylglycinamidine synthase (Fragment) OS=Homo sapiens OX=9606 GN=PFAS PE=1 SV=1;tr|J3QSG0|J3QSG0_H	1	1	1	0	1	0	19.5	9.7301	87	5.8867	19.5	0	0	0
K7EMA7;B9EJE3;H7BY10;K7EJV9;K7ERT8;A8MUS3;P62750	K7EMA7	Ribosomal protein L23a	RPL23A	tr|K7EMA7|K7EMA7_HUMAN Ribosomal protein L23a OS=Homo sapiens OX=9606 GN=RPL23A PE=1 SV=1;tr|B9EJE3|B9EJE3_HUMAN 60S ribosomal protein L23A like OS=Homo sapiens OX=9606 GN=RPL23AL PE=2 SV=1;tr|H7BY10|H7BY10_HUMAN Ribosomal protein L23a (Fragment) OS=Homo s	1	1	1	0	1	0	18.6	7.9232	70	6.2571	18.6	0	7179100	0
Q32XH3;M0R0P7;M0R3D6;M0R1A7;M0R117;B4DM74;B2R4C0;Q02543	Q32XH3	Large ribosomal subunit protein eL20 (60S ribosomal protein L18a)		tr|Q32XH3|Q32XH3_HUMAN Large ribosomal subunit protein eL20 OS=Homo sapiens OX=9606 PE=2 SV=1;tr|M0R0P7|M0R0P7_HUMAN Large ribosomal subunit protein eL20 OS=Homo sapiens OX=9606 GN=RPL18A PE=1 SV=1;tr|M0R3D6|M0R3D6_HUMAN Large ribosomal subunit protein eL2	1	1	1	1	1	1	9.6	15.791	136	7.8423	9.6	9.6	3290500	2499800
H3BNP9;Q9UHS8;Q53HW7;B2R7T6;Q9Y6N5	H3BNP9	Sulfide quinone oxidoreductase	SQOR	tr|H3BNP9|H3BNP9_HUMAN Sulfide quinone oxidoreductase (Fragment) OS=Homo sapiens OX=9606 GN=SQOR PE=1 SV=1;tr|Q9UHS8|Q9UHS8_HUMAN PRO1975 OS=Homo sapiens OX=9606 PE=2 SV=1;tr|Q53HW7|Q53HW7_HUMAN Sulfide dehydrogenase like (Fragment) OS=Homo sapiens OX=9606	1	1	1	1	1	1	11.3	13.968	124	5.9904	11.3	11.3	1017600	2010200
Q53FG6;B3KUJ0;Q15427	Q53FG6	Splicing factor 3b, subunit 4 variant		tr|Q53FG6|Q53FG6_HUMAN Splicing factor 3b, subunit 4 variant (Fragment) OS=Homo sapiens OX=9606 PE=2 SV=1;tr|B3KUJ0|B3KUJ0_HUMAN cDNA FLJ39996 fis, clone STOMA2002166, highly similar to Splicing factor 3B subunit 4 OS=Homo sapiens OX=9606 PE=2 SV=1;sp|Q154	1	1	1	0	1	0	3.3	44.386	424	7.3499	3.3	0	2018700	0
B3VMW0;Q5EK51	B3VMW0	Lactotransferrin		tr|B3VMW0|B3VMW0_HUMAN Lactotransferrin OS=Homo sapiens OX=9606 PE=2 SV=1;tr|Q5EK51|Q5EK51_HUMAN Lactotransferrin OS=Homo sapiens OX=9606 PE=2 SV=1	36	1	3	36	0	1	56.5	78.356	711	6.085	5.1	56.5	0	3139200
B4DP23;Q96GM8	B4DP23	cDNA FLJ57546, highly similar to Homo sapiens target of EGR1, member 1 (nuclear) (TOE1), mRNA		tr|B4DP23|B4DP23_HUMAN cDNA FLJ57546, highly similar to Homo sapiens target of EGR1, member 1 (nuclear) (TOE1), mRNA OS=Homo sapiens OX=9606 PE=2 SV=1;sp|Q96GM8|TOE1_HUMAN Target of EGR1 protein 1 OS=Homo sapiens OX=9606 GN=TOE1 PE=1 SV=1	1	1	1	0	1	0	4.2	29.437	262	5.872	4.2	0	1989700	0
U3KQF3;U3KPZ0;B4DUI5;V9HWK1;Q53HE2;Q2QD09;P60174	U3KQF3	Triosephosphate isomerase (EC 5.3.1.1)	TPI1	tr|U3KQF3|U3KQF3_HUMAN Triosephosphate isomerase (Fragment) OS=Homo sapiens OX=9606 GN=TPI1 PE=1 SV=1;tr|U3KPZ0|U3KPZ0_HUMAN Triosephosphate isomerase (Fragment) OS=Homo sapiens OX=9606 GN=TPI1 PE=1 SV=1;tr|B4DUI5|B4DUI5_HUMAN Triosephosphate isomerase OS=	1	1	1	1	1	1	15.3	10.646	98	6.4522	15.3	15.3	2375400	5554900
F5GZ99;B4DVM9	F5GZ99	Lysine demethylase 5A	KDM5A	tr|F5GZ99|F5GZ99_HUMAN Lysine demethylase 5A (Fragment) OS=Homo sapiens OX=9606 GN=KDM5A PE=1 SV=1;tr|B4DVM9|B4DVM9_HUMAN [histone H3]-trimethyl-L-lysine(4) demethylase (Fragment) OS=Homo sapiens OX=9606 PE=2 SV=1	1	1	1	1	1	1	7.9	14.145	126	6.1862	7.9	7.9	3823700	5504500
X6RDA4;B4DWI8;Q8WXF1	X6RDA4	Paraspeckle component 1	PSPC1	tr|X6RDA4|X6RDA4_HUMAN Paraspeckle component 1 (Fragment) OS=Homo sapiens OX=9606 GN=PSPC1 PE=1 SV=1;tr|B4DWI8|B4DWI8_HUMAN Paraspeckle component 1 OS=Homo sapiens OX=9606 PE=2 SV=1;sp|Q8WXF1|PSPC1_HUMAN Paraspeckle component 1 OS=Homo sapiens OX=9606 GN=P	1	1	1	1	1	1	6.9	27.274	248	7.9391	6.9	6.9	3627700	6491600
B4DXQ7;F8VR42;Q8IXS2	B4DXQ7	cDNA FLJ51378, highly similar to Homo sapiens NYD-SP28 protein (NYD-SP28), mRNA		tr|B4DXQ7|B4DXQ7_HUMAN cDNA FLJ51378, highly similar to Homo sapiens NYD-SP28 protein (NYD-SP28), mRNA OS=Homo sapiens OX=9606 PE=2 SV=1;tr|F8VR42|F8VR42_HUMAN Coiled-coil domain containing 65 (Fragment) OS=Homo sapiens OX=9606 GN=CCDC65 PE=1 SV=1;sp|Q8IXS	1	1	1	1	1	1	2.9	40.443	341	6.4214	2.9	2.9	0	62040000
H0YDJ3;B4DZQ5;Q13523	H0YDJ3	Serine/threonine-protein kinase PRP4 homolog (EC 2.7.11.1) (PRP4 pre-mRNA-processing factor 4 homolog)	PRPF4B	tr|H0YDJ3|H0YDJ3_HUMAN Serine/threonine-protein kinase PRP4 homolog (Fragment) OS=Homo sapiens OX=9606 GN=PRPF4B PE=1 SV=1;tr|B4DZQ5|B4DZQ5_HUMAN Serine/threonine-protein kinase PRP4 homolog OS=Homo sapiens OX=9606 PE=2 SV=1;sp|Q13523|PRP4B_HUMAN Serine/th	1	1	1	0	1	0	2	68.4	587	6.3943	2	0	12002000	0
B5BU08;Q01081	B5BU08	U2 small nuclear RNA auxillary factor 1 isoform a	U2AF1	tr|B5BU08|B5BU08_HUMAN U2 small nuclear RNA auxillary factor 1 isoform a OS=Homo sapiens OX=9606 GN=U2AF1 PE=2 SV=1;sp|Q01081|U2AF1_HUMAN Splicing factor U2AF 35 kDa subunit OS=Homo sapiens OX=9606 GN=U2AF1 PE=1 SV=3	1	1	1	1	1	1	5.4	27.873	240	9.9504	5.4	5.4	13442000	0
B5MCP9;P62081	B5MCP9	40S ribosomal protein S7	RPS7	tr|B5MCP9|B5MCP9_HUMAN 40S ribosomal protein S7 OS=Homo sapiens OX=9606 GN=RPS7 PE=1 SV=1;sp|P62081|RS7_HUMAN Small ribosomal subunit protein eS7 OS=Homo sapiens OX=9606 GN=RPS7 PE=1 SV=1	1	1	1	1	1	1	6.4	21.312	187	7.7627	6.4	6.4	0	1317500
B7Z1C9;B7Z7I4;Q6IBT3;Q53HV2;Q99832	B7Z1C9	T-complex protein 1 subunit eta (TCP-1-eta) (CCT-eta)	CCT7 hCG_1997313	tr|B7Z1C9|B7Z1C9_HUMAN T-complex protein 1 subunit eta OS=Homo sapiens OX=9606 GN=CCT7 PE=2 SV=1;tr|B7Z7I4|B7Z7I4_HUMAN T-complex protein 1 subunit eta OS=Homo sapiens OX=9606 PE=2 SV=1;tr|Q6IBT3|Q6IBT3_HUMAN T-complex protein 1 subunit eta OS=Homo sapiens	1	1	1	0	1	0	3.4	46.095	415	6.4974	3.4	0	1969000	0
F5H5C8;B7Z1F3;F8VV01;B7Z974;F8W1T6;Q15434	F5H5C8	RNA binding motif single stranded interacting protein 2	RBMS2	tr|F5H5C8|F5H5C8_HUMAN RNA binding motif single stranded interacting protein 2 OS=Homo sapiens OX=9606 GN=RBMS2 PE=1 SV=1;tr|B7Z1F3|B7Z1F3_HUMAN cDNA FLJ60228, highly similar to RNA-binding motif, single-stranded-interacting protein 2 OS=Homo sapiens OX=96	1	1	1	0	1	0	5.7	28.779	262	6.1068	5.7	0	1696500	0
C9JD32;B9ZVP7;J3KT29;Q9BTQ7;P62829	C9JD32	Ribosomal protein L23	RPL23	tr|C9JD32|C9JD32_HUMAN Ribosomal protein L23 (Fragment) OS=Homo sapiens OX=9606 GN=RPL23 PE=1 SV=1;tr|B9ZVP7|B9ZVP7_HUMAN Ribosomal protein L23 OS=Homo sapiens OX=9606 GN=RPL23 PE=1 SV=1;tr|J3KT29|J3KT29_HUMAN Large ribosomal subunit protein uL14 OS=Homo s	1	1	1	1	1	1	22	9.6694	91	12.919	22	22	6513200	0
C9JA05;D6RHJ6;D6RD17;P01591	C9JA05	Joining chain of multimeric IgA and IgM	JCHAIN	tr|C9JA05|C9JA05_HUMAN Joining chain of multimeric IgA and IgM (Fragment) OS=Homo sapiens OX=9606 GN=JCHAIN PE=1 SV=1;tr|D6RHJ6|D6RHJ6_HUMAN Joining chain of multimeric IgA and IgM (Fragment) OS=Homo sapiens OX=9606 GN=JCHAIN PE=1 SV=1;tr|D6RD17|D6RD17_HUM	1	1	0	1	0	1	17.1	8.1675	70	6.0166	0	17.1	0	2381800
C9JKF1;Q5K651	C9JKF1	Sterile alpha motif domain containing 9	SAMD9	tr|C9JKF1|C9JKF1_HUMAN Sterile alpha motif domain containing 9 (Fragment) OS=Homo sapiens OX=9606 GN=SAMD9 PE=1 SV=1;sp|Q5K651|SAMD9_HUMAN Sterile alpha motif domain-containing protein 9 OS=Homo sapiens OX=9606 GN=SAMD9 PE=1 SV=1	1	1	1	0	1	0	1.1	148.82	1283	6.0931	1.1	0	1009200	0
E5RGE1;Q6LD62;E5RIR4;E9PD24;E7EVZ2;E7ESK7;D0PNI1;E7EX29;P63104	E5RGE1	Tyrosine 3-monooxygenase/tryptophan 5-monooxygenase activation protein zeta	YWHAZ	tr|E5RGE1|E5RGE1_HUMAN Tyrosine 3-monooxygenase/tryptophan 5-monooxygenase activation protein zeta (Fragment) OS=Homo sapiens OX=9606 GN=YWHAZ PE=1 SV=8;tr|Q6LD62|Q6LD62_HUMAN 14-3-3 protein protein ( cytosolic phospholipase A2protein ) (Fragment) OS=Homo	1	1	1	1	1	1	27.5	5.7634	51	6.5965	27.5	27.5	1708900	1993000
D6RAE9;D6RDG7;S4R2X2;D6RFI0;Q9H9B4	D6RAE9	Sideroflexin 1	SFXN1	tr|D6RAE9|D6RAE9_HUMAN Sideroflexin 1 OS=Homo sapiens OX=9606 GN=SFXN1 PE=1 SV=1;tr|D6RDG7|D6RDG7_HUMAN Sideroflexin 1 (Fragment) OS=Homo sapiens OX=9606 GN=SFXN1 PE=1 SV=1;tr|S4R2X2|S4R2X2_HUMAN Sideroflexin 1 OS=Homo sapiens OX=9606 GN=SFXN1 PE=1 SV=1;tr	1	1	0	1	0	1	23.2	6.5954	56	8.3461	0	23.2	0	3044700
D7RXV9	D7RXV9	DING protein p38		tr|D7RXV9|D7RXV9_HUMAN DING protein p38 OS=Homo sapiens OX=9606 PE=3 SV=1	1	1	1	1	1	1	3.3	36.897	364	6.0223	3.3	3.3	10549000	9393200
Q2HIY3;Q1WWL6;E5RI87;Q86XS8	Q2HIY3	RNF130 protein (cDNA, FLJ93572, Homo sapiens goliath protein (GP), mRNA)	RNF130	tr|Q2HIY3|Q2HIY3_HUMAN RNF130 protein OS=Homo sapiens OX=9606 GN=RNF130 PE=2 SV=1;tr|Q1WWL6|Q1WWL6_HUMAN RNF130 protein (Fragment) OS=Homo sapiens OX=9606 GN=RNF130 PE=2 SV=1;tr|E5RI87|E5RI87_HUMAN Ring finger protein 130 OS=Homo sapiens OX=9606 GN=RNF130	1	1	1	0	1	0	6.2	30.81	276	6.0808	6.2	0	55063000	0
I6L8B7;E7DVW5;Q01469	I6L8B7	Fatty acid binding protein 5	FABP5	tr|I6L8B7|I6L8B7_HUMAN Fatty acid binding protein 5 OS=Homo sapiens OX=9606 GN=FABP5 PE=1 SV=1;tr|E7DVW5|E7DVW5_HUMAN Fatty acid binding protein 5 (Psoriasis-associated) OS=Homo sapiens OX=9606 GN=FABP5 PE=3 SV=1;sp|Q01469|FABP5_HUMAN Fatty acid-binding pr	1	1	1	1	1	1	13.9	11.257	101	6.1077	13.9	13.9	1103000	1449400
E9PB61;Q86V81	E9PB61	Aly/REF export factor	ALYREF	tr|E9PB61|E9PB61_HUMAN Aly/REF export factor OS=Homo sapiens OX=9606 GN=ALYREF PE=1 SV=1;sp|Q86V81|THOC4_HUMAN THO complex subunit 4 OS=Homo sapiens OX=9606 GN=ALYREF PE=1 SV=3	1	1	1	1	1	1	4.2	27.557	264	5.876	4.2	4.2	14266000	6439900
E9PJH7;Q9H936	E9PJH7	Solute carrier family 25 member 22	SLC25A22	tr|E9PJH7|E9PJH7_HUMAN Solute carrier family 25 member 22 (Fragment) OS=Homo sapiens OX=9606 GN=SLC25A22 PE=1 SV=5;sp|Q9H936|GHC1_HUMAN Mitochondrial glutamate carrier 1 OS=Homo sapiens OX=9606 GN=SLC25A22 PE=1 SV=1	1	1	1	0	1	0	4.8	33.281	313	6.575	4.8	0	2146100	0
E9PP36;E9PKZ0;E9PKU4;P62917	E9PP36	Large ribosomal subunit protein uL2 (60S ribosomal protein L8)	RPL8	tr|E9PP36|E9PP36_HUMAN Large ribosomal subunit protein uL2 OS=Homo sapiens OX=9606 GN=RPL8 PE=1 SV=1;tr|E9PKZ0|E9PKZ0_HUMAN Large ribosomal subunit protein uL2 (Fragment) OS=Homo sapiens OX=9606 GN=RPL8 PE=1 SV=1;tr|E9PKU4|E9PKU4_HUMAN Large ribosomal subu	1	1	1	1	1	1	7.4	16.18	148	6.5566	7.4	7.4	11361000	16534000
O60249;Q8NI62;Q9BSW5;H0YEN5;Q8J014;E9PQD7;Q8N5L9;Q6IPX5;Q3KQT6;P15880	O60249	Ribosomal protein S2		tr|O60249|O60249_HUMAN Ribosomal protein S2 (Fragment) OS=Homo sapiens OX=9606 PE=4 SV=2;tr|Q8NI62|Q8NI62_HUMAN Ribosomal protein S2 OS=Homo sapiens OX=9606 GN=OK/KNS-cl.6 PE=2 SV=1;tr|Q9BSW5|Q9BSW5_HUMAN RPS2 protein (Fragment) OS=Homo sapiens OX=9606 GN=	1	1	1	1	1	1	14.1	8.7108	78	5.9264	14.1	14.1	3673300	4745100
E9PR30;P62861	E9PR30	FAU ubiquitin like and ribosomal protein S30 fusion	FAU	tr|E9PR30|E9PR30_HUMAN FAU ubiquitin like and ribosomal protein S30 fusion OS=Homo sapiens OX=9606 GN=FAU PE=1 SV=1;sp|P62861|RS30_HUMAN Ubiquitin-like FUBI-ribosomal protein eS30 fusion protein OS=Homo sapiens OX=9606 GN=FAU PE=1 SV=2	1	1	1	1	1	1	10.2	10.905	98	6.2555	10.2	10.2	5678600	12696000
Q8N532;Q53GA7;F5H5D3;Q9BQE3;Q71U36;B7Z1K5;Q1ZYQ1;P0DPH8;P0DPH7;B4DQK4;Q6PEY2;Q9UQM3;A0A7P0T945;C9J2C0;Q7Z3M3;Q9NY65;V9GZ17;A0A7P0TA31	Q8N532	TUBA1C protein	TUBA1C	tr|Q8N532|Q8N532_HUMAN TUBA1C protein OS=Homo sapiens OX=9606 GN=TUBA1C PE=2 SV=1;tr|Q53GA7|Q53GA7_HUMAN Tubulin alpha chain (Fragment) OS=Homo sapiens OX=9606 PE=2 SV=1;tr|F5H5D3|F5H5D3_HUMAN Tubulin alpha chain OS=Homo sapiens OX=9606 GN=TUBA1C PE=1 SV=1	7	1	6	7	1	1	28.9	36.648	325	7.568	23.4	28.9	0	4471300
F8WBB1	F8WBB1	Heat shock protein family D (Hsp60) member 1	HSPD1	tr|F8WBB1|F8WBB1_HUMAN Heat shock protein family D (Hsp60) member 1 OS=Homo sapiens OX=9606 GN=HSPD1 PE=1 SV=1	1	1	1	1	1	1	22.9	5.4904	48	5.8953	22.9	22.9	9241800	3551800
H3BSW3;H3BQF1;H3BQZ9;H3BQB1;P07741	H3BSW3	Adenine phosphoribosyltransferase	APRT	tr|H3BSW3|H3BSW3_HUMAN Adenine phosphoribosyltransferase OS=Homo sapiens OX=9606 GN=APRT PE=1 SV=1;tr|H3BQF1|H3BQF1_HUMAN Adenine phosphoribosyltransferase (Fragment) OS=Homo sapiens OX=9606 GN=APRT PE=1 SV=8;tr|H3BQZ9|H3BQZ9_HUMAN Adenine phosphoribosyltr	1	1	1	1	1	1	20.6	6.9189	63	6.04	20.6	20.6	2198300	1921500
H3BQZ7;Q1KMD3	H3BQZ7	HCG2044799 (HNRNPUL2-BSCL2 readthrough (NMD candidate))	HNRNPUL2-BSCL2 hCG_2044799	tr|H3BQZ7|H3BQZ7_HUMAN HCG2044799 OS=Homo sapiens OX=9606 GN=HNRNPUL2-BSCL2 PE=4 SV=1;sp|Q1KMD3|HNRL2_HUMAN Heterogeneous nuclear ribonucleoprotein U-like protein 2 OS=Homo sapiens OX=9606 GN=HNRNPUL2 PE=1 SV=1	1	1	1	1	1	1	1.7	84.69	746	6.2522	1.7	1.7	4700100	3213000
H9ZYJ2;P10599	H9ZYJ2	Thioredoxin	TXN	tr|H9ZYJ2|H9ZYJ2_HUMAN Thioredoxin OS=Homo sapiens OX=9606 GN=TXN PE=2 SV=1;sp|P10599|THIO_HUMAN Thioredoxin OS=Homo sapiens OX=9606 GN=TXN PE=1 SV=3	1	1	1	1	1	1	12.4	11.737	105	9.1737	12.4	12.4	5429300	5334000
L0R512	L0R512	Alternative protein NCAM2	NCAM2	tr|L0R512|L0R512_HUMAN Alternative protein NCAM2 OS=Homo sapiens OX=9606 GN=NCAM2 PE=4 SV=1	1	1	1	1	1	1	21.4	4.7347	42	12.258	21.4	21.4	217660000	277580000
M0QXB0;V9GZ56;Q9Y4Z0	M0QXB0	U6 snRNA-associated Sm-like protein LSm4	LSM4	tr|M0QXB0|M0QXB0_HUMAN U6 snRNA-associated Sm-like protein LSm4 OS=Homo sapiens OX=9606 GN=LSM4 PE=1 SV=1;tr|V9GZ56|V9GZ56_HUMAN U6 snRNA-associated Sm-like protein LSm4 (Fragment) OS=Homo sapiens OX=9606 GN=LSM4 PE=1 SV=1;sp|Q9Y4Z0|LSM4_HUMAN U6 snRNA-ass	1	1	1	1	1	1	10.1	7.8299	69	6.465	10.1	10.1	71042000	114550000
M0QZN2;M0R0F0;Q53G25;M0R0R2;P46782	M0QZN2	Ribosomal protein S5	RPS5	tr|M0QZN2|M0QZN2_HUMAN Ribosomal protein S5 OS=Homo sapiens OX=9606 GN=RPS5 PE=1 SV=1;tr|M0R0F0|M0R0F0_HUMAN Ribosomal protein S5 (Fragment) OS=Homo sapiens OX=9606 GN=RPS5 PE=1 SV=1;tr|Q53G25|Q53G25_HUMAN Ribosomal protein S5 variant (Fragment) OS=Homo sa	1	1	1	1	1	1	11.2	14.763	134	13.281	11.2	11.2	2185700	6102000
O95758	O95758	Polypyrimidine tract-binding protein 3 (Regulator of differentiation 1) (Rod1)	PTBP3 ROD1	sp|O95758|PTBP3_HUMAN Polypyrimidine tract-binding protein 3 OS=Homo sapiens OX=9606 GN=PTBP3 PE=1 SV=2	2	1	1	1	1	0	3.8	59.689	552	5.9355	2	1.8	4258600	0
O95968	O95968	Secretoglobin family 1D member 1 (Lipophilin-A)	SCGB1D1 LIPHA LPNA	sp|O95968|SG1D1_HUMAN Secretoglobin family 1D member 1 OS=Homo sapiens OX=9606 GN=SCGB1D1 PE=1 SV=1	1	1	0	1	0	1	12.2	9.898	90	7.5694	0	12.2	0	129300000
Q59FI9;P30050	Q59FI9	Large ribosomal subunit protein uL11 (60S ribosomal protein L12)		tr|Q59FI9|Q59FI9_HUMAN Large ribosomal subunit protein uL11 (Fragment) OS=Homo sapiens OX=9606 PE=2 SV=1;sp|P30050|RL12_HUMAN Large ribosomal subunit protein uL11 OS=Homo sapiens OX=9606 GN=RPL12 PE=1 SV=1	1	1	1	0	1	0	8.1	21.483	197	6.5095	8.1	0	2305200	0
P35558;B4E1E8	P35558	Phosphoenolpyruvate carboxykinase, cytosolic [GTP] (PEPCK-C) (EC 4.1.1.32) (Serine-protein kinase PCK1) (EC 2.7.11.-)	PCK1 PEPCK1	sp|P35558|PCKGC_HUMAN Phosphoenolpyruvate carboxykinase, cytosolic [GTP] OS=Homo sapiens OX=9606 GN=PCK1 PE=1 SV=3;tr|B4E1E8|B4E1E8_HUMAN phosphoenolpyruvate carboxykinase (GTP) OS=Homo sapiens OX=9606 PE=2 SV=1	2	1	1	0	1	0	5.9	69.194	622	9.4988	3.5	0	0	0
Q75MH1;P62854	Q75MH1	40S ribosomal protein S26	RPS26 LOC285938 hCG_1745083 tcag7.125	tr|Q75MH1|Q75MH1_HUMAN 40S ribosomal protein S26 OS=Homo sapiens OX=9606 GN=RPS26 PE=3 SV=1;sp|P62854|RS26_HUMAN Small ribosomal subunit protein eS26 OS=Homo sapiens OX=9606 GN=RPS26 PE=1 SV=3	1	1	1	1	1	1	13	12.985	115	7.122	13	13	0	3115600
Q5VVC8;Q08ES8;Q5VVD0;P62913	Q5VVC8	Large ribosomal subunit protein uL5 (60S ribosomal protein L11)	RPL11	tr|Q5VVC8|Q5VVC8_HUMAN Large ribosomal subunit protein uL5 OS=Homo sapiens OX=9606 GN=RPL11 PE=1 SV=2;tr|Q08ES8|Q08ES8_HUMAN Large ribosomal subunit protein uL5 OS=Homo sapiens OX=9606 PE=2 SV=1;tr|Q5VVD0|Q5VVD0_HUMAN Large ribosomal subunit protein uL5 OS	1	1	1	1	1	1	8.4	19.024	167	10.165	8.4	8.4	5715900	8045600
Q9HB00;Q08554	Q9HB00	Desmocollin 1, isoform CRA_b (Desmocollin 1b)	DSC1 hCG_25474	tr|Q9HB00|Q9HB00_HUMAN Desmocollin 1, isoform CRA_b OS=Homo sapiens OX=9606 GN=DSC1 PE=4 SV=1;sp|Q08554|DSC1_HUMAN Desmocollin-1 OS=Homo sapiens OX=9606 GN=DSC1 PE=1 SV=2	1	1	1	1	1	1	1.8	93.834	840	9.2828	1.8	1.8	10971000	7799600
Q15453	Q15453	Protein-serine/threonine kinase		tr|Q15453|Q15453_HUMAN Protein-serine/threonine kinase (Fragment) OS=Homo sapiens OX=9606 PE=2 SV=1	1	1	1	0	1	0	27.1	5.4492	48	6.3511	27.1	0	689900	0
Q15717	Q15717	ELAV-like protein 1 (Hu-antigen R) (HuR)	ELAVL1 HUR	sp|Q15717|ELAV1_HUMAN ELAV-like protein 1 OS=Homo sapiens OX=9606 GN=ELAVL1 PE=1 SV=2	1	1	1	1	1	1	3.4	36.091	326	6.6974	3.4	3.4	10028000	6451900
Q3SYB5;Q96P63	Q3SYB5	SERPINB12 protein	SERPINB12	tr|Q3SYB5|Q3SYB5_HUMAN SERPINB12 protein OS=Homo sapiens OX=9606 GN=SERPINB12 PE=2 SV=1;sp|Q96P63|SPB12_HUMAN Serpin B12 OS=Homo sapiens OX=9606 GN=SERPINB12 PE=1 SV=1	1	1	0	1	0	1	8.7	20.916	183	7.7132	0	8.7	0	5361300
Q53H37;Q9NZT1	Q53H37	Calmodulin-like skin protein variant		tr|Q53H37|Q53H37_HUMAN Calmodulin-like skin protein variant (Fragment) OS=Homo sapiens OX=9606 PE=2 SV=1;sp|Q9NZT1|CALL5_HUMAN Calmodulin-like protein 5 OS=Homo sapiens OX=9606 GN=CALML5 PE=1 SV=2	1	1	0	1	0	1	5.5	15.876	146	6.1579	0	5.5	0	13146000
Q5TCQ9	Q5TCQ9	Membrane-associated guanylate kinase, WW and PDZ domain-containing protein 3 (Membrane-associated guanylate kinase inverted 3) (MAGI-3)	MAGI3 KIAA1634	sp|Q5TCQ9|MAGI3_HUMAN Membrane-associated guanylate kinase, WW and PDZ domain-containing protein 3 OS=Homo sapiens OX=9606 GN=MAGI3 PE=1 SV=3	1	1	1	0	1	0	0.7	162.95	1481	5.8951	0.7	0	28314000	0
Q6MZX9;Q6ZVX0;A0A0G2JMB2;Q9NPP6;Q6MZV6;Q6P089;Q7Z374;Q7Z379;P0DOX2;Q6N041;Q6N091;P01877;A2J1N1;A0A2U8J976;A2J1N5;A2J1M5;A0A2U8J920;A0A2U8J8I5;A2J1N0;A0A2U8J915;A0A2U8J8I2;A0A0F7T7H1;A2NWX4;A0A9C7LLR4;A0A2U8J957;A0A2U8J939;A2J1N2;A0A8D9MPG0;A0A8D9MM72;A0A8D9I5Z4;A0A449C1A3;A0A449C197;A0A2Y9CYE1;A0A2U8J935;A0A2U8J8Y0;A0A7S5C3P6;A0A2U8J936;A0A2U8J8X2;A2J1P0;A0A2U8J8Z0;A0A2U8J8Y5;A0A2U8J8X9;A0A2U8J8W…	Q6MZX9	Uncharacterized protein DKFZp686M08189	DKFZp686M08189	tr|Q6MZX9|Q6MZX9_HUMAN Uncharacterized protein DKFZp686M08189 OS=Homo sapiens OX=9606 GN=DKFZp686M08189 PE=2 SV=1;tr|Q6ZVX0|Q6ZVX0_HUMAN cDNA FLJ41981 fis, clone SMINT2011888, highly similar to Protein Tro alpha1 H,myeloma OS=Homo sapiens OX=9606 PE=2 SV=1	7	1	1	7	0	1	18.6	52.235	483	36.629	1.9	18.6	0	23449000
Q6ZW64;Q96DK0;Q6N092	Q6ZW64	cDNA FLJ41552 fis, clone COLON2004478, highly similar to Protein Tro alpha1 H,myeloma		tr|Q6ZW64|Q6ZW64_HUMAN cDNA FLJ41552 fis, clone COLON2004478, highly similar to Protein Tro alpha1 H,myeloma OS=Homo sapiens OX=9606 PE=2 SV=1;tr|Q96DK0|Q96DK0_HUMAN cDNA FLJ25298 fis, clone STM07683, highly similar to Protein Tro alpha1 H,myeloma OS=Homo	9	1	2	9	0	1	31	53.321	494	7.4741	4.9	31	0	9551500
Q6UWP8	Q6UWP8	Suprabasin	SBSN UNQ698/PRO1343	sp|Q6UWP8|SBSN_HUMAN Suprabasin OS=Homo sapiens OX=9606 GN=SBSN PE=1 SV=2	1	1	1	0	1	0	6.1	60.54	590	7.8009	6.1	0	4255900	0
Q6ZV65	Q6ZV65	Protein FAM47E	FAM47E	sp|Q6ZV65|FA47E_HUMAN Protein FAM47E OS=Homo sapiens OX=9606 GN=FAM47E PE=1 SV=3	1	1	1	0	1	0	1.8	45.661	393	5.8749	1.8	0	4419900	0
Q7Z6R9	Q7Z6R9	Transcription factor AP-2-delta (AP2-delta) (Activating enhancer-binding protein 2-delta) (Transcription factor AP-2-beta-like 1)	TFAP2D TFAP2BL1	sp|Q7Z6R9|AP2D_HUMAN Transcription factor AP-2-delta OS=Homo sapiens OX=9606 GN=TFAP2D PE=1 SV=1	1	1	0	1	0	1	1.5	49.577	452	6.4632	0	1.5	0	3132900
Q8IVF2	Q8IVF2	Protein AHNAK2	AHNAK2 C14orf78 KIAA2019	sp|Q8IVF2|AHNK2_HUMAN Protein AHNAK2 OS=Homo sapiens OX=9606 GN=AHNAK2 PE=1 SV=2	1	1	1	1	1	1	0.2	616.62	5795	6.0423	0.2	0.2	5890900	2758500
Q8NE22	Q8NE22	SET domain-containing protein 9 (EC 2.1.1.-)	SETD9 C5orf35	sp|Q8NE22|SETD9_HUMAN SET domain-containing protein 9 OS=Homo sapiens OX=9606 GN=SETD9 PE=2 SV=2	1	1	1	0	1	0	5	34.095	299	6.2019	5	0	5873500	0
Q8WZA9	Q8WZA9	Immunity-related GTPase family Q protein	IRGQ IRGQ1 FKSG27	sp|Q8WZA9|IRGQ_HUMAN Immunity-related GTPase family Q protein OS=Homo sapiens OX=9606 GN=IRGQ PE=1 SV=1	1	1	0	1	0	1	1.8	62.717	623	5.8751	0	1.8	0	34268000
Q9BQS8	Q9BQS8	FYVE and coiled-coil domain-containing protein 1 (Zinc finger FYVE domain-containing protein 7)	FYCO1 ZFYVE7	sp|Q9BQS8|FYCO1_HUMAN FYVE and coiled-coil domain-containing protein 1 OS=Homo sapiens OX=9606 GN=FYCO1 PE=1 SV=3	1	1	0	1	0	1	0.7	166.98	1478	6.2032	0	0.7	0	0
Q9UNK9	Q9UNK9	Protein angel homolog 1	ANGEL1 KIAA0759	sp|Q9UNK9|ANGE1_HUMAN Protein angel homolog 1 OS=Homo sapiens OX=9606 GN=ANGEL1 PE=1 SV=1	1	1	1	1	1	1	1.2	75.275	670	5.9882	1.2	1.2	0	24663000

## Sheet: ZHENG
Protein IDs	Entry	Protein names	Gene Names	Fasta headers	Peptides ZHENG	Unique peptides ZHENG	Mol. weight [kDa]	Sequence length	Score	Sequence coverage ZHENG [%]	LFQ intensity ZHENG
B3KTP9;A0A7I2V428;C9JLB1;A0A7I2V3F3;P19338;B3KM80;H7BY16;Q6ZS99;A0A7I2V5M5;A0A7I2V2U7;A0A7I2V349;A0A7I2V506;A0A7I2V699;Q9BQ02;A0A7I2V2S8	B3KTP9	Nucleolin		tr|B3KTP9|B3KTP9_HUMAN Nucleolin OS=Homo sapiens OX=9606 PE=2 SV=1;tr|A0A7I2V428|A0A7I2V428_HUMAN Nucleolin OS=Homo sapiens OX=9606 GN=NCL PE=1 SV=1;tr|C9JLB1|C9JLB1_HUMAN Nucleolin OS=Homo sapiens OX=9606 GN=NCL PE=1 SV=2;tr|A0A7I2V3F3|A0A7I2V3F3_HUMAN Nu	25	25	68.441	633	323.31	41.4	1848000000
F6KPG5;B2RBS8;B4DPP6;P02768;A0A0C4DGB6;A8K9P0;Q56G89;B4DPR2;H0YA55;B7WNR0;C9JKR2;D6RHD5;A0A087WWT3;H7C013	F6KPG5	Albumin		tr|F6KPG5|F6KPG5_HUMAN Albumin (Fragment) OS=Homo sapiens OX=9606 PE=2 SV=1;tr|B2RBS8|B2RBS8_HUMAN cDNA, FLJ95666, highly similar to Homo sapiens albumin (ALB), mRNA OS=Homo sapiens OX=9606 PE=2 SV=1;tr|B4DPP6|B4DPP6_HUMAN cDNA FLJ54371, highly similar to	17	17	66.531	585	135.56	34.5	1681100000
B2R4C5;P61626;F8VV32;A0A0B4J259	B2R4C5	C-type lysozyme (Lysozyme (EC 3.2.1.17)) (Lysozyme (Renal amyloidosis), isoform CRA_a) (Lysozyme F1) (cDNA, FLJ92040, Homo sapiens lysozyme (renal amyloidosis) (LYZ), mRNA)	LYZ LYZF1 hCG_24462	tr|B2R4C5|B2R4C5_HUMAN C-type lysozyme OS=Homo sapiens OX=9606 GN=LYZ PE=2 SV=1;sp|P61626|LYSC_HUMAN Lysozyme C OS=Homo sapiens OX=9606 GN=LYZ PE=1 SV=1;tr|F8VV32|F8VV32_HUMAN Lysozyme OS=Homo sapiens OX=9606 GN=LYZ PE=1 SV=1;tr|A0A0B4J259|A0A0B4J259_HUMAN	8	8	16.537	148	55.277	54.7	1225400000
A0A087X0X3;P52272;Q59ES8;Q7KYM9;M0R019;B4DEG4;M0R2T0;Q6P2D7;M0QYQ7;M0R0N3;M0QZM1;M0R2I7;M0QY96;M0R0Y6;Q8TCM5	A0A087X0X3	Heterogeneous nuclear ribonucleoprotein M	HNRNPM	tr|A0A087X0X3|A0A087X0X3_HUMAN Heterogeneous nuclear ribonucleoprotein M OS=Homo sapiens OX=9606 GN=HNRNPM PE=1 SV=1;sp|P52272|HNRPM_HUMAN Heterogeneous nuclear ribonucleoprotein M OS=Homo sapiens OX=9606 GN=HNRNPM PE=1 SV=3;tr|Q59ES8|Q59ES8_HUMAN Heteroge	26	26	77.569	730	323.31	34.2	769040000
V9HW65;A0A024R5Z7;H0YMW4;P07355;H0YN42;H0YMD0;H0YMU9;A6NMY6;H0YKS4;H0YNB8;H0YL33;H0YM50;B3KRQ1;B4DNH8;H0YN28;H0YMM1;A0A7I2V4P4;H0YNP5;H0YKZ7;H0YLV6;H0YMT9;H0YKX9;H0YNA0;H0YKV8;H0YKL9;H0YMD9;H0YKN4;H0YLE2	V9HW65	Annexin	HEL-S-270	tr|V9HW65|V9HW65_HUMAN Annexin OS=Homo sapiens OX=9606 GN=HEL-S-270 PE=2 SV=1;tr|A0A024R5Z7|A0A024R5Z7_HUMAN Annexin OS=Homo sapiens OX=9606 GN=ANXA2 PE=2 SV=1;tr|H0YMW4|H0YMW4_HUMAN Annexin OS=Homo sapiens OX=9606 GN=ANXA2 PE=1 SV=2;sp|P07355|ANXA2_HUMAN	20	20	38.576	339	323.31	50.7	721790000
Q567R6;A4D1U3;Q04837;A0A0G2JLD8;E7EUY5;B7Z268;C9K0U8	Q567R6	Single-stranded DNA-binding protein	SSBP1	tr|Q567R6|Q567R6_HUMAN Single-stranded DNA-binding protein OS=Homo sapiens OX=9606 GN=SSBP1 PE=2 SV=1;tr|A4D1U3|A4D1U3_HUMAN Single-stranded DNA-binding protein OS=Homo sapiens OX=9606 GN=SSBP1 PE=2 SV=1;sp|Q04837|SSBP_HUMAN Single-stranded DNA-binding pro	9	9	17.359	148	239.79	58.8	713070000
Q6NTA2;A0A384N6C7;A0A3B3ITJ4;P14866;B2R959;M0QXS5;M0QYT0;B4DPK8;A0A9L9PXI4;M0R076;M0QYL7;M0R1W6;H7C464;B4DVF8;B7WPG3;C9IYN3;A8K894;V9GYK2;A0A0S2Z6K1;A0A0S2Z5U3;Q8WVV9	Q6NTA2	HNRNPL protein	HNRNPL	tr|Q6NTA2|Q6NTA2_HUMAN HNRNPL protein (Fragment) OS=Homo sapiens OX=9606 GN=HNRNPL PE=2 SV=2;tr|A0A384N6C7|A0A384N6C7_HUMAN Epididymis secretory sperm binding protein OS=Homo sapiens OX=9606 PE=2 SV=1;tr|A0A3B3ITJ4|A0A3B3ITJ4_HUMAN Heterogeneous nuclear ri	14	14	61.926	572	323.31	34.3	584440000
P22626;A0A7I2V4S4;A0A7I2V4N1;A0A7I2V3P1;A0A7I2V4I6;A0A7I2V3P7;A0A7I2V323;A0A384NL58;A0A087WUI2;A0A024RA28;A0A7I2V4N0;I6L957;A0A7I2YQN4	P22626	Heterogeneous nuclear ribonucleoproteins A2/B1 (hnRNP A2/B1)	HNRNPA2B1 HNRPA2B1	sp|P22626|ROA2_HUMAN Heterogeneous nuclear ribonucleoproteins A2/B1 OS=Homo sapiens OX=9606 GN=HNRNPA2B1 PE=1 SV=2;tr|A0A7I2V4S4|A0A7I2V4S4_HUMAN Heterogeneous nuclear ribonucleoproteins A2/B1 OS=Homo sapiens OX=9606 GN=HNRNPA2B1 PE=1 SV=1;tr|A0A7I2V4N1|A0	15	14	37.429	353	162.57	40.2	522350000
P31025;Q5VSP4	P31025	Lipocalin-1 (Tear lipocalin) (Tlc) (Tear prealbumin) (TP) (von Ebner gland protein) (VEG protein)	LCN1 VEGP	sp|P31025|LCN1_HUMAN Lipocalin-1 OS=Homo sapiens OX=9606 GN=LCN1 PE=1 SV=1	6	6	19.25	176	37.589	31.2	447650000
E7EUT5;V9HVZ4;P04406;Q2TSD0;A4UCT1;Q0QET7;Q5ZEY3;B4DRV9;Q16768	E7EUT5	Glyceraldehyde-3-phosphate dehydrogenase	GAPDH	tr|E7EUT5|E7EUT5_HUMAN Glyceraldehyde-3-phosphate dehydrogenase OS=Homo sapiens OX=9606 GN=GAPDH PE=1 SV=1;tr|V9HVZ4|V9HVZ4_HUMAN Glyceraldehyde-3-phosphate dehydrogenase OS=Homo sapiens OX=9606 GN=HEL-S-162eP PE=2 SV=1;sp|P04406|G3P_HUMAN Glyceraldehyde-3	8	7	27.87	260	323.31	41.5	368800000
A0A087X2D0;B2R6F3;P84103	A0A087X2D0	Serine and arginine rich splicing factor 3	SRSF3	tr|A0A087X2D0|A0A087X2D0_HUMAN Serine and arginine rich splicing factor 3 OS=Homo sapiens OX=9606 GN=SRSF3 PE=1 SV=1;tr|B2R6F3|B2R6F3_HUMAN Epididymis secretory sperm binding protein OS=Homo sapiens OX=9606 GN=SFRS3 PE=2 SV=1;sp|P84103|SRSF3_HUMAN Serine/a	3	2	10.32	95	34.454	31.6	334640000
A0A1B0GVP4	A0A1B0GVP4	Ligand dependent nuclear receptor corepressor like	LCORL	tr|A0A1B0GVP4|A0A1B0GVP4_HUMAN Ligand dependent nuclear receptor corepressor like OS=Homo sapiens OX=9606 GN=LCORL PE=1 SV=1	1	1	211.48	1871	6.238	0.6	300980000
I3L4N8;Q8WVW5;Q53GK6;Q53G99;Q53G76;Q1KLZ0;P63261;P60709;B4DVQ0;E7EVS6;B4E335;B4E3A4;A0A2R8Y793;B4DW52;A0A804GS07;A0A6Q8PFE4;I3L3I0;I3L1U9;B3KWQ3;Q6PJ43;B7ZAP6;B3KUD3;B7Z6P1;D2JYH4;A8K3K1;P63267;P68133;P68032;P62736;Q7Z7J6;A6NL76;B3KW67;A1E282;G5E9R0;A4UCT3;K7EM38;A5GZ75;A0A6Q8PH58;I3L3R2;Q96FU6;A0A2R8YGF8;J3KT65;V9HVZ7;C9JTX5;C9JUM1;C9JZR7;F8WB63;F1BXA6;B8ZZJ2;C9JFL5;F6UVQ4;F6QUT6;B7Z6I1;Q96DE1;Q…	I3L4N8	Actin gamma 1	ACTG1	tr|I3L4N8|I3L4N8_HUMAN Actin gamma 1 OS=Homo sapiens OX=9606 GN=ACTG1 PE=1 SV=9;tr|Q8WVW5|Q8WVW5_HUMAN Actin, cytoplasmic 1 (Fragment) OS=Homo sapiens OX=9606 PE=2 SV=1;tr|Q53GK6|Q53GK6_HUMAN Beta actin variant (Fragment) OS=Homo sapiens OX=9606 PE=2 SV=1;	14	9	38.975	351	139.71	56.1	278500000
L0R512	L0R512	Alternative protein NCAM2	NCAM2	tr|L0R512|L0R512_HUMAN Alternative protein NCAM2 OS=Homo sapiens OX=9606 GN=NCAM2 PE=4 SV=1	1	1	4.7347	42	12.258	21.4	277580000
Q6ZVL3;B4E244;B3KY47;A0A2R8Y5P9;Q8TF72	Q6ZVL3	cDNA FLJ42424 fis, clone BLADE2004089, moderately similar to Mus musculus PDZ domain actin binding protein Shroom mRNA		tr|Q6ZVL3|Q6ZVL3_HUMAN cDNA FLJ42424 fis, clone BLADE2004089, moderately similar to Mus musculus PDZ domain actin binding protein Shroom mRNA (Fragment) OS=Homo sapiens OX=9606 PE=2 SV=1;tr|B4E244|B4E244_HUMAN cDNA FLJ55531, highly similar to Homo sapiens	1	1	87.857	809	6.3701	1.1	241140000
A0A0B4J1Z1;B4DEK2;C9JAB2;Q16629;Q8NB80;F8WEA1	A0A0B4J1Z1	Serine and arginine rich splicing factor 7 (Splicing factor, arginine/serine-rich 7, 35kDa, isoform CRA_a)	SRSF7 SFRS7 hCG_15878	tr|A0A0B4J1Z1|A0A0B4J1Z1_HUMAN Serine and arginine rich splicing factor 7 OS=Homo sapiens OX=9606 GN=SRSF7 PE=1 SV=1;tr|B4DEK2|B4DEK2_HUMAN cDNA FLJ59182, highly similar to Splicing factor, arginine/serine-rich 7 OS=Homo sapiens OX=9606 PE=2 SV=1;tr|C9JAB2	6	5	15.763	137	70.341	40.9	222860000
F8W6I7;A0A7I2V3R8;Q6IPF2;A0A024RB53;P09651;A0A7I2V3W0;A0A7I2V2L6;Q9BSM5;F8VTQ5;F8VZ49;A0A7I2YQX9;Q0VAC0;Q32P51;B4DP35;B4E0B5;F8W646;H0YH80;A0A2R8Y4L2;A0A7I2V5U9;A0A7I2YQ85;A0A7I2YQY2;Q3MI39;A0A7I2V497;A0A7I2V3U8;A0A7I2V2F1;A0A7I2V5N7;A0A7I2V4P7;A0A7I2V2X1;A0A7I2V4E2;A0A7I2V661;A0A7I2V5P1;A0A7I2V666;A0A7I2V3K5;A0A7I2V2R4;A0A7I2V453;A0A7I2V334;A0A7I2V2Q7;A0A7I2V520;A0A7I2V459;A0A7I2V4F8;A0A7I2V2M7;…	F8W6I7	Heterogeneous nuclear ribonucleoprotein A1	HNRNPA1	tr|F8W6I7|F8W6I7_HUMAN Heterogeneous nuclear ribonucleoprotein A1 OS=Homo sapiens OX=9606 GN=HNRNPA1 PE=1 SV=2;tr|A0A7I2V3R8|A0A7I2V3R8_HUMAN Heterogeneous nuclear ribonucleoprotein A1 OS=Homo sapiens OX=9606 GN=HNRNPA1 PE=1 SV=1;tr|Q6IPF2|Q6IPF2_HUMAN Het	11	10	33.155	307	172.46	41	188730000
A0A4D5RBG5;A0A4D5RA98;A0A7I2V3H3;A0A4D5RA76;A0A4D5RAN2;A0A4D5RAC7;A0A7I2V5N4;A0A4D5RAC9;A0A7I2V659;A0A087WVQ9;Q6IPT9;Q6IPS9;Q6IPN6;Q53HR5;Q53HQ7;Q53HM9;Q53GE9;Q53G85;Q5VTE0;P68104;Q96RE1;A0A4D5RAE2;Q9NZS6;A8K9C4;Q53GA1;Q8IUB0;B4DNE0;B4DV42;A0A087WV01;Q9H2I7;A0A9L9PXK0;A0A2U3TZH3;A0A9L9PYI8;Q05639;A9X7H1;A0A4D5RAF1;A0A4D5RBK4;A0A4D5RAB8;A0A4D5RA61;Q59GP5;Q53HR1;Q16577;Q53G89;A0A4D5RA52;A0A2R8Y488;…	A0A4D5RBG5	Elongation factor 1-alpha		tr|A0A4D5RBG5|A0A4D5RBG5_HUMAN Elongation factor 1-alpha OS=Homo sapiens OX=9606 PE=3 SV=1;tr|A0A4D5RA98|A0A4D5RA98_HUMAN Elongation factor 1-alpha (Fragment) OS=Homo sapiens OX=9606 PE=3 SV=1;tr|A0A7I2V3H3|A0A7I2V3H3_HUMAN Elongation factor 1-alpha OS=Hom	7	7	39.06	359	62.336	23.7	184790000
A0A994J4R1;Q14103;H0Y8G5;H0YA96;D6RAF8;A0A994J440;Q12771;B4DTC3;D6RD83;D6RF44;D6RBQ9;B4E0W4;A0A994J4B1	A0A994J4R1	Heterogeneous nuclear ribonucleoprotein D	HNRNPD	tr|A0A994J4R1|A0A994J4R1_HUMAN Heterogeneous nuclear ribonucleoprotein D (Fragment) OS=Homo sapiens OX=9606 GN=HNRNPD PE=1 SV=1;sp|Q14103|HNRPD_HUMAN Heterogeneous nuclear ribonucleoprotein D0 OS=Homo sapiens OX=9606 GN=HNRNPD PE=1 SV=1;tr|H0Y8G5|H0Y8G5_HU	8	7	34.066	304	106.11	25.3	184210000
B2R4R0;P62805;Q0VAS5;Q6B823	B2R4R0	Histone H4	HIST1H4L HIST1H4J	tr|B2R4R0|B2R4R0_HUMAN Histone H4 OS=Homo sapiens OX=9606 GN=HIST1H4L PE=2 SV=1;sp|P62805|H4_HUMAN Histone H4 OS=Homo sapiens OX=9606 GN=H4C1 PE=1 SV=2;tr|Q0VAS5|Q0VAS5_HUMAN Histone H4 OS=Homo sapiens OX=9606 GN=HIST1H4H PE=1 SV=1	6	6	11.367	103	96.469	48.5	184160000
Q0D2M2;B2R4S9;A8K9J7;I6L9F7;U3KQK0;B4DR52;Q99880;Q99879;Q99877;Q93079;Q5QNW6;P62807;P58876;P57053;O60814;Q16778;P33778;P23527;P06899;Q8N257;Q96A08;L0R4T3;A0A2R8Y619	Q0D2M2	HIST1H2BC protein	HIST1H2BC	tr|Q0D2M2|Q0D2M2_HUMAN HIST1H2BC protein OS=Homo sapiens OX=9606 GN=HIST1H2BC PE=2 SV=1;tr|B2R4S9|B2R4S9_HUMAN Histone H2B OS=Homo sapiens OX=9606 GN=HIST1H2BE PE=2 SV=1;tr|A8K9J7|A8K9J7_HUMAN Histone H2B OS=Homo sapiens OX=9606 PE=2 SV=1;tr|I6L9F7|I6L9F7_	4	4	13.834	126	33.645	33.3	176920000
Q6FHZ4;P56470;M0QZ93;B4DJR1;B4DKK5	Q6FHZ4	Galectin	LGALS4 hCG_20525	tr|Q6FHZ4|Q6FHZ4_HUMAN Galectin OS=Homo sapiens OX=9606 GN=LGALS4 PE=2 SV=1;sp|P56470|LEG4_HUMAN Galectin-4 OS=Homo sapiens OX=9606 GN=LGALS4 PE=1 SV=1;tr|M0QZ93|M0QZ93_HUMAN Galectin (Fragment) OS=Homo sapiens OX=9606 GN=LGALS4 PE=1 SV=1	3	3	35.941	323	43.484	9.9	176160000
C9J0D1;A0A494C189;Q71UI9;P0C0S5;C9J386	C9J0D1	Histone H2A	H2AZ2	tr|C9J0D1|C9J0D1_HUMAN Histone H2A OS=Homo sapiens OX=9606 GN=H2AZ2 PE=1 SV=1;tr|A0A494C189|A0A494C189_HUMAN Histone H2A OS=Homo sapiens OX=9606 GN=H2AZ1 PE=1 SV=1;sp|Q71UI9|H2AV_HUMAN Histone H2A.V OS=Homo sapiens OX=9606 GN=H2AZ2 PE=1 SV=3;sp|P0C0S5|H2AZ	3	1	13.163	122	50.542	21.3	148850000
A0A384MQX1;A0A6Q8PFJ0;P02545;Q5I6Y5;A0A6Q8PHQ9;A0A804HL68;W8QEH3;Q8N519;Q3BDU5;A0A6Q8PF80;Q5TCI8;A0A6Q8PGH0;A0A6Q8PFM1;A0A6Q8PF59;W5X314;B4DFR3;A0A6Q8PFF5	A0A384MQX1	Epididymis secretory sperm binding protein		tr|A0A384MQX1|A0A384MQX1_HUMAN Epididymis secretory sperm binding protein OS=Homo sapiens OX=9606 PE=2 SV=1;tr|A0A6Q8PFJ0|A0A6Q8PFJ0_HUMAN Lamin A/C OS=Homo sapiens OX=9606 GN=LMNA PE=1 SV=1;sp|P02545|LMNA_HUMAN Prelamin-A/C OS=Homo sapiens OX=9606 GN=LMNA	20	20	74.139	664	177.99	34.9	142430000
Q9BSV4;Q86VG2;A0A384N5Z8;A0A8Q3WMA7;P23246;Q6PIX2;H0Y9K7	Q9BSV4	SFPQ protein	SFPQ	tr|Q9BSV4|Q9BSV4_HUMAN SFPQ protein (Fragment) OS=Homo sapiens OX=9606 GN=SFPQ PE=2 SV=2;tr|Q86VG2|Q86VG2_HUMAN Splicing factor proline/glutamine-rich (Polypyrimidine tract binding protein associated) OS=Homo sapiens OX=9606 GN=SFPQ PE=2 SV=1;tr|A0A384N5Z8	8	8	68.63	634	67.918	15.8	136840000
O95968	O95968	Secretoglobin family 1D member 1 (Lipophilin-A)	SCGB1D1 LIPHA LPNA	sp|O95968|SG1D1_HUMAN Secretoglobin family 1D member 1 OS=Homo sapiens OX=9606 GN=SCGB1D1 PE=1 SV=1	1	1	9.898	90	7.5694	12.2	129300000
Q9H834;Q5T9A4;A0A5K1VW56;Q8N3E6;Q96T67;Q5T2N8;Q9NVI7	Q9H834	cDNA FLJ13966 fis, clone Y79AA1001394, weakly similar to CELL DIVISION PROTEIN FTSH HOMOLOG		tr|Q9H834|Q9H834_HUMAN cDNA FLJ13966 fis, clone Y79AA1001394, weakly similar to CELL DIVISION PROTEIN FTSH HOMOLOG OS=Homo sapiens OX=9606 PE=2 SV=1;sp|Q5T9A4|ATD3B_HUMAN ATPase family AAA domain-containing protein 3B OS=Homo sapiens OX=9606 GN=ATAD3B PE=1	2	2	53.519	480	11.877	3.8	126290000
D6R9P3;D6RD18;B4DMY3;D6RBZ0;Q53F64;Q99729	D6R9P3	Heterogeneous nuclear ribonucleoprotein A/B	HNRNPAB	tr|D6R9P3|D6R9P3_HUMAN Heterogeneous nuclear ribonucleoprotein A/B OS=Homo sapiens OX=9606 GN=HNRNPAB PE=1 SV=1;tr|D6RD18|D6RD18_HUMAN Heterogeneous nuclear ribonucleoprotein A/B OS=Homo sapiens OX=9606 GN=HNRNPAB PE=1 SV=1;tr|B4DMY3|B4DMY3_HUMAN cDNA FLJ6	5	5	30.302	280	89.341	17.5	119870000
M0QXB0;V9GZ56;Q9Y4Z0	M0QXB0	U6 snRNA-associated Sm-like protein LSm4	LSM4	tr|M0QXB0|M0QXB0_HUMAN U6 snRNA-associated Sm-like protein LSm4 OS=Homo sapiens OX=9606 GN=LSM4 PE=1 SV=1;tr|V9GZ56|V9GZ56_HUMAN U6 snRNA-associated Sm-like protein LSm4 (Fragment) OS=Homo sapiens OX=9606 GN=LSM4 PE=1 SV=1;sp|Q9Y4Z0|LSM4_HUMAN U6 snRNA-ass	1	1	7.8299	69	6.465	10.1	114550000
Q86YZ3	Q86YZ3	Hornerin	HRNR S100A18	sp|Q86YZ3|HORN_HUMAN Hornerin OS=Homo sapiens OX=9606 GN=HRNR PE=1 SV=2	6	6	282.39	2850	148.11	7.8	111250000
P27694;I3L4R8	P27694	Replication protein A 70 kDa DNA-binding subunit (RP-A p70) (Replication factor A protein 1) (RF-A protein 1) (Single-stranded DNA-binding protein) [Cleaved into: Replication protein A 70 kDa DNA-binding subunit, N-terminally processed]	RPA1 REPA1 RPA70	sp|P27694|RFA1_HUMAN Replication protein A 70 kDa DNA-binding subunit OS=Homo sapiens OX=9606 GN=RPA1 PE=1 SV=2;tr|I3L4R8|I3L4R8_HUMAN Replication protein A1 (Fragment) OS=Homo sapiens OX=9606 GN=RPA1 PE=1 SV=1	10	10	68.137	616	107.74	22.7	110870000
A0A994J6U9;A0A994J4E9;B4DUQ1;A0A994J4U9;A0A994J4S7;P61978;A0A994J782;Q5EC54;B4DFF1;Q5T6W2;A0A994J6T5;B3KU16;A0A994J795;S4R359;S4R457	A0A994J6U9	Heterogeneous nuclear ribonucleoprotein K	HNRNPK	tr|A0A994J6U9|A0A994J6U9_HUMAN Heterogeneous nuclear ribonucleoprotein K OS=Homo sapiens OX=9606 GN=HNRNPK PE=1 SV=1;tr|A0A994J4E9|A0A994J4E9_HUMAN Heterogeneous nuclear ribonucleoprotein K OS=Homo sapiens OX=9606 GN=HNRNPK PE=1 SV=1;tr|B4DUQ1|B4DUQ1_HUMAN	8	8	47.91	434	323.31	22.4	108140000
A0A0S2Z5K8;V9HWK4;Q96SI9	A0A0S2Z5K8	Spermatid perinuclear RNA-binding protein	STRBP	tr|A0A0S2Z5K8|A0A0S2Z5K8_HUMAN Spermatid perinuclear RNA-binding protein (Fragment) OS=Homo sapiens OX=9606 GN=STRBP PE=1 SV=1;tr|V9HWK4|V9HWK4_HUMAN Spermatid perinuclear RNA-binding protein OS=Homo sapiens OX=9606 GN=HEL162 PE=2 SV=1;sp|Q96SI9|STRBP_HUMA	1	1	72.131	657	5.9554	1.7	104880000
Q6NVC0;P05141;Q6I9V5;Q59EI9;P12236;A0A0S2Z359;V9GYG0;A8K787;A0A0S2Z3H3;P12235;Q9H0C2;Q59EP7	Q6NVC0	ADP/ATP translocase (ADP,ATP carrier protein)	SLC25A5	tr|Q6NVC0|Q6NVC0_HUMAN ADP/ATP translocase (Fragment) OS=Homo sapiens OX=9606 GN=SLC25A5 PE=2 SV=1;sp|P05141|ADT2_HUMAN ADP/ATP translocase 2 OS=Homo sapiens OX=9606 GN=SLC25A5 PE=1 SV=7;tr|Q6I9V5|Q6I9V5_HUMAN ADP/ATP translocase OS=Homo sapiens OX=9606 GN	4	4	35.293	323	31.545	12.7	89463000
O00425;F8WD15;D3DTW3;Q9NZI8	O00425	Insulin-like growth factor 2 mRNA-binding protein 3 (IGF2 mRNA-binding protein 3) (IMP-3) (IGF-II mRNA-binding protein 3) (KH domain-containing protein overexpressed in cancer) (hKOC) (VICKZ family member 3)	IGF2BP3 IMP3 KOC1 VICKZ3	sp|O00425|IF2B3_HUMAN Insulin-like growth factor 2 mRNA-binding protein 3 OS=Homo sapiens OX=9606 GN=IGF2BP3 PE=1 SV=2	13	11	63.704	579	200.26	29	83583000
P05109	P05109	Protein S100-A8 (Calgranulin-A) (Calprotectin L1L subunit) (Cystic fibrosis antigen) (CFAG) (Leukocyte L1 complex light chain) (Migration inhibitory factor-related protein 8) (MRP-8) (p8) (S100 calcium-binding protein A8) (Urinary stone protein band A)	S100A8 CAGA CFAG MRP8	sp|P05109|S10A8_HUMAN Protein S100-A8 OS=Homo sapiens OX=9606 GN=S100A8 PE=1 SV=1	3	3	10.834	93	23.655	24.7	83287000
B2R4M6;P06702	B2R4M6	Protein S100 (S100 calcium-binding protein)		tr|B2R4M6|B2R4M6_HUMAN Protein S100 OS=Homo sapiens OX=9606 PE=2 SV=1;sp|P06702|S10A9_HUMAN Protein S100-A9 OS=Homo sapiens OX=9606 GN=S100A9 PE=1 SV=1	3	3	13.21	114	66.385	37.7	82800000
B3KT06;B3KPS3;A8JZY9;P68363;F8VRZ4;F8VS66;F8VQQ4;F8VVB9;F8VX09;F8VWV9;B4DN58;B4DDU2;P68366;F8VRK0;C9K0S6;Q6QMJ5;C9JDL2;C9JEV8;C9JQ00;A0A7P0Z4A1;C9JJQ8;F8W0F6;A6NHL2	B3KT06	Tubulin alpha chain		tr|B3KT06|B3KT06_HUMAN Tubulin alpha chain OS=Homo sapiens OX=9606 PE=2 SV=1;tr|B3KPS3|B3KPS3_HUMAN Tubulin alpha chain OS=Homo sapiens OX=9606 PE=2 SV=1;tr|A8JZY9|A8JZY9_HUMAN Tubulin alpha chain OS=Homo sapiens OX=9606 PE=2 SV=1;sp|P68363|TBA1B_HUMAN Tub	7	1	46.341	416	77.293	22.6	82789000
P01833	P01833	Polymeric immunoglobulin receptor (PIgR) (Poly-Ig receptor) (Hepatocellular carcinoma-associated protein TB6) [Cleaved into: Secretory component]	PIGR	sp|P01833|PIGR_HUMAN Polymeric immunoglobulin receptor OS=Homo sapiens OX=9606 GN=PIGR PE=1 SV=4	7	7	83.283	764	84.219	13.9	81862000
P38159;B4E352;H0Y6E7;H3BT71;B3KRG5;H3BUY5;Q2VIN3;Q96E39;H3BR27;A0A1B0GUK8;A8K8A6;O75526;H3BNC1;F1T0J8;Q8IZ40;Q8N7X1	P38159	RNA-binding motif protein, X chromosome (Glycoprotein p43) (Heterogeneous nuclear ribonucleoprotein G) (hnRNP G) [Cleaved into: RNA-binding motif protein, X chromosome, N-terminally processed]	RBMX HNRPG RBMXP1	sp|P38159|RBMX_HUMAN RNA-binding motif protein, X chromosome OS=Homo sapiens OX=9606 GN=RBMX PE=1 SV=3;tr|B4E352|B4E352_HUMAN cDNA FLJ54953, highly similar to Heterogeneous nuclear ribonucleoprotein G OS=Homo sapiens OX=9606 PE=2 SV=1;tr|H0Y6E7|H0Y6E7_HUMA	5	5	42.331	391	140.41	14.1	79922000
A0A0S2Z4Q3;A0A0S2Z4K2;P62633;Q6T598	A0A0S2Z4Q3	CCHC-type zinc finger nucleic acid binding protein isoform 1	CNBP	tr|A0A0S2Z4Q3|A0A0S2Z4Q3_HUMAN CCHC-type zinc finger nucleic acid binding protein isoform 1 (Fragment) OS=Homo sapiens OX=9606 GN=CNBP PE=2 SV=1;tr|A0A0S2Z4K2|A0A0S2Z4K2_HUMAN CCHC-type zinc finger nucleic acid binding protein isoform 3 (Fragment) OS=Homo	5	5	18.742	170	78.788	36.5	76655000
A0A7I2V4J2;A8K525;A0A0S2Z4Z9;A0A7I2V5Y7;A0A7I2V535;Q15233;A0A7I2V4N2;A0A7I2V464;A0A7I2V4K9;A0A7P0MRW0;C9JYS8;C9IZL7;H7C367;A0A0S2Z4E7;C9J4X2;A0A7I2YQK8	A0A7I2V4J2	Non-POU domain containing octamer binding	NONO	tr|A0A7I2V4J2|A0A7I2V4J2_HUMAN Non-POU domain containing octamer binding OS=Homo sapiens OX=9606 GN=NONO PE=1 SV=1;tr|A8K525|A8K525_HUMAN cDNA FLJ76817, highly similar to Homo sapiens non-POU domain containing, octamer-binding (NONO), mRNA OS=Homo sapiens	8	8	53.818	468	74.788	20.1	74290000
Q0KKI6;Q5EFE6;V9HW34;Q6PJF2;Q7Z3Y4;Q6PIL8;Q6P5S8;Q6GMX0;Q8TCD0;P01834;A0A5H1ZRQ3;A0A4P8J4D6;A0A4P8J2G1;P0DOX7;A0A4P8J9P8;S6AWD6;S6AWF4;S6BGE9;S6AWD3;S6C4R6;S6B2A1;S6B2C3;S6B294;S6AWE3;Q569I7	Q0KKI6	Immunoblobulin light chain		tr|Q0KKI6|Q0KKI6_HUMAN Immunoblobulin light chain (Fragment) OS=Homo sapiens OX=9606 PE=1 SV=1;tr|Q5EFE6|Q5EFE6_HUMAN Anti-RhD monoclonal T125 kappa light chain OS=Homo sapiens OX=9606 PE=2 SV=1;tr|V9HW34|V9HW34_HUMAN Epididymis luminal protein 213 OS=Homo	4	4	24.03	219	33.468	31.5	65325000
B4DXQ7;F8VR42;Q8IXS2	B4DXQ7	cDNA FLJ51378, highly similar to Homo sapiens NYD-SP28 protein (NYD-SP28), mRNA		tr|B4DXQ7|B4DXQ7_HUMAN cDNA FLJ51378, highly similar to Homo sapiens NYD-SP28 protein (NYD-SP28), mRNA OS=Homo sapiens OX=9606 PE=2 SV=1;tr|F8VR42|F8VR42_HUMAN Coiled-coil domain containing 65 (Fragment) OS=Homo sapiens OX=9606 GN=CCDC65 PE=1 SV=1;sp|Q8IXS	1	1	40.443	341	6.4214	2.9	62040000
P81605	P81605	Dermcidin (EC 3.4.-.-) (Preproteolysin) [Cleaved into: Survival-promoting peptide; DCD-1]	DCD AIDD DSEP	sp|P81605|DCD_HUMAN Dermcidin OS=Homo sapiens OX=9606 GN=DCD PE=1 SV=2	3	3	11.284	110	21.947	22.7	60714000
V9HW26;P25705;B4DGW3;K7EK77;K7ERX7;K7EQH4;K7EJP1;K7ENJ4;K7ESA0	V9HW26	ATP synthase subunit alpha	HEL-S-123m hCG_23783	tr|V9HW26|V9HW26_HUMAN ATP synthase subunit alpha OS=Homo sapiens OX=9606 GN=HEL-S-123m PE=1 SV=1;sp|P25705|ATPA_HUMAN ATP synthase subunit alpha, mitochondrial OS=Homo sapiens OX=9606 GN=ATP5F1A PE=1 SV=1;tr|B4DGW3|B4DGW3_HUMAN cDNA FLJ54625, highly simil	8	8	59.75	553	54.623	17	58861000
P12273	P12273	Prolactin-inducible protein (Gross cystic disease fluid protein 15) (GCDFP-15) (Prolactin-induced protein) (Secretory actin-binding protein) (SABP) (gp17)	PIP GCDFP15 GPIP4	sp|P12273|PIP_HUMAN Prolactin-inducible protein OS=Homo sapiens OX=9606 GN=PIP PE=1 SV=1	3	3	16.572	146	28.696	30.8	56380000
B3KQJ1;A8K4G2;P43405	B3KQJ1	cDNA FLJ90539 fis, clone OVARC1000255, highly similar to Tyrosine-protein kinase SYK		tr|B3KQJ1|B3KQJ1_HUMAN cDNA FLJ90539 fis, clone OVARC1000255, highly similar to Tyrosine-protein kinase SYK OS=Homo sapiens OX=9606 PE=2 SV=1;tr|A8K4G2|A8K4G2_HUMAN Tyrosine-protein kinase OS=Homo sapiens OX=9606 PE=2 SV=1;sp|P43405|KSYK_HUMAN Tyrosine-pro	1	1	35.739	312	6.4383	4.5	55034000
Q9GZZ8;F8W0V3;H0YI00	Q9GZZ8	Extracellular glycoprotein lacritin	LACRT	sp|Q9GZZ8|LACRT_HUMAN Extracellular glycoprotein lacritin OS=Homo sapiens OX=9606 GN=LACRT PE=1 SV=1;tr|F8W0V3|F8W0V3_HUMAN Lacritin OS=Homo sapiens OX=9606 GN=LACRT PE=1 SV=1	3	3	14.246	138	17.784	21.7	47176000
A0A7P0Z497;V9HWC6;P23284;A0A7P0TB45;A0A7P0T7U3	A0A7P0Z497	Peptidyl-prolyl cis-trans isomerase (PPIase) (EC 5.2.1.8)	PPIB	tr|A0A7P0Z497|A0A7P0Z497_HUMAN Peptidyl-prolyl cis-trans isomerase OS=Homo sapiens OX=9606 GN=PPIB PE=1 SV=1;tr|V9HWC6|V9HWC6_HUMAN Peptidyl-prolyl cis-trans isomerase OS=Homo sapiens OX=9606 GN=HEL-S-39 PE=2 SV=1;sp|P23284|PPIB_HUMAN Peptidyl-prolyl cis-t	3	3	20.21	181	40.151	19.9	46360000
A0A7I2V2R3;A0A7I2V5D8;A0A7I2V402;A0A7I2V4J6;A0A384NL63;P51991;B4E3E6;B4DDB6;A0A7I2V4G0;B4E036;Q65ZQ3	A0A7I2V2R3	Heterogeneous nuclear ribonucleoprotein A3	HNRNPA3	tr|A0A7I2V2R3|A0A7I2V2R3_HUMAN Heterogeneous nuclear ribonucleoprotein A3 OS=Homo sapiens OX=9606 GN=HNRNPA3 PE=1 SV=1;tr|A0A7I2V5D8|A0A7I2V5D8_HUMAN Heterogeneous nuclear ribonucleoprotein A3 OS=Homo sapiens OX=9606 GN=HNRNPA3 PE=1 SV=1;tr|A0A7I2V402|A0A7	3	3	35.411	331	46.434	11.5	45165000
B4DJI1;V9HWB9;P00338;F5GYU2;F5GXY2;F5GXH2;F5H8H6;F5GXC7;F5GWW2;F5GXU1;F5GZQ4;F5H5J4;F5H6W8;F5H5G7;F5H155;A8MW50;Q96L19;G3XAP5;A0A3B3IS95;F5H245;G9BCY8;G9BCY7;D6NKH9;A0A140VKA7;Q5U077;A0A5F9ZHM4;Q6ZMR3;P07864;P07195	B4DJI1	L-lactate dehydrogenase (EC 1.1.1.27)		tr|B4DJI1|B4DJI1_HUMAN L-lactate dehydrogenase OS=Homo sapiens OX=9606 PE=2 SV=1;tr|V9HWB9|V9HWB9_HUMAN L-lactate dehydrogenase OS=Homo sapiens OX=9606 GN=HEL-S-133P PE=2 SV=1;sp|P00338|LDHA_HUMAN L-lactate dehydrogenase A chain OS=Homo sapiens OX=9606 GN=	6	6	33.593	305	58.089	23.9	44729000
Q4VB24;B2R984;A3R0T8;A3R0T7;P16403;P10412;P16402;A1L407;P22492;Q02539;P16401	Q4VB24	Histone cluster 1, H1e	HIST1H1E	tr|Q4VB24|Q4VB24_HUMAN Histone cluster 1, H1e OS=Homo sapiens OX=9606 GN=HIST1H1E PE=2 SV=1;tr|B2R984|B2R984_HUMAN cDNA, FLJ94268, highly similar to Homo sapiens histone 1, H1e (HIST1H1E), mRNA OS=Homo sapiens OX=9606 PE=2 SV=1;tr|A3R0T8|A3R0T8_HUMAN Histo	5	5	21.893	219	30.537	19.6	44413000
A0A804HL02;A0A804HJ31;A0A804HK37;A0A804HJ24;A0A804HKE8;A0A140VK29;A0A804HLJ9;Q9HCC0;A0A804HJL2;A0A804HJ84;A0A804HJC1;A0A804HKH3;B3KR24;A0A804HJW2;A0A0D9SFE9;D6R9R1;A0A804HJW5;D6RDF7;A0A804HIH3;A0A0S2Z5R4;A0A804HHS4;D6RD67;A0A0G2JM88	A0A804HL02	methylcrotonoyl-CoA carboxylase (EC 6.4.1.4) (3-methylcrotonyl-CoA carboxylase 2) (3-methylcrotonyl-CoA carboxylase non-biotin-containing subunit) (3-methylcrotonyl-CoA:carbon dioxide ligase subunit beta)	MCCC2	tr|A0A804HL02|A0A804HL02_HUMAN methylcrotonoyl-CoA carboxylase OS=Homo sapiens OX=9606 GN=MCCC2 PE=1 SV=1;tr|A0A804HJ31|A0A804HJ31_HUMAN methylcrotonoyl-CoA carboxylase OS=Homo sapiens OX=9606 GN=MCCC2 PE=1 SV=1;tr|A0A804HK37|A0A804HK37_HUMAN Methylcrotony	7	7	43.301	394	81.005	27.7	42167000
B4DH16;G5E9X5;B4DHW5;E9PG35;E9PHF7;A0A0S2Z693;Q96RQ3;Q68D27;B7ZAW3	B4DH16	cDNA FLJ54709, highly similar to Methylcrotonoyl-CoA carboxylase subunit alpha, mitochondrial		tr|B4DH16|B4DH16_HUMAN cDNA FLJ54709, highly similar to Methylcrotonoyl-CoA carboxylase subunit alpha, mitochondrial OS=Homo sapiens OX=9606 PE=2 SV=1;tr|G5E9X5|G5E9X5_HUMAN Methylcrotonoyl-Coenzyme A carboxylase 1 (Alpha), isoform CRA_a OS=Homo sapiens OX	5	5	47.506	426	52.985	14.8	41952000
M0R1V7;J3QS39;Q49A90;J3QTR3;F5H6Q2;Q3MIH3;F5GYU3;F5H2Z3;A0A248RGE3;F5H265;Q5UGI3;B4DV12;F5H388;Q5RKT7;B2RDW1;F5H747;F5GXK7;J3QKN0;Q5U5U6;Q5PY61;Q9UFQ0;Q96C32;Q96MH4;L8B4I8;L8B196;Q96H31;L8B4R0;A8K674;L8B4Z6;L8B4M0;L8B4J3;Q66K58;Q59EM9;P62987;P62979;P0CG47;P0CG48;J3QSA3;F5GZ39;M0R1M6;M0R2S1;Q8WYN9	M0R1V7	Ubiquitin A-52 residue ribosomal protein fusion product 1	UBA52	tr|M0R1V7|M0R1V7_HUMAN Ubiquitin A-52 residue ribosomal protein fusion product 1 (Fragment) OS=Homo sapiens OX=9606 GN=UBA52 PE=1 SV=1;tr|J3QS39|J3QS39_HUMAN Ubiquitin B (Fragment) OS=Homo sapiens OX=9606 GN=UBB PE=1 SV=1;tr|Q49A90|Q49A90_HUMAN RPS27A prot	2	2	7.1321	63	49.88	39.7	40872000
A0A0G2JLI4;B4DNG2;B4DN41;J3KTA4;B5BUE6;P17844;A0A7I2V5F5;Q7Z2V5;A0A7I2V507;A0A7I2V2S0;Q59E92;J3KRZ1;J3QRQ7	A0A0G2JLI4	Probable ATP-dependent RNA helicase DDX5 (DEAD box protein 5)	DDX5	tr|A0A0G2JLI4|A0A0G2JLI4_HUMAN Probable ATP-dependent RNA helicase DDX5 OS=Homo sapiens OX=9606 GN=DDX5 PE=1 SV=2;tr|B4DNG2|B4DNG2_HUMAN Probable ATP-dependent RNA helicase DDX5 OS=Homo sapiens OX=9606 PE=2 SV=1;tr|B4DN41|B4DN41_HUMAN Probable ATP-dependen	6	3	57.162	509	47.168	13.2	40777000
A0M8Q9;Q8TCJ5;P0DOY3;P0DOY2;A0A5H1ZRQ4;Q6PJR7;A0A0B4J231;P0DOX8;Q5FWF9;Q8N5F4;Q6GMW4;Q8N355;Q7Z2U7;Q6NS95;Q6GMW3;Q6GMV8;Q5CZ94;S6BGD6;Q6PJG0;Q6PIK1;Q6P2J1;Q6IN99;Q6GMW6;Q567P1;A2NUT2;A0A5E4;Q96E61;Q8NEJ1;Q6PIQ7;Q6P5S3;Q6IPQ0;Q6GMX4;Q6GMX3;Q6GMV7;Q6DHW4;P0CG04;P0CF74;B9A064	A0M8Q9	C1 segment protein (HCG2040025)	C1 segment hCG_2040025	tr|A0M8Q9|A0M8Q9_HUMAN C1 segment protein (Fragment) OS=Homo sapiens OX=9606 GN=C1 segment PE=4 SV=1;tr|Q8TCJ5|Q8TCJ5_HUMAN Uncharacterized protein DKFZp667J0810 (Fragment) OS=Homo sapiens OX=9606 GN=DKFZp667J0810 PE=2 SV=1;sp|P0DOY3|IGLC3_HUMAN Immunoglob	1	1	11.29	105	13.011	14.3	39997000
Q96IR1;Q53HV1;B2R491;P62701;C9JEH7;A4FU11;Q496E4;P22090;B7Z1M6;Q53HI6;Q8TD47	Q96IR1	RPS4X protein	RPS4X	tr|Q96IR1|Q96IR1_HUMAN RPS4X protein (Fragment) OS=Homo sapiens OX=9606 GN=RPS4X PE=2 SV=2;tr|Q53HV1|Q53HV1_HUMAN Ribosomal protein S4, X-linked X isoform variant (Fragment) OS=Homo sapiens OX=9606 PE=2 SV=1;tr|B2R491|B2R491_HUMAN 40S ribosomal protein S4	5	5	27.259	243	37.437	22.2	39679000
B7ZAF0;Q5JP53;Q6LC01;A0A384NYT8;Q5SU16;B4DY90;P07437;B4DMJ5;B4DMU8;Q9BV28;B2R6L0;A0A384MEE3;B2RBD5;A0A0B4J269;Q9BVA1;Q13885;Q13509;Q53G92;G3V5W4;G3V2R8;G3V3R4;G3V2N6;A5D907;A5D906	B7ZAF0	Tubulin beta chain		tr|B7ZAF0|B7ZAF0_HUMAN Tubulin beta chain OS=Homo sapiens OX=9606 PE=2 SV=1;tr|Q5JP53|Q5JP53_HUMAN Tubulin beta chain OS=Homo sapiens OX=9606 GN=TUBB PE=1 SV=1;tr|Q6LC01|Q6LC01_HUMAN Tubulin beta chain (Fragment) OS=Homo sapiens OX=9606 PE=2 SV=1;tr|A0A384	7	2	46.566	415	44.613	20.2	39506000
Q53XB4;P34096	Q53XB4	Epididymis secretory sperm binding protein (Full-length cDNA clone CS0DF032YM23 of Fetal brain of Homo sapiens (human)) (Full-length cDNA clone CS0DM007YH13 of Fetal liver of Homo sapiens (human)) (HCG2044782, isoform CRA_a) (Ribonuclease A B1) (cDNA FLJ35103 fis, clone PLACE6006549, highly similar to RIBONUCLEASE 4)	RAB1 hCG_2044782	tr|Q53XB4|Q53XB4_HUMAN Epididymis secretory sperm binding protein OS=Homo sapiens OX=9606 GN=RAB1 PE=2 SV=1;sp|P34096|RNAS4_HUMAN Ribonuclease 4 OS=Homo sapiens OX=9606 GN=RNASE4 PE=1 SV=3	2	2	16.84	147	14.762	16.3	38571000
Q2NLD4;Q2NLC9;Q56A79;Q00577;Q5U0P9;A0A494C0H6	Q2NLD4	PURA protein	PURA	tr|Q2NLD4|Q2NLD4_HUMAN PURA protein (Fragment) OS=Homo sapiens OX=9606 GN=PURA PE=2 SV=1;tr|Q2NLC9|Q2NLC9_HUMAN PURA protein (Fragment) OS=Homo sapiens OX=9606 GN=PURA PE=2 SV=1;tr|Q56A79|Q56A79_HUMAN Purine-rich element binding protein A OS=Homo sapiens O	4	4	32.015	285	27.661	23.9	36307000
A0A994J6V2;Q96BA7;A0A1W2PP35;B3KX72;B4DLR3;A0A1W2PPS1;Q00839;Q5RI18;A0A1X7SBS1;A0A1W2PRZ7;A0A1W2PQ74;Q7Z4Q5;A0A1W2PQL0;A0A1W2PP34;A0A1W2PPL4;A0A1W2PPH7;A0A1W2PQD4;A0A1W2PPE9;A0A1W2PRI6;A0A1W2PP22	A0A994J6V2	Heterogeneous nuclear ribonucleoprotein U	HNRNPU	tr|A0A994J6V2|A0A994J6V2_HUMAN Heterogeneous nuclear ribonucleoprotein U (Fragment) OS=Homo sapiens OX=9606 GN=HNRNPU PE=1 SV=1;tr|Q96BA7|Q96BA7_HUMAN HNRPU protein OS=Homo sapiens OX=9606 PE=2 SV=1;tr|A0A1W2PP35|A0A1W2PP35_HUMAN Heterogeneous nuclear ribo	4	4	74.166	665	65.999	8	35982000
V9HWB8;A0A8V8TNX9;P14618;A0A8V8TMM5;H3BTN5;A0A804F6T5;A0A804F729;H3BT25;H3BUW1;H3BTJ2;H3BQ34;B4DNK4;B4DRT3;Q8WUW7;A0A4D6DDG8;Q9UKK4;Q9UK31;H3BU13;Q504U3;B4DPM0;Q16716;A0A977JB91;Q16715;P30613	V9HWB8	Pyruvate kinase (EC 2.7.1.40)	HEL-S-30	tr|V9HWB8|V9HWB8_HUMAN Pyruvate kinase OS=Homo sapiens OX=9606 GN=HEL-S-30 PE=1 SV=1;tr|A0A8V8TNX9|A0A8V8TNX9_HUMAN Pyruvate kinase OS=Homo sapiens OX=9606 GN=PKM PE=1 SV=1;sp|P14618|KPYM_HUMAN Pyruvate kinase PKM OS=Homo sapiens OX=9606 GN=PKM PE=1 SV=4;t	4	4	57.936	531	33.462	13	35432000
Q13151	Q13151	Heterogeneous nuclear ribonucleoprotein A0 (hnRNP A0)	HNRNPA0 HNRPA0	sp|Q13151|ROA0_HUMAN Heterogeneous nuclear ribonucleoprotein A0 OS=Homo sapiens OX=9606 GN=HNRNPA0 PE=1 SV=1	5	5	30.84	305	82.512	24.3	35414000
Q8WZA9	Q8WZA9	Immunity-related GTPase family Q protein	IRGQ IRGQ1 FKSG27	sp|Q8WZA9|IRGQ_HUMAN Immunity-related GTPase family Q protein OS=Homo sapiens OX=9606 GN=IRGQ PE=1 SV=1	1	1	62.717	623	5.8751	1.8	34268000
H0YAF8;J3KPE3;E9KL35;P63244;H0Y8W2;D6RHH4;H0YAM7;D6RFX4;B4DVD2;D6R9Z1;D6R9L0;D6RFZ9;D6RAC2;D6RF23;H0Y8R5;D6RAU2;E9PD14;D6RBD0;D6REE5;H0Y9P0;B4E0C3;D6RHJ5	H0YAF8	Small ribosomal subunit protein RACK1 (Guanine nucleotide-binding protein subunit beta-2-like 1)	RACK1	tr|H0YAF8|H0YAF8_HUMAN Small ribosomal subunit protein RACK1 (Fragment) OS=Homo sapiens OX=9606 GN=RACK1 PE=1 SV=1;tr|J3KPE3|J3KPE3_HUMAN Small ribosomal subunit protein RACK1 OS=Homo sapiens OX=9606 GN=RACK1 PE=1 SV=1;tr|E9KL35|E9KL35_HUMAN Small ribosoma	5	5	21.934	198	55.957	36.4	33245000
P15924;Q4LE79;B4E2A0;B4DKX6;G1UI31;B4DWT7	P15924	Desmoplakin (DP) (250/210 kDa paraneoplastic pemphigus antigen)	DSP	sp|P15924|DESP_HUMAN Desmoplakin OS=Homo sapiens OX=9606 GN=DSP PE=1 SV=3;tr|Q4LE79|Q4LE79_HUMAN DSP variant protein (Fragment) OS=Homo sapiens OX=9606 GN=DSP variant protein PE=2 SV=1;tr|B4E2A0|B4E2A0_HUMAN cDNA FLJ61543, highly similar to Desmoplakin OS=	7	7	331.77	2871	50.278	2.7	30553000
A6NLN1;A0A7I2V621;P26599;A0A0U1RRM4;A0A0D9SF20;K7EK45;A0A7I2V4H6;Q59H49;A0A6Q8PEX4;A0A087WUW5;A0A087WU68;K7ES59;K7EKJ7;K7ELW5	A6NLN1	Polypyrimidine tract-binding protein 1	PTBP1 hCG_20560	tr|A6NLN1|A6NLN1_HUMAN Polypyrimidine tract-binding protein 1 OS=Homo sapiens OX=9606 GN=PTBP1 PE=1 SV=4;tr|A0A7I2V621|A0A7I2V621_HUMAN Polypyrimidine tract-binding protein 1 OS=Homo sapiens OX=9606 GN=PTBP1 PE=1 SV=1;sp|P26599|PTBP1_HUMAN Polypyrimidine t	5	4	56.51	527	103.07	14.8	27607000
Q5D862	Q5D862	Filaggrin-2 (FLG-2) (Intermediate filament-associated and psoriasis-susceptibility protein) (Ifapsoriasin)	FLG2 IFPS	sp|Q5D862|FILA2_HUMAN Filaggrin-2 OS=Homo sapiens OX=9606 GN=FLG2 PE=1 SV=1	2	2	248.07	2391	14.97	1	27490000
Q0VGD6;B2R7W4;O43390;B4DMB1;A0A6Q8PH31;B4DT28;Q6MZS5;A0A6Q8PEX7;A0A6Q8PH35;A0A6Q8PHG0;B4DMD1;A0A7I2V2F0;A0A286YEZ8;Q7Z334	Q0VGD6	HNRPR protein	HNRPR	tr|Q0VGD6|Q0VGD6_HUMAN HNRPR protein (Fragment) OS=Homo sapiens OX=9606 GN=HNRPR PE=2 SV=1;tr|B2R7W4|B2R7W4_HUMAN cDNA, FLJ93632, highly similar to Homo sapiens heterogeneous nuclear ribonucleoprotein R (HNRPR), mRNA OS=Homo sapiens OX=9606 PE=2 SV=1;sp|O4	5	4	67.86	607	85.318	10	26167000
B4DTA2;A0A087WUK2;O14979;B4DGN3	B4DTA2	cDNA FLJ60148, highly similar to Homo sapiens heterogeneous nuclear ribonucleoprotein D-like (HNRPDL), transcript variant 2, mRNA		tr|B4DTA2|B4DTA2_HUMAN cDNA FLJ60148, highly similar to Homo sapiens heterogeneous nuclear ribonucleoprotein D-like (HNRPDL), transcript variant 2, mRNA OS=Homo sapiens OX=9606 PE=2 SV=1;tr|A0A087WUK2|A0A087WUK2_HUMAN Heterogeneous nuclear ribonucleoprotei	3	2	30.214	271	33.035	11.4	25281000
B4DMA2;B4DGL0;P08238;Q6PK50;Q2VPJ6;Q8TBA7;K9JA46;P07900;Q86U12;Q9H6X9;A8K3W9;Q96HX7;O75322;Q58FF7;O14942;G3V2J8;B4DTA5;Q86SX1;Q14568;Q58FF8;Q58FF6	B4DMA2	cDNA FLJ54023, highly similar to Heat shock protein HSP 90-beta		tr|B4DMA2|B4DMA2_HUMAN cDNA FLJ54023, highly similar to Heat shock protein HSP 90-beta OS=Homo sapiens OX=9606 PE=2 SV=1;tr|B4DGL0|B4DGL0_HUMAN cDNA FLJ53619, highly similar to Heat shock protein HSP 90-beta OS=Homo sapiens OX=9606 PE=2 SV=1;sp|P08238|HS90	5	4	79.194	686	36.095	9	25236000
Q9UNK9	Q9UNK9	Protein angel homolog 1	ANGEL1 KIAA0759	sp|Q9UNK9|ANGE1_HUMAN Protein angel homolog 1 OS=Homo sapiens OX=9606 GN=ANGEL1 PE=1 SV=1	1	1	75.275	670	5.9882	1.2	24663000
Q6EZE9;P59666;P59665	Q6EZE9	Defensin, alpha 3, neutrophil-specific	DEFA3	tr|Q6EZE9|Q6EZE9_HUMAN Defensin, alpha 3, neutrophil-specific OS=Homo sapiens OX=9606 GN=DEFA3 PE=2 SV=1;sp|P59666|DEF3_HUMAN Neutrophil defensin 3 OS=Homo sapiens OX=9606 GN=DEFA3 PE=1 SV=1;sp|P59665|DEF1_HUMAN Neutrophil defensin 1 OS=Homo sapiens OX=960	2	2	10.245	94	11.052	19.1	24602000
Q02413	Q02413	Desmoglein-1 (Cadherin family member 4) (Desmosomal glycoprotein 1) (DG1) (DGI) (Pemphigus foliaceus antigen)	DSG1 CDHF4	sp|Q02413|DSG1_HUMAN Desmoglein-1 OS=Homo sapiens OX=9606 GN=DSG1 PE=1 SV=2	6	6	113.75	1049	59.233	8.3	24491000
P42285;B4E3M6;A8K6I4;H0YAC4;H0Y8U3	P42285	Exosome RNA helicase MTR4 (EC 3.6.4.13) (ATP-dependent RNA helicase DOB1) (ATP-dependent RNA helicase SKIV2L2) (Superkiller viralicidic activity 2-like 2) (TRAMP-like complex helicase)	MTREX DOB1 KIAA0052 MTR4 SKIV2L2	sp|P42285|MTREX_HUMAN Exosome RNA helicase MTR4 OS=Homo sapiens OX=9606 GN=MTREX PE=1 SV=3;tr|B4E3M6|B4E3M6_HUMAN cDNA FLJ55446, highly similar to Superkiller viralicidic activity 2-like 2 OS=Homo sapiens OX=9606 PE=2 SV=1;tr|A8K6I4|A8K6I4_HUMAN cDNA FLJ76	5	5	117.8	1042	41.698	6.4	23585000
Q6MZX9;Q6ZVX0;A0A0G2JMB2;Q9NPP6;Q6MZV6;Q6P089;Q7Z374;Q7Z379;P0DOX2;Q6N041;Q6N091;P01877;A2J1N1;A0A2U8J976;A2J1N5;A2J1M5;A0A2U8J920;A0A2U8J8I5;A2J1N0;A0A2U8J915;A0A2U8J8I2;A0A0F7T7H1;A2NWX4;A0A9C7LLR4;A0A2U8J957;A0A2U8J939;A2J1N2;A0A8D9MPG0;A0A8D9MM72;A0A8D9I5Z4;A0A449C1A3;A0A449C197;A0A2Y9CYE1;A0A2U8J935;A0A2U8J8Y0;A0A7S5C3P6;A0A2U8J936;A0A2U8J8X2;A2J1P0;A0A2U8J8Z0;A0A2U8J8Y5;A0A2U8J8X9;A0A2U8J8W…	Q6MZX9	Uncharacterized protein DKFZp686M08189	DKFZp686M08189	tr|Q6MZX9|Q6MZX9_HUMAN Uncharacterized protein DKFZp686M08189 OS=Homo sapiens OX=9606 GN=DKFZp686M08189 PE=2 SV=1;tr|Q6ZVX0|Q6ZVX0_HUMAN cDNA FLJ41981 fis, clone SMINT2011888, highly similar to Protein Tro alpha1 H,myeloma OS=Homo sapiens OX=9606 PE=2 SV=1	7	1	52.235	483	36.629	18.6	23449000
A0A0S2Z487;P14923;A0A0S2Z495;Q7KZ86;A0A2R8Y6G0;A0A2R8Y804;B4DSW9;A0A2R8Y543;A0A2R8Y5C3;B4DL06;A0A2R8Y750;A0A2R8Y5Z1;B4DGU4;A0A2R8YCH5;A0A2R8Y7Z0;B5BU28;A0A2R8Y5A3;P35222	A0A0S2Z487	Junction plakoglobin isoform 1	JUP	tr|A0A0S2Z487|A0A0S2Z487_HUMAN Junction plakoglobin isoform 1 (Fragment) OS=Homo sapiens OX=9606 GN=JUP PE=2 SV=1;sp|P14923|PLAK_HUMAN Junction plakoglobin OS=Homo sapiens OX=9606 GN=JUP PE=1 SV=3;tr|A0A0S2Z495|A0A0S2Z495_HUMAN Junction plakoglobin isoform	9	6	81.744	745	43.83	16.6	21706000
B3KP05;A0A8I5KYE8;A0A8I5KXJ3;Q9Y2K3	B3KP05	cDNA FLJ30874 fis, clone FEBRA2004329, moderately similar to MYOSIN HEAVY CHAIN, CARDIAC MUSCLE ISOFORM		tr|B3KP05|B3KP05_HUMAN cDNA FLJ30874 fis, clone FEBRA2004329, moderately similar to MYOSIN HEAVY CHAIN, CARDIAC MUSCLE ISOFORM OS=Homo sapiens OX=9606 PE=2 SV=1;tr|A0A8I5KYE8|A0A8I5KYE8_HUMAN Myosin heavy chain 15 OS=Homo sapiens OX=9606 GN=MYH15 PE=1 SV=1	2	2	113.05	975	11.362	3.1	21689000
Q70T18;Q59H57;B4DR70;A8K4H1;Q8TBR3;Q6IBQ5;H3BPE7;Q13344;P35637	Q70T18	BBF2H7/FUS protein		tr|Q70T18|Q70T18_HUMAN BBF2H7/FUS protein (Fragment) OS=Homo sapiens OX=9606 PE=2 SV=1;tr|Q59H57|Q59H57_HUMAN Fusion (Involved in t(12;16) in malignant liposarcoma) isoform a variant (Fragment) OS=Homo sapiens OX=9606 PE=2 SV=1;tr|B4DR70|B4DR70_HUMAN cDNA	2	1	16.107	157	19.001	10.2	21505000
G3V4W0;B4DY08;B2R5W2;G3V4C1;B2R603;G3V2Q1;A8K9A4;P07910;G3V576;B3KX96;G3V555;G3V575;G3V5X6;G3V3K6;G3V251;B4DMJ1;B4DSU6;G3V5V7;B4DQQ2;Q6PKD2;G3V2D6;A0A0G2JPF8;A0A0G2JNQ3;P0DMR1;O60812;B7ZW38;B2RXH8;G3V4M8;G3V2H6;Q569J8	G3V4W0	Heterogeneous nuclear ribonucleoprotein C	HNRNPC	tr|G3V4W0|G3V4W0_HUMAN Heterogeneous nuclear ribonucleoprotein C (Fragment) OS=Homo sapiens OX=9606 GN=HNRNPC PE=1 SV=1;tr|B4DY08|B4DY08_HUMAN Heterogeneous nuclear ribonucleoprotein C OS=Homo sapiens OX=9606 GN=HNRNPC PE=1 SV=1;tr|B2R5W2|B2R5W2_HUMAN cDNA	4	4	28.916	262	78.77	16	21338000
Q53HF2;B3KTV0;E9PKE3;V9HW22;P11142;E9PN89;B4E1Q1;Q96IS6;Q53GZ6;E9PNE6;A0A384MDT7;P54652;E9PI65;B4DTX2;A8K7Q2;E9PQQ4;E9PQK7;E9PK54;E9PLF4;B3KUS2;A4D111	Q53HF2	Heat shock 70kDa protein 8 isoform 2 variant		tr|Q53HF2|Q53HF2_HUMAN Heat shock 70kDa protein 8 isoform 2 variant (Fragment) OS=Homo sapiens OX=9606 PE=1 SV=1;tr|B3KTV0|B3KTV0_HUMAN cDNA FLJ38781 fis, clone LIVER2000216, highly similar to HEAT SHOCK COGNATE 71 kDa PROTEIN OS=Homo sapiens OX=9606 PE=2	4	3	53.499	493	39.035	10.3	21150000
V9HWN7;J3KPS3;P04075;H3BUH7;H3BPS8;H3BQN4;H3BR68;H3BMQ8;H3BR04;A0A0M4FNU3	V9HWN7	Fructose-bisphosphate aldolase (EC 4.1.2.13)	HEL-S-87p	tr|V9HWN7|V9HWN7_HUMAN Fructose-bisphosphate aldolase OS=Homo sapiens OX=9606 GN=HEL-S-87p PE=2 SV=1;tr|J3KPS3|J3KPS3_HUMAN Fructose-bisphosphate aldolase OS=Homo sapiens OX=9606 GN=ALDOA PE=1 SV=1;sp|P04075|ALDOA_HUMAN Fructose-bisphosphate aldolase A OS=	3	3	39.42	364	20.476	10.7	20863000
Q0QEN7;V9HW31;P06576;H0YH81;F8W079;F8W0P7	Q0QEN7	ATP synthase subunit beta (EC 7.1.2.2)	ATP5B	tr|Q0QEN7|Q0QEN7_HUMAN ATP synthase subunit beta (Fragment) OS=Homo sapiens OX=9606 GN=ATP5B PE=2 SV=1;tr|V9HW31|V9HW31_HUMAN ATP synthase subunit beta OS=Homo sapiens OX=9606 GN=HEL-S-271 PE=1 SV=1;sp|P06576|ATPB_HUMAN ATP synthase subunit beta, mitochond	5	5	48.113	445	49.584	14.4	20371000
Q2TSD2;A8K5C4;Q01085;O15187;C9JTN7;F8W8I6;Q59G98;P31483;B4E0E5;E7ETC0;E5RGV5;B4DHS3;Q59G49;Q49AS9;A6NKZ9;F8WE16;E7ETJ9;H7BY49	Q2TSD2	Aging-associated gene 7 protein		tr|Q2TSD2|Q2TSD2_HUMAN Aging-associated gene 7 protein OS=Homo sapiens OX=9606 PE=2 SV=1;tr|A8K5C4|A8K5C4_HUMAN cDNA FLJ76290, highly similar to Homo sapiens TIA1 cytotoxic granule-associated RNA bindingprotein-like 1 (TIAL1), transcript variant 1, mRNA OS	4	4	41.462	374	23.55	11.8	20359000
F8VUA6;Q0QEW2;G3V203;H0YHA7;J3QQ67;Q07020;F8VYV2;B4DDY5;A0A075B7A0	F8VUA6	Ribosomal protein L18	RPL18	tr|F8VUA6|F8VUA6_HUMAN Ribosomal protein L18 (Fragment) OS=Homo sapiens OX=9606 GN=RPL18 PE=1 SV=1;tr|Q0QEW2|Q0QEW2_HUMAN Ribosomal protein L18 (Fragment) OS=Homo sapiens OX=9606 GN=RPL18 PE=2 SV=1;tr|G3V203|G3V203_HUMAN Ribosomal protein L18 OS=Homo sapie	3	3	14.529	130	23.889	28.5	19298000
B4E0X8;B4DWL1;A0A1Z1G4M2;A0A384MDX9;E9PEB5;B4DT31;A0A994J3Q8;C9JSZ1;Q96AE4;Q59FU3;Q6PJY1	B4E0X8	cDNA FLJ61021, highly similar to Far upstream element-binding protein 1		tr|B4E0X8|B4E0X8_HUMAN cDNA FLJ61021, highly similar to Far upstream element-binding protein 1 OS=Homo sapiens OX=9606 PE=2 SV=1;tr|B4DWL1|B4DWL1_HUMAN cDNA FLJ59240, highly similar to Far upstream element-binding protein 1 OS=Homo sapiens OX=9606 PE=2 SV=	3	3	66.231	629	40.467	6	18837000
Q0QF37;Q75MT9;Q6FHZ0;A0A024R4K3;P40926;G3XAL0;B3KTM1	Q0QF37	Malate dehydrogenase (EC 1.1.1.37)	MDH2	tr|Q0QF37|Q0QF37_HUMAN Malate dehydrogenase (Fragment) OS=Homo sapiens OX=9606 GN=MDH2 PE=2 SV=1;tr|Q75MT9|Q75MT9_HUMAN Malate dehydrogenase (Fragment) OS=Homo sapiens OX=9606 GN=MDH2 PE=3 SV=1;tr|Q6FHZ0|Q6FHZ0_HUMAN Malate dehydrogenase OS=Homo sapiens OX	3	3	31.969	305	34.182	12.1	18240000
A0A384ME17;P49411;H3BNU3	A0A384ME17	Elongation factor Tu	TUFM hCG_1747191	tr|A0A384ME17|A0A384ME17_HUMAN Elongation factor Tu OS=Homo sapiens OX=9606 GN=TUFM PE=1 SV=1;sp|P49411|EFTU_HUMAN Elongation factor Tu, mitochondrial OS=Homo sapiens OX=9606 GN=TUFM PE=1 SV=3	3	3	49.874	455	32.569	9.5	17877000
A0A3B3IRX2;P14555;Q96RW9;Q9C011;Q96RW8;Q8NI47;Q6DN23	A0A3B3IRX2	Phospholipase A2 (EC 3.1.1.4)	PLA2G2A	tr|A0A3B3IRX2|A0A3B3IRX2_HUMAN Phospholipase A2 OS=Homo sapiens OX=9606 GN=PLA2G2A PE=1 SV=1;sp|P14555|PA2GA_HUMAN Phospholipase A2, membrane associated OS=Homo sapiens OX=9606 GN=PLA2G2A PE=1 SV=2;tr|Q96RW9|Q96RW9_HUMAN Mutant synovial phospholipase A2 (F	2	2	13.037	117	17.19	22.2	17729000
Q96BS4;P22087;M0R0P1;M0R299;M0QXL5;M0R2Q4;B4DLD4;M0R2U2;M0R1H0;M0R2B0;A6NHQ2	Q96BS4	FBL protein	FBL	tr|Q96BS4|Q96BS4_HUMAN FBL protein (Fragment) OS=Homo sapiens OX=9606 GN=FBL PE=2 SV=2;sp|P22087|FBRL_HUMAN rRNA 2-O-methyltransferase fibrillarin OS=Homo sapiens OX=9606 GN=FBL PE=1 SV=2;tr|M0R0P1|M0R0P1_HUMAN Fibrillarin (Fragment) OS=Homo sapiens OX=96	3	3	28.449	260	31.673	16.5	17647000
E9PP36;E9PKZ0;E9PKU4;P62917	E9PP36	Large ribosomal subunit protein uL2 (60S ribosomal protein L8)	RPL8	tr|E9PP36|E9PP36_HUMAN Large ribosomal subunit protein uL2 OS=Homo sapiens OX=9606 GN=RPL8 PE=1 SV=1;tr|E9PKZ0|E9PKZ0_HUMAN Large ribosomal subunit protein uL2 (Fragment) OS=Homo sapiens OX=9606 GN=RPL8 PE=1 SV=1;tr|E9PKU4|E9PKU4_HUMAN Large ribosomal subu	1	1	16.18	148	6.5566	7.4	16534000
A0A5J6KJ24;A0A9H3ZR93;A0A9H4DHQ2;Q8NF17;Q6N030;Q5EBM2;P01860;A0A0A0MS07;Q6PYX1;Q6N093;P0DOX5;Q6MZU6;Q6GMX6;S6B291;Q68CN4;Q6N089;A8K008;Q6N095;Q6MZQ6;Q5EFE5;Q6MZX7;Q6N094;Q6N097;Q7Z351;P01859;P01861;P01857;O95978;A0A4P8J4B8;A0A4P8J6J1;A0A4P8J3Z7;A0A4P8J535;Q6ZP87;A0A0M3KKW6;S6BGD4;S6BAQ4;S6AWG0;S6C4S4;S6AWF0;S6BGF5;S6C4S0;S6C4R2;S6BAP4;S6B2B6;S6C4Q7;S6BGE0;S6B2A6;S6AWD9;S6BGE5;S6BAN1;S6BAM6;Q86TT2	A0A5J6KJ24	IGHG3		tr|A0A5J6KJ24|A0A5J6KJ24_HUMAN IGHG3 (Fragment) OS=Homo sapiens OX=9606 PE=2 SV=1;tr|A0A9H3ZR93|A0A9H3ZR93_HUMAN Immunoglobulin heavy constant gamma 3 (G3m marker) (Fragment) OS=Homo sapiens OX=9606 GN=IGHG3 PE=1 SV=1;tr|A0A9H4DHQ2|A0A9H4DHQ2_HUMAN Immunog	3	1	38.387	351	19.118	10.3	14894000
Q6IBA2;Q59G24;P53999;Q6E433;B7Z1Z0	Q6IBA2	Activated RNA polymerase II transcriptional coactivator p15 (SUB1 homolog)	PC4 SUB1 hCG_1781938	tr|Q6IBA2|Q6IBA2_HUMAN Activated RNA polymerase II transcriptional coactivator p15 OS=Homo sapiens OX=9606 GN=PC4 PE=2 SV=1;tr|Q59G24|Q59G24_HUMAN Activated RNA polymerase II transcriptional coactivator p15 (Fragment) OS=Homo sapiens OX=9606 PE=2 SV=1;sp|P	1	1	14.395	127	12.553	8.7	14544000
A0A140VK00;P25311;C9JEV0;A0JLQ0	A0A140VK00	Testicular tissue protein Li 227		tr|A0A140VK00|A0A140VK00_HUMAN Testicular tissue protein Li 227 OS=Homo sapiens OX=9606 PE=2 SV=1;sp|P25311|ZA2G_HUMAN Zinc-alpha-2-glycoprotein OS=Homo sapiens OX=9606 GN=AZGP1 PE=1 SV=2;tr|C9JEV0|C9JEV0_HUMAN Alpha-2-glycoprotein 1, zinc-binding OS=Homo	4	4	34.258	298	23.163	15.1	14290000
Q96QR8	Q96QR8	Transcriptional activator protein Pur-beta (Purine-rich element-binding protein B)	PURB	sp|Q96QR8|PURB_HUMAN Transcriptional activator protein Pur-beta OS=Homo sapiens OX=9606 GN=PURB PE=1 SV=3	3	3	33.24	312	16.97	11.5	14024000
A8MUD9;O95036;P18124	A8MUD9	Ribosomal protein L7	RPL7	tr|A8MUD9|A8MUD9_HUMAN Ribosomal protein L7 OS=Homo sapiens OX=9606 GN=RPL7 PE=1 SV=1;tr|O95036|O95036_HUMAN Similar to 60S ribosomal protein L7; similar to P18124 (PID:d133021) OS=Homo sapiens OX=9606 GN=WUGSC:H_RG054D04.1 PE=3 SV=1;sp|P18124|RL7_HUMAN La	3	3	24.433	208	19.436	21.2	14023000
H0YFC6;B5MDF5;J3KQE5;P62826;Q96QB7;Q0EFC9;F5H018	H0YFC6	RAN, member RAS oncogene family	RAN	tr|H0YFC6|H0YFC6_HUMAN RAN, member RAS oncogene family (Fragment) OS=Homo sapiens OX=9606 GN=RAN PE=1 SV=1;tr|B5MDF5|B5MDF5_HUMAN GTP-binding nuclear protein Ran OS=Homo sapiens OX=9606 GN=RAN PE=1 SV=1;tr|J3KQE5|J3KQE5_HUMAN GTP-binding nuclear protein Ra	2	2	11.568	103	11.888	18.4	13758000
B4E312;Q92804;A0A0J9YYE0;A0A0J9YXY8;A0A075B7C1	B4E312	cDNA FLJ53422, highly similar to TATA-binding protein-associated factor 2N		tr|B4E312|B4E312_HUMAN cDNA FLJ53422, highly similar to TATA-binding protein-associated factor 2N OS=Homo sapiens OX=9606 PE=2 SV=1;sp|Q92804|RBP56_HUMAN TATA-binding protein-associated factor 2N OS=Homo sapiens OX=9606 GN=TAF15 PE=1 SV=1;tr|A0A0J9YYE0|A0A	2	1	40.078	395	34.153	12.7	13499000
B4DUR8;B3KX11;Q2TU64;Q59H77;P49368;Q5SZX6	B4DUR8	T-complex protein 1 subunit gamma	CCT3	tr|B4DUR8|B4DUR8_HUMAN T-complex protein 1 subunit gamma OS=Homo sapiens OX=9606 GN=CCT3 PE=1 SV=1;tr|B3KX11|B3KX11_HUMAN T-complex protein 1 subunit gamma OS=Homo sapiens OX=9606 PE=2 SV=1;tr|Q2TU64|Q2TU64_HUMAN T-complex protein 1 subunit gamma OS=Homo s	5	5	55.674	500	32.251	11.2	13482000
B3KX15;J3QL05;J3KP15;Q6NXQ0;Q8N220;B3KVY2;B3KUF7;Q8NAK9;B3KUY1;Q53FN0;Q01130;Q9BRL6;A4D2F7;A4D2F6	B3KX15	cDNA FLJ44468 fis, clone UTERU2026025, moderately similar to SPLICING FACTOR, ARGININE/SERINE-RICH 2		tr|B3KX15|B3KX15_HUMAN cDNA FLJ44468 fis, clone UTERU2026025, moderately similar to SPLICING FACTOR, ARGININE/SERINE-RICH 2 OS=Homo sapiens OX=9606 PE=2 SV=1;tr|J3QL05|J3QL05_HUMAN Serine and arginine rich splicing factor 2 (Fragment) OS=Homo sapiens OX=96	1	1	13.814	122	11.332	6.6	13276000
Q53H37;Q9NZT1	Q53H37	Calmodulin-like skin protein variant		tr|Q53H37|Q53H37_HUMAN Calmodulin-like skin protein variant (Fragment) OS=Homo sapiens OX=9606 PE=2 SV=1;sp|Q9NZT1|CALL5_HUMAN Calmodulin-like protein 5 OS=Homo sapiens OX=9606 GN=CALML5 PE=1 SV=2	1	1	15.876	146	6.1579	5.5	13146000
Q5JR95;Q5JR94;P62241;Q9BS10	Q5JR95	Small ribosomal subunit protein eS8 (40S ribosomal protein S8)	RPS8	tr|Q5JR95|Q5JR95_HUMAN Small ribosomal subunit protein eS8 OS=Homo sapiens OX=9606 GN=RPS8 PE=1 SV=1;tr|Q5JR94|Q5JR94_HUMAN 40S ribosomal protein S8 OS=Homo sapiens OX=9606 GN=RPS8 PE=2 SV=1;sp|P62241|RS8_HUMAN Small ribosomal subunit protein eS8 OS=Homo s	2	2	21.879	188	61.6	12.8	13143000
E9PR30;P62861	E9PR30	FAU ubiquitin like and ribosomal protein S30 fusion	FAU	tr|E9PR30|E9PR30_HUMAN FAU ubiquitin like and ribosomal protein S30 fusion OS=Homo sapiens OX=9606 GN=FAU PE=1 SV=1;sp|P62861|RS30_HUMAN Ubiquitin-like FUBI-ribosomal protein eS30 fusion protein OS=Homo sapiens OX=9606 GN=FAU PE=1 SV=2	1	1	10.905	98	6.2555	10.2	12696000
K7EJT5;K7EP65;K7EKS7;K7ELC4;K7EMH1;K7ERI7;Q7Z4W8;P35268	K7EJT5	Ribosomal protein L22	RPL22	tr|K7EJT5|K7EJT5_HUMAN Ribosomal protein L22 (Fragment) OS=Homo sapiens OX=9606 GN=RPL22 PE=1 SV=1;tr|K7EP65|K7EP65_HUMAN Ribosomal protein L22 (Fragment) OS=Homo sapiens OX=9606 GN=RPL22 PE=1 SV=1;tr|K7EKS7|K7EKS7_HUMAN 60S ribosomal protein L22 OS=Homo s	1	1	5.0827	47	11.856	27.7	12439000
B0AZU4;A0A087WY36;A8MYJ1	B0AZU4	cDNA, FLJ79534, highly similar to Homo sapiens A kinase (PRKA) anchor protein 13 (AKAP13)		tr|B0AZU4|B0AZU4_HUMAN cDNA, FLJ79534, highly similar to Homo sapiens A kinase (PRKA) anchor protein 13 (AKAP13) (Fragment) OS=Homo sapiens OX=9606 PE=2 SV=1;tr|A0A087WY36|A0A087WY36_HUMAN A-kinase anchoring protein 13 (Fragment) OS=Homo sapiens OX=9606 GN	1	1	42.64	385	5.9577	2.9	12420000
A5D904;P46781;B5MCT8;C9JM19;B7Z732	A5D904	Small ribosomal subunit protein uS4	RPS9	tr|A5D904|A5D904_HUMAN Small ribosomal subunit protein uS4 (Fragment) OS=Homo sapiens OX=9606 GN=RPS9 PE=2 SV=1;sp|P46781|RS9_HUMAN Small ribosomal subunit protein uS4 OS=Homo sapiens OX=9606 GN=RPS9 PE=1 SV=3;tr|B5MCT8|B5MCT8_HUMAN Small ribosomal subunit	2	2	13.161	113	11.953	17.7	12283000
P98179	P98179	RNA-binding protein 3 (RNA-binding motif protein 3) (RNPL)	RBM3 RNPL	sp|P98179|RBM3_HUMAN RNA-binding protein 3 OS=Homo sapiens OX=9606 GN=RBM3 PE=1 SV=1	2	2	17.17	157	14.51	21	12210000
A0A0S2Z4Z0;Q96PK6;Q59GV2;A0A0A6YYI9;A0A0S2Z5V2;F8WDX3;A0A0A0MSL8;A0A0S2Z567;B8ZZ74;B4DNG4	A0A0S2Z4Z0	RNA binding motif protein 14 isoform 1	RBM14	tr|A0A0S2Z4Z0|A0A0S2Z4Z0_HUMAN RNA binding motif protein 14 isoform 1 (Fragment) OS=Homo sapiens OX=9606 GN=RBM14 PE=2 SV=1;sp|Q96PK6|RBM14_HUMAN RNA-binding protein 14 OS=Homo sapiens OX=9606 GN=RBM14 PE=1 SV=2;tr|Q59GV2|Q59GV2_HUMAN RNA binding motif pro	5	5	69.491	669	46.164	9.7	12170000
B5MC59;A4D105;P35244	B5MC59	Replication protein A3 (Replication protein A3, 14kDa, isoform CRA_a)	RPA3 hCG_17407	tr|B5MC59|B5MC59_HUMAN Replication protein A3 OS=Homo sapiens OX=9606 GN=RPA3 PE=1 SV=1;tr|A4D105|A4D105_HUMAN Replication protein A3, 14kDa OS=Homo sapiens OX=9606 GN=RPA3 PE=2 SV=1;sp|P35244|RFA3_HUMAN Replication protein A 14 kDa subunit OS=Homo sapiens	3	3	9.1703	82	20.544	46.3	11978000
Q96I24;A0A8V8TNQ2;A0A494C1K6	Q96I24	Far upstream element-binding protein 3 (FUSE-binding protein 3)	FUBP3 FBP3	sp|Q96I24|FUBP3_HUMAN Far upstream element-binding protein 3 OS=Homo sapiens OX=9606 GN=FUBP3 PE=1 SV=2	3	3	61.64	572	66.919	6.1	11682000
A3KPC7;Q08AJ9;B2R5B3;A4FTV9;A0A0U1RR32;A0A0U1RRH7;Q99878;Q96KK5;Q9BTM1;Q16777;Q93077;Q7L7L0;Q6FI13;P20671;P0C0S8;P04908;H0YFX9;B4E0B3;B2R5B6;A0A3B3IS11;Q96QV6;P16104;V9GZN0;Q8IUE6	A3KPC7	Histone H2A	HIST1H2AH hCG_1640359	tr|A3KPC7|A3KPC7_HUMAN Histone H2A OS=Homo sapiens OX=9606 GN=HIST1H2AH PE=2 SV=1;tr|Q08AJ9|Q08AJ9_HUMAN Histone H2A OS=Homo sapiens OX=9606 GN=HIST1H2AB PE=2 SV=1;tr|B2R5B3|B2R5B3_HUMAN Histone H2A OS=Homo sapiens OX=9606 PE=1 SV=1;tr|A4FTV9|A4FTV9_HUMAN	3	1	13.906	128	5.8862	27.3	11543000
B4DMJ6;Q59GY2;P36578;H3BU31;H3BM89;B4DP82;H3BTP7;B4DFI6;B4DMJ2;Q53G74	B4DMJ6	Large ribosomal subunit protein uL4 (60S ribosomal protein L4)		tr|B4DMJ6|B4DMJ6_HUMAN Large ribosomal subunit protein uL4 OS=Homo sapiens OX=9606 PE=2 SV=1;tr|Q59GY2|Q59GY2_HUMAN Large ribosomal subunit protein uL4 (Fragment) OS=Homo sapiens OX=9606 PE=2 SV=1;sp|P36578|RL4_HUMAN Large ribosomal subunit protein uL4 OS=	1	1	46.012	414	18.842	2.7	11301000
O75556	O75556	Mammaglobin-B (Lacryglobin) (Lipophilin-C) (Mammaglobin-2) (Secretoglobin family 2A member 1)	SCGB2A1 LIPHC MGB2 UGB3	sp|O75556|SG2A1_HUMAN Mammaglobin-B OS=Homo sapiens OX=9606 GN=SCGB2A1 PE=1 SV=1	2	2	10.884	95	13.566	31.6	10759000
Q8IWR8;J3QR09;J3KTE4;Q53G49;A0A7I2YQG2;P84098	Q8IWR8	Large ribosomal subunit protein eL19 (60S ribosomal protein L19)		tr|Q8IWR8|Q8IWR8_HUMAN Large ribosomal subunit protein eL19 (Fragment) OS=Homo sapiens OX=9606 PE=2 SV=1;tr|J3QR09|J3QR09_HUMAN Ribosomal protein L19 OS=Homo sapiens OX=9606 GN=RPL19 PE=1 SV=1;tr|J3KTE4|J3KTE4_HUMAN Ribosomal protein L19 OS=Homo sapiens OX	1	1	20.819	173	5.9235	5.2	10620000
B5BU25;P26368;K7ELP8	B5BU25	Splicing factor U2AF subunit (U2 snRNP auxiliary factor large subunit)	U2AF2	tr|B5BU25|B5BU25_HUMAN Splicing factor U2AF subunit OS=Homo sapiens OX=9606 GN=U2AF2 PE=2 SV=1;sp|P26368|U2AF2_HUMAN Splicing factor U2AF 65 kDa subunit OS=Homo sapiens OX=9606 GN=U2AF2 PE=1 SV=4	2	2	53.136	471	20.129	5.9	10593000
A0A7P0TAI0;A0A7P0TB36;V9HWB4;P11021;B4DEF7	A0A7P0TAI0	78 kDa glucose-regulated protein (Binding-immunoglobulin protein) (Heat shock protein 70 family protein 5) (Heat shock protein family A member 5) (Immunoglobulin heavy chain-binding protein)	HSPA5	tr|A0A7P0TAI0|A0A7P0TAI0_HUMAN 78 kDa glucose-regulated protein OS=Homo sapiens OX=9606 GN=HSPA5 PE=1 SV=1;tr|A0A7P0TB36|A0A7P0TB36_HUMAN 78 kDa glucose-regulated protein OS=Homo sapiens OX=9606 GN=HSPA5 PE=1 SV=1;tr|V9HWB4|V9HWB4_HUMAN 78 kDa glucose-regu	2	2	68.091	616	26.076	5	10464000
M0QX76;M0R1M5;M0R3H0;M0R210;P62249;Q6IPX4	M0QX76	Ribosomal protein S16	RPS16	tr|M0QX76|M0QX76_HUMAN Ribosomal protein S16 (Fragment) OS=Homo sapiens OX=9606 GN=RPS16 PE=1 SV=1;tr|M0R1M5|M0R1M5_HUMAN Ribosomal protein S16 (Fragment) OS=Homo sapiens OX=9606 GN=RPS16 PE=1 SV=1;tr|M0R3H0|M0R3H0_HUMAN Ribosomal protein S16 OS=Homo sapie	2	2	5.5575	50	11.248	44	10213000
P67809;Q6PKI6;Q7KZ24;H0Y449;A0JLU4;Q2VIK8;C9J5V9;B2RCC2;A0A384MDP4;Q9Y2T7	P67809	Y-box-binding protein 1 (YB-1) (CCAAT-binding transcription factor I subunit A) (CBF-A) (DNA-binding protein B) (DBPB) (Enhancer factor I subunit A) (EFI-A) (Nuclease-sensitive element-binding protein 1) (Y-box transcription factor)	YBX1 NSEP1 YB1	sp|P67809|YBOX1_HUMAN Y-box-binding protein 1 OS=Homo sapiens OX=9606 GN=YBX1 PE=1 SV=3;tr|Q6PKI6|Q6PKI6_HUMAN YBX1 protein (Fragment) OS=Homo sapiens OX=9606 GN=YBX1 PE=2 SV=1;tr|Q7KZ24|Q7KZ24_HUMAN Nuclease sensitive element binding protein-1 OS=Homo sap	2	1	35.924	324	319.56	10.5	10168000
B3KML9;Q8N6N5;Q8IZ29;Q8IWP6;P68371;Q9BUU9;B4E052;Q5ST81;B4DE77;P04350;Q96HX0;Q96B85;B4DXZ5;B4DJ43;B4DQN9;A4UCT2;Q6P602;Q1KSF8;B4DFH6;O43209;B7Z4N1;B4DNW1;Q9UGA2;A4UCU2;M0R0X0;M0QY85;M0QY37;M0QX14;A0A075B724;M0R042;M0R2D3;M0QZL7;M0QYM7;M0R278;G3V2A3;Q3ZCR3;B4E386;K7ESM5;B3KS31;B4DP54;A0A183YE00;Q2NKY5;Q3ZCM7;Q9BUF5	B3KML9	Tubulin delta chain (Delta-tubulin)		tr|B3KML9|B3KML9_HUMAN Tubulin delta chain OS=Homo sapiens OX=9606 PE=2 SV=1;tr|Q8N6N5|Q8N6N5_HUMAN Tubulin beta chain OS=Homo sapiens OX=9606 GN=TUBB2C PE=2 SV=1;tr|Q8IZ29|Q8IZ29_HUMAN Tubulin beta chain OS=Homo sapiens OX=9606 GN=TUBB2C PE=2 SV=1;tr|Q8IW	7	2	44.602	397	11.346	21.2	10101000
A0A345Z977	A0A345Z977	Cryopyrin, NACHT, LRR and PYD domains-containing protein 3	NLRP3	tr|A0A345Z977|A0A345Z977_HUMAN Cryopyrin, NACHT, LRR and PYD domains-containing protein 3 (Fragment) OS=Homo sapiens OX=9606 GN=NLRP3 PE=4 SV=1	1	1	23.08	197	5.9246	5.6	10028000
Q05CK9;Q59GL1;A0A7I2V4Z0;A0A7I2YQN2;B2R8Z8;O60506;A0A7I2V5Q6;B7Z645;A0A7I2V2F2;A0A7I2V346;A0A7I2V309;A0A7I2YQV8;A0A7I2V4J0;F6UXX1;B7Z213	Q05CK9	SYNCRIP protein	SYNCRIP	tr|Q05CK9|Q05CK9_HUMAN SYNCRIP protein (Fragment) OS=Homo sapiens OX=9606 GN=SYNCRIP PE=2 SV=1;tr|Q59GL1|Q59GL1_HUMAN Synaptotagmin binding, cytoplasmic RNA interacting protein variant (Fragment) OS=Homo sapiens OX=9606 PE=2 SV=1;tr|A0A7I2V4Z0|A0A7I2V4Z0_H	5	4	50.65	453	95.659	13.7	9932500
A0A0A0MRQ5;A0A0A0MSI0;B2R4P2;A0A384NPQ2;Q06830;B4DF70;V9HW12;P32119	A0A0A0MRQ5	Peroxiredoxin 1	PRDX1	tr|A0A0A0MRQ5|A0A0A0MRQ5_HUMAN Peroxiredoxin 1 OS=Homo sapiens OX=9606 GN=PRDX1 PE=1 SV=1;tr|A0A0A0MSI0|A0A0A0MSI0_HUMAN Peroxiredoxin-1 (Fragment) OS=Homo sapiens OX=9606 GN=PRDX1 PE=1 SV=1;tr|B2R4P2|B2R4P2_HUMAN cDNA, FLJ92164, highly similar to Homo sap	2	2	10.676	97	11.927	21.6	9779100
Q6ZW64;Q96DK0;Q6N092	Q6ZW64	cDNA FLJ41552 fis, clone COLON2004478, highly similar to Protein Tro alpha1 H,myeloma		tr|Q6ZW64|Q6ZW64_HUMAN cDNA FLJ41552 fis, clone COLON2004478, highly similar to Protein Tro alpha1 H,myeloma OS=Homo sapiens OX=9606 PE=2 SV=1;tr|Q96DK0|Q96DK0_HUMAN cDNA FLJ25298 fis, clone STM07683, highly similar to Protein Tro alpha1 H,myeloma OS=Homo	9	1	53.321	494	7.4741	31	9551500
D7RXV9	D7RXV9	DING protein p38		tr|D7RXV9|D7RXV9_HUMAN DING protein p38 OS=Homo sapiens OX=9606 PE=3 SV=1	1	1	36.897	364	6.0223	3.3	9393200
D5FZW3;A0A2S1CVU8;E9M263;Q9BXA2;Q9UBV6;Q14484;A9YUX2;B5ANL9;Q9UP81;F8W6P5;Q4TZM4;Q9BWU5;Q8IZI0;Q8IUL9;Q6V0K9;Q52MT0;Q3LR79;Q0Z944;E9NGZ5;B3VL31;B3VL05;Q9BWV6;A0A2R8Y7R2;Q9GZL9;B3VL86;D9YZU5;C8C504;A0A481SHK9;Q14473;P68871;Q9UM85;Q9H1I6;J7LKS8;B3VL12;Q3L3Q5;O95408;A0A140KFU0;A0A2R3Z0D6;A0A515HFS3;A0A3G5AXY7;Q3Y9I8;Q14477;Q14476;E9PEW8;Q6J1Z7;Q670S4;Q4F786;D1MGQ0;B7UCU6;B2M1S8;A0A650ATW2;Q4TWB7;B3V…	D5FZW3	Beta globin		tr|D5FZW3|D5FZW3_HUMAN Beta globin (Fragment) OS=Homo sapiens OX=9606 PE=3 SV=1;tr|A0A2S1CVU8|A0A2S1CVU8_HUMAN Beta-globin (Fragment) OS=Homo sapiens OX=9606 GN=HBB PE=3 SV=1;tr|E9M263|E9M263_HUMAN Hemoglobin beta chain (Fragment) OS=Homo sapiens OX=9606 G	2	2	4.5502	41	12.972	56.1	9318900
A0A2R8Y6G6;A0A024R4F1;P06733;A0A2R8Y798;K7ERS8;A0A2R8YEG5;F5H1C3;A0A2R8Y879;E5RI09;E5RG95;A0A2R8YEM5;K7EM90;K7EPM1;K7EKN2;B4DUJ6;E5RGZ4;F5H0C8;E2DRY6;Q6FHV6;A8K3B0;P13929;P09104	A0A2R8Y6G6	phosphopyruvate hydratase (EC 4.2.1.11) (2-phospho-D-glycerate hydro-lyase)	ENO1	tr|A0A2R8Y6G6|A0A2R8Y6G6_HUMAN phosphopyruvate hydratase OS=Homo sapiens OX=9606 GN=ENO1 PE=1 SV=1;tr|A0A024R4F1|A0A024R4F1_HUMAN phosphopyruvate hydratase OS=Homo sapiens OX=9606 GN=HEL-S-17 PE=2 SV=1;sp|P06733|ENOA_HUMAN Alpha-enolase OS=Homo sapiens OX=	15	15	47.327	434	219.79	40.1	592440000
A0A096LNZ9;A0A096LPJ4;P05161	A0A096LNZ9	ISG15 ubiquitin like modifier	ISG15	tr|A0A096LNZ9|A0A096LNZ9_HUMAN ISG15 ubiquitin like modifier (Fragment) OS=Homo sapiens OX=9606 GN=ISG15 PE=1 SV=6;tr|A0A096LPJ4|A0A096LPJ4_HUMAN ISG15 ubiquitin like modifier OS=Homo sapiens OX=9606 GN=ISG15 PE=1 SV=1;sp|P05161|ISG15_HUMAN Ubiquitin-like	1	1	15.562	143	12.027	9.1	9034500
J3QKZ9;B4E102;J3QLN6;B4E047;J3QR64;J3KS25;J3QL43;J3QS69;J3KT12;Q59F68;A8K7F6;A8K088;P60842;J3KS93;E7EMV8;Q86WD0;J3KSN7;E7EQG2;Q14240;Q59GT8;Q5JWW0;J3QQP0;E9PBH4;F8WE11;I3L3H2;P38919	J3QKZ9	ATP-dependent RNA helicase (EC 3.6.4.13)	EIF4A1	tr|J3QKZ9|J3QKZ9_HUMAN ATP-dependent RNA helicase (Fragment) OS=Homo sapiens OX=9606 GN=EIF4A1 PE=1 SV=8;tr|B4E102|B4E102_HUMAN ATP-dependent RNA helicase OS=Homo sapiens OX=9606 PE=2 SV=1;tr|J3QLN6|J3QLN6_HUMAN ATP-dependent RNA helicase (Fragment) OS=Hom	2	2	14.595	134	19.578	18.7	8915500
A0A0C4DGI3;B3KTN4;B4DJV2;O75390;H0YIC4;Q0QEL2;F8W642;F8VZK9;F8VX07;F8VRP1;F8VX68;F8VPF9;F8VPA1;F8VTT8;F8W1S4;F8W4S1;H0YH82;B7Z1E1	A0A0C4DGI3	Citrate synthase	CS	tr|A0A0C4DGI3|A0A0C4DGI3_HUMAN Citrate synthase OS=Homo sapiens OX=9606 GN=CS PE=1 SV=1;tr|B3KTN4|B3KTN4_HUMAN Citrate synthase OS=Homo sapiens OX=9606 PE=2 SV=1;tr|B4DJV2|B4DJV2_HUMAN Citrate synthase OS=Homo sapiens OX=9606 GN=CS PE=1 SV=1;sp|O75390|CISY	2	2	44.703	400	18.849	5.5	8722800
B0ZBD0;Q8WVX7;P39019;M0R2L9;M0QYF7;M0R140;A0A075B6E2	B0ZBD0	Small ribosomal subunit protein eS19 (40S ribosomal protein S19)	RPS19 hCG_1995572	tr|B0ZBD0|B0ZBD0_HUMAN Small ribosomal subunit protein eS19 OS=Homo sapiens OX=9606 GN=RPS19 PE=2 SV=1;tr|Q8WVX7|Q8WVX7_HUMAN Small ribosomal subunit protein eS19 (Fragment) OS=Homo sapiens OX=9606 PE=2 SV=1;sp|P39019|RS19_HUMAN Small ribosomal subunit pro	2	2	16.06	145	19.555	15.2	8406500
C9JXB8;A0A994J4A5;C9JNW5;V9HW01;P83731	C9JXB8	Ribosomal protein L24	RPL24	tr|C9JXB8|C9JXB8_HUMAN Ribosomal protein L24 OS=Homo sapiens OX=9606 GN=RPL24 PE=1 SV=1;tr|A0A994J4A5|A0A994J4A5_HUMAN Ribosomal protein L24 OS=Homo sapiens OX=9606 GN=RPL24 PE=1 SV=1;tr|C9JNW5|C9JNW5_HUMAN Ribosomal protein L24 OS=Homo sapiens OX=9606 GN=	2	2	14.369	121	12.336	17.4	8192900
A0A0U1RQH7;H0Y4X3;B7Z4L7;Q6N037;G3XAC6;B4DRA0;B4DLM0;B3KWX7;Q68DD9;B4E1M7;A0A384NQ03;Q14498;A0A0U1RQW2;Q5QP23;Q7Z3L0;Q6MZY7	A0A0U1RQH7	RNA binding motif protein 39	RBM39	tr|A0A0U1RQH7|A0A0U1RQH7_HUMAN RNA binding motif protein 39 (Fragment) OS=Homo sapiens OX=9606 GN=RBM39 PE=1 SV=1;tr|H0Y4X3|H0Y4X3_HUMAN RNA binding motif protein 39 (Fragment) OS=Homo sapiens OX=9606 GN=RBM39 PE=1 SV=8;tr|B7Z4L7|B7Z4L7_HUMAN cDNA FLJ59035	1	1	26.698	245	25.2	6.9	8152000
Q5VVC8;Q08ES8;Q5VVD0;P62913	Q5VVC8	Large ribosomal subunit protein uL5 (60S ribosomal protein L11)	RPL11	tr|Q5VVC8|Q5VVC8_HUMAN Large ribosomal subunit protein uL5 OS=Homo sapiens OX=9606 GN=RPL11 PE=1 SV=2;tr|Q08ES8|Q08ES8_HUMAN Large ribosomal subunit protein uL5 OS=Homo sapiens OX=9606 PE=2 SV=1;tr|Q5VVD0|Q5VVD0_HUMAN Large ribosomal subunit protein uL5 OS	1	1	19.024	167	10.165	8.4	8045600
Q9HB00;Q08554	Q9HB00	Desmocollin 1, isoform CRA_b (Desmocollin 1b)	DSC1 hCG_25474	tr|Q9HB00|Q9HB00_HUMAN Desmocollin 1, isoform CRA_b OS=Homo sapiens OX=9606 GN=DSC1 PE=4 SV=1;sp|Q08554|DSC1_HUMAN Desmocollin-1 OS=Homo sapiens OX=9606 GN=DSC1 PE=1 SV=2	1	1	93.834	840	9.2828	1.8	7799600
J3KPM9;A0A669KBI6;A0A8V8TN81;A0A669KB68;A0A669KB56;A0A669KBA4;A0A669KB53;P42224;A0A669KB52	J3KPM9	Signal transducer and activator of transcription	STAT1	tr|J3KPM9|J3KPM9_HUMAN Signal transducer and activator of transcription OS=Homo sapiens OX=9606 GN=STAT1 PE=1 SV=1;tr|A0A669KBI6|A0A669KBI6_HUMAN Signal transducer and activator of transcription OS=Homo sapiens OX=9606 GN=STAT1 PE=1 SV=1;tr|A0A8V8TN81|A0A8	2	2	83.359	714	31.367	3.6	7733300
A0A7P0Z4F5;A0A7P0TAC0;A0A7P0T9W6;A0A7P0Z4D0;A8KA84;A0A7P0T9J0;A0A7P0Z4F1;A0A7P0TAU8;Q9Y6K5;A0A7P0T7V2;A0A7P0T8S7;A0A7P0Z4Q3;A0A7P0TB72;A0A7P0T884;A0A7P0TA44;F8VWK9;A0A7P0TAT5;A0A7P0T9Z5;F8VS35;A0A7P0TA50;A0A7P0T8J8;A0A7P0TAV3;A0A7P0TAC8;A0A7P0TAS0;A0A7P0TB73	A0A7P0Z4F5	2'-5' oligoadenylate synthase (EC 2.7.7.84)	OAS3	tr|A0A7P0Z4F5|A0A7P0Z4F5_HUMAN 2-5 oligoadenylate synthase OS=Homo sapiens OX=9606 GN=OAS3 PE=1 SV=1;tr|A0A7P0TAC0|A0A7P0TAC0_HUMAN 2-5 oligoadenylate synthase OS=Homo sapiens OX=9606 GN=OAS3 PE=1 SV=1;tr|A0A7P0T9W6|A0A7P0T9W6_HUMAN 2-5 oligoadenylat	3	3	102.98	928	17.646	3.2	7636400
Q86W17;Q53ZX9;Q53ZX8;Q53ZX7;Q45KI0;H0Y8D1;Q6PK75;A6XMV8;Q5NV56;Q3SY20;Q3SY19;A0A0J9YYC8;Q7Z5F3;E7EQ64;A6XMV9;Q8NHM4;P07478;P07477	Q86W17	Protease serine 1 (EC 3.4.21.4)	PRSS1	tr|Q86W17|Q86W17_HUMAN Protease serine 1 (Fragment) OS=Homo sapiens OX=9606 GN=PRSS1 PE=4 SV=1;tr|Q53ZX9|Q53ZX9_HUMAN Protease serine 1 (Fragment) OS=Homo sapiens OX=9606 GN=PRSS1 PE=4 SV=1;tr|Q53ZX8|Q53ZX8_HUMAN Protease serine 1 (Fragment) OS=Homo sapien	1	1	9.1995	84	10.824	23.8	7372800
Q53FC7;B3KSM6;B2R6X5;A0A384NKX5;P17066;B4DFN9;B4DI39;B4DWK5;A8K5I0;A0A1U9X7W4;A0A0G2JIW1;Q59EJ3;P48741;P0DMV9;P0DMV8;E9PN25;E9PPY6;Q9UQC1;B4DNV4;B4E1T6;B4DNX1;B4DXY3;B4DVU9;B4E1S9;B4DNT8;B4DHP5;Q53FA3;B2RCQ9;A0A1U9X7X9;A0A1U9X7X4;A0A1U9X7W7;B4DI54;P34931	Q53FC7	Heat shock 70kDa protein 6 (HSP70B') variant		tr|Q53FC7|Q53FC7_HUMAN Heat shock 70kDa protein 6 (HSP70B) variant (Fragment) OS=Homo sapiens OX=9606 PE=1 SV=1;tr|B3KSM6|B3KSM6_HUMAN cDNA FLJ36606 fis, clone TRACH2015654, highly similar to HEAT SHOCK 70 kDa PROTEIN 6 OS=Homo sapiens OX=9606 PE=2 SV=1;t	2	1	71.003	643	13.859	3.7	7335700
Q53G83;P23396;F2Z2S8;H0YF32;H0YCJ7;Q9NQS8;E9PPU1;H0YEU2;E9PL09;E9PQ96;E9PSF4;E9PJH4;E9PK82;A7E2S3	Q53G83	Small ribosomal subunit protein uS3 (EC 4.2.99.18) (40S ribosomal protein S3)		tr|Q53G83|Q53G83_HUMAN Small ribosomal subunit protein uS3 (Fragment) OS=Homo sapiens OX=9606 PE=2 SV=1;sp|P23396|RS3_HUMAN Small ribosomal subunit protein uS3 OS=Homo sapiens OX=9606 GN=RPS3 PE=1 SV=2;tr|F2Z2S8|F2Z2S8_HUMAN Ribosomal protein S3 OS=Homo sa	3	3	26.689	243	18.03	14	7271900
P31151;Q86SG5	P31151	Protein S100-A7 (Psoriasin) (S100 calcium-binding protein A7)	S100A7 PSOR1 S100A7C	sp|P31151|S10A7_HUMAN Protein S100-A7 OS=Homo sapiens OX=9606 GN=S100A7 PE=1 SV=4;sp|Q86SG5|S1A7A_HUMAN Protein S100-A7A OS=Homo sapiens OX=9606 GN=S100A7A PE=1 SV=3	1	1	11.471	101	11.854	11.9	7234200
A0A2I7N9Y9;J3KSR8;B7Z570;J3KTL2;Q07955;Q59FA2;A8K1L8	A0A2I7N9Y9	Serine and arginine rich splicing factor 1 transcript variant 5	SRSF1	tr|A0A2I7N9Y9|A0A2I7N9Y9_HUMAN Serine and arginine rich splicing factor 1 transcript variant 5 (Fragment) OS=Homo sapiens OX=9606 GN=SRSF1 PE=2 SV=1;tr|J3KSR8|J3KSR8_HUMAN Serine/arginine-rich splicing factor 1 (Fragment) OS=Homo sapiens OX=9606 GN=SRSF1 P	3	3	13.336	114	18.184	28.1	6791200
F5H3X6;F5GY37;Q99623;B4DW05;A0A976LZI3;A0A7I2V5F0;J3KPX7;F5GWA7;F5H2D2;A0A3G2KQ93;F5H0C5	F5H3X6	Prohibitin	PHB2	tr|F5H3X6|F5H3X6_HUMAN Prohibitin (Fragment) OS=Homo sapiens OX=9606 GN=PHB2 PE=1 SV=3;tr|F5GY37|F5GY37_HUMAN Prohibitin OS=Homo sapiens OX=9606 GN=PHB2 PE=1 SV=1;sp|Q99623|PHB2_HUMAN Prohibitin-2 OS=Homo sapiens OX=9606 GN=PHB2 PE=1 SV=2;tr|B4DW05|B4DW05_	4	4	27.437	247	33.012	21.5	6714200
X6RDA4;B4DWI8;Q8WXF1	X6RDA4	Paraspeckle component 1	PSPC1	tr|X6RDA4|X6RDA4_HUMAN Paraspeckle component 1 (Fragment) OS=Homo sapiens OX=9606 GN=PSPC1 PE=1 SV=1;tr|B4DWI8|B4DWI8_HUMAN Paraspeckle component 1 OS=Homo sapiens OX=9606 PE=2 SV=1;sp|Q8WXF1|PSPC1_HUMAN Paraspeckle component 1 OS=Homo sapiens OX=9606 GN=P	1	1	27.274	248	7.9391	6.9	6491600
Q15717	Q15717	ELAV-like protein 1 (Hu-antigen R) (HuR)	ELAVL1 HUR	sp|Q15717|ELAV1_HUMAN ELAV-like protein 1 OS=Homo sapiens OX=9606 GN=ELAVL1 PE=1 SV=2	1	1	36.091	326	6.6974	3.4	6451900
E9PB61;Q86V81	E9PB61	Aly/REF export factor	ALYREF	tr|E9PB61|E9PB61_HUMAN Aly/REF export factor OS=Homo sapiens OX=9606 GN=ALYREF PE=1 SV=1;sp|Q86V81|THOC4_HUMAN THO complex subunit 4 OS=Homo sapiens OX=9606 GN=ALYREF PE=1 SV=3	1	1	27.557	264	5.876	4.2	6439900
B4DRD7;H3BRU6;F8VZX2;A0A384N6B9;Q15366;F8VXH9;B4DLC0;F8W0G4;F8W1G6;F8VRH0;J3QT27;Q5MJP6;E9PFP8;P57721;H3BND9;H3BSS4	B4DRD7	cDNA FLJ54752, highly similar to Poly(rC)-binding protein 2		tr|B4DRD7|B4DRD7_HUMAN cDNA FLJ54752, highly similar to Poly(rC)-binding protein 2 OS=Homo sapiens OX=9606 PE=2 SV=1;tr|H3BRU6|H3BRU6_HUMAN Poly(rC) binding protein 2 (Fragment) OS=Homo sapiens OX=9606 GN=PCBP2 PE=1 SV=1;tr|F8VZX2|F8VZX2_HUMAN Poly(rC) bin	1	1	29.737	282	29.634	3.9	6235400
B3KWW5;O00182;B4DJD7;J3QS92;J3KSA0;J3QSH0;J3KS82;B4DWP7;J3KT17;J3QR96;J3KSY2;Q6DKI2;Q3B8N2	B3KWW5	Galectin		tr|B3KWW5|B3KWW5_HUMAN Galectin OS=Homo sapiens OX=9606 PE=2 SV=1;sp|O00182|LEG9_HUMAN Galectin-9 OS=Homo sapiens OX=9606 GN=LGALS9 PE=1 SV=2;tr|B4DJD7|B4DJD7_HUMAN Galectin OS=Homo sapiens OX=9606 PE=2 SV=1	3	3	35.918	323	17.242	12.1	6219600
A0A994J4L7;A0A024R7L5;Q92900;A0A8A5YPS5;A0A8A5YNF9;A0A8A5YNG5;A0A8A5YQV3;A0A994J597;A0A8A5YP91;A0A994J773;A0A8A5YP40;A0A059XG67;A0A059XBJ1;A0A059XAL2;A0A059XAJ5;A0A059X4U2	A0A994J4L7	UPF1 RNA helicase and ATPase	UPF1	tr|A0A994J4L7|A0A994J4L7_HUMAN UPF1 RNA helicase and ATPase OS=Homo sapiens OX=9606 GN=UPF1 PE=1 SV=1;tr|A0A024R7L5|A0A024R7L5_HUMAN UPF1 OS=Homo sapiens OX=9606 GN=UPF1 PE=2 SV=1;sp|Q92900|RENT1_HUMAN Regulator of nonsense transcripts 1 OS=Homo sapiens OX	1	1	122.47	1113	29.598	1	6208500
E5RI99;P62888;A0A0B4J213;E5RJH3;A0A0C4DH44	E5RI99	Large ribosomal subunit protein eL30 (60S ribosomal protein L30)	RPL30	tr|E5RI99|E5RI99_HUMAN Large ribosomal subunit protein eL30 (Fragment) OS=Homo sapiens OX=9606 GN=RPL30 PE=1 SV=1;sp|P62888|RL30_HUMAN Large ribosomal subunit protein eL30 OS=Homo sapiens OX=9606 GN=RPL30 PE=1 SV=2;tr|A0A0B4J213|A0A0B4J213_HUMAN Large ribo	2	2	12.656	114	14.965	24.6	6193200
B4DDF8;V9HW83;V9HVX6;P00352;Q5SYQ7;Q5SYQ9;Q5SYQ8;Q59EJ0;B4DXX3	B4DDF8	cDNA FLJ51786, highly similar to Retinal dehydrogenase 1		tr|B4DDF8|B4DDF8_HUMAN cDNA FLJ51786, highly similar to Retinal dehydrogenase 1 OS=Homo sapiens OX=9606 PE=2 SV=1;tr|V9HW83|V9HW83_HUMAN Epididymis luminal protein 12 OS=Homo sapiens OX=9606 GN=HEL-S-53e PE=2 SV=1;tr|V9HVX6|V9HVX6_HUMAN Epididymis luminal	2	2	45.996	422	15.423	6.2	6173100
M0QZN2;M0R0F0;Q53G25;M0R0R2;P46782	M0QZN2	Ribosomal protein S5	RPS5	tr|M0QZN2|M0QZN2_HUMAN Ribosomal protein S5 OS=Homo sapiens OX=9606 GN=RPS5 PE=1 SV=1;tr|M0R0F0|M0R0F0_HUMAN Ribosomal protein S5 (Fragment) OS=Homo sapiens OX=9606 GN=RPS5 PE=1 SV=1;tr|Q53G25|Q53G25_HUMAN Ribosomal protein S5 variant (Fragment) OS=Homo sa	1	1	14.763	134	13.281	11.2	6102000
K7EQ02;K7EQ55;K7EK33;A0A0S2Z569;Q5IRN2;Q96EP5	K7EQ02	DAZ associated protein 1	DAZAP1	tr|K7EQ02|K7EQ02_HUMAN DAZ associated protein 1 (Fragment) OS=Homo sapiens OX=9606 GN=DAZAP1 PE=1 SV=2;tr|K7EQ55|K7EQ55_HUMAN DAZ associated protein 1 OS=Homo sapiens OX=9606 GN=DAZAP1 PE=1 SV=2;tr|K7EK33|K7EK33_HUMAN DAZ associated protein 1 OS=Homo sapie	1	1	35.02	327	14.567	4.9	6037600
J3KRB3;A0A087WWH0;J3QS96;A0A087WXM6;J3QQT2;J3KRX5;A0A0A6YYL6;P18621;J3KSJ0;A0A087WY81;J3QLC8;A0A0A0MRF8	J3KRB3	Large ribosomal subunit protein uL22 (60S ribosomal protein L17)	RPL17	tr|J3KRB3|J3KRB3_HUMAN Large ribosomal subunit protein uL22 (Fragment) OS=Homo sapiens OX=9606 GN=RPL17 PE=1 SV=3;tr|A0A087WWH0|A0A087WWH0_HUMAN Large ribosomal subunit protein uL22 (Fragment) OS=Homo sapiens OX=9606 GN=RPL17 PE=1 SV=6;tr|J3QS96|J3QS96_HUM	1	1	14.894	129	11.655	7.8	5919400
P62851	P62851	Small ribosomal subunit protein eS25 (40S ribosomal protein S25)	RPS25	sp|P62851|RS25_HUMAN Small ribosomal subunit protein eS25 OS=Homo sapiens OX=9606 GN=RPS25 PE=1 SV=1	1	1	13.742	125	11.591	7.2	5764600
B2R5U1;B4E299;B3KU67;A0A140VK49;Q59FF0;Q7KZF4;H7C597;I6TRR8	B2R5U1	Staphylococcal nuclease domain-containing protein (EC 3.1.31.1)		tr|B2R5U1|B2R5U1_HUMAN Staphylococcal nuclease domain-containing protein OS=Homo sapiens OX=9606 PE=2 SV=1;tr|B4E299|B4E299_HUMAN Staphylococcal nuclease domain-containing protein OS=Homo sapiens OX=9606 PE=2 SV=1;tr|B3KU67|B3KU67_HUMAN Staphylococcal nucl	2	2	99.67	885	20.838	2.9	5675100
U3KQF3;U3KPZ0;B4DUI5;V9HWK1;Q53HE2;Q2QD09;P60174	U3KQF3	Triosephosphate isomerase (EC 5.3.1.1)	TPI1	tr|U3KQF3|U3KQF3_HUMAN Triosephosphate isomerase (Fragment) OS=Homo sapiens OX=9606 GN=TPI1 PE=1 SV=1;tr|U3KPZ0|U3KPZ0_HUMAN Triosephosphate isomerase (Fragment) OS=Homo sapiens OX=9606 GN=TPI1 PE=1 SV=1;tr|B4DUI5|B4DUI5_HUMAN Triosephosphate isomerase OS=	1	1	10.646	98	6.4522	15.3	5554900
F5H282;E7EQR6;P17987	F5H282	T-complex 1	TCP1	tr|F5H282|F5H282_HUMAN T-complex 1 OS=Homo sapiens OX=9606 GN=TCP1 PE=1 SV=1;tr|E7EQR6|E7EQR6_HUMAN T-complex 1 OS=Homo sapiens OX=9606 GN=TCP1 PE=1 SV=1;sp|P17987|TCPA_HUMAN T-complex protein 1 subunit alpha OS=Homo sapiens OX=9606 GN=TCP1 PE=1 SV=1	1	1	36.456	332	11.598	3	5553300
F5GZ99;B4DVM9	F5GZ99	Lysine demethylase 5A	KDM5A	tr|F5GZ99|F5GZ99_HUMAN Lysine demethylase 5A (Fragment) OS=Homo sapiens OX=9606 GN=KDM5A PE=1 SV=1;tr|B4DVM9|B4DVM9_HUMAN [histone H3]-trimethyl-L-lysine(4) demethylase (Fragment) OS=Homo sapiens OX=9606 PE=2 SV=1	1	1	14.145	126	6.1862	7.9	5504500
Q3SYB5;Q96P63	Q3SYB5	SERPINB12 protein	SERPINB12	tr|Q3SYB5|Q3SYB5_HUMAN SERPINB12 protein OS=Homo sapiens OX=9606 GN=SERPINB12 PE=2 SV=1;sp|Q96P63|SPB12_HUMAN Serpin B12 OS=Homo sapiens OX=9606 GN=SERPINB12 PE=1 SV=1	1	1	20.916	183	7.7132	8.7	5361300
H9ZYJ2;P10599	H9ZYJ2	Thioredoxin	TXN	tr|H9ZYJ2|H9ZYJ2_HUMAN Thioredoxin OS=Homo sapiens OX=9606 GN=TXN PE=2 SV=1;sp|P10599|THIO_HUMAN Thioredoxin OS=Homo sapiens OX=9606 GN=TXN PE=1 SV=3	1	1	11.737	105	9.1737	12.4	5334000
Q8TBK5;Q8N5Z7;B2R4K7;Q9HBB3;Q02878;F8VR69;F8VZ45;U3KQR5	Q8TBK5	60S ribosomal protein L6	RPL6	tr|Q8TBK5|Q8TBK5_HUMAN 60S ribosomal protein L6 OS=Homo sapiens OX=9606 GN=RPL6 PE=1 SV=1;tr|Q8N5Z7|Q8N5Z7_HUMAN 60S ribosomal protein L6 OS=Homo sapiens OX=9606 GN=RPL6 PE=1 SV=1;tr|B2R4K7|B2R4K7_HUMAN 60S ribosomal protein L6 OS=Homo sapiens OX=9606 PE=2	2	2	32.741	288	11.196	6.6	5300600
E5RGH4;E5RGV0;E7EN40;D6RIU0;D6RBM0;H0YB39;B4DFK9;E9PCY7;A0A9L9PY23;A0A384MEJ3;A0A384MDT2;G8JLB6;P55795;P31943	E5RGH4	Heterogeneous nuclear ribonucleoprotein H1	HNRNPH1	tr|E5RGH4|E5RGH4_HUMAN Heterogeneous nuclear ribonucleoprotein H1 (Fragment) OS=Homo sapiens OX=9606 GN=HNRNPH1 PE=1 SV=1;tr|E5RGV0|E5RGV0_HUMAN Heterogeneous nuclear ribonucleoprotein H1 (Fragment) OS=Homo sapiens OX=9606 GN=HNRNPH1 PE=1 SV=1;tr|E7EN40|E7	1	1	11.181	100	19.584	17	5265400
Q13835;B4DRX5;Q14BN3	Q13835	Plakophilin-1 (Band 6 protein) (B6P)	PKP1	sp|Q13835|PKP1_HUMAN Plakophilin-1 OS=Homo sapiens OX=9606 GN=PKP1 PE=1 SV=2;tr|B4DRX5|B4DRX5_HUMAN cDNA FLJ56941, highly similar to Plakophilin-1 OS=Homo sapiens OX=9606 PE=2 SV=1;tr|Q14BN3|Q14BN3_HUMAN PKP1 protein OS=Homo sapiens OX=9606 GN=PKP1 PE=2 SV	1	1	82.86	747	19.607	2	5244100
Q59GM9;P11216;H0Y4Z6;B4DSD8	Q59GM9	Alpha-1,4 glucan phosphorylase (EC 2.4.1.1)		tr|Q59GM9|Q59GM9_HUMAN Alpha-1,4 glucan phosphorylase (Fragment) OS=Homo sapiens OX=9606 PE=2 SV=1;sp|P11216|PYGB_HUMAN Glycogen phosphorylase, brain form OS=Homo sapiens OX=9606 GN=PYGB PE=1 SV=5;tr|H0Y4Z6|H0Y4Z6_HUMAN Alpha-1,4 glucan phosphorylase (Frag	1	1	98.828	865	13.266	1.4	5193700
Q6IPI1;A0A3B3ITT5;P47914	Q6IPI1	60S ribosomal protein L29	RPL29	tr|Q6IPI1|Q6IPI1_HUMAN 60S ribosomal protein L29 OS=Homo sapiens OX=9606 GN=RPL29 PE=2 SV=1;tr|A0A3B3ITT5|A0A3B3ITT5_HUMAN 60S ribosomal protein L29 OS=Homo sapiens OX=9606 GN=RPL29 PE=1 SV=1;sp|P47914|RL29_HUMAN Large ribosomal subunit protein eL29 OS=Hom	1	1	17.951	161	6.4887	9.3	5100200
A0A7I2V547;A0A7I2V382;A0A7I2V3Z6;A0A7I2V647;A0A7I2V3E2;A0A7I2V3P9;A0A7I2YQD9;A8K6V7;Q9UN86	A0A7I2V547	G3BP stress granule assembly factor 2	G3BP2	tr|A0A7I2V547|A0A7I2V547_HUMAN G3BP stress granule assembly factor 2 (Fragment) OS=Homo sapiens OX=9606 GN=G3BP2 PE=1 SV=1;tr|A0A7I2V382|A0A7I2V382_HUMAN G3BP stress granule assembly factor 2 (Fragment) OS=Homo sapiens OX=9606 GN=G3BP2 PE=1 SV=1;tr|A0A7I2V	1	1	7.4854	63	6.11	20.6	5023900
A0A1X7SBZ2;A0A5H1ZRQ2;Q59F66;Q92841;B4DZQ7;J3QSF1;A0A0U1RQJ0	A0A1X7SBZ2	RNA helicase (EC 3.6.4.13)	DDX17	tr|A0A1X7SBZ2|A0A1X7SBZ2_HUMAN RNA helicase OS=Homo sapiens OX=9606 GN=DDX17 PE=1 SV=1;tr|A0A5H1ZRQ2|A0A5H1ZRQ2_HUMAN RNA helicase OS=Homo sapiens OX=9606 GN=DDX17 PE=1 SV=2;tr|Q59F66|Q59F66_HUMAN RNA helicase (Fragment) OS=Homo sapiens OX=9606 PE=2 SV=1;s	5	2	80.253	729	11.136	7.8	4960200
O60249;Q8NI62;Q9BSW5;H0YEN5;Q8J014;E9PQD7;Q8N5L9;Q6IPX5;Q3KQT6;P15880	O60249	Ribosomal protein S2		tr|O60249|O60249_HUMAN Ribosomal protein S2 (Fragment) OS=Homo sapiens OX=9606 PE=4 SV=2;tr|Q8NI62|Q8NI62_HUMAN Ribosomal protein S2 OS=Homo sapiens OX=9606 GN=OK/KNS-cl.6 PE=2 SV=1;tr|Q9BSW5|Q9BSW5_HUMAN RPS2 protein (Fragment) OS=Homo sapiens OX=9606 GN=	1	1	8.7108	78	5.9264	14.1	4745100
E7ESE2;E9PCW0;C9JZ20;C9JW96;Q6PUJ7;Q6FHP5;Q53FV0;A8K401;P35232	E7ESE2	Prohibitin	PHB	tr|E7ESE2|E7ESE2_HUMAN Prohibitin (Fragment) OS=Homo sapiens OX=9606 GN=PHB PE=1 SV=2;tr|E9PCW0|E9PCW0_HUMAN Prohibitin (Fragment) OS=Homo sapiens OX=9606 GN=PHB PE=1 SV=2;tr|C9JZ20|C9JZ20_HUMAN Prohibitin OS=Homo sapiens OX=9606 GN=PHB1 PE=1 SV=2;tr|C9JW9	1	1	22.398	202	11.608	5.9	4653700
Q8N532;Q53GA7;F5H5D3;Q9BQE3;Q71U36;B7Z1K5;Q1ZYQ1;P0DPH8;P0DPH7;B4DQK4;Q6PEY2;Q9UQM3;A0A7P0T945;C9J2C0;Q7Z3M3;Q9NY65;V9GZ17;A0A7P0TA31	Q8N532	TUBA1C protein	TUBA1C	tr|Q8N532|Q8N532_HUMAN TUBA1C protein OS=Homo sapiens OX=9606 GN=TUBA1C PE=2 SV=1;tr|Q53GA7|Q53GA7_HUMAN Tubulin alpha chain (Fragment) OS=Homo sapiens OX=9606 PE=2 SV=1;tr|F5H5D3|F5H5D3_HUMAN Tubulin alpha chain OS=Homo sapiens OX=9606 GN=TUBA1C PE=1 SV=1	7	1	36.648	325	7.568	28.9	4471300
C9JB90;C9JU14;J3KR73;B7Z5Z9;Q6FGX3;Q6AZ91;Q53ET8;A0A024R5J5;Q9NRW1;P20340;Q14964	C9JB90	RAB6B, member RAS oncogene family	RAB6B	tr|C9JB90|C9JB90_HUMAN RAB6B, member RAS oncogene family (Fragment) OS=Homo sapiens OX=9606 GN=RAB6B PE=4 SV=1;tr|C9JU14|C9JU14_HUMAN RAB6B, member RAS oncogene family (Fragment) OS=Homo sapiens OX=9606 GN=RAB6B PE=1 SV=3;tr|J3KR73|J3KR73_HUMAN RAB6B, memb	1	1	5.8575	49	5.9258	22.4	4317400
A0A7I2YQK6;B7Z5E7;A0A7I2V599;A0A7I2V2X6;B7Z597;B3GQS7;A0A024R3X4;P10809;C9JL19;C9JCQ4;A0A0S2Z415;C9JL25;E7EXB4;E7ESH4;Q53SE2;A0A7I2V5K3;A0A7I2YQ71;A0A7I2V369;A0A7I2V5M1;B7Z4F6	A0A7I2YQK6	60 kDa heat shock protein, mitochondrial (EC 5.6.1.7) (60 kDa chaperonin) (Chaperonin 60) (Heat shock protein 60)	HSPD1	tr|A0A7I2YQK6|A0A7I2YQK6_HUMAN 60 kDa heat shock protein, mitochondrial OS=Homo sapiens OX=9606 GN=HSPD1 PE=1 SV=1;tr|B7Z5E7|B7Z5E7_HUMAN 60 kDa heat shock protein, mitochondrial OS=Homo sapiens OX=9606 PE=2 SV=1;tr|A0A7I2V599|A0A7I2V599_HUMAN 60 kDa heat	2	2	51.233	482	11.456	5	4133800
J3KMX5;P62277;E9PS50	J3KMX5	Small ribosomal subunit protein uS15 (40S ribosomal protein S13)	RPS13	tr|J3KMX5|J3KMX5_HUMAN Small ribosomal subunit protein uS15 OS=Homo sapiens OX=9606 GN=RPS13 PE=1 SV=1;sp|P62277|RS13_HUMAN Small ribosomal subunit protein uS15 OS=Homo sapiens OX=9606 GN=RPS13 PE=1 SV=2;tr|E9PS50|E9PS50_HUMAN Ribosomal protein S13 (Fragme	2	2	16.733	148	13.24	14.9	4107200
F8VVM2;Q8NCF7;Q53HC3;B2RE88;A0A024RBE8;A0A024RBH9;Q00325	F8VVM2	Solute carrier family 25 member 3 (Phosphate carrier protein, mitochondrial) (Phosphate transport protein)	SLC25A3	tr|F8VVM2|F8VVM2_HUMAN Solute carrier family 25 member 3 OS=Homo sapiens OX=9606 GN=SLC25A3 PE=1 SV=1;tr|Q8NCF7|Q8NCF7_HUMAN Solute carrier family 25 member 3 OS=Homo sapiens OX=9606 PE=2 SV=1;tr|Q53HC3|Q53HC3_HUMAN Solute carrier family 25 member 3 (Fragm	1	1	36.161	324	5.8605	3.7	4080000
Q53SS8;Q15365;F8VTZ0	Q53SS8	Epididymis secretory protein Li 85 (Poly(RC) binding protein 1) (Uncharacterized protein PCBP1) (cDNA, FLJ94964, highly similar to Homo sapiens poly(rC) binding protein 1 (PCBP1), mRNA)	PCBP1 HEL-S-85 hCG_1776997	tr|Q53SS8|Q53SS8_HUMAN Epididymis secretory protein Li 85 OS=Homo sapiens OX=9606 GN=PCBP1 PE=2 SV=1;sp|Q15365|PCBP1_HUMAN Poly(rC)-binding protein 1 OS=Homo sapiens OX=9606 GN=PCBP1 PE=1 SV=2	1	1	37.497	356	17.805	3.9	4076800
B4DTV0;Q09666	B4DTV0	cDNA FLJ57801, highly similar to Homo sapiens AHNAK nucleoprotein (desmoyokin) (AHNAK), transcript variant 1, mRNA		tr|B4DTV0|B4DTV0_HUMAN cDNA FLJ57801, highly similar to Homo sapiens AHNAK nucleoprotein (desmoyokin) (AHNAK), transcript variant 1, mRNA (Fragment) OS=Homo sapiens OX=9606 PE=2 SV=1;sp|Q09666|AHNK_HUMAN Neuroblast differentiation-associated protein AHNAK	2	2	114.14	1079	11.21	2.7	3945100
I3L3P7;I3L246;B2R4W8;A8K7H3;H3BN98;P62244	I3L3P7	40S ribosomal protein S15a	RPS15A	tr|I3L3P7|I3L3P7_HUMAN 40S ribosomal protein S15a OS=Homo sapiens OX=9606 GN=RPS15A PE=1 SV=1;tr|I3L246|I3L246_HUMAN 40S ribosomal protein S15a OS=Homo sapiens OX=9606 GN=RPS15A PE=1 SV=1;tr|B2R4W8|B2R4W8_HUMAN Small ribosomal subunit protein uS8 OS=Homo s	1	1	11.477	100	10.312	14	3717100
F8WBB1	F8WBB1	Heat shock protein family D (Hsp60) member 1	HSPD1	tr|F8WBB1|F8WBB1_HUMAN Heat shock protein family D (Hsp60) member 1 OS=Homo sapiens OX=9606 GN=HSPD1 PE=1 SV=1	1	1	5.4904	48	5.8953	22.9	3551800
Q5QPL9;A8K4T9;Q53GL6;Q9UKM9;Q5QPM0;Q5QPM1;Q5QPM2;B4DSJ1	Q5QPL9	RALY heterogeneous nuclear ribonucleoprotein	RALY	tr|Q5QPL9|Q5QPL9_HUMAN RALY heterogeneous nuclear ribonucleoprotein (Fragment) OS=Homo sapiens OX=9606 GN=RALY PE=1 SV=1;tr|A8K4T9|A8K4T9_HUMAN cDNA FLJ77421, highly similar to Homo sapiens autoantigen p542 mRNA OS=Homo sapiens OX=9606 PE=2 SV=1;tr|Q53GL6|	2	2	24.665	237	41.403	6.8	3471400
Q59GE4;P46783;Q9NQ39	Q59GE4	Ribosomal protein S10 variant		tr|Q59GE4|Q59GE4_HUMAN Ribosomal protein S10 variant (Fragment) OS=Homo sapiens OX=9606 PE=3 SV=1;sp|P46783|RS10_HUMAN Small ribosomal subunit protein eS10 OS=Homo sapiens OX=9606 GN=RPS10 PE=1 SV=1;sp|Q9NQ39|RS10L_HUMAN Putative ribosomal protein eS10-lik	2	2	19.86	174	16.143	8.6	3437900
H3BQZ7;Q1KMD3	H3BQZ7	HCG2044799 (HNRNPUL2-BSCL2 readthrough (NMD candidate))	HNRNPUL2-BSCL2 hCG_2044799	tr|H3BQZ7|H3BQZ7_HUMAN HCG2044799 OS=Homo sapiens OX=9606 GN=HNRNPUL2-BSCL2 PE=4 SV=1;sp|Q1KMD3|HNRL2_HUMAN Heterogeneous nuclear ribonucleoprotein U-like protein 2 OS=Homo sapiens OX=9606 GN=HNRNPUL2 PE=1 SV=1	1	1	84.69	746	6.2522	1.7	3213000
B3VMW0;Q5EK51	B3VMW0	Lactotransferrin		tr|B3VMW0|B3VMW0_HUMAN Lactotransferrin OS=Homo sapiens OX=9606 PE=2 SV=1;tr|Q5EK51|Q5EK51_HUMAN Lactotransferrin OS=Homo sapiens OX=9606 PE=2 SV=1	36	1	78.356	711	6.085	56.5	3139200
Q7Z6R9	Q7Z6R9	Transcription factor AP-2-delta (AP2-delta) (Activating enhancer-binding protein 2-delta) (Transcription factor AP-2-beta-like 1)	TFAP2D TFAP2BL1	sp|Q7Z6R9|AP2D_HUMAN Transcription factor AP-2-delta OS=Homo sapiens OX=9606 GN=TFAP2D PE=1 SV=1	1	1	49.577	452	6.4632	1.5	3132900
B4DKM5;A0A0A0MR02;A0A024QZT0;P45880	B4DKM5	cDNA FLJ60120, highly similar to Voltage-dependent anion-selective channel protein 2 (cDNA, FLJ78818, highly similar to Voltage-dependent anion-selective channel protein 2)		tr|B4DKM5|B4DKM5_HUMAN cDNA FLJ60120, highly similar to Voltage-dependent anion-selective channel protein 2 OS=Homo sapiens OX=9606 PE=2 SV=1;tr|A0A0A0MR02|A0A0A0MR02_HUMAN Voltage dependent anion channel 2 (Fragment) OS=Homo sapiens OX=9606 GN=VDAC2 PE=1	1	1	27.478	255	13.715	7.8	3119600
Q75MH1;P62854	Q75MH1	40S ribosomal protein S26	RPS26 LOC285938 hCG_1745083 tcag7.125	tr|Q75MH1|Q75MH1_HUMAN 40S ribosomal protein S26 OS=Homo sapiens OX=9606 GN=RPS26 PE=3 SV=1;sp|P62854|RS26_HUMAN Small ribosomal subunit protein eS26 OS=Homo sapiens OX=9606 GN=RPS26 PE=1 SV=3	1	1	12.985	115	7.122	13	3115600
D6RAE9;D6RDG7;S4R2X2;D6RFI0;Q9H9B4	D6RAE9	Sideroflexin 1	SFXN1	tr|D6RAE9|D6RAE9_HUMAN Sideroflexin 1 OS=Homo sapiens OX=9606 GN=SFXN1 PE=1 SV=1;tr|D6RDG7|D6RDG7_HUMAN Sideroflexin 1 (Fragment) OS=Homo sapiens OX=9606 GN=SFXN1 PE=1 SV=1;tr|S4R2X2|S4R2X2_HUMAN Sideroflexin 1 OS=Homo sapiens OX=9606 GN=SFXN1 PE=1 SV=1;tr	1	1	6.5954	56	8.3461	23.2	3044700
Q5S4N1;A0A2R8YDT5;A0A2R8Y7T2;A0A2R8Y5G6;F6S8Q4;A0A0D9SFB3;A0A2R8YF78;A0A2R8YCW1;A0A0D9SG12;A0A2R8YFR4;A0A2U3TZJ9;A0A2R8YFS5;B5BTY4;A0A2R8Y4A4;Q59GX6;A0A2R8Y774;A0A2R8Y645;A0A0D9SF53;O00571;B4E132;A0A2R8YDH3;O15523;A0A087WVZ1;A0A0J9YVQ7;B4E010;B4DLU5	Q5S4N1	DDX3X helicase		tr|Q5S4N1|Q5S4N1_HUMAN DDX3X helicase (Fragment) OS=Homo sapiens OX=9606 PE=2 SV=1;tr|A0A2R8YDT5|A0A2R8YDT5_HUMAN DEAD-box helicase 3 X-linked OS=Homo sapiens OX=9606 GN=DDX3X PE=1 SV=1;tr|A0A2R8Y7T2|A0A2R8Y7T2_HUMAN DEAD-box helicase 3 X-linked OS=Homo sa	2	1	40.187	362	17.005	6.1	3024700
P62269;A0A0G2JQH2;Q5GGW2	P62269	Small ribosomal subunit protein uS13 (40S ribosomal protein S18) (Ke-3) (Ke3)	RPS18 D6S218E	sp|P62269|RS18_HUMAN Small ribosomal subunit protein uS13 OS=Homo sapiens OX=9606 GN=RPS18 PE=1 SV=3;tr|A0A0G2JQH2|A0A0G2JQH2_HUMAN 40S ribosomal protein S18 OS=Homo sapiens OX=9606 GN=RPS18 PE=1 SV=1;tr|Q5GGW2|Q5GGW2_HUMAN 40S ribosomal protein S18 OS=Hom	2	2	17.718	152	11.773	13.2	2997600
B3KPZ8;A0A0K0K1H9;B4DVU1;B3KSI4;B4E022;V9HWD9;Q53EM5;P29401	B3KPZ8	cDNA FLJ32530 fis, clone SMINT2000185, highly similar to TRANSKETOLASE		tr|B3KPZ8|B3KPZ8_HUMAN cDNA FLJ32530 fis, clone SMINT2000185, highly similar to TRANSKETOLASE OS=Homo sapiens OX=9606 PE=2 SV=1;tr|A0A0K0K1H9|A0A0K0K1H9_HUMAN Epididymis secretory protein Li 48 (Fragment) OS=Homo sapiens OX=9606 GN=HEL-S-48 PE=2 SV=1;tr|B4	1	1	38.887	358	6.1866	3.4	2914900
A6NLM8;P51571	A6NLM8	Translocon-associated protein subunit delta (Signal sequence receptor subunit delta)	SSR4	tr|A6NLM8|A6NLM8_HUMAN Translocon-associated protein subunit delta OS=Homo sapiens OX=9606 GN=SSR4 PE=1 SV=1;sp|P51571|SSRD_HUMAN Translocon-associated protein subunit delta OS=Homo sapiens OX=9606 GN=SSR4 PE=1 SV=1	1	1	16.245	148	5.9306	7.4	2770800
Q8IVF2	Q8IVF2	Protein AHNAK2	AHNAK2 C14orf78 KIAA2019	sp|Q8IVF2|AHNK2_HUMAN Protein AHNAK2 OS=Homo sapiens OX=9606 GN=AHNAK2 PE=1 SV=2	1	1	616.62	5795	6.0423	0.2	2758500
A0A7P0TBC2;Q59FC6;A0A7P0TAY2;A0A7P0T917;A0A087WT78;A0A7P0TAE1;H0YIV0;Q5CAQ5;V9HWP2;A0A7P0T823;A0A7P0TAT8;P14625;F8W026;B4DQX3;A0A7P0Z405;A0A7P0T8R3;A0A7P0T885;Q96GW1;B4DHT9;B4DU71	A0A7P0TBC2	Heat shock protein 90 beta family member 1	HSP90B1	tr|A0A7P0TBC2|A0A7P0TBC2_HUMAN Heat shock protein 90 beta family member 1 OS=Homo sapiens OX=9606 GN=HSP90B1 PE=1 SV=1;tr|Q59FC6|Q59FC6_HUMAN Tumor rejection antigen (Gp96) 1 variant (Fragment) OS=Homo sapiens OX=9606 PE=2 SV=1;tr|A0A7P0TAY2|A0A7P0TAY2_HUM	2	1	53.079	465	5.9904	5.6	2757100
Q9BQ04;E9PB51;A8K9U0;Q9BWF3	Q9BQ04	RNA-binding protein 4B (RNA-binding motif protein 30) (RNA-binding motif protein 4B) (RNA-binding protein 30)	RBM4B RBM30	sp|Q9BQ04|RBM4B_HUMAN RNA-binding protein 4B OS=Homo sapiens OX=9606 GN=RBM4B PE=1 SV=1;tr|E9PB51|E9PB51_HUMAN RNA binding motif protein 4 (Fragment) OS=Homo sapiens OX=9606 GN=RBM4 PE=1 SV=1;tr|A8K9U0|A8K9U0_HUMAN cDNA FLJ78260, highly similar to Homo sap	2	2	40.149	359	11.289	7.2	2629600
A0A494C0K9;Q53HH2;H7C0C1;P48047	A0A494C0K9	ATP synthase subunit O, mitochondrial (Oligomycin sensitivity conferral protein)	ATP5PO	tr|A0A494C0K9|A0A494C0K9_HUMAN ATP synthase subunit O, mitochondrial OS=Homo sapiens OX=9606 GN=ATP5PO PE=3 SV=1;tr|Q53HH2|Q53HH2_HUMAN ATP synthase subunit O, mitochondrial (Fragment) OS=Homo sapiens OX=9606 PE=2 SV=1;tr|H7C0C1|H7C0C1_HUMAN ATP synthase s	1	1	16.89	155	7.3706	7.1	2530600
Q86W20;A1A508;Q8N2U3;A0A7P0MNE9;Q7Z5F4;P35030	Q86W20	Protease serine 1 (EC 3.4.21.4)	PRSS1	tr|Q86W20|Q86W20_HUMAN Protease serine 1 (Fragment) OS=Homo sapiens OX=9606 GN=PRSS1 PE=4 SV=1;tr|A1A508|A1A508_HUMAN PRSS3 protein OS=Homo sapiens OX=9606 GN=PRSS3 PE=2 SV=1;tr|Q8N2U3|Q8N2U3_HUMAN PRSS3 protein (Fragment) OS=Homo sapiens OX=9606 GN=PRSS3	1	1	9.1665	84	6.1455	15.5	2509000
Q32XH3;M0R0P7;M0R3D6;M0R1A7;M0R117;B4DM74;B2R4C0;Q02543	Q32XH3	Large ribosomal subunit protein eL20 (60S ribosomal protein L18a)		tr|Q32XH3|Q32XH3_HUMAN Large ribosomal subunit protein eL20 OS=Homo sapiens OX=9606 PE=2 SV=1;tr|M0R0P7|M0R0P7_HUMAN Large ribosomal subunit protein eL20 OS=Homo sapiens OX=9606 GN=RPL18A PE=1 SV=1;tr|M0R3D6|M0R3D6_HUMAN Large ribosomal subunit protein eL2	1	1	15.791	136	7.8423	9.6	2499800
C9JA05;D6RHJ6;D6RD17;P01591	C9JA05	Joining chain of multimeric IgA and IgM	JCHAIN	tr|C9JA05|C9JA05_HUMAN Joining chain of multimeric IgA and IgM (Fragment) OS=Homo sapiens OX=9606 GN=JCHAIN PE=1 SV=1;tr|D6RHJ6|D6RHJ6_HUMAN Joining chain of multimeric IgA and IgM (Fragment) OS=Homo sapiens OX=9606 GN=JCHAIN PE=1 SV=1;tr|D6RD17|D6RD17_HUM	1	1	8.1675	70	6.0166	17.1	2381800
A0A8Q3WLD1;A0A8Q3WLC8;A0A8Q3SJE8;A0A8Q3SIS9;A0A8Q3SIY6;O60832;A0A8V8TKY9;C9IYT0;A0A8Q3SIX2;A0A8Q3WLG7;A0A8Q3WLW8;A0A8Q3WLE4;U5UA77	A0A8Q3WLD1	Dyskerin pseudouridine synthase 1	DKC1	tr|A0A8Q3WLD1|A0A8Q3WLD1_HUMAN Dyskerin pseudouridine synthase 1 OS=Homo sapiens OX=9606 GN=DKC1 PE=1 SV=1;tr|A0A8Q3WLC8|A0A8Q3WLC8_HUMAN Dyskerin pseudouridine synthase 1 OS=Homo sapiens OX=9606 GN=DKC1 PE=1 SV=1;tr|A0A8Q3SJE8|A0A8Q3SJE8_HUMAN Dyskerin ps	1	1	54.3	485	20.02	2.1	2311500
A0A494C0J7;Q08188;B4DQ50	A0A494C0J7	Transglutaminase-like domain-containing protein		tr|A0A494C0J7|A0A494C0J7_HUMAN Transglutaminase-like domain-containing protein OS=Homo sapiens OX=9606 PE=3 SV=1;sp|Q08188|TGM3_HUMAN Protein-glutamine gamma-glutamyltransferase E OS=Homo sapiens OX=9606 GN=TGM3 PE=1 SV=4;tr|B4DQ50|B4DQ50_HUMAN cDNA FLJ568	3	3	78.856	712	17.017	6.2	2215000
Q8TAK2;B4DWK8;A0A384P5Q0;P04040	Q8TAK2	Catalase		tr|Q8TAK2|Q8TAK2_HUMAN Catalase (Fragment) OS=Homo sapiens OX=9606 PE=2 SV=1;tr|B4DWK8|B4DWK8_HUMAN Catalase OS=Homo sapiens OX=9606 PE=2 SV=1;tr|A0A384P5Q0|A0A384P5Q0_HUMAN Catalase OS=Homo sapiens OX=9606 PE=2 SV=1;sp|P04040|CATA_HUMAN Catalase OS=Homo s	1	1	25.938	228	6.2736	5.7	2183300
A0A7I2V3E1;B4E0E1;B2R5W3;P09874	A0A7I2V3E1	Poly [ADP-ribose] polymerase (EC 2.4.2.30)	PARP1	tr|A0A7I2V3E1|A0A7I2V3E1_HUMAN Poly [ADP-ribose] polymerase OS=Homo sapiens OX=9606 GN=PARP1 PE=1 SV=1;tr|B4E0E1|B4E0E1_HUMAN Poly [ADP-ribose] polymerase OS=Homo sapiens OX=9606 PE=2 SV=1;tr|B2R5W3|B2R5W3_HUMAN Poly [ADP-ribose] polymerase OS=Homo sapiens	1	1	108.19	971	7.3697	1.5	2024800
H3BNP9;Q9UHS8;Q53HW7;B2R7T6;Q9Y6N5	H3BNP9	Sulfide quinone oxidoreductase	SQOR	tr|H3BNP9|H3BNP9_HUMAN Sulfide quinone oxidoreductase (Fragment) OS=Homo sapiens OX=9606 GN=SQOR PE=1 SV=1;tr|Q9UHS8|Q9UHS8_HUMAN PRO1975 OS=Homo sapiens OX=9606 PE=2 SV=1;tr|Q53HW7|Q53HW7_HUMAN Sulfide dehydrogenase like (Fragment) OS=Homo sapiens OX=9606	1	1	13.968	124	5.9904	11.3	2010200
E5RGE1;Q6LD62;E5RIR4;E9PD24;E7EVZ2;E7ESK7;D0PNI1;E7EX29;P63104	E5RGE1	Tyrosine 3-monooxygenase/tryptophan 5-monooxygenase activation protein zeta	YWHAZ	tr|E5RGE1|E5RGE1_HUMAN Tyrosine 3-monooxygenase/tryptophan 5-monooxygenase activation protein zeta (Fragment) OS=Homo sapiens OX=9606 GN=YWHAZ PE=1 SV=8;tr|Q6LD62|Q6LD62_HUMAN 14-3-3 protein protein ( cytosolic phospholipase A2protein ) (Fragment) OS=Homo	1	1	5.7634	51	6.5965	27.5	1993000
H3BSW3;H3BQF1;H3BQZ9;H3BQB1;P07741	H3BSW3	Adenine phosphoribosyltransferase	APRT	tr|H3BSW3|H3BSW3_HUMAN Adenine phosphoribosyltransferase OS=Homo sapiens OX=9606 GN=APRT PE=1 SV=1;tr|H3BQF1|H3BQF1_HUMAN Adenine phosphoribosyltransferase (Fragment) OS=Homo sapiens OX=9606 GN=APRT PE=1 SV=8;tr|H3BQZ9|H3BQZ9_HUMAN Adenine phosphoribosyltr	1	1	6.9189	63	6.04	20.6	1921500
A0A7P0TAL9;Q8IW76;A0A7P0TBA9;B7ZKK7;P19525	A0A7P0TAL9	Eukaryotic translation initiation factor 2 alpha kinase 2	EIF2AK2	tr|A0A7P0TAL9|A0A7P0TAL9_HUMAN Eukaryotic translation initiation factor 2 alpha kinase 2 OS=Homo sapiens OX=9606 GN=EIF2AK2 PE=1 SV=1;tr|Q8IW76|Q8IW76_HUMAN eIF2AK2 protein (Fragment) OS=Homo sapiens OX=9606 GN=EIF2AK2 PE=2 SV=1;tr|A0A7P0TBA9|A0A7P0TBA9_HU	1	1	56.247	494	5.9192	2.2	1903500
A1XP52;B7Z1V7;A0A7I2YQB2;A0A7I2V2G2;B7Z4T3;A0A7I2V2S7;D6RCD7;B7Z4V2;V9HW84;A0A384P5G6;Q8N1C8;P38646	A1XP52	Catecholamine-regulated protein 40		tr|A1XP52|A1XP52_HUMAN Catecholamine-regulated protein 40 OS=Homo sapiens OX=9606 PE=2 SV=1;tr|B7Z1V7|B7Z1V7_HUMAN cDNA FLJ51811, highly similar to Stress-70 protein, mitochondrial OS=Homo sapiens OX=9606 PE=2 SV=1;tr|A0A7I2YQB2|A0A7I2YQB2_HUMAN Stress-70	1	1	38.088	350	5.9355	3.1	1902800
A0A7S5C2I0	A0A7S5C2I0	IGH c3008_heavy_IGHV4-39_IGHD3-22_IGHJ4		tr|A0A7S5C2I0|A0A7S5C2I0_HUMAN IGH c3008_heavy_IGHV4-39_IGHD3-22_IGHJ4 (Fragment) OS=Homo sapiens OX=9606 PE=2 SV=1	1	1	13.875	126	6.2416	10.3	1798700
Q5JRI1;Q53GD7;A0A0S2Z504;Q8WXF0;O75494	Q5JRI1	Serine and arginine rich splicing factor 10	SRSF10	tr|Q5JRI1|Q5JRI1_HUMAN Serine and arginine rich splicing factor 10 OS=Homo sapiens OX=9606 GN=SRSF10 PE=1 SV=1;tr|Q53GD7|Q53GD7_HUMAN FUS interacting protein (Serine-arginine rich) 1 isoform 2 variant (Fragment) OS=Homo sapiens OX=9606 PE=2 SV=1;tr|A0A0S2Z	1	1	20.913	172	7.0181	6.4	1776600
Q96GD7;P16989;Q59EB5;A0A0D9SEI8	Q96GD7	CSDA protein		tr|Q96GD7|Q96GD7_HUMAN CSDA protein OS=Homo sapiens OX=9606 PE=2 SV=1;sp|P16989|YBOX3_HUMAN Y-box-binding protein 3 OS=Homo sapiens OX=9606 GN=YBX3 PE=1 SV=4;tr|Q59EB5|Q59EB5_HUMAN CSDA protein variant (Fragment) OS=Homo sapiens OX=9606 PE=2 SV=1	2	1	31.931	303	26.012	11.2	1638700
F8WD59;C9J9K3;A0A8V8TMX1;Q96RS2;A0A8I5KQE6;A0A0C4DG17;A0A8V8TLA4;P08865	F8WD59	40S ribosomal protein SA	RPSA	tr|F8WD59|F8WD59_HUMAN 40S ribosomal protein SA (Fragment) OS=Homo sapiens OX=9606 GN=RPSA PE=1 SV=2;tr|C9J9K3|C9J9K3_HUMAN 40S ribosomal protein SA (Fragment) OS=Homo sapiens OX=9606 GN=RPSA PE=1 SV=8;tr|A0A8V8TMX1|A0A8V8TMX1_HUMAN 40S ribosomal protein S	1	1	12.647	116	7.0908	14.7	1612800
A0A590UIX5;A0A590UJZ9;A0A590UJ76;Q9UGM3	A0A590UIX5	Deleted in malignant brain tumors 1	DMBT1	tr|A0A590UIX5|A0A590UIX5_HUMAN Deleted in malignant brain tumors 1 (Fragment) OS=Homo sapiens OX=9606 GN=DMBT1 PE=1 SV=1;tr|A0A590UJZ9|A0A590UJZ9_HUMAN Deleted in malignant brain tumors 1 protein OS=Homo sapiens OX=9606 GN=DMBT1 PE=1 SV=1;tr|A0A590UJ76|A0A	1	1	19.622	186	6.7779	8.1	1509900
I6L8B7;E7DVW5;Q01469	I6L8B7	Fatty acid binding protein 5	FABP5	tr|I6L8B7|I6L8B7_HUMAN Fatty acid binding protein 5 OS=Homo sapiens OX=9606 GN=FABP5 PE=1 SV=1;tr|E7DVW5|E7DVW5_HUMAN Fatty acid binding protein 5 (Psoriasis-associated) OS=Homo sapiens OX=9606 GN=FABP5 PE=3 SV=1;sp|Q01469|FABP5_HUMAN Fatty acid-binding pr	1	1	11.257	101	6.1077	13.9	1449400
A0A384P5L2;Q08257;A6NP24	A0A384P5L2	Epididymis secretory sperm binding protein		tr|A0A384P5L2|A0A384P5L2_HUMAN Epididymis secretory sperm binding protein OS=Homo sapiens OX=9606 PE=2 SV=1;sp|Q08257|QOR_HUMAN Quinone oxidoreductase OS=Homo sapiens OX=9606 GN=CRYZ PE=1 SV=1;tr|A6NP24|A6NP24_HUMAN Crystallin zeta (Fragment) OS=Homo sapie	2	2	35.196	329	11.795	8.2	1417700
H0YBR2;H0YBB3;A0A2U3TZN9;A0A0A1TE42;A0A0A1TTP8;D7PBN3;Q6NXG1;Q9H6T0	H0YBR2	Epithelial splicing regulatory protein 1	ESRP1	tr|H0YBR2|H0YBR2_HUMAN Epithelial splicing regulatory protein 1 (Fragment) OS=Homo sapiens OX=9606 GN=ESRP1 PE=1 SV=1;tr|H0YBB3|H0YBB3_HUMAN Epithelial splicing regulatory protein 1 (Fragment) OS=Homo sapiens OX=9606 GN=ESRP1 PE=1 SV=1;tr|A0A2U3TZN9|A0A2U3	1	1	56.035	502	6.0147	2.4	1325000
B5MCP9;P62081	B5MCP9	40S ribosomal protein S7	RPS7	tr|B5MCP9|B5MCP9_HUMAN 40S ribosomal protein S7 OS=Homo sapiens OX=9606 GN=RPS7 PE=1 SV=1;sp|P62081|RS7_HUMAN Small ribosomal subunit protein eS7 OS=Homo sapiens OX=9606 GN=RPS7 PE=1 SV=1	1	1	21.312	187	7.7627	6.4	1317500
Q96HX3;Q6IBR0;Q53EP4;P04843;F8WF32;B4DNJ5;B7Z4L4;B4DL99	Q96HX3	Dolichyl-diphosphooligosaccharide--protein glycosyltransferase subunit 1		tr|Q96HX3|Q96HX3_HUMAN Dolichyl-diphosphooligosaccharide--protein glycosyltransferase subunit 1 (Fragment) OS=Homo sapiens OX=9606 PE=2 SV=1;tr|Q6IBR0|Q6IBR0_HUMAN Dolichyl-diphosphooligosaccharide--protein glycosyltransferase subunit 1 OS=Homo sapiens OX=	1	1	64.581	568	13.946	3	1156500
F5H895;A0A0B4J239;F5GXX5;Q53G02;P61803	F5H895	Dolichyl-diphosphooligosaccharide--protein glycosyltransferase subunit DAD1 (Defender against cell death 1)	DAD1	tr|F5H895|F5H895_HUMAN Dolichyl-diphosphooligosaccharide--protein glycosyltransferase subunit DAD1 OS=Homo sapiens OX=9606 GN=DAD1 PE=1 SV=1;tr|A0A0B4J239|A0A0B4J239_HUMAN Dolichyl-diphosphooligosaccharide--protein glycosyltransferase subunit DAD1 OS=Homo	1	1	7.2883	65	5.871	18.5	1044900
F8W930;Q9Y6M1;B4DKT5	F8W930	Insulin like growth factor 2 mRNA binding protein 2	IGF2BP2	tr|F8W930|F8W930_HUMAN Insulin like growth factor 2 mRNA binding protein 2 OS=Homo sapiens OX=9606 GN=IGF2BP2 PE=1 SV=1;sp|Q9Y6M1|IF2B2_HUMAN Insulin-like growth factor 2 mRNA-binding protein 2 OS=Homo sapiens OX=9606 GN=IGF2BP2 PE=1 SV=2;tr|B4DKT5|B4DKT5_	3	1	66.785	605	66.61	6.4	0
P11498;A0A494C101;A0A494C0T2;A0A494C016;E9PRE7;A0A494BZT5	P11498	Pyruvate carboxylase, mitochondrial (EC 6.4.1.1) (Pyruvic carboxylase) (PCB)	PC	sp|P11498|PYC_HUMAN Pyruvate carboxylase, mitochondrial OS=Homo sapiens OX=9606 GN=PC PE=1 SV=2;tr|A0A494C101|A0A494C101_HUMAN Pyruvate carboxylase (Fragment) OS=Homo sapiens OX=9606 GN=PC PE=1 SV=1;tr|A0A494C0T2|A0A494C0T2_HUMAN Pyruvate carboxylase OS=Ho	2	2	129.63	1178	40.907	2.1	0
E9PJD9;Q9BQQ5;E9PLL6;Q6NZ52;P46776;E9PLX7	E9PJD9	Large ribosomal subunit protein uL15 (60S ribosomal protein L27a)	RPL27A	tr|E9PJD9|E9PJD9_HUMAN Large ribosomal subunit protein uL15 OS=Homo sapiens OX=9606 GN=RPL27A PE=1 SV=1;tr|Q9BQQ5|Q9BQQ5_HUMAN Ribosomal protein L27a OS=Homo sapiens OX=9606 GN=L27a PE=4 SV=1;tr|E9PLL6|E9PLL6_HUMAN Ribosomal protein L27a OS=Homo sapiens OX	1	1	10.127	91	17.199	11	0
B2CIS9;P31944;A9UFC0	B2CIS9	Caspase 14, apoptosis-related cysteine peptidase (Caspase-14) (cDNA, FLJ94644, Homo sapiens caspase 14, apoptosis-related cysteine protease(CASP14), mRNA)	CASP14 hCG_38589	tr|B2CIS9|B2CIS9_HUMAN Caspase 14, apoptosis-related cysteine peptidase OS=Homo sapiens OX=9606 GN=CASP14 PE=2 SV=1;sp|P31944|CASPE_HUMAN Caspase-14 OS=Homo sapiens OX=9606 GN=CASP14 PE=1 SV=2;tr|A9UFC0|A9UFC0_HUMAN Caspase 14 OS=Homo sapiens OX=9606 GN=CA	2	2	27.679	242	13.141	9.1	0
B4E043;B4DDX2;B2R7B5;Q07666	B4E043	KH domain containing, RNA binding, signal transduction associated 1, isoform CRA_b (cDNA FLJ52899, highly similar to KH domain-containing, RNA-binding, signaltransduction-associated protein 1)	KHDRBS1 hCG_41606	tr|B4E043|B4E043_HUMAN KH domain containing, RNA binding, signal transduction associated 1, isoform CRA_b OS=Homo sapiens OX=9606 GN=KHDRBS1 PE=2 SV=1;tr|B4DDX2|B4DDX2_HUMAN cDNA FLJ54590, highly similar to KH domain-containing, RNA-binding, signaltransduc	1	1	38.682	347	11.967	4	0
B2R7E8;P15927;B4DL94;Q5TEJ0;B4DUL2;Q5TEJ7;B4DQD9	B2R7E8	cDNA, FLJ93412, highly similar to Homo sapiens replication protein A2, 32kDa (RPA2), mRNA		tr|B2R7E8|B2R7E8_HUMAN cDNA, FLJ93412, highly similar to Homo sapiens replication protein A2, 32kDa (RPA2), mRNA OS=Homo sapiens OX=9606 PE=2 SV=1;sp|P15927|RFA2_HUMAN Replication protein A 32 kDa subunit OS=Homo sapiens OX=9606 GN=RPA2 PE=1 SV=1;tr|B4DL94	1	1	29.263	270	19.861	4.4	0
B5MCW2;Q9NY85;G5E9G0;B3KS36;Q8TBW1;P39023;B4DN06;F8WCR1;Q49AJ9;H7C3M2;Q9BT63;H7C422;Q96QL0	B5MCW2	Ribosomal protein L3	RPL3	tr|B5MCW2|B5MCW2_HUMAN Ribosomal protein L3 (Fragment) OS=Homo sapiens OX=9606 GN=RPL3 PE=1 SV=1;tr|Q9NY85|Q9NY85_HUMAN Ribosomal protein L3 (Fragment) OS=Homo sapiens OX=9606 GN=rpl3 PE=3 SV=1;tr|G5E9G0|G5E9G0_HUMAN Ribosomal protein L3 OS=Homo sapiens OX	2	2	31.243	272	12.015	9.2	0
Q5T7C4;B7Z965;Q59GW1;P09429;Q9NYD7;B3KQ05;A0A286R9D9;Q75MM1;B2RPK0	Q5T7C4	High mobility group box 1	HMGB1	tr|Q5T7C4|Q5T7C4_HUMAN High mobility group box 1 OS=Homo sapiens OX=9606 GN=HMGB1 PE=1 SV=1;tr|B7Z965|B7Z965_HUMAN cDNA FLJ56337, highly similar to High mobility group protein B1 OS=Homo sapiens OX=9606 PE=2 SV=1;tr|Q59GW1|Q59GW1_HUMAN High-mobility group	1	1	18.311	158	12.922	9.5	0
Q7Z759;Q53HU0;P50990;H7C4C8	Q7Z759	T-complex protein 1 subunit theta (CCT-theta)	CCT8 hCG_1810843	tr|Q7Z759|Q7Z759_HUMAN T-complex protein 1 subunit theta OS=Homo sapiens OX=9606 GN=CCT8 PE=2 SV=1;tr|Q53HU0|Q53HU0_HUMAN T-complex protein 1 subunit theta (Fragment) OS=Homo sapiens OX=9606 PE=2 SV=1;sp|P50990|TCPQ_HUMAN T-complex protein 1 subunit theta	1	1	54.106	497	12.434	2.4	0
A0A087X2E9;A8MX94;V9HWE9;P09211	A0A087X2E9	Glutathione S-transferase pi 1	GSTP1	tr|A0A087X2E9|A0A087X2E9_HUMAN Glutathione S-transferase pi 1 (Fragment) OS=Homo sapiens OX=9606 GN=GSTP1 PE=1 SV=1;tr|A8MX94|A8MX94_HUMAN Glutathione S-transferase OS=Homo sapiens OX=9606 GN=GSTP1 PE=1 SV=1;tr|V9HWE9|V9HWE9_HUMAN Glutathione S-transferase	1	1	8.7859	79	8.1396	20.3	0
A0A0K0K1K1;O14556	A0A0K0K1K1	Glyceraldehyde-3-phosphate dehydrogenase (EC 1.2.1.12)	HEL-S-278	tr|A0A0K0K1K1|A0A0K0K1K1_HUMAN Glyceraldehyde-3-phosphate dehydrogenase OS=Homo sapiens OX=9606 GN=HEL-S-278 PE=2 SV=1;sp|O14556|G3PT_HUMAN Glyceraldehyde-3-phosphate dehydrogenase, testis-specific OS=Homo sapiens OX=9606 GN=GAPDHS PE=1 SV=2	1	0	44.501	408	6.6837	1.7	0
A0A5C2GRN8;A0A5C2GL29;A0A7S5BYC8;A0A5C2G8Z2	A0A5C2GRN8	IG c1374_heavy_IGHV3-48_IGHD5-12_IGHJ4		tr|A0A5C2GRN8|A0A5C2GRN8_HUMAN IG c1374_heavy_IGHV3-48_IGHD5-12_IGHJ4 (Fragment) OS=Homo sapiens OX=9606 PE=2 SV=1;tr|A0A5C2GL29|A0A5C2GL29_HUMAN IG c265_heavy_IGHV3-74_IGHD4-23_IGHJ4 (Fragment) OS=Homo sapiens OX=9606 PE=2 SV=1;tr|A0A7S5BYC8|A0A7S5BYC8_HU	2	1	13.01	118	7.5538	25.4	0
B5BU08;Q01081	B5BU08	U2 small nuclear RNA auxillary factor 1 isoform a	U2AF1	tr|B5BU08|B5BU08_HUMAN U2 small nuclear RNA auxillary factor 1 isoform a OS=Homo sapiens OX=9606 GN=U2AF1 PE=2 SV=1;sp|Q01081|U2AF1_HUMAN Splicing factor U2AF 35 kDa subunit OS=Homo sapiens OX=9606 GN=U2AF1 PE=1 SV=3	1	1	27.873	240	9.9504	5.4	0
C9JD32;B9ZVP7;J3KT29;Q9BTQ7;P62829	C9JD32	Ribosomal protein L23	RPL23	tr|C9JD32|C9JD32_HUMAN Ribosomal protein L23 (Fragment) OS=Homo sapiens OX=9606 GN=RPL23 PE=1 SV=1;tr|B9ZVP7|B9ZVP7_HUMAN Ribosomal protein L23 OS=Homo sapiens OX=9606 GN=RPL23 PE=1 SV=1;tr|J3KT29|J3KT29_HUMAN Large ribosomal subunit protein uL14 OS=Homo s	1	1	9.6694	91	12.919	22	0
O95758	O95758	Polypyrimidine tract-binding protein 3 (Regulator of differentiation 1) (Rod1)	PTBP3 ROD1	sp|O95758|PTBP3_HUMAN Polypyrimidine tract-binding protein 3 OS=Homo sapiens OX=9606 GN=PTBP3 PE=1 SV=2	1	0	59.689	552	5.9355	1.8	0
Q9BQS8	Q9BQS8	FYVE and coiled-coil domain-containing protein 1 (Zinc finger FYVE domain-containing protein 7)	FYCO1 ZFYVE7	sp|Q9BQS8|FYCO1_HUMAN FYVE and coiled-coil domain-containing protein 1 OS=Homo sapiens OX=9606 GN=FYCO1 PE=1 SV=3	1	1	166.98	1478	6.2032	0.7	0

## Sheet: FAN
Protein IDs	Entry	Protein names	Gene Names	Fasta headers	Peptides FAN	Unique peptides FAN	Mol. weight [kDa]	Sequence length	Score	Sequence coverage FAN [%]	LFQ intensity FAN
B3KTP9;A0A7I2V428;C9JLB1;A0A7I2V3F3;P19338;B3KM80;H7BY16;Q6ZS99;A0A7I2V5M5;A0A7I2V2U7;A0A7I2V349;A0A7I2V506;A0A7I2V699;Q9BQ02;A0A7I2V2S8	B3KTP9	Nucleolin		tr|B3KTP9|B3KTP9_HUMAN Nucleolin OS=Homo sapiens OX=9606 PE=2 SV=1;tr|A0A7I2V428|A0A7I2V428_HUMAN Nucleolin OS=Homo sapiens OX=9606 GN=NCL PE=1 SV=1;tr|C9JLB1|C9JLB1_HUMAN Nucleolin OS=Homo sapiens OX=9606 GN=NCL PE=1 SV=2;tr|A0A7I2V3F3|A0A7I2V3F3_HUMAN Nu	26	26	68.441	633	323.31	40.3	3466300000
A0A994J6U9;A0A994J4E9;B4DUQ1;A0A994J4U9;A0A994J4S7;P61978;A0A994J782;Q5EC54;B4DFF1;Q5T6W2;A0A994J6T5;B3KU16;A0A994J795;S4R359;S4R457	A0A994J6U9	Heterogeneous nuclear ribonucleoprotein K	HNRNPK	tr|A0A994J6U9|A0A994J6U9_HUMAN Heterogeneous nuclear ribonucleoprotein K OS=Homo sapiens OX=9606 GN=HNRNPK PE=1 SV=1;tr|A0A994J4E9|A0A994J4E9_HUMAN Heterogeneous nuclear ribonucleoprotein K OS=Homo sapiens OX=9606 GN=HNRNPK PE=1 SV=1;tr|B4DUQ1|B4DUQ1_HUMAN	17	17	47.91	434	323.31	47.7	1824500000
F6KPG5;B2RBS8;B4DPP6;P02768;A0A0C4DGB6;A8K9P0;Q56G89;B4DPR2;H0YA55;B7WNR0;C9JKR2;D6RHD5;A0A087WWT3;H7C013	F6KPG5	Albumin		tr|F6KPG5|F6KPG5_HUMAN Albumin (Fragment) OS=Homo sapiens OX=9606 PE=2 SV=1;tr|B2RBS8|B2RBS8_HUMAN cDNA, FLJ95666, highly similar to Homo sapiens albumin (ALB), mRNA OS=Homo sapiens OX=9606 PE=2 SV=1;tr|B4DPP6|B4DPP6_HUMAN cDNA FLJ54371, highly similar to	9	9	66.531	585	135.56	14.5	1171300000
A0A087X0X3;P52272;Q59ES8;Q7KYM9;M0R019;B4DEG4;M0R2T0;Q6P2D7;M0QYQ7;M0R0N3;M0QZM1;M0R2I7;M0QY96;M0R0Y6;Q8TCM5	A0A087X0X3	Heterogeneous nuclear ribonucleoprotein M	HNRNPM	tr|A0A087X0X3|A0A087X0X3_HUMAN Heterogeneous nuclear ribonucleoprotein M OS=Homo sapiens OX=9606 GN=HNRNPM PE=1 SV=1;sp|P52272|HNRPM_HUMAN Heterogeneous nuclear ribonucleoprotein M OS=Homo sapiens OX=9606 GN=HNRNPM PE=1 SV=3;tr|Q59ES8|Q59ES8_HUMAN Heteroge	27	27	77.569	730	323.31	35.3	1003400000
P38159;B4E352;H0Y6E7;H3BT71;B3KRG5;H3BUY5;Q2VIN3;Q96E39;H3BR27;A0A1B0GUK8;A8K8A6;O75526;H3BNC1;F1T0J8;Q8IZ40;Q8N7X1	P38159	RNA-binding motif protein, X chromosome (Glycoprotein p43) (Heterogeneous nuclear ribonucleoprotein G) (hnRNP G) [Cleaved into: RNA-binding motif protein, X chromosome, N-terminally processed]	RBMX HNRPG RBMXP1	sp|P38159|RBMX_HUMAN RNA-binding motif protein, X chromosome OS=Homo sapiens OX=9606 GN=RBMX PE=1 SV=3;tr|B4E352|B4E352_HUMAN cDNA FLJ54953, highly similar to Heterogeneous nuclear ribonucleoprotein G OS=Homo sapiens OX=9606 PE=2 SV=1;tr|H0Y6E7|H0Y6E7_HUMA	16	16	42.331	391	140.41	37.9	688920000
Q6NTA2;A0A384N6C7;A0A3B3ITJ4;P14866;B2R959;M0QXS5;M0QYT0;B4DPK8;A0A9L9PXI4;M0R076;M0QYL7;M0R1W6;H7C464;B4DVF8;B7WPG3;C9IYN3;A8K894;V9GYK2;A0A0S2Z6K1;A0A0S2Z5U3;Q8WVV9	Q6NTA2	HNRNPL protein	HNRNPL	tr|Q6NTA2|Q6NTA2_HUMAN HNRNPL protein (Fragment) OS=Homo sapiens OX=9606 GN=HNRNPL PE=2 SV=2;tr|A0A384N6C7|A0A384N6C7_HUMAN Epididymis secretory sperm binding protein OS=Homo sapiens OX=9606 PE=2 SV=1;tr|A0A3B3ITJ4|A0A3B3ITJ4_HUMAN Heterogeneous nuclear ri	16	16	61.926	572	323.31	41.4	644680000
A0A994J4R1;Q14103;H0Y8G5;H0YA96;D6RAF8;A0A994J440;Q12771;B4DTC3;D6RD83;D6RF44;D6RBQ9;B4E0W4;A0A994J4B1	A0A994J4R1	Heterogeneous nuclear ribonucleoprotein D	HNRNPD	tr|A0A994J4R1|A0A994J4R1_HUMAN Heterogeneous nuclear ribonucleoprotein D (Fragment) OS=Homo sapiens OX=9606 GN=HNRNPD PE=1 SV=1;sp|Q14103|HNRPD_HUMAN Heterogeneous nuclear ribonucleoprotein D0 OS=Homo sapiens OX=9606 GN=HNRNPD PE=1 SV=1;tr|H0Y8G5|H0Y8G5_HU	10	9	34.066	304	106.11	32.6	582610000
G3V4W0;B4DY08;B2R5W2;G3V4C1;B2R603;G3V2Q1;A8K9A4;P07910;G3V576;B3KX96;G3V555;G3V575;G3V5X6;G3V3K6;G3V251;B4DMJ1;B4DSU6;G3V5V7;B4DQQ2;Q6PKD2;G3V2D6;A0A0G2JPF8;A0A0G2JNQ3;P0DMR1;O60812;B7ZW38;B2RXH8;G3V4M8;G3V2H6;Q569J8	G3V4W0	Heterogeneous nuclear ribonucleoprotein C	HNRNPC	tr|G3V4W0|G3V4W0_HUMAN Heterogeneous nuclear ribonucleoprotein C (Fragment) OS=Homo sapiens OX=9606 GN=HNRNPC PE=1 SV=1;tr|B4DY08|B4DY08_HUMAN Heterogeneous nuclear ribonucleoprotein C OS=Homo sapiens OX=9606 GN=HNRNPC PE=1 SV=1;tr|B2R5W2|B2R5W2_HUMAN cDNA	10	10	28.916	262	78.77	36.3	467400000
P22626;A0A7I2V4S4;A0A7I2V4N1;A0A7I2V3P1;A0A7I2V4I6;A0A7I2V3P7;A0A7I2V323;A0A384NL58;A0A087WUI2;A0A024RA28;A0A7I2V4N0;I6L957;A0A7I2YQN4	P22626	Heterogeneous nuclear ribonucleoproteins A2/B1 (hnRNP A2/B1)	HNRNPA2B1 HNRPA2B1	sp|P22626|ROA2_HUMAN Heterogeneous nuclear ribonucleoproteins A2/B1 OS=Homo sapiens OX=9606 GN=HNRNPA2B1 PE=1 SV=2;tr|A0A7I2V4S4|A0A7I2V4S4_HUMAN Heterogeneous nuclear ribonucleoproteins A2/B1 OS=Homo sapiens OX=9606 GN=HNRNPA2B1 PE=1 SV=1;tr|A0A7I2V4N1|A0	13	12	37.429	353	162.57	35.1	404580000
D6R9P3;D6RD18;B4DMY3;D6RBZ0;Q53F64;Q99729	D6R9P3	Heterogeneous nuclear ribonucleoprotein A/B	HNRNPAB	tr|D6R9P3|D6R9P3_HUMAN Heterogeneous nuclear ribonucleoprotein A/B OS=Homo sapiens OX=9606 GN=HNRNPAB PE=1 SV=1;tr|D6RD18|D6RD18_HUMAN Heterogeneous nuclear ribonucleoprotein A/B OS=Homo sapiens OX=9606 GN=HNRNPAB PE=1 SV=1;tr|B4DMY3|B4DMY3_HUMAN cDNA FLJ6	6	6	30.302	280	89.341	22.5	373990000
A6NLN1;A0A7I2V621;P26599;A0A0U1RRM4;A0A0D9SF20;K7EK45;A0A7I2V4H6;Q59H49;A0A6Q8PEX4;A0A087WUW5;A0A087WU68;K7ES59;K7EKJ7;K7ELW5	A6NLN1	Polypyrimidine tract-binding protein 1	PTBP1 hCG_20560	tr|A6NLN1|A6NLN1_HUMAN Polypyrimidine tract-binding protein 1 OS=Homo sapiens OX=9606 GN=PTBP1 PE=1 SV=4;tr|A0A7I2V621|A0A7I2V621_HUMAN Polypyrimidine tract-binding protein 1 OS=Homo sapiens OX=9606 GN=PTBP1 PE=1 SV=1;sp|P26599|PTBP1_HUMAN Polypyrimidine t	8	8	56.51	527	103.07	23.5	367980000
E7EUT5;V9HVZ4;P04406;Q2TSD0;A4UCT1;Q0QET7;Q5ZEY3;B4DRV9;Q16768	E7EUT5	Glyceraldehyde-3-phosphate dehydrogenase	GAPDH	tr|E7EUT5|E7EUT5_HUMAN Glyceraldehyde-3-phosphate dehydrogenase OS=Homo sapiens OX=9606 GN=GAPDH PE=1 SV=1;tr|V9HVZ4|V9HVZ4_HUMAN Glyceraldehyde-3-phosphate dehydrogenase OS=Homo sapiens OX=9606 GN=HEL-S-162eP PE=2 SV=1;sp|P04406|G3P_HUMAN Glyceraldehyde-3	8	7	27.87	260	323.31	40	362020000
V9HW65;A0A024R5Z7;H0YMW4;P07355;H0YN42;H0YMD0;H0YMU9;A6NMY6;H0YKS4;H0YNB8;H0YL33;H0YM50;B3KRQ1;B4DNH8;H0YN28;H0YMM1;A0A7I2V4P4;H0YNP5;H0YKZ7;H0YLV6;H0YMT9;H0YKX9;H0YNA0;H0YKV8;H0YKL9;H0YMD9;H0YKN4;H0YLE2	V9HW65	Annexin	HEL-S-270	tr|V9HW65|V9HW65_HUMAN Annexin OS=Homo sapiens OX=9606 GN=HEL-S-270 PE=2 SV=1;tr|A0A024R5Z7|A0A024R5Z7_HUMAN Annexin OS=Homo sapiens OX=9606 GN=ANXA2 PE=2 SV=1;tr|H0YMW4|H0YMW4_HUMAN Annexin OS=Homo sapiens OX=9606 GN=ANXA2 PE=1 SV=2;sp|P07355|ANXA2_HUMAN	19	19	38.576	339	323.31	48.1	349710000
Q567R6;A4D1U3;Q04837;A0A0G2JLD8;E7EUY5;B7Z268;C9K0U8	Q567R6	Single-stranded DNA-binding protein	SSBP1	tr|Q567R6|Q567R6_HUMAN Single-stranded DNA-binding protein OS=Homo sapiens OX=9606 GN=SSBP1 PE=2 SV=1;tr|A4D1U3|A4D1U3_HUMAN Single-stranded DNA-binding protein OS=Homo sapiens OX=9606 GN=SSBP1 PE=2 SV=1;sp|Q04837|SSBP_HUMAN Single-stranded DNA-binding pro	8	8	17.359	148	239.79	52.7	331560000
F8W6I7;A0A7I2V3R8;Q6IPF2;A0A024RB53;P09651;A0A7I2V3W0;A0A7I2V2L6;Q9BSM5;F8VTQ5;F8VZ49;A0A7I2YQX9;Q0VAC0;Q32P51;B4DP35;B4E0B5;F8W646;H0YH80;A0A2R8Y4L2;A0A7I2V5U9;A0A7I2YQ85;A0A7I2YQY2;Q3MI39;A0A7I2V497;A0A7I2V3U8;A0A7I2V2F1;A0A7I2V5N7;A0A7I2V4P7;A0A7I2V2X1;A0A7I2V4E2;A0A7I2V661;A0A7I2V5P1;A0A7I2V666;A0A7I2V3K5;A0A7I2V2R4;A0A7I2V453;A0A7I2V334;A0A7I2V2Q7;A0A7I2V520;A0A7I2V459;A0A7I2V4F8;A0A7I2V2M7;…	F8W6I7	Heterogeneous nuclear ribonucleoprotein A1	HNRNPA1	tr|F8W6I7|F8W6I7_HUMAN Heterogeneous nuclear ribonucleoprotein A1 OS=Homo sapiens OX=9606 GN=HNRNPA1 PE=1 SV=2;tr|A0A7I2V3R8|A0A7I2V3R8_HUMAN Heterogeneous nuclear ribonucleoprotein A1 OS=Homo sapiens OX=9606 GN=HNRNPA1 PE=1 SV=1;tr|Q6IPF2|Q6IPF2_HUMAN Het	10	9	33.155	307	172.46	37.8	281670000
I3L4N8;Q8WVW5;Q53GK6;Q53G99;Q53G76;Q1KLZ0;P63261;P60709;B4DVQ0;E7EVS6;B4E335;B4E3A4;A0A2R8Y793;B4DW52;A0A804GS07;A0A6Q8PFE4;I3L3I0;I3L1U9;B3KWQ3;Q6PJ43;B7ZAP6;B3KUD3;B7Z6P1;D2JYH4;A8K3K1;P63267;P68133;P68032;P62736;Q7Z7J6;A6NL76;B3KW67;A1E282;G5E9R0;A4UCT3;K7EM38;A5GZ75;A0A6Q8PH58;I3L3R2;Q96FU6;A0A2R8YGF8;J3KT65;V9HVZ7;C9JTX5;C9JUM1;C9JZR7;F8WB63;F1BXA6;B8ZZJ2;C9JFL5;F6UVQ4;F6QUT6;B7Z6I1;Q96DE1;Q…	I3L4N8	Actin gamma 1	ACTG1	tr|I3L4N8|I3L4N8_HUMAN Actin gamma 1 OS=Homo sapiens OX=9606 GN=ACTG1 PE=1 SV=9;tr|Q8WVW5|Q8WVW5_HUMAN Actin, cytoplasmic 1 (Fragment) OS=Homo sapiens OX=9606 PE=2 SV=1;tr|Q53GK6|Q53GK6_HUMAN Beta actin variant (Fragment) OS=Homo sapiens OX=9606 PE=2 SV=1;	9	5	38.975	351	139.71	39.3	240800000
Q0VGD6;B2R7W4;O43390;B4DMB1;A0A6Q8PH31;B4DT28;Q6MZS5;A0A6Q8PEX7;A0A6Q8PH35;A0A6Q8PHG0;B4DMD1;A0A7I2V2F0;A0A286YEZ8;Q7Z334	Q0VGD6	HNRPR protein	HNRPR	tr|Q0VGD6|Q0VGD6_HUMAN HNRPR protein (Fragment) OS=Homo sapiens OX=9606 GN=HNRPR PE=2 SV=1;tr|B2R7W4|B2R7W4_HUMAN cDNA, FLJ93632, highly similar to Homo sapiens heterogeneous nuclear ribonucleoprotein R (HNRPR), mRNA OS=Homo sapiens OX=9606 PE=2 SV=1;sp|O4	12	10	67.86	607	85.318	22.1	227770000
A0A1B0GVP4	A0A1B0GVP4	Ligand dependent nuclear receptor corepressor like	LCORL	tr|A0A1B0GVP4|A0A1B0GVP4_HUMAN Ligand dependent nuclear receptor corepressor like OS=Homo sapiens OX=9606 GN=LCORL PE=1 SV=1	1	1	211.48	1871	6.238	0.6	225870000
L0R512	L0R512	Alternative protein NCAM2	NCAM2	tr|L0R512|L0R512_HUMAN Alternative protein NCAM2 OS=Homo sapiens OX=9606 GN=NCAM2 PE=4 SV=1	1	1	4.7347	42	12.258	21.4	217660000
B2R4R0;P62805;Q0VAS5;Q6B823	B2R4R0	Histone H4	HIST1H4L HIST1H4J	tr|B2R4R0|B2R4R0_HUMAN Histone H4 OS=Homo sapiens OX=9606 GN=HIST1H4L PE=2 SV=1;sp|P62805|H4_HUMAN Histone H4 OS=Homo sapiens OX=9606 GN=H4C1 PE=1 SV=2;tr|Q0VAS5|Q0VAS5_HUMAN Histone H4 OS=Homo sapiens OX=9606 GN=HIST1H4H PE=1 SV=1	6	6	11.367	103	96.469	41.7	216390000
Q0D2M2;B2R4S9;A8K9J7;I6L9F7;U3KQK0;B4DR52;Q99880;Q99879;Q99877;Q93079;Q5QNW6;P62807;P58876;P57053;O60814;Q16778;P33778;P23527;P06899;Q8N257;Q96A08;L0R4T3;A0A2R8Y619	Q0D2M2	HIST1H2BC protein	HIST1H2BC	tr|Q0D2M2|Q0D2M2_HUMAN HIST1H2BC protein OS=Homo sapiens OX=9606 GN=HIST1H2BC PE=2 SV=1;tr|B2R4S9|B2R4S9_HUMAN Histone H2B OS=Homo sapiens OX=9606 GN=HIST1H2BE PE=2 SV=1;tr|A8K9J7|A8K9J7_HUMAN Histone H2B OS=Homo sapiens OX=9606 PE=2 SV=1;tr|I6L9F7|I6L9F7_	5	5	13.834	126	33.645	41.3	199260000
O00425;F8WD15;D3DTW3;Q9NZI8	O00425	Insulin-like growth factor 2 mRNA-binding protein 3 (IGF2 mRNA-binding protein 3) (IMP-3) (IGF-II mRNA-binding protein 3) (KH domain-containing protein overexpressed in cancer) (hKOC) (VICKZ family member 3)	IGF2BP3 IMP3 KOC1 VICKZ3	sp|O00425|IF2B3_HUMAN Insulin-like growth factor 2 mRNA-binding protein 3 OS=Homo sapiens OX=9606 GN=IGF2BP3 PE=1 SV=2	15	13	63.704	579	200.26	33.5	183140000
A0A0B4J1Z1;B4DEK2;C9JAB2;Q16629;Q8NB80;F8WEA1	A0A0B4J1Z1	Serine and arginine rich splicing factor 7 (Splicing factor, arginine/serine-rich 7, 35kDa, isoform CRA_a)	SRSF7 SFRS7 hCG_15878	tr|A0A0B4J1Z1|A0A0B4J1Z1_HUMAN Serine and arginine rich splicing factor 7 OS=Homo sapiens OX=9606 GN=SRSF7 PE=1 SV=1;tr|B4DEK2|B4DEK2_HUMAN cDNA FLJ59182, highly similar to Splicing factor, arginine/serine-rich 7 OS=Homo sapiens OX=9606 PE=2 SV=1;tr|C9JAB2	6	5	15.763	137	70.341	40.9	182680000
A0A4D5RBG5;A0A4D5RA98;A0A7I2V3H3;A0A4D5RA76;A0A4D5RAN2;A0A4D5RAC7;A0A7I2V5N4;A0A4D5RAC9;A0A7I2V659;A0A087WVQ9;Q6IPT9;Q6IPS9;Q6IPN6;Q53HR5;Q53HQ7;Q53HM9;Q53GE9;Q53G85;Q5VTE0;P68104;Q96RE1;A0A4D5RAE2;Q9NZS6;A8K9C4;Q53GA1;Q8IUB0;B4DNE0;B4DV42;A0A087WV01;Q9H2I7;A0A9L9PXK0;A0A2U3TZH3;A0A9L9PYI8;Q05639;A9X7H1;A0A4D5RAF1;A0A4D5RBK4;A0A4D5RAB8;A0A4D5RA61;Q59GP5;Q53HR1;Q16577;Q53G89;A0A4D5RA52;A0A2R8Y488;…	A0A4D5RBG5	Elongation factor 1-alpha		tr|A0A4D5RBG5|A0A4D5RBG5_HUMAN Elongation factor 1-alpha OS=Homo sapiens OX=9606 PE=3 SV=1;tr|A0A4D5RA98|A0A4D5RA98_HUMAN Elongation factor 1-alpha (Fragment) OS=Homo sapiens OX=9606 PE=3 SV=1;tr|A0A7I2V3H3|A0A7I2V3H3_HUMAN Elongation factor 1-alpha OS=Hom	6	6	39.06	359	62.336	21.4	142720000
P27694;I3L4R8	P27694	Replication protein A 70 kDa DNA-binding subunit (RP-A p70) (Replication factor A protein 1) (RF-A protein 1) (Single-stranded DNA-binding protein) [Cleaved into: Replication protein A 70 kDa DNA-binding subunit, N-terminally processed]	RPA1 REPA1 RPA70	sp|P27694|RFA1_HUMAN Replication protein A 70 kDa DNA-binding subunit OS=Homo sapiens OX=9606 GN=RPA1 PE=1 SV=2;tr|I3L4R8|I3L4R8_HUMAN Replication protein A1 (Fragment) OS=Homo sapiens OX=9606 GN=RPA1 PE=1 SV=1	9	9	68.137	616	107.74	18.3	136180000
Q86YZ3	Q86YZ3	Hornerin	HRNR S100A18	sp|Q86YZ3|HORN_HUMAN Hornerin OS=Homo sapiens OX=9606 GN=HRNR PE=1 SV=2	10	10	282.39	2850	148.11	11.6	127820000
Q9BSV4;Q86VG2;A0A384N5Z8;A0A8Q3WMA7;P23246;Q6PIX2;H0Y9K7	Q9BSV4	SFPQ protein	SFPQ	tr|Q9BSV4|Q9BSV4_HUMAN SFPQ protein (Fragment) OS=Homo sapiens OX=9606 GN=SFPQ PE=2 SV=2;tr|Q86VG2|Q86VG2_HUMAN Splicing factor proline/glutamine-rich (Polypyrimidine tract binding protein associated) OS=Homo sapiens OX=9606 GN=SFPQ PE=2 SV=1;tr|A0A384N5Z8	8	8	68.63	634	67.918	17	124140000
C9J0D1;A0A494C189;Q71UI9;P0C0S5;C9J386	C9J0D1	Histone H2A	H2AZ2	tr|C9J0D1|C9J0D1_HUMAN Histone H2A OS=Homo sapiens OX=9606 GN=H2AZ2 PE=1 SV=1;tr|A0A494C189|A0A494C189_HUMAN Histone H2A OS=Homo sapiens OX=9606 GN=H2AZ1 PE=1 SV=1;sp|Q71UI9|H2AV_HUMAN Histone H2A.V OS=Homo sapiens OX=9606 GN=H2AZ2 PE=1 SV=3;sp|P0C0S5|H2AZ	3	1	13.163	122	50.542	21.3	122710000
B2R4M6;P06702	B2R4M6	Protein S100 (S100 calcium-binding protein)		tr|B2R4M6|B2R4M6_HUMAN Protein S100 OS=Homo sapiens OX=9606 PE=2 SV=1;sp|P06702|S10A9_HUMAN Protein S100-A9 OS=Homo sapiens OX=9606 GN=S100A9 PE=1 SV=1	4	4	13.21	114	66.385	44.7	122080000
P67809;Q6PKI6;Q7KZ24;H0Y449;A0JLU4;Q2VIK8;C9J5V9;B2RCC2;A0A384MDP4;Q9Y2T7	P67809	Y-box-binding protein 1 (YB-1) (CCAAT-binding transcription factor I subunit A) (CBF-A) (DNA-binding protein B) (DBPB) (Enhancer factor I subunit A) (EFI-A) (Nuclease-sensitive element-binding protein 1) (Y-box transcription factor)	YBX1 NSEP1 YB1	sp|P67809|YBOX1_HUMAN Y-box-binding protein 1 OS=Homo sapiens OX=9606 GN=YBX1 PE=1 SV=3;tr|Q6PKI6|Q6PKI6_HUMAN YBX1 protein (Fragment) OS=Homo sapiens OX=9606 GN=YBX1 PE=2 SV=1;tr|Q7KZ24|Q7KZ24_HUMAN Nuclease sensitive element binding protein-1 OS=Homo sap	9	7	35.924	324	319.56	39.5	120250000
A0A384MQX1;A0A6Q8PFJ0;P02545;Q5I6Y5;A0A6Q8PHQ9;A0A804HL68;W8QEH3;Q8N519;Q3BDU5;A0A6Q8PF80;Q5TCI8;A0A6Q8PGH0;A0A6Q8PFM1;A0A6Q8PF59;W5X314;B4DFR3;A0A6Q8PFF5	A0A384MQX1	Epididymis secretory sperm binding protein		tr|A0A384MQX1|A0A384MQX1_HUMAN Epididymis secretory sperm binding protein OS=Homo sapiens OX=9606 PE=2 SV=1;tr|A0A6Q8PFJ0|A0A6Q8PFJ0_HUMAN Lamin A/C OS=Homo sapiens OX=9606 GN=LMNA PE=1 SV=1;sp|P02545|LMNA_HUMAN Prelamin-A/C OS=Homo sapiens OX=9606 GN=LMNA	18	18	74.139	664	177.99	31.9	116660000
A0A087X2D0;B2R6F3;P84103	A0A087X2D0	Serine and arginine rich splicing factor 3	SRSF3	tr|A0A087X2D0|A0A087X2D0_HUMAN Serine and arginine rich splicing factor 3 OS=Homo sapiens OX=9606 GN=SRSF3 PE=1 SV=1;tr|B2R6F3|B2R6F3_HUMAN Epididymis secretory sperm binding protein OS=Homo sapiens OX=9606 GN=SFRS3 PE=2 SV=1;sp|P84103|SRSF3_HUMAN Serine/a	3	2	10.32	95	34.454	31.6	116530000
Q6FHZ4;P56470;M0QZ93;B4DJR1;B4DKK5	Q6FHZ4	Galectin	LGALS4 hCG_20525	tr|Q6FHZ4|Q6FHZ4_HUMAN Galectin OS=Homo sapiens OX=9606 GN=LGALS4 PE=2 SV=1;sp|P56470|LEG4_HUMAN Galectin-4 OS=Homo sapiens OX=9606 GN=LGALS4 PE=1 SV=1;tr|M0QZ93|M0QZ93_HUMAN Galectin (Fragment) OS=Homo sapiens OX=9606 GN=LGALS4 PE=1 SV=1	3	3	35.941	323	43.484	9.9	111110000
B4E0X8;B4DWL1;A0A1Z1G4M2;A0A384MDX9;E9PEB5;B4DT31;A0A994J3Q8;C9JSZ1;Q96AE4;Q59FU3;Q6PJY1	B4E0X8	cDNA FLJ61021, highly similar to Far upstream element-binding protein 1		tr|B4E0X8|B4E0X8_HUMAN cDNA FLJ61021, highly similar to Far upstream element-binding protein 1 OS=Homo sapiens OX=9606 PE=2 SV=1;tr|B4DWL1|B4DWL1_HUMAN cDNA FLJ59240, highly similar to Far upstream element-binding protein 1 OS=Homo sapiens OX=9606 PE=2 SV=	7	6	66.231	629	40.467	12.2	103430000
Q96I24;A0A8V8TNQ2;A0A494C1K6	Q96I24	Far upstream element-binding protein 3 (FUSE-binding protein 3)	FUBP3 FBP3	sp|Q96I24|FUBP3_HUMAN Far upstream element-binding protein 3 OS=Homo sapiens OX=9606 GN=FUBP3 PE=1 SV=2	10	9	61.64	572	66.919	26.2	102630000
Q9H834;Q5T9A4;A0A5K1VW56;Q8N3E6;Q96T67;Q5T2N8;Q9NVI7	Q9H834	cDNA FLJ13966 fis, clone Y79AA1001394, weakly similar to CELL DIVISION PROTEIN FTSH HOMOLOG		tr|Q9H834|Q9H834_HUMAN cDNA FLJ13966 fis, clone Y79AA1001394, weakly similar to CELL DIVISION PROTEIN FTSH HOMOLOG OS=Homo sapiens OX=9606 PE=2 SV=1;sp|Q5T9A4|ATD3B_HUMAN ATPase family AAA domain-containing protein 3B OS=Homo sapiens OX=9606 GN=ATAD3B PE=1	1	1	53.519	480	11.877	1.5	100710000
B4DJI1;V9HWB9;P00338;F5GYU2;F5GXY2;F5GXH2;F5H8H6;F5GXC7;F5GWW2;F5GXU1;F5GZQ4;F5H5J4;F5H6W8;F5H5G7;F5H155;A8MW50;Q96L19;G3XAP5;A0A3B3IS95;F5H245;G9BCY8;G9BCY7;D6NKH9;A0A140VKA7;Q5U077;A0A5F9ZHM4;Q6ZMR3;P07864;P07195	B4DJI1	L-lactate dehydrogenase (EC 1.1.1.27)		tr|B4DJI1|B4DJI1_HUMAN L-lactate dehydrogenase OS=Homo sapiens OX=9606 PE=2 SV=1;tr|V9HWB9|V9HWB9_HUMAN L-lactate dehydrogenase OS=Homo sapiens OX=9606 GN=HEL-S-133P PE=2 SV=1;sp|P00338|LDHA_HUMAN L-lactate dehydrogenase A chain OS=Homo sapiens OX=9606 GN=	7	7	33.593	305	58.089	27.9	94272000
Q6NVC0;P05141;Q6I9V5;Q59EI9;P12236;A0A0S2Z359;V9GYG0;A8K787;A0A0S2Z3H3;P12235;Q9H0C2;Q59EP7	Q6NVC0	ADP/ATP translocase (ADP,ATP carrier protein)	SLC25A5	tr|Q6NVC0|Q6NVC0_HUMAN ADP/ATP translocase (Fragment) OS=Homo sapiens OX=9606 GN=SLC25A5 PE=2 SV=1;sp|P05141|ADT2_HUMAN ADP/ATP translocase 2 OS=Homo sapiens OX=9606 GN=SLC25A5 PE=1 SV=7;tr|Q6I9V5|Q6I9V5_HUMAN ADP/ATP translocase OS=Homo sapiens OX=9606 GN	5	5	35.293	323	31.545	15.2	83124000
Q5QPL9;A8K4T9;Q53GL6;Q9UKM9;Q5QPM0;Q5QPM1;Q5QPM2;B4DSJ1	Q5QPL9	RALY heterogeneous nuclear ribonucleoprotein	RALY	tr|Q5QPL9|Q5QPL9_HUMAN RALY heterogeneous nuclear ribonucleoprotein (Fragment) OS=Homo sapiens OX=9606 GN=RALY PE=1 SV=1;tr|A8K4T9|A8K4T9_HUMAN cDNA FLJ77421, highly similar to Homo sapiens autoantigen p542 mRNA OS=Homo sapiens OX=9606 PE=2 SV=1;tr|Q53GL6|	7	7	24.665	237	41.403	27.8	77721000
Q13151	Q13151	Heterogeneous nuclear ribonucleoprotein A0 (hnRNP A0)	HNRNPA0 HNRPA0	sp|Q13151|ROA0_HUMAN Heterogeneous nuclear ribonucleoprotein A0 OS=Homo sapiens OX=9606 GN=HNRNPA0 PE=1 SV=1	6	6	30.84	305	82.512	28.5	75374000
M0QXB0;V9GZ56;Q9Y4Z0	M0QXB0	U6 snRNA-associated Sm-like protein LSm4	LSM4	tr|M0QXB0|M0QXB0_HUMAN U6 snRNA-associated Sm-like protein LSm4 OS=Homo sapiens OX=9606 GN=LSM4 PE=1 SV=1;tr|V9GZ56|V9GZ56_HUMAN U6 snRNA-associated Sm-like protein LSm4 (Fragment) OS=Homo sapiens OX=9606 GN=LSM4 PE=1 SV=1;sp|Q9Y4Z0|LSM4_HUMAN U6 snRNA-ass	1	1	7.8299	69	6.465	10.1	71042000
P05109	P05109	Protein S100-A8 (Calgranulin-A) (Calprotectin L1L subunit) (Cystic fibrosis antigen) (CFAG) (Leukocyte L1 complex light chain) (Migration inhibitory factor-related protein 8) (MRP-8) (p8) (S100 calcium-binding protein A8) (Urinary stone protein band A)	S100A8 CAGA CFAG MRP8	sp|P05109|S10A8_HUMAN Protein S100-A8 OS=Homo sapiens OX=9606 GN=S100A8 PE=1 SV=1	3	3	10.834	93	23.655	24.7	66634000
B4E312;Q92804;A0A0J9YYE0;A0A0J9YXY8;A0A075B7C1	B4E312	cDNA FLJ53422, highly similar to TATA-binding protein-associated factor 2N		tr|B4E312|B4E312_HUMAN cDNA FLJ53422, highly similar to TATA-binding protein-associated factor 2N OS=Homo sapiens OX=9606 PE=2 SV=1;sp|Q92804|RBP56_HUMAN TATA-binding protein-associated factor 2N OS=Homo sapiens OX=9606 GN=TAF15 PE=1 SV=1;tr|A0A0J9YYE0|A0A	5	3	40.078	395	34.153	19.5	66036000
B4DTA2;A0A087WUK2;O14979;B4DGN3	B4DTA2	cDNA FLJ60148, highly similar to Homo sapiens heterogeneous nuclear ribonucleoprotein D-like (HNRPDL), transcript variant 2, mRNA		tr|B4DTA2|B4DTA2_HUMAN cDNA FLJ60148, highly similar to Homo sapiens heterogeneous nuclear ribonucleoprotein D-like (HNRPDL), transcript variant 2, mRNA OS=Homo sapiens OX=9606 PE=2 SV=1;tr|A0A087WUK2|A0A087WUK2_HUMAN Heterogeneous nuclear ribonucleoprotei	6	5	30.214	271	33.035	21	64002000
B3KT06;B3KPS3;A8JZY9;P68363;F8VRZ4;F8VS66;F8VQQ4;F8VVB9;F8VX09;F8VWV9;B4DN58;B4DDU2;P68366;F8VRK0;C9K0S6;Q6QMJ5;C9JDL2;C9JEV8;C9JQ00;A0A7P0Z4A1;C9JJQ8;F8W0F6;A6NHL2	B3KT06	Tubulin alpha chain		tr|B3KT06|B3KT06_HUMAN Tubulin alpha chain OS=Homo sapiens OX=9606 PE=2 SV=1;tr|B3KPS3|B3KPS3_HUMAN Tubulin alpha chain OS=Homo sapiens OX=9606 PE=2 SV=1;tr|A8JZY9|A8JZY9_HUMAN Tubulin alpha chain OS=Homo sapiens OX=9606 PE=2 SV=1;sp|P68363|TBA1B_HUMAN Tub	6	1	46.341	416	77.293	18.3	62757000
V9HW26;P25705;B4DGW3;K7EK77;K7ERX7;K7EQH4;K7EJP1;K7ENJ4;K7ESA0	V9HW26	ATP synthase subunit alpha	HEL-S-123m hCG_23783	tr|V9HW26|V9HW26_HUMAN ATP synthase subunit alpha OS=Homo sapiens OX=9606 GN=HEL-S-123m PE=1 SV=1;sp|P25705|ATPA_HUMAN ATP synthase subunit alpha, mitochondrial OS=Homo sapiens OX=9606 GN=ATP5F1A PE=1 SV=1;tr|B4DGW3|B4DGW3_HUMAN cDNA FLJ54625, highly simil	8	8	59.75	553	54.623	17	57581000
P81605	P81605	Dermcidin (EC 3.4.-.-) (Preproteolysin) [Cleaved into: Survival-promoting peptide; DCD-1]	DCD AIDD DSEP	sp|P81605|DCD_HUMAN Dermcidin OS=Homo sapiens OX=9606 GN=DCD PE=1 SV=2	3	3	11.284	110	21.947	22.7	57478000
H0YAF8;J3KPE3;E9KL35;P63244;H0Y8W2;D6RHH4;H0YAM7;D6RFX4;B4DVD2;D6R9Z1;D6R9L0;D6RFZ9;D6RAC2;D6RF23;H0Y8R5;D6RAU2;E9PD14;D6RBD0;D6REE5;H0Y9P0;B4E0C3;D6RHJ5	H0YAF8	Small ribosomal subunit protein RACK1 (Guanine nucleotide-binding protein subunit beta-2-like 1)	RACK1	tr|H0YAF8|H0YAF8_HUMAN Small ribosomal subunit protein RACK1 (Fragment) OS=Homo sapiens OX=9606 GN=RACK1 PE=1 SV=1;tr|J3KPE3|J3KPE3_HUMAN Small ribosomal subunit protein RACK1 OS=Homo sapiens OX=9606 GN=RACK1 PE=1 SV=1;tr|E9KL35|E9KL35_HUMAN Small ribosoma	6	6	21.934	198	55.957	37.4	56966000
Q4VB24;B2R984;A3R0T8;A3R0T7;P16403;P10412;P16402;A1L407;P22492;Q02539;P16401	Q4VB24	Histone cluster 1, H1e	HIST1H1E	tr|Q4VB24|Q4VB24_HUMAN Histone cluster 1, H1e OS=Homo sapiens OX=9606 GN=HIST1H1E PE=2 SV=1;tr|B2R984|B2R984_HUMAN cDNA, FLJ94268, highly similar to Homo sapiens histone 1, H1e (HIST1H1E), mRNA OS=Homo sapiens OX=9606 PE=2 SV=1;tr|A3R0T8|A3R0T8_HUMAN Histo	5	5	21.893	219	30.537	19.6	56181000
A0A7P0Z497;V9HWC6;P23284;A0A7P0TB45;A0A7P0T7U3	A0A7P0Z497	Peptidyl-prolyl cis-trans isomerase (PPIase) (EC 5.2.1.8)	PPIB	tr|A0A7P0Z497|A0A7P0Z497_HUMAN Peptidyl-prolyl cis-trans isomerase OS=Homo sapiens OX=9606 GN=PPIB PE=1 SV=1;tr|V9HWC6|V9HWC6_HUMAN Peptidyl-prolyl cis-trans isomerase OS=Homo sapiens OX=9606 GN=HEL-S-39 PE=2 SV=1;sp|P23284|PPIB_HUMAN Peptidyl-prolyl cis-t	5	5	20.21	181	40.151	26	55609000
Q2HIY3;Q1WWL6;E5RI87;Q86XS8	Q2HIY3	RNF130 protein (cDNA, FLJ93572, Homo sapiens goliath protein (GP), mRNA)	RNF130	tr|Q2HIY3|Q2HIY3_HUMAN RNF130 protein OS=Homo sapiens OX=9606 GN=RNF130 PE=2 SV=1;tr|Q1WWL6|Q1WWL6_HUMAN RNF130 protein (Fragment) OS=Homo sapiens OX=9606 GN=RNF130 PE=2 SV=1;tr|E5RI87|E5RI87_HUMAN Ring finger protein 130 OS=Homo sapiens OX=9606 GN=RNF130	1	1	30.81	276	6.0808	6.2	55063000
A0A7I2V2R3;A0A7I2V5D8;A0A7I2V402;A0A7I2V4J6;A0A384NL63;P51991;B4E3E6;B4DDB6;A0A7I2V4G0;B4E036;Q65ZQ3	A0A7I2V2R3	Heterogeneous nuclear ribonucleoprotein A3	HNRNPA3	tr|A0A7I2V2R3|A0A7I2V2R3_HUMAN Heterogeneous nuclear ribonucleoprotein A3 OS=Homo sapiens OX=9606 GN=HNRNPA3 PE=1 SV=1;tr|A0A7I2V5D8|A0A7I2V5D8_HUMAN Heterogeneous nuclear ribonucleoprotein A3 OS=Homo sapiens OX=9606 GN=HNRNPA3 PE=1 SV=1;tr|A0A7I2V402|A0A7	7	7	35.411	331	46.434	21.5	51043000
A8K9U6;Q7Z2W4;A0A514C937;C9J6P4;A0A7P0T8C6;Q05DV5	A8K9U6	cDNA FLJ76121, highly similar to Homo sapiens zinc finger CCCH-type, antiviral 1 (ZC3HAV1), transcript variant 1, mRNA		tr|A8K9U6|A8K9U6_HUMAN cDNA FLJ76121, highly similar to Homo sapiens zinc finger CCCH-type, antiviral 1 (ZC3HAV1), transcript variant 1, mRNA OS=Homo sapiens OX=9606 PE=2 SV=1;sp|Q7Z2W4|ZCCHV_HUMAN Zinc finger CCCH-type antiviral protein 1 OS=Homo sapiens	7	7	101.46	902	63.269	11.4	49297000
B4DRD7;H3BRU6;F8VZX2;A0A384N6B9;Q15366;F8VXH9;B4DLC0;F8W0G4;F8W1G6;F8VRH0;J3QT27;Q5MJP6;E9PFP8;P57721;H3BND9;H3BSS4	B4DRD7	cDNA FLJ54752, highly similar to Poly(rC)-binding protein 2		tr|B4DRD7|B4DRD7_HUMAN cDNA FLJ54752, highly similar to Poly(rC)-binding protein 2 OS=Homo sapiens OX=9606 PE=2 SV=1;tr|H3BRU6|H3BRU6_HUMAN Poly(rC) binding protein 2 (Fragment) OS=Homo sapiens OX=9606 GN=PCBP2 PE=1 SV=1;tr|F8VZX2|F8VZX2_HUMAN Poly(rC) bin	4	3	29.737	282	29.634	18.4	45154000
A0A994J6V2;Q96BA7;A0A1W2PP35;B3KX72;B4DLR3;A0A1W2PPS1;Q00839;Q5RI18;A0A1X7SBS1;A0A1W2PRZ7;A0A1W2PQ74;Q7Z4Q5;A0A1W2PQL0;A0A1W2PP34;A0A1W2PPL4;A0A1W2PPH7;A0A1W2PQD4;A0A1W2PPE9;A0A1W2PRI6;A0A1W2PP22	A0A994J6V2	Heterogeneous nuclear ribonucleoprotein U	HNRNPU	tr|A0A994J6V2|A0A994J6V2_HUMAN Heterogeneous nuclear ribonucleoprotein U (Fragment) OS=Homo sapiens OX=9606 GN=HNRNPU PE=1 SV=1;tr|Q96BA7|Q96BA7_HUMAN HNRPU protein OS=Homo sapiens OX=9606 PE=2 SV=1;tr|A0A1W2PP35|A0A1W2PP35_HUMAN Heterogeneous nuclear ribo	5	5	74.166	665	65.999	11.3	43950000
A0A7I2V4J2;A8K525;A0A0S2Z4Z9;A0A7I2V5Y7;A0A7I2V535;Q15233;A0A7I2V4N2;A0A7I2V464;A0A7I2V4K9;A0A7P0MRW0;C9JYS8;C9IZL7;H7C367;A0A0S2Z4E7;C9J4X2;A0A7I2YQK8	A0A7I2V4J2	Non-POU domain containing octamer binding	NONO	tr|A0A7I2V4J2|A0A7I2V4J2_HUMAN Non-POU domain containing octamer binding OS=Homo sapiens OX=9606 GN=NONO PE=1 SV=1;tr|A8K525|A8K525_HUMAN cDNA FLJ76817, highly similar to Homo sapiens non-POU domain containing, octamer-binding (NONO), mRNA OS=Homo sapiens	6	6	53.818	468	74.788	15	43795000
B5BU25;P26368;K7ELP8	B5BU25	Splicing factor U2AF subunit (U2 snRNP auxiliary factor large subunit)	U2AF2	tr|B5BU25|B5BU25_HUMAN Splicing factor U2AF subunit OS=Homo sapiens OX=9606 GN=U2AF2 PE=2 SV=1;sp|P26368|U2AF2_HUMAN Splicing factor U2AF 65 kDa subunit OS=Homo sapiens OX=9606 GN=U2AF2 PE=1 SV=4	3	3	53.136	471	20.129	8.3	43014000
M0R1V7;J3QS39;Q49A90;J3QTR3;F5H6Q2;Q3MIH3;F5GYU3;F5H2Z3;A0A248RGE3;F5H265;Q5UGI3;B4DV12;F5H388;Q5RKT7;B2RDW1;F5H747;F5GXK7;J3QKN0;Q5U5U6;Q5PY61;Q9UFQ0;Q96C32;Q96MH4;L8B4I8;L8B196;Q96H31;L8B4R0;A8K674;L8B4Z6;L8B4M0;L8B4J3;Q66K58;Q59EM9;P62987;P62979;P0CG47;P0CG48;J3QSA3;F5GZ39;M0R1M6;M0R2S1;Q8WYN9	M0R1V7	Ubiquitin A-52 residue ribosomal protein fusion product 1	UBA52	tr|M0R1V7|M0R1V7_HUMAN Ubiquitin A-52 residue ribosomal protein fusion product 1 (Fragment) OS=Homo sapiens OX=9606 GN=UBA52 PE=1 SV=1;tr|J3QS39|J3QS39_HUMAN Ubiquitin B (Fragment) OS=Homo sapiens OX=9606 GN=UBB PE=1 SV=1;tr|Q49A90|Q49A90_HUMAN RPS27A prot	3	3	7.1321	63	49.88	60.3	42434000
A0A0S2Z4Z0;Q96PK6;Q59GV2;A0A0A6YYI9;A0A0S2Z5V2;F8WDX3;A0A0A0MSL8;A0A0S2Z567;B8ZZ74;B4DNG4	A0A0S2Z4Z0	RNA binding motif protein 14 isoform 1	RBM14	tr|A0A0S2Z4Z0|A0A0S2Z4Z0_HUMAN RNA binding motif protein 14 isoform 1 (Fragment) OS=Homo sapiens OX=9606 GN=RBM14 PE=2 SV=1;sp|Q96PK6|RBM14_HUMAN RNA-binding protein 14 OS=Homo sapiens OX=9606 GN=RBM14 PE=1 SV=2;tr|Q59GV2|Q59GV2_HUMAN RNA binding motif pro	4	4	69.491	669	46.164	7.8	38440000
A0A0G2JLI4;B4DNG2;B4DN41;J3KTA4;B5BUE6;P17844;A0A7I2V5F5;Q7Z2V5;A0A7I2V507;A0A7I2V2S0;Q59E92;J3KRZ1;J3QRQ7	A0A0G2JLI4	Probable ATP-dependent RNA helicase DDX5 (DEAD box protein 5)	DDX5	tr|A0A0G2JLI4|A0A0G2JLI4_HUMAN Probable ATP-dependent RNA helicase DDX5 OS=Homo sapiens OX=9606 GN=DDX5 PE=1 SV=2;tr|B4DNG2|B4DNG2_HUMAN Probable ATP-dependent RNA helicase DDX5 OS=Homo sapiens OX=9606 PE=2 SV=1;tr|B4DN41|B4DN41_HUMAN Probable ATP-dependen	8	4	57.162	509	47.168	18.5	36403000
Q2TSD2;A8K5C4;Q01085;O15187;C9JTN7;F8W8I6;Q59G98;P31483;B4E0E5;E7ETC0;E5RGV5;B4DHS3;Q59G49;Q49AS9;A6NKZ9;F8WE16;E7ETJ9;H7BY49	Q2TSD2	Aging-associated gene 7 protein		tr|Q2TSD2|Q2TSD2_HUMAN Aging-associated gene 7 protein OS=Homo sapiens OX=9606 PE=2 SV=1;tr|A8K5C4|A8K5C4_HUMAN cDNA FLJ76290, highly similar to Homo sapiens TIA1 cytotoxic granule-associated RNA bindingprotein-like 1 (TIAL1), transcript variant 1, mRNA OS	4	4	41.462	374	23.55	11.8	35429000
B4DMA2;B4DGL0;P08238;Q6PK50;Q2VPJ6;Q8TBA7;K9JA46;P07900;Q86U12;Q9H6X9;A8K3W9;Q96HX7;O75322;Q58FF7;O14942;G3V2J8;B4DTA5;Q86SX1;Q14568;Q58FF8;Q58FF6	B4DMA2	cDNA FLJ54023, highly similar to Heat shock protein HSP 90-beta		tr|B4DMA2|B4DMA2_HUMAN cDNA FLJ54023, highly similar to Heat shock protein HSP 90-beta OS=Homo sapiens OX=9606 PE=2 SV=1;tr|B4DGL0|B4DGL0_HUMAN cDNA FLJ53619, highly similar to Heat shock protein HSP 90-beta OS=Homo sapiens OX=9606 PE=2 SV=1;sp|P08238|HS90	6	5	79.194	686	36.095	11.4	34070000
Q05CK9;Q59GL1;A0A7I2V4Z0;A0A7I2YQN2;B2R8Z8;O60506;A0A7I2V5Q6;B7Z645;A0A7I2V2F2;A0A7I2V346;A0A7I2V309;A0A7I2YQV8;A0A7I2V4J0;F6UXX1;B7Z213	Q05CK9	SYNCRIP protein	SYNCRIP	tr|Q05CK9|Q05CK9_HUMAN SYNCRIP protein (Fragment) OS=Homo sapiens OX=9606 GN=SYNCRIP PE=2 SV=1;tr|Q59GL1|Q59GL1_HUMAN Synaptotagmin binding, cytoplasmic RNA interacting protein variant (Fragment) OS=Homo sapiens OX=9606 PE=2 SV=1;tr|A0A7I2V4Z0|A0A7I2V4Z0_H	5	3	50.65	453	95.659	11.7	33869000
Q96BS4;P22087;M0R0P1;M0R299;M0QXL5;M0R2Q4;B4DLD4;M0R2U2;M0R1H0;M0R2B0;A6NHQ2	Q96BS4	FBL protein	FBL	tr|Q96BS4|Q96BS4_HUMAN FBL protein (Fragment) OS=Homo sapiens OX=9606 GN=FBL PE=2 SV=2;sp|P22087|FBRL_HUMAN rRNA 2-O-methyltransferase fibrillarin OS=Homo sapiens OX=9606 GN=FBL PE=1 SV=2;tr|M0R0P1|M0R0P1_HUMAN Fibrillarin (Fragment) OS=Homo sapiens OX=96	4	4	28.449	260	31.673	21.9	33636000
A0A804HL02;A0A804HJ31;A0A804HK37;A0A804HJ24;A0A804HKE8;A0A140VK29;A0A804HLJ9;Q9HCC0;A0A804HJL2;A0A804HJ84;A0A804HJC1;A0A804HKH3;B3KR24;A0A804HJW2;A0A0D9SFE9;D6R9R1;A0A804HJW5;D6RDF7;A0A804HIH3;A0A0S2Z5R4;A0A804HHS4;D6RD67;A0A0G2JM88	A0A804HL02	methylcrotonoyl-CoA carboxylase (EC 6.4.1.4) (3-methylcrotonyl-CoA carboxylase 2) (3-methylcrotonyl-CoA carboxylase non-biotin-containing subunit) (3-methylcrotonyl-CoA:carbon dioxide ligase subunit beta)	MCCC2	tr|A0A804HL02|A0A804HL02_HUMAN methylcrotonoyl-CoA carboxylase OS=Homo sapiens OX=9606 GN=MCCC2 PE=1 SV=1;tr|A0A804HJ31|A0A804HJ31_HUMAN methylcrotonoyl-CoA carboxylase OS=Homo sapiens OX=9606 GN=MCCC2 PE=1 SV=1;tr|A0A804HK37|A0A804HK37_HUMAN Methylcrotony	4	4	43.301	394	81.005	12.9	31404000
B2R4C5;P61626;F8VV32;A0A0B4J259	B2R4C5	C-type lysozyme (Lysozyme (EC 3.2.1.17)) (Lysozyme (Renal amyloidosis), isoform CRA_a) (Lysozyme F1) (cDNA, FLJ92040, Homo sapiens lysozyme (renal amyloidosis) (LYZ), mRNA)	LYZ LYZF1 hCG_24462	tr|B2R4C5|B2R4C5_HUMAN C-type lysozyme OS=Homo sapiens OX=9606 GN=LYZ PE=2 SV=1;sp|P61626|LYSC_HUMAN Lysozyme C OS=Homo sapiens OX=9606 GN=LYZ PE=1 SV=1;tr|F8VV32|F8VV32_HUMAN Lysozyme OS=Homo sapiens OX=9606 GN=LYZ PE=1 SV=1;tr|A0A0B4J259|A0A0B4J259_HUMAN	3	3	16.537	148	55.277	18.9	31346000
F8W930;Q9Y6M1;B4DKT5	F8W930	Insulin like growth factor 2 mRNA binding protein 2	IGF2BP2	tr|F8W930|F8W930_HUMAN Insulin like growth factor 2 mRNA binding protein 2 OS=Homo sapiens OX=9606 GN=IGF2BP2 PE=1 SV=1;sp|Q9Y6M1|IF2B2_HUMAN Insulin-like growth factor 2 mRNA-binding protein 2 OS=Homo sapiens OX=9606 GN=IGF2BP2 PE=1 SV=2;tr|B4DKT5|B4DKT5_	7	5	66.785	605	66.61	15.5	30405000
B4DH16;G5E9X5;B4DHW5;E9PG35;E9PHF7;A0A0S2Z693;Q96RQ3;Q68D27;B7ZAW3	B4DH16	cDNA FLJ54709, highly similar to Methylcrotonoyl-CoA carboxylase subunit alpha, mitochondrial		tr|B4DH16|B4DH16_HUMAN cDNA FLJ54709, highly similar to Methylcrotonoyl-CoA carboxylase subunit alpha, mitochondrial OS=Homo sapiens OX=9606 PE=2 SV=1;tr|G5E9X5|G5E9X5_HUMAN Methylcrotonoyl-Coenzyme A carboxylase 1 (Alpha), isoform CRA_a OS=Homo sapiens OX	4	4	47.506	426	52.985	13.4	29526000
Q70T18;Q59H57;B4DR70;A8K4H1;Q8TBR3;Q6IBQ5;H3BPE7;Q13344;P35637	Q70T18	BBF2H7/FUS protein		tr|Q70T18|Q70T18_HUMAN BBF2H7/FUS protein (Fragment) OS=Homo sapiens OX=9606 PE=2 SV=1;tr|Q59H57|Q59H57_HUMAN Fusion (Involved in t(12;16) in malignant liposarcoma) isoform a variant (Fragment) OS=Homo sapiens OX=9606 PE=2 SV=1;tr|B4DR70|B4DR70_HUMAN cDNA	4	2	16.107	157	19.001	21	29130000
B4DUY6;B2RA94;A0A669KB13;Q7Z5L7	B4DUY6	cDNA FLJ54652, highly similar to Homo sapiens podocan (PODN), mRNA		tr|B4DUY6|B4DUY6_HUMAN cDNA FLJ54652, highly similar to Homo sapiens podocan (PODN), mRNA OS=Homo sapiens OX=9606 PE=2 SV=1;tr|B2RA94|B2RA94_HUMAN cDNA, FLJ94779 OS=Homo sapiens OX=9606 PE=2 SV=1;tr|A0A669KB13|A0A669KB13_HUMAN Podocan OS=Homo sapiens OX=96	1	1	40.671	360	6.1642	1.9	28779000
P15924;Q4LE79;B4E2A0;B4DKX6;G1UI31;B4DWT7	P15924	Desmoplakin (DP) (250/210 kDa paraneoplastic pemphigus antigen)	DSP	sp|P15924|DESP_HUMAN Desmoplakin OS=Homo sapiens OX=9606 GN=DSP PE=1 SV=3;tr|Q4LE79|Q4LE79_HUMAN DSP variant protein (Fragment) OS=Homo sapiens OX=9606 GN=DSP variant protein PE=2 SV=1;tr|B4E2A0|B4E2A0_HUMAN cDNA FLJ61543, highly similar to Desmoplakin OS=	7	7	331.77	2871	50.278	2.6	28413000
Q5TCQ9	Q5TCQ9	Membrane-associated guanylate kinase, WW and PDZ domain-containing protein 3 (Membrane-associated guanylate kinase inverted 3) (MAGI-3)	MAGI3 KIAA1634	sp|Q5TCQ9|MAGI3_HUMAN Membrane-associated guanylate kinase, WW and PDZ domain-containing protein 3 OS=Homo sapiens OX=9606 GN=MAGI3 PE=1 SV=3	1	1	162.95	1481	5.8951	0.7	28314000
Q96IR1;Q53HV1;B2R491;P62701;C9JEH7;A4FU11;Q496E4;P22090;B7Z1M6;Q53HI6;Q8TD47	Q96IR1	RPS4X protein	RPS4X	tr|Q96IR1|Q96IR1_HUMAN RPS4X protein (Fragment) OS=Homo sapiens OX=9606 GN=RPS4X PE=2 SV=2;tr|Q53HV1|Q53HV1_HUMAN Ribosomal protein S4, X-linked X isoform variant (Fragment) OS=Homo sapiens OX=9606 PE=2 SV=1;tr|B2R491|B2R491_HUMAN 40S ribosomal protein S4	4	4	27.259	243	37.437	15.2	27212000
Q0QF37;Q75MT9;Q6FHZ0;A0A024R4K3;P40926;G3XAL0;B3KTM1	Q0QF37	Malate dehydrogenase (EC 1.1.1.37)	MDH2	tr|Q0QF37|Q0QF37_HUMAN Malate dehydrogenase (Fragment) OS=Homo sapiens OX=9606 GN=MDH2 PE=2 SV=1;tr|Q75MT9|Q75MT9_HUMAN Malate dehydrogenase (Fragment) OS=Homo sapiens OX=9606 GN=MDH2 PE=3 SV=1;tr|Q6FHZ0|Q6FHZ0_HUMAN Malate dehydrogenase OS=Homo sapiens OX	5	5	31.969	305	34.182	22	27122000
V9HWB8;A0A8V8TNX9;P14618;A0A8V8TMM5;H3BTN5;A0A804F6T5;A0A804F729;H3BT25;H3BUW1;H3BTJ2;H3BQ34;B4DNK4;B4DRT3;Q8WUW7;A0A4D6DDG8;Q9UKK4;Q9UK31;H3BU13;Q504U3;B4DPM0;Q16716;A0A977JB91;Q16715;P30613	V9HWB8	Pyruvate kinase (EC 2.7.1.40)	HEL-S-30	tr|V9HWB8|V9HWB8_HUMAN Pyruvate kinase OS=Homo sapiens OX=9606 GN=HEL-S-30 PE=1 SV=1;tr|A0A8V8TNX9|A0A8V8TNX9_HUMAN Pyruvate kinase OS=Homo sapiens OX=9606 GN=PKM PE=1 SV=1;sp|P14618|KPYM_HUMAN Pyruvate kinase PKM OS=Homo sapiens OX=9606 GN=PKM PE=1 SV=4;t	4	4	57.936	531	33.462	10.9	26434000
B7ZAF0;Q5JP53;Q6LC01;A0A384NYT8;Q5SU16;B4DY90;P07437;B4DMJ5;B4DMU8;Q9BV28;B2R6L0;A0A384MEE3;B2RBD5;A0A0B4J269;Q9BVA1;Q13885;Q13509;Q53G92;G3V5W4;G3V2R8;G3V3R4;G3V2N6;A5D907;A5D906	B7ZAF0	Tubulin beta chain		tr|B7ZAF0|B7ZAF0_HUMAN Tubulin beta chain OS=Homo sapiens OX=9606 PE=2 SV=1;tr|Q5JP53|Q5JP53_HUMAN Tubulin beta chain OS=Homo sapiens OX=9606 GN=TUBB PE=1 SV=1;tr|Q6LC01|Q6LC01_HUMAN Tubulin beta chain (Fragment) OS=Homo sapiens OX=9606 PE=2 SV=1;tr|A0A384	6	1	46.566	415	44.613	16.6	24766000
Q53HF2;B3KTV0;E9PKE3;V9HW22;P11142;E9PN89;B4E1Q1;Q96IS6;Q53GZ6;E9PNE6;A0A384MDT7;P54652;E9PI65;B4DTX2;A8K7Q2;E9PQQ4;E9PQK7;E9PK54;E9PLF4;B3KUS2;A4D111	Q53HF2	Heat shock 70kDa protein 8 isoform 2 variant		tr|Q53HF2|Q53HF2_HUMAN Heat shock 70kDa protein 8 isoform 2 variant (Fragment) OS=Homo sapiens OX=9606 PE=1 SV=1;tr|B3KTV0|B3KTV0_HUMAN cDNA FLJ38781 fis, clone LIVER2000216, highly similar to HEAT SHOCK COGNATE 71 kDa PROTEIN OS=Homo sapiens OX=9606 PE=2	5	4	53.499	493	39.035	11.4	24553000
B4DUR8;B3KX11;Q2TU64;Q59H77;P49368;Q5SZX6	B4DUR8	T-complex protein 1 subunit gamma	CCT3	tr|B4DUR8|B4DUR8_HUMAN T-complex protein 1 subunit gamma OS=Homo sapiens OX=9606 GN=CCT3 PE=1 SV=1;tr|B3KX11|B3KX11_HUMAN T-complex protein 1 subunit gamma OS=Homo sapiens OX=9606 PE=2 SV=1;tr|Q2TU64|Q2TU64_HUMAN T-complex protein 1 subunit gamma OS=Homo s	4	4	55.674	500	32.251	8.8	24083000
B5MC59;A4D105;P35244	B5MC59	Replication protein A3 (Replication protein A3, 14kDa, isoform CRA_a)	RPA3 hCG_17407	tr|B5MC59|B5MC59_HUMAN Replication protein A3 OS=Homo sapiens OX=9606 GN=RPA3 PE=1 SV=1;tr|A4D105|A4D105_HUMAN Replication protein A3, 14kDa OS=Homo sapiens OX=9606 GN=RPA3 PE=2 SV=1;sp|P35244|RFA3_HUMAN Replication protein A 14 kDa subunit OS=Homo sapiens	3	3	9.1703	82	20.544	46.3	23672000
P42285;B4E3M6;A8K6I4;H0YAC4;H0Y8U3	P42285	Exosome RNA helicase MTR4 (EC 3.6.4.13) (ATP-dependent RNA helicase DOB1) (ATP-dependent RNA helicase SKIV2L2) (Superkiller viralicidic activity 2-like 2) (TRAMP-like complex helicase)	MTREX DOB1 KIAA0052 MTR4 SKIV2L2	sp|P42285|MTREX_HUMAN Exosome RNA helicase MTR4 OS=Homo sapiens OX=9606 GN=MTREX PE=1 SV=3;tr|B4E3M6|B4E3M6_HUMAN cDNA FLJ55446, highly similar to Superkiller viralicidic activity 2-like 2 OS=Homo sapiens OX=9606 PE=2 SV=1;tr|A8K6I4|A8K6I4_HUMAN cDNA FLJ76	6	6	117.8	1042	41.698	7.4	23236000
A0A0S2Z487;P14923;A0A0S2Z495;Q7KZ86;A0A2R8Y6G0;A0A2R8Y804;B4DSW9;A0A2R8Y543;A0A2R8Y5C3;B4DL06;A0A2R8Y750;A0A2R8Y5Z1;B4DGU4;A0A2R8YCH5;A0A2R8Y7Z0;B5BU28;A0A2R8Y5A3;P35222	A0A0S2Z487	Junction plakoglobin isoform 1	JUP	tr|A0A0S2Z487|A0A0S2Z487_HUMAN Junction plakoglobin isoform 1 (Fragment) OS=Homo sapiens OX=9606 GN=JUP PE=2 SV=1;sp|P14923|PLAK_HUMAN Junction plakoglobin OS=Homo sapiens OX=9606 GN=JUP PE=1 SV=3;tr|A0A0S2Z495|A0A0S2Z495_HUMAN Junction plakoglobin isoform	6	4	81.744	745	43.83	11	20554000
A0A384P5V3;M0R0C6;Q92945;B4DV73;M0R0I5;M0QYH3;M0QXW7	A0A384P5V3	Epididymis secretory sperm binding protein		tr|A0A384P5V3|A0A384P5V3_HUMAN Epididymis secretory sperm binding protein OS=Homo sapiens OX=9606 PE=2 SV=1;tr|M0R0C6|M0R0C6_HUMAN KH-type splicing regulatory protein OS=Homo sapiens OX=9606 GN=KHSRP PE=1 SV=2;sp|Q92945|FUBP2_HUMAN Far upstream element-bin	5	4	72.896	710	27.791	8.6	20200000
A0A0K0K1K1;O14556	A0A0K0K1K1	Glyceraldehyde-3-phosphate dehydrogenase (EC 1.2.1.12)	HEL-S-278	tr|A0A0K0K1K1|A0A0K0K1K1_HUMAN Glyceraldehyde-3-phosphate dehydrogenase OS=Homo sapiens OX=9606 GN=HEL-S-278 PE=2 SV=1;sp|O14556|G3PT_HUMAN Glyceraldehyde-3-phosphate dehydrogenase, testis-specific OS=Homo sapiens OX=9606 GN=GAPDHS PE=1 SV=2	2	1	44.501	408	6.6837	4.4	20120000
F8VUA6;Q0QEW2;G3V203;H0YHA7;J3QQ67;Q07020;F8VYV2;B4DDY5;A0A075B7A0	F8VUA6	Ribosomal protein L18	RPL18	tr|F8VUA6|F8VUA6_HUMAN Ribosomal protein L18 (Fragment) OS=Homo sapiens OX=9606 GN=RPL18 PE=1 SV=1;tr|Q0QEW2|Q0QEW2_HUMAN Ribosomal protein L18 (Fragment) OS=Homo sapiens OX=9606 GN=RPL18 PE=2 SV=1;tr|G3V203|G3V203_HUMAN Ribosomal protein L18 OS=Homo sapie	3	3	14.529	130	23.889	28.5	20009000
A0A0C4DGI3;B3KTN4;B4DJV2;O75390;H0YIC4;Q0QEL2;F8W642;F8VZK9;F8VX07;F8VRP1;F8VX68;F8VPF9;F8VPA1;F8VTT8;F8W1S4;F8W4S1;H0YH82;B7Z1E1	A0A0C4DGI3	Citrate synthase	CS	tr|A0A0C4DGI3|A0A0C4DGI3_HUMAN Citrate synthase OS=Homo sapiens OX=9606 GN=CS PE=1 SV=1;tr|B3KTN4|B3KTN4_HUMAN Citrate synthase OS=Homo sapiens OX=9606 PE=2 SV=1;tr|B4DJV2|B4DJV2_HUMAN Citrate synthase OS=Homo sapiens OX=9606 GN=CS PE=1 SV=1;sp|O75390|CISY	3	3	44.703	400	18.849	9.5	19216000
Q02413	Q02413	Desmoglein-1 (Cadherin family member 4) (Desmosomal glycoprotein 1) (DG1) (DGI) (Pemphigus foliaceus antigen)	DSG1 CDHF4	sp|Q02413|DSG1_HUMAN Desmoglein-1 OS=Homo sapiens OX=9606 GN=DSG1 PE=1 SV=2	5	5	113.75	1049	59.233	7.2	18743000
B0ZBD0;Q8WVX7;P39019;M0R2L9;M0QYF7;M0R140;A0A075B6E2	B0ZBD0	Small ribosomal subunit protein eS19 (40S ribosomal protein S19)	RPS19 hCG_1995572	tr|B0ZBD0|B0ZBD0_HUMAN Small ribosomal subunit protein eS19 OS=Homo sapiens OX=9606 GN=RPS19 PE=2 SV=1;tr|Q8WVX7|Q8WVX7_HUMAN Small ribosomal subunit protein eS19 (Fragment) OS=Homo sapiens OX=9606 PE=2 SV=1;sp|P39019|RS19_HUMAN Small ribosomal subunit pro	3	3	16.06	145	19.555	22.1	18096000
Q53SS8;Q15365;F8VTZ0	Q53SS8	Epididymis secretory protein Li 85 (Poly(RC) binding protein 1) (Uncharacterized protein PCBP1) (cDNA, FLJ94964, highly similar to Homo sapiens poly(rC) binding protein 1 (PCBP1), mRNA)	PCBP1 HEL-S-85 hCG_1776997	tr|Q53SS8|Q53SS8_HUMAN Epididymis secretory protein Li 85 OS=Homo sapiens OX=9606 GN=PCBP1 PE=2 SV=1;sp|Q15365|PCBP1_HUMAN Poly(rC)-binding protein 1 OS=Homo sapiens OX=9606 GN=PCBP1 PE=1 SV=2	4	3	37.497	356	17.805	13.8	17770000
P98179	P98179	RNA-binding protein 3 (RNA-binding motif protein 3) (RNPL)	RBM3 RNPL	sp|P98179|RBM3_HUMAN RNA-binding protein 3 OS=Homo sapiens OX=9606 GN=RBM3 PE=1 SV=1	2	2	17.17	157	14.51	21	17731000
M0QX76;M0R1M5;M0R3H0;M0R210;P62249;Q6IPX4	M0QX76	Ribosomal protein S16	RPS16	tr|M0QX76|M0QX76_HUMAN Ribosomal protein S16 (Fragment) OS=Homo sapiens OX=9606 GN=RPS16 PE=1 SV=1;tr|M0R1M5|M0R1M5_HUMAN Ribosomal protein S16 (Fragment) OS=Homo sapiens OX=9606 GN=RPS16 PE=1 SV=1;tr|M0R3H0|M0R3H0_HUMAN Ribosomal protein S16 OS=Homo sapie	2	2	5.5575	50	11.248	44	16999000
P31025;Q5VSP4	P31025	Lipocalin-1 (Tear lipocalin) (Tlc) (Tear prealbumin) (TP) (von Ebner gland protein) (VEG protein)	LCN1 VEGP	sp|P31025|LCN1_HUMAN Lipocalin-1 OS=Homo sapiens OX=9606 GN=LCN1 PE=1 SV=1	2	2	19.25	176	37.589	12.5	16888000
Q53G83;P23396;F2Z2S8;H0YF32;H0YCJ7;Q9NQS8;E9PPU1;H0YEU2;E9PL09;E9PQ96;E9PSF4;E9PJH4;E9PK82;A7E2S3	Q53G83	Small ribosomal subunit protein uS3 (EC 4.2.99.18) (40S ribosomal protein S3)		tr|Q53G83|Q53G83_HUMAN Small ribosomal subunit protein uS3 (Fragment) OS=Homo sapiens OX=9606 PE=2 SV=1;sp|P23396|RS3_HUMAN Small ribosomal subunit protein uS3 OS=Homo sapiens OX=9606 GN=RPS3 PE=1 SV=2;tr|F2Z2S8|F2Z2S8_HUMAN Ribosomal protein S3 OS=Homo sa	2	2	26.689	243	18.03	10.3	16667000
B3KX15;J3QL05;J3KP15;Q6NXQ0;Q8N220;B3KVY2;B3KUF7;Q8NAK9;B3KUY1;Q53FN0;Q01130;Q9BRL6;A4D2F7;A4D2F6	B3KX15	cDNA FLJ44468 fis, clone UTERU2026025, moderately similar to SPLICING FACTOR, ARGININE/SERINE-RICH 2		tr|B3KX15|B3KX15_HUMAN cDNA FLJ44468 fis, clone UTERU2026025, moderately similar to SPLICING FACTOR, ARGININE/SERINE-RICH 2 OS=Homo sapiens OX=9606 PE=2 SV=1;tr|J3QL05|J3QL05_HUMAN Serine and arginine rich splicing factor 2 (Fragment) OS=Homo sapiens OX=96	2	2	13.814	122	11.332	12.3	16536000
Q5JR95;Q5JR94;P62241;Q9BS10	Q5JR95	Small ribosomal subunit protein eS8 (40S ribosomal protein S8)	RPS8	tr|Q5JR95|Q5JR95_HUMAN Small ribosomal subunit protein eS8 OS=Homo sapiens OX=9606 GN=RPS8 PE=1 SV=1;tr|Q5JR94|Q5JR94_HUMAN 40S ribosomal protein S8 OS=Homo sapiens OX=9606 GN=RPS8 PE=2 SV=1;sp|P62241|RS8_HUMAN Small ribosomal subunit protein eS8 OS=Homo s	3	3	21.879	188	61.6	19.1	15737000
Q0QEN7;V9HW31;P06576;H0YH81;F8W079;F8W0P7	Q0QEN7	ATP synthase subunit beta (EC 7.1.2.2)	ATP5B	tr|Q0QEN7|Q0QEN7_HUMAN ATP synthase subunit beta (Fragment) OS=Homo sapiens OX=9606 GN=ATP5B PE=2 SV=1;tr|V9HW31|V9HW31_HUMAN ATP synthase subunit beta OS=Homo sapiens OX=9606 GN=HEL-S-271 PE=1 SV=1;sp|P06576|ATPB_HUMAN ATP synthase subunit beta, mitochond	5	5	48.113	445	49.584	15.7	15302000
Q53XB4;P34096	Q53XB4	Epididymis secretory sperm binding protein (Full-length cDNA clone CS0DF032YM23 of Fetal brain of Homo sapiens (human)) (Full-length cDNA clone CS0DM007YH13 of Fetal liver of Homo sapiens (human)) (HCG2044782, isoform CRA_a) (Ribonuclease A B1) (cDNA FLJ35103 fis, clone PLACE6006549, highly similar to RIBONUCLEASE 4)	RAB1 hCG_2044782	tr|Q53XB4|Q53XB4_HUMAN Epididymis secretory sperm binding protein OS=Homo sapiens OX=9606 GN=RAB1 PE=2 SV=1;sp|P34096|RNAS4_HUMAN Ribonuclease 4 OS=Homo sapiens OX=9606 GN=RNASE4 PE=1 SV=3	2	2	16.84	147	14.762	16.3	15006000
H0YFC6;B5MDF5;J3KQE5;P62826;Q96QB7;Q0EFC9;F5H018	H0YFC6	RAN, member RAS oncogene family	RAN	tr|H0YFC6|H0YFC6_HUMAN RAN, member RAS oncogene family (Fragment) OS=Homo sapiens OX=9606 GN=RAN PE=1 SV=1;tr|B5MDF5|B5MDF5_HUMAN GTP-binding nuclear protein Ran OS=Homo sapiens OX=9606 GN=RAN PE=1 SV=1;tr|J3KQE5|J3KQE5_HUMAN GTP-binding nuclear protein Ra	2	2	11.568	103	11.888	18.4	14871000
E9PB61;Q86V81	E9PB61	Aly/REF export factor	ALYREF	tr|E9PB61|E9PB61_HUMAN Aly/REF export factor OS=Homo sapiens OX=9606 GN=ALYREF PE=1 SV=1;sp|Q86V81|THOC4_HUMAN THO complex subunit 4 OS=Homo sapiens OX=9606 GN=ALYREF PE=1 SV=3	1	1	27.557	264	5.876	4.2	14266000
A0A384ME17;P49411;H3BNU3	A0A384ME17	Elongation factor Tu	TUFM hCG_1747191	tr|A0A384ME17|A0A384ME17_HUMAN Elongation factor Tu OS=Homo sapiens OX=9606 GN=TUFM PE=1 SV=1;sp|P49411|EFTU_HUMAN Elongation factor Tu, mitochondrial OS=Homo sapiens OX=9606 GN=TUFM PE=1 SV=3	4	4	49.874	455	32.569	11.2	14147000
A0A994J4L7;A0A024R7L5;Q92900;A0A8A5YPS5;A0A8A5YNF9;A0A8A5YNG5;A0A8A5YQV3;A0A994J597;A0A8A5YP91;A0A994J773;A0A8A5YP40;A0A059XG67;A0A059XBJ1;A0A059XAL2;A0A059XAJ5;A0A059X4U2	A0A994J4L7	UPF1 RNA helicase and ATPase	UPF1	tr|A0A994J4L7|A0A994J4L7_HUMAN UPF1 RNA helicase and ATPase OS=Homo sapiens OX=9606 GN=UPF1 PE=1 SV=1;tr|A0A024R7L5|A0A024R7L5_HUMAN UPF1 OS=Homo sapiens OX=9606 GN=UPF1 PE=2 SV=1;sp|Q92900|RENT1_HUMAN Regulator of nonsense transcripts 1 OS=Homo sapiens OX	5	5	122.47	1113	29.598	5.4	13727000
Q5D862	Q5D862	Filaggrin-2 (FLG-2) (Intermediate filament-associated and psoriasis-susceptibility protein) (Ifapsoriasin)	FLG2 IFPS	sp|Q5D862|FILA2_HUMAN Filaggrin-2 OS=Homo sapiens OX=9606 GN=FLG2 PE=1 SV=1	2	2	248.07	2391	14.97	1	13715000
A0A2R8Y811;P62263;E5RH77	A0A2R8Y811	Ribosomal protein S14	RPS14	tr|A0A2R8Y811|A0A2R8Y811_HUMAN Ribosomal protein S14 (Fragment) OS=Homo sapiens OX=9606 GN=RPS14 PE=1 SV=1;sp|P62263|RS14_HUMAN Small ribosomal subunit protein uS11 OS=Homo sapiens OX=9606 GN=RPS14 PE=1 SV=3;tr|E5RH77|E5RH77_HUMAN Ribosomal protein S14 OS=	2	2	16.159	150	15.231	16	13467000
B5BU08;Q01081	B5BU08	U2 small nuclear RNA auxillary factor 1 isoform a	U2AF1	tr|B5BU08|B5BU08_HUMAN U2 small nuclear RNA auxillary factor 1 isoform a OS=Homo sapiens OX=9606 GN=U2AF1 PE=2 SV=1;sp|Q01081|U2AF1_HUMAN Splicing factor U2AF 35 kDa subunit OS=Homo sapiens OX=9606 GN=U2AF1 PE=1 SV=3	1	1	27.873	240	9.9504	5.4	13442000
A8MUD9;O95036;P18124	A8MUD9	Ribosomal protein L7	RPL7	tr|A8MUD9|A8MUD9_HUMAN Ribosomal protein L7 OS=Homo sapiens OX=9606 GN=RPL7 PE=1 SV=1;tr|O95036|O95036_HUMAN Similar to 60S ribosomal protein L7; similar to P18124 (PID:d133021) OS=Homo sapiens OX=9606 GN=WUGSC:H_RG054D04.1 PE=3 SV=1;sp|P18124|RL7_HUMAN La	2	2	24.433	208	19.436	12	13171000
A0A8E9ZT92;A0A6Q8PFE7;A0A6Q8PF43;A0A6Q8PHJ6;A0A6Q8PHA6;A0A6Q8PH65;A0A6Q8PGY2;A0A6Q8PFK8;V9HW43;A0A6Q8PGK1;P04792	A0A8E9ZT92	Putative heat shock protein family B member 1 isoform	HSPB1	tr|A0A8E9ZT92|A0A8E9ZT92_HUMAN Putative heat shock protein family B member 1 isoform OS=Homo sapiens OX=9606 GN=HSPB1 PE=2 SV=1;tr|A0A6Q8PFE7|A0A6Q8PFE7_HUMAN Heat shock protein family B (small) member 1 OS=Homo sapiens OX=9606 GN=HSPB1 PE=1 SV=1;tr|A0A6Q8	1	1	7.3781	63	6.6429	15.9	12579000
H0YDJ3;B4DZQ5;Q13523	H0YDJ3	Serine/threonine-protein kinase PRP4 homolog (EC 2.7.11.1) (PRP4 pre-mRNA-processing factor 4 homolog)	PRPF4B	tr|H0YDJ3|H0YDJ3_HUMAN Serine/threonine-protein kinase PRP4 homolog (Fragment) OS=Homo sapiens OX=9606 GN=PRPF4B PE=1 SV=1;tr|B4DZQ5|B4DZQ5_HUMAN Serine/threonine-protein kinase PRP4 homolog OS=Homo sapiens OX=9606 PE=2 SV=1;sp|Q13523|PRP4B_HUMAN Serine/th	1	1	68.4	587	6.3943	2	12002000
A0A096LNZ9;A0A096LPJ4;P05161	A0A096LNZ9	ISG15 ubiquitin like modifier	ISG15	tr|A0A096LNZ9|A0A096LNZ9_HUMAN ISG15 ubiquitin like modifier (Fragment) OS=Homo sapiens OX=9606 GN=ISG15 PE=1 SV=6;tr|A0A096LPJ4|A0A096LPJ4_HUMAN ISG15 ubiquitin like modifier OS=Homo sapiens OX=9606 GN=ISG15 PE=1 SV=1;sp|P05161|ISG15_HUMAN Ubiquitin-like	2	2	15.562	143	12.027	15.4	11862000
Q96GD7;P16989;Q59EB5;A0A0D9SEI8	Q96GD7	CSDA protein		tr|Q96GD7|Q96GD7_HUMAN CSDA protein OS=Homo sapiens OX=9606 PE=2 SV=1;sp|P16989|YBOX3_HUMAN Y-box-binding protein 3 OS=Homo sapiens OX=9606 GN=YBX3 PE=1 SV=4;tr|Q59EB5|Q59EB5_HUMAN CSDA protein variant (Fragment) OS=Homo sapiens OX=9606 PE=2 SV=1	4	2	31.931	303	26.012	20.1	11862000
E9PJD9;Q9BQQ5;E9PLL6;Q6NZ52;P46776;E9PLX7	E9PJD9	Large ribosomal subunit protein uL15 (60S ribosomal protein L27a)	RPL27A	tr|E9PJD9|E9PJD9_HUMAN Large ribosomal subunit protein uL15 OS=Homo sapiens OX=9606 GN=RPL27A PE=1 SV=1;tr|Q9BQQ5|Q9BQQ5_HUMAN Ribosomal protein L27a OS=Homo sapiens OX=9606 GN=L27a PE=4 SV=1;tr|E9PLL6|E9PLL6_HUMAN Ribosomal protein L27a OS=Homo sapiens OX	2	2	10.127	91	17.199	25.3	11739000
A0A0U1RQH7;H0Y4X3;B7Z4L7;Q6N037;G3XAC6;B4DRA0;B4DLM0;B3KWX7;Q68DD9;B4E1M7;A0A384NQ03;Q14498;A0A0U1RQW2;Q5QP23;Q7Z3L0;Q6MZY7	A0A0U1RQH7	RNA binding motif protein 39	RBM39	tr|A0A0U1RQH7|A0A0U1RQH7_HUMAN RNA binding motif protein 39 (Fragment) OS=Homo sapiens OX=9606 GN=RBM39 PE=1 SV=1;tr|H0Y4X3|H0Y4X3_HUMAN RNA binding motif protein 39 (Fragment) OS=Homo sapiens OX=9606 GN=RBM39 PE=1 SV=8;tr|B7Z4L7|B7Z4L7_HUMAN cDNA FLJ59035	2	2	26.698	245	25.2	13.1	11662000
E9PP36;E9PKZ0;E9PKU4;P62917	E9PP36	Large ribosomal subunit protein uL2 (60S ribosomal protein L8)	RPL8	tr|E9PP36|E9PP36_HUMAN Large ribosomal subunit protein uL2 OS=Homo sapiens OX=9606 GN=RPL8 PE=1 SV=1;tr|E9PKZ0|E9PKZ0_HUMAN Large ribosomal subunit protein uL2 (Fragment) OS=Homo sapiens OX=9606 GN=RPL8 PE=1 SV=1;tr|E9PKU4|E9PKU4_HUMAN Large ribosomal subu	1	1	16.18	148	6.5566	7.4	11361000
Q9HB00;Q08554	Q9HB00	Desmocollin 1, isoform CRA_b (Desmocollin 1b)	DSC1 hCG_25474	tr|Q9HB00|Q9HB00_HUMAN Desmocollin 1, isoform CRA_b OS=Homo sapiens OX=9606 GN=DSC1 PE=4 SV=1;sp|Q08554|DSC1_HUMAN Desmocollin-1 OS=Homo sapiens OX=9606 GN=DSC1 PE=1 SV=2	1	1	93.834	840	9.2828	1.8	10971000
A0A345Z977	A0A345Z977	Cryopyrin, NACHT, LRR and PYD domains-containing protein 3	NLRP3	tr|A0A345Z977|A0A345Z977_HUMAN Cryopyrin, NACHT, LRR and PYD domains-containing protein 3 (Fragment) OS=Homo sapiens OX=9606 GN=NLRP3 PE=4 SV=1	1	1	23.08	197	5.9246	5.6	10842000
A0A2I7N9Y9;J3KSR8;B7Z570;J3KTL2;Q07955;Q59FA2;A8K1L8	A0A2I7N9Y9	Serine and arginine rich splicing factor 1 transcript variant 5	SRSF1	tr|A0A2I7N9Y9|A0A2I7N9Y9_HUMAN Serine and arginine rich splicing factor 1 transcript variant 5 (Fragment) OS=Homo sapiens OX=9606 GN=SRSF1 PE=2 SV=1;tr|J3KSR8|J3KSR8_HUMAN Serine/arginine-rich splicing factor 1 (Fragment) OS=Homo sapiens OX=9606 GN=SRSF1 P	1	1	13.336	114	18.184	10.5	10822000
A0A0A0MRQ5;A0A0A0MSI0;B2R4P2;A0A384NPQ2;Q06830;B4DF70;V9HW12;P32119	A0A0A0MRQ5	Peroxiredoxin 1	PRDX1	tr|A0A0A0MRQ5|A0A0A0MRQ5_HUMAN Peroxiredoxin 1 OS=Homo sapiens OX=9606 GN=PRDX1 PE=1 SV=1;tr|A0A0A0MSI0|A0A0A0MSI0_HUMAN Peroxiredoxin-1 (Fragment) OS=Homo sapiens OX=9606 GN=PRDX1 PE=1 SV=1;tr|B2R4P2|B2R4P2_HUMAN cDNA, FLJ92164, highly similar to Homo sap	2	2	10.676	97	11.927	21.6	10789000
D7RXV9	D7RXV9	DING protein p38		tr|D7RXV9|D7RXV9_HUMAN DING protein p38 OS=Homo sapiens OX=9606 PE=3 SV=1	1	1	36.897	364	6.0223	3.3	10549000
Q53FC7;B3KSM6;B2R6X5;A0A384NKX5;P17066;B4DFN9;B4DI39;B4DWK5;A8K5I0;A0A1U9X7W4;A0A0G2JIW1;Q59EJ3;P48741;P0DMV9;P0DMV8;E9PN25;E9PPY6;Q9UQC1;B4DNV4;B4E1T6;B4DNX1;B4DXY3;B4DVU9;B4E1S9;B4DNT8;B4DHP5;Q53FA3;B2RCQ9;A0A1U9X7X9;A0A1U9X7X4;A0A1U9X7W7;B4DI54;P34931	Q53FC7	Heat shock 70kDa protein 6 (HSP70B') variant		tr|Q53FC7|Q53FC7_HUMAN Heat shock 70kDa protein 6 (HSP70B) variant (Fragment) OS=Homo sapiens OX=9606 PE=1 SV=1;tr|B3KSM6|B3KSM6_HUMAN cDNA FLJ36606 fis, clone TRACH2015654, highly similar to HEAT SHOCK 70 kDa PROTEIN 6 OS=Homo sapiens OX=9606 PE=2 SV=1;t	3	2	71.003	643	13.859	6.2	10133000
B4DKM5;A0A0A0MR02;A0A024QZT0;P45880	B4DKM5	cDNA FLJ60120, highly similar to Voltage-dependent anion-selective channel protein 2 (cDNA, FLJ78818, highly similar to Voltage-dependent anion-selective channel protein 2)		tr|B4DKM5|B4DKM5_HUMAN cDNA FLJ60120, highly similar to Voltage-dependent anion-selective channel protein 2 OS=Homo sapiens OX=9606 PE=2 SV=1;tr|A0A0A0MR02|A0A0A0MR02_HUMAN Voltage dependent anion channel 2 (Fragment) OS=Homo sapiens OX=9606 GN=VDAC2 PE=1	2	2	27.478	255	13.715	11.8	10114000
B2R7E8;P15927;B4DL94;Q5TEJ0;B4DUL2;Q5TEJ7;B4DQD9	B2R7E8	cDNA, FLJ93412, highly similar to Homo sapiens replication protein A2, 32kDa (RPA2), mRNA		tr|B2R7E8|B2R7E8_HUMAN cDNA, FLJ93412, highly similar to Homo sapiens replication protein A2, 32kDa (RPA2), mRNA OS=Homo sapiens OX=9606 PE=2 SV=1;sp|P15927|RFA2_HUMAN Replication protein A 32 kDa subunit OS=Homo sapiens OX=9606 GN=RPA2 PE=1 SV=1;tr|B4DL94	1	1	29.263	270	19.861	8.1	10049000
Q15717	Q15717	ELAV-like protein 1 (Hu-antigen R) (HuR)	ELAVL1 HUR	sp|Q15717|ELAV1_HUMAN ELAV-like protein 1 OS=Homo sapiens OX=9606 GN=ELAVL1 PE=1 SV=2	1	1	36.091	326	6.6974	3.4	10028000
A0A7P0Z4F5;A0A7P0TAC0;A0A7P0T9W6;A0A7P0Z4D0;A8KA84;A0A7P0T9J0;A0A7P0Z4F1;A0A7P0TAU8;Q9Y6K5;A0A7P0T7V2;A0A7P0T8S7;A0A7P0Z4Q3;A0A7P0TB72;A0A7P0T884;A0A7P0TA44;F8VWK9;A0A7P0TAT5;A0A7P0T9Z5;F8VS35;A0A7P0TA50;A0A7P0T8J8;A0A7P0TAV3;A0A7P0TAC8;A0A7P0TAS0;A0A7P0TB73	A0A7P0Z4F5	2'-5' oligoadenylate synthase (EC 2.7.7.84)	OAS3	tr|A0A7P0Z4F5|A0A7P0Z4F5_HUMAN 2-5 oligoadenylate synthase OS=Homo sapiens OX=9606 GN=OAS3 PE=1 SV=1;tr|A0A7P0TAC0|A0A7P0TAC0_HUMAN 2-5 oligoadenylate synthase OS=Homo sapiens OX=9606 GN=OAS3 PE=1 SV=1;tr|A0A7P0T9W6|A0A7P0T9W6_HUMAN 2-5 oligoadenylat	2	2	102.98	928	17.646	2.2	9730100
E5RI99;P62888;A0A0B4J213;E5RJH3;A0A0C4DH44	E5RI99	Large ribosomal subunit protein eL30 (60S ribosomal protein L30)	RPL30	tr|E5RI99|E5RI99_HUMAN Large ribosomal subunit protein eL30 (Fragment) OS=Homo sapiens OX=9606 GN=RPL30 PE=1 SV=1;sp|P62888|RL30_HUMAN Large ribosomal subunit protein eL30 OS=Homo sapiens OX=9606 GN=RPL30 PE=1 SV=2;tr|A0A0B4J213|A0A0B4J213_HUMAN Large ribo	2	2	12.656	114	14.965	24.6	9719000
K7EJT5;K7EP65;K7EKS7;K7ELC4;K7EMH1;K7ERI7;Q7Z4W8;P35268	K7EJT5	Ribosomal protein L22	RPL22	tr|K7EJT5|K7EJT5_HUMAN Ribosomal protein L22 (Fragment) OS=Homo sapiens OX=9606 GN=RPL22 PE=1 SV=1;tr|K7EP65|K7EP65_HUMAN Ribosomal protein L22 (Fragment) OS=Homo sapiens OX=9606 GN=RPL22 PE=1 SV=1;tr|K7EKS7|K7EKS7_HUMAN 60S ribosomal protein L22 OS=Homo s	2	2	5.0827	47	11.856	51.1	9585800
F8WBB1	F8WBB1	Heat shock protein family D (Hsp60) member 1	HSPD1	tr|F8WBB1|F8WBB1_HUMAN Heat shock protein family D (Hsp60) member 1 OS=Homo sapiens OX=9606 GN=HSPD1 PE=1 SV=1	1	1	5.4904	48	5.8953	22.9	9241800
B2R5U1;B4E299;B3KU67;A0A140VK49;Q59FF0;Q7KZF4;H7C597;I6TRR8	B2R5U1	Staphylococcal nuclease domain-containing protein (EC 3.1.31.1)		tr|B2R5U1|B2R5U1_HUMAN Staphylococcal nuclease domain-containing protein OS=Homo sapiens OX=9606 PE=2 SV=1;tr|B4E299|B4E299_HUMAN Staphylococcal nuclease domain-containing protein OS=Homo sapiens OX=9606 PE=2 SV=1;tr|B3KU67|B3KU67_HUMAN Staphylococcal nucl	3	3	99.67	885	20.838	4.2	8801600
B0AZU4;A0A087WY36;A8MYJ1	B0AZU4	cDNA, FLJ79534, highly similar to Homo sapiens A kinase (PRKA) anchor protein 13 (AKAP13)		tr|B0AZU4|B0AZU4_HUMAN cDNA, FLJ79534, highly similar to Homo sapiens A kinase (PRKA) anchor protein 13 (AKAP13) (Fragment) OS=Homo sapiens OX=9606 PE=2 SV=1;tr|A0A087WY36|A0A087WY36_HUMAN A-kinase anchoring protein 13 (Fragment) OS=Homo sapiens OX=9606 GN	1	1	42.64	385	5.9577	2.9	8510900
F5H3X6;F5GY37;Q99623;B4DW05;A0A976LZI3;A0A7I2V5F0;J3KPX7;F5GWA7;F5H2D2;A0A3G2KQ93;F5H0C5	F5H3X6	Prohibitin	PHB2	tr|F5H3X6|F5H3X6_HUMAN Prohibitin (Fragment) OS=Homo sapiens OX=9606 GN=PHB2 PE=1 SV=3;tr|F5GY37|F5GY37_HUMAN Prohibitin OS=Homo sapiens OX=9606 GN=PHB2 PE=1 SV=1;sp|Q99623|PHB2_HUMAN Prohibitin-2 OS=Homo sapiens OX=9606 GN=PHB2 PE=1 SV=2;tr|B4DW05|B4DW05_	3	3	27.437	247	33.012	13.8	8496200
B4DMJ6;Q59GY2;P36578;H3BU31;H3BM89;B4DP82;H3BTP7;B4DFI6;B4DMJ2;Q53G74	B4DMJ6	Large ribosomal subunit protein uL4 (60S ribosomal protein L4)		tr|B4DMJ6|B4DMJ6_HUMAN Large ribosomal subunit protein uL4 OS=Homo sapiens OX=9606 PE=2 SV=1;tr|Q59GY2|Q59GY2_HUMAN Large ribosomal subunit protein uL4 (Fragment) OS=Homo sapiens OX=9606 PE=2 SV=1;sp|P36578|RL4_HUMAN Large ribosomal subunit protein uL4 OS=	3	3	46.012	414	18.842	9.4	8461500
A5D904;P46781;B5MCT8;C9JM19;B7Z732	A5D904	Small ribosomal subunit protein uS4	RPS9	tr|A5D904|A5D904_HUMAN Small ribosomal subunit protein uS4 (Fragment) OS=Homo sapiens OX=9606 GN=RPS9 PE=2 SV=1;sp|P46781|RS9_HUMAN Small ribosomal subunit protein uS4 OS=Homo sapiens OX=9606 GN=RPS9 PE=1 SV=3;tr|B5MCT8|B5MCT8_HUMAN Small ribosomal subunit	2	2	13.161	113	11.953	17.7	8313500
P62851	P62851	Small ribosomal subunit protein eS25 (40S ribosomal protein S25)	RPS25	sp|P62851|RS25_HUMAN Small ribosomal subunit protein eS25 OS=Homo sapiens OX=9606 GN=RPS25 PE=1 SV=1	2	2	13.742	125	11.591	15.2	8246700
K7EQ02;K7EQ55;K7EK33;A0A0S2Z569;Q5IRN2;Q96EP5	K7EQ02	DAZ associated protein 1	DAZAP1	tr|K7EQ02|K7EQ02_HUMAN DAZ associated protein 1 (Fragment) OS=Homo sapiens OX=9606 GN=DAZAP1 PE=1 SV=2;tr|K7EQ55|K7EQ55_HUMAN DAZ associated protein 1 OS=Homo sapiens OX=9606 GN=DAZAP1 PE=1 SV=2;tr|K7EK33|K7EK33_HUMAN DAZ associated protein 1 OS=Homo sapie	1	1	35.02	327	14.567	4.9	8075000
A0A7P0TAI0;A0A7P0TB36;V9HWB4;P11021;B4DEF7	A0A7P0TAI0	78 kDa glucose-regulated protein (Binding-immunoglobulin protein) (Heat shock protein 70 family protein 5) (Heat shock protein family A member 5) (Immunoglobulin heavy chain-binding protein)	HSPA5	tr|A0A7P0TAI0|A0A7P0TAI0_HUMAN 78 kDa glucose-regulated protein OS=Homo sapiens OX=9606 GN=HSPA5 PE=1 SV=1;tr|A0A7P0TB36|A0A7P0TB36_HUMAN 78 kDa glucose-regulated protein OS=Homo sapiens OX=9606 GN=HSPA5 PE=1 SV=1;tr|V9HWB4|V9HWB4_HUMAN 78 kDa glucose-regu	4	4	68.091	616	26.076	9.6	7778400
C9JXB8;A0A994J4A5;C9JNW5;V9HW01;P83731	C9JXB8	Ribosomal protein L24	RPL24	tr|C9JXB8|C9JXB8_HUMAN Ribosomal protein L24 OS=Homo sapiens OX=9606 GN=RPL24 PE=1 SV=1;tr|A0A994J4A5|A0A994J4A5_HUMAN Ribosomal protein L24 OS=Homo sapiens OX=9606 GN=RPL24 PE=1 SV=1;tr|C9JNW5|C9JNW5_HUMAN Ribosomal protein L24 OS=Homo sapiens OX=9606 GN=	2	2	14.369	121	12.336	17.4	7531900
Q59GM9;P11216;H0Y4Z6;B4DSD8	Q59GM9	Alpha-1,4 glucan phosphorylase (EC 2.4.1.1)		tr|Q59GM9|Q59GM9_HUMAN Alpha-1,4 glucan phosphorylase (Fragment) OS=Homo sapiens OX=9606 PE=2 SV=1;sp|P11216|PYGB_HUMAN Glycogen phosphorylase, brain form OS=Homo sapiens OX=9606 GN=PYGB PE=1 SV=5;tr|H0Y4Z6|H0Y4Z6_HUMAN Alpha-1,4 glucan phosphorylase (Frag	2	2	98.828	865	13.266	3.5	7480800
K7EMA7;B9EJE3;H7BY10;K7EJV9;K7ERT8;A8MUS3;P62750	K7EMA7	Ribosomal protein L23a	RPL23A	tr|K7EMA7|K7EMA7_HUMAN Ribosomal protein L23a OS=Homo sapiens OX=9606 GN=RPL23A PE=1 SV=1;tr|B9EJE3|B9EJE3_HUMAN 60S ribosomal protein L23A like OS=Homo sapiens OX=9606 GN=RPL23AL PE=2 SV=1;tr|H7BY10|H7BY10_HUMAN Ribosomal protein L23a (Fragment) OS=Homo s	1	1	7.9232	70	6.2571	18.6	7179100
D5FZW3;A0A2S1CVU8;E9M263;Q9BXA2;Q9UBV6;Q14484;A9YUX2;B5ANL9;Q9UP81;F8W6P5;Q4TZM4;Q9BWU5;Q8IZI0;Q8IUL9;Q6V0K9;Q52MT0;Q3LR79;Q0Z944;E9NGZ5;B3VL31;B3VL05;Q9BWV6;A0A2R8Y7R2;Q9GZL9;B3VL86;D9YZU5;C8C504;A0A481SHK9;Q14473;P68871;Q9UM85;Q9H1I6;J7LKS8;B3VL12;Q3L3Q5;O95408;A0A140KFU0;A0A2R3Z0D6;A0A515HFS3;A0A3G5AXY7;Q3Y9I8;Q14477;Q14476;E9PEW8;Q6J1Z7;Q670S4;Q4F786;D1MGQ0;B7UCU6;B2M1S8;A0A650ATW2;Q4TWB7;B3V…	D5FZW3	Beta globin		tr|D5FZW3|D5FZW3_HUMAN Beta globin (Fragment) OS=Homo sapiens OX=9606 PE=3 SV=1;tr|A0A2S1CVU8|A0A2S1CVU8_HUMAN Beta-globin (Fragment) OS=Homo sapiens OX=9606 GN=HBB PE=3 SV=1;tr|E9M263|E9M263_HUMAN Hemoglobin beta chain (Fragment) OS=Homo sapiens OX=9606 G	2	2	4.5502	41	12.972	56.1	7037700
J3QKZ9;B4E102;J3QLN6;B4E047;J3QR64;J3KS25;J3QL43;J3QS69;J3KT12;Q59F68;A8K7F6;A8K088;P60842;J3KS93;E7EMV8;Q86WD0;J3KSN7;E7EQG2;Q14240;Q59GT8;Q5JWW0;J3QQP0;E9PBH4;F8WE11;I3L3H2;P38919	J3QKZ9	ATP-dependent RNA helicase (EC 3.6.4.13)	EIF4A1	tr|J3QKZ9|J3QKZ9_HUMAN ATP-dependent RNA helicase (Fragment) OS=Homo sapiens OX=9606 GN=EIF4A1 PE=1 SV=8;tr|B4E102|B4E102_HUMAN ATP-dependent RNA helicase OS=Homo sapiens OX=9606 PE=2 SV=1;tr|J3QLN6|J3QLN6_HUMAN ATP-dependent RNA helicase (Fragment) OS=Hom	3	3	14.595	134	19.578	30.6	6965500
P11498;A0A494C101;A0A494C0T2;A0A494C016;E9PRE7;A0A494BZT5	P11498	Pyruvate carboxylase, mitochondrial (EC 6.4.1.1) (Pyruvic carboxylase) (PCB)	PC	sp|P11498|PYC_HUMAN Pyruvate carboxylase, mitochondrial OS=Homo sapiens OX=9606 GN=PC PE=1 SV=2;tr|A0A494C101|A0A494C101_HUMAN Pyruvate carboxylase (Fragment) OS=Homo sapiens OX=9606 GN=PC PE=1 SV=1;tr|A0A494C0T2|A0A494C0T2_HUMAN Pyruvate carboxylase OS=Ho	3	3	129.63	1178	40.907	3.9	6642500
E5RGH4;E5RGV0;E7EN40;D6RIU0;D6RBM0;H0YB39;B4DFK9;E9PCY7;A0A9L9PY23;A0A384MEJ3;A0A384MDT2;G8JLB6;P55795;P31943	E5RGH4	Heterogeneous nuclear ribonucleoprotein H1	HNRNPH1	tr|E5RGH4|E5RGH4_HUMAN Heterogeneous nuclear ribonucleoprotein H1 (Fragment) OS=Homo sapiens OX=9606 GN=HNRNPH1 PE=1 SV=1;tr|E5RGV0|E5RGV0_HUMAN Heterogeneous nuclear ribonucleoprotein H1 (Fragment) OS=Homo sapiens OX=9606 GN=HNRNPH1 PE=1 SV=1;tr|E7EN40|E7	1	1	11.181	100	19.584	17	6606500
F5H282;E7EQR6;P17987	F5H282	T-complex 1	TCP1	tr|F5H282|F5H282_HUMAN T-complex 1 OS=Homo sapiens OX=9606 GN=TCP1 PE=1 SV=1;tr|E7EQR6|E7EQR6_HUMAN T-complex 1 OS=Homo sapiens OX=9606 GN=TCP1 PE=1 SV=1;sp|P17987|TCPA_HUMAN T-complex protein 1 subunit alpha OS=Homo sapiens OX=9606 GN=TCP1 PE=1 SV=1	2	2	36.456	332	11.598	6.3	6574900
C9JD32;B9ZVP7;J3KT29;Q9BTQ7;P62829	C9JD32	Ribosomal protein L23	RPL23	tr|C9JD32|C9JD32_HUMAN Ribosomal protein L23 (Fragment) OS=Homo sapiens OX=9606 GN=RPL23 PE=1 SV=1;tr|B9ZVP7|B9ZVP7_HUMAN Ribosomal protein L23 OS=Homo sapiens OX=9606 GN=RPL23 PE=1 SV=1;tr|J3KT29|J3KT29_HUMAN Large ribosomal subunit protein uL14 OS=Homo s	1	1	9.6694	91	12.919	22	6513200
B3KML9;Q8N6N5;Q8IZ29;Q8IWP6;P68371;Q9BUU9;B4E052;Q5ST81;B4DE77;P04350;Q96HX0;Q96B85;B4DXZ5;B4DJ43;B4DQN9;A4UCT2;Q6P602;Q1KSF8;B4DFH6;O43209;B7Z4N1;B4DNW1;Q9UGA2;A4UCU2;M0R0X0;M0QY85;M0QY37;M0QX14;A0A075B724;M0R042;M0R2D3;M0QZL7;M0QYM7;M0R278;G3V2A3;Q3ZCR3;B4E386;K7ESM5;B3KS31;B4DP54;A0A183YE00;Q2NKY5;Q3ZCM7;Q9BUF5	B3KML9	Tubulin delta chain (Delta-tubulin)		tr|B3KML9|B3KML9_HUMAN Tubulin delta chain OS=Homo sapiens OX=9606 PE=2 SV=1;tr|Q8N6N5|Q8N6N5_HUMAN Tubulin beta chain OS=Homo sapiens OX=9606 GN=TUBB2C PE=2 SV=1;tr|Q8IZ29|Q8IZ29_HUMAN Tubulin beta chain OS=Homo sapiens OX=9606 GN=TUBB2C PE=2 SV=1;tr|Q8IW	6	1	44.602	397	11.346	17.4	6412900
Q8TBK5;Q8N5Z7;B2R4K7;Q9HBB3;Q02878;F8VR69;F8VZ45;U3KQR5	Q8TBK5	60S ribosomal protein L6	RPL6	tr|Q8TBK5|Q8TBK5_HUMAN 60S ribosomal protein L6 OS=Homo sapiens OX=9606 GN=RPL6 PE=1 SV=1;tr|Q8N5Z7|Q8N5Z7_HUMAN 60S ribosomal protein L6 OS=Homo sapiens OX=9606 GN=RPL6 PE=1 SV=1;tr|B2R4K7|B2R4K7_HUMAN 60S ribosomal protein L6 OS=Homo sapiens OX=9606 PE=2	2	2	32.741	288	11.196	6.6	6329700
P31151;Q86SG5	P31151	Protein S100-A7 (Psoriasin) (S100 calcium-binding protein A7)	S100A7 PSOR1 S100A7C	sp|P31151|S10A7_HUMAN Protein S100-A7 OS=Homo sapiens OX=9606 GN=S100A7 PE=1 SV=4;sp|Q86SG5|S1A7A_HUMAN Protein S100-A7A OS=Homo sapiens OX=9606 GN=S100A7A PE=1 SV=3	2	2	11.471	101	11.854	22.8	6299600
Q8IWR8;J3QR09;J3KTE4;Q53G49;A0A7I2YQG2;P84098	Q8IWR8	Large ribosomal subunit protein eL19 (60S ribosomal protein L19)		tr|Q8IWR8|Q8IWR8_HUMAN Large ribosomal subunit protein eL19 (Fragment) OS=Homo sapiens OX=9606 PE=2 SV=1;tr|J3QR09|J3QR09_HUMAN Ribosomal protein L19 OS=Homo sapiens OX=9606 GN=RPL19 PE=1 SV=1;tr|J3KTE4|J3KTE4_HUMAN Ribosomal protein L19 OS=Homo sapiens OX	1	1	20.819	173	5.9235	5.2	6109900
I3L3P7;I3L246;B2R4W8;A8K7H3;H3BN98;P62244	I3L3P7	40S ribosomal protein S15a	RPS15A	tr|I3L3P7|I3L3P7_HUMAN 40S ribosomal protein S15a OS=Homo sapiens OX=9606 GN=RPS15A PE=1 SV=1;tr|I3L246|I3L246_HUMAN 40S ribosomal protein S15a OS=Homo sapiens OX=9606 GN=RPS15A PE=1 SV=1;tr|B2R4W8|B2R4W8_HUMAN Small ribosomal subunit protein uS8 OS=Homo s	1	1	11.477	100	10.312	14	5938000
J3KMX5;P62277;E9PS50	J3KMX5	Small ribosomal subunit protein uS15 (40S ribosomal protein S13)	RPS13	tr|J3KMX5|J3KMX5_HUMAN Small ribosomal subunit protein uS15 OS=Homo sapiens OX=9606 GN=RPS13 PE=1 SV=1;sp|P62277|RS13_HUMAN Small ribosomal subunit protein uS15 OS=Homo sapiens OX=9606 GN=RPS13 PE=1 SV=2;tr|E9PS50|E9PS50_HUMAN Ribosomal protein S13 (Fragme	1	1	16.733	148	13.24	8.1	5917600
Q8IVF2	Q8IVF2	Protein AHNAK2	AHNAK2 C14orf78 KIAA2019	sp|Q8IVF2|AHNK2_HUMAN Protein AHNAK2 OS=Homo sapiens OX=9606 GN=AHNAK2 PE=1 SV=2	1	1	616.62	5795	6.0423	0.2	5890900
Q8NE22	Q8NE22	SET domain-containing protein 9 (EC 2.1.1.-)	SETD9 C5orf35	sp|Q8NE22|SETD9_HUMAN SET domain-containing protein 9 OS=Homo sapiens OX=9606 GN=SETD9 PE=2 SV=2	1	1	34.095	299	6.2019	5	5873500
A0A8Q3WLD1;A0A8Q3WLC8;A0A8Q3SJE8;A0A8Q3SIS9;A0A8Q3SIY6;O60832;A0A8V8TKY9;C9IYT0;A0A8Q3SIX2;A0A8Q3WLG7;A0A8Q3WLW8;A0A8Q3WLE4;U5UA77	A0A8Q3WLD1	Dyskerin pseudouridine synthase 1	DKC1	tr|A0A8Q3WLD1|A0A8Q3WLD1_HUMAN Dyskerin pseudouridine synthase 1 OS=Homo sapiens OX=9606 GN=DKC1 PE=1 SV=1;tr|A0A8Q3WLC8|A0A8Q3WLC8_HUMAN Dyskerin pseudouridine synthase 1 OS=Homo sapiens OX=9606 GN=DKC1 PE=1 SV=1;tr|A0A8Q3SJE8|A0A8Q3SJE8_HUMAN Dyskerin ps	3	3	54.3	485	20.02	7.2	5767700
Q5VVC8;Q08ES8;Q5VVD0;P62913	Q5VVC8	Large ribosomal subunit protein uL5 (60S ribosomal protein L11)	RPL11	tr|Q5VVC8|Q5VVC8_HUMAN Large ribosomal subunit protein uL5 OS=Homo sapiens OX=9606 GN=RPL11 PE=1 SV=2;tr|Q08ES8|Q08ES8_HUMAN Large ribosomal subunit protein uL5 OS=Homo sapiens OX=9606 PE=2 SV=1;tr|Q5VVD0|Q5VVD0_HUMAN Large ribosomal subunit protein uL5 OS	1	1	19.024	167	10.165	8.4	5715900
E9PR30;P62861	E9PR30	FAU ubiquitin like and ribosomal protein S30 fusion	FAU	tr|E9PR30|E9PR30_HUMAN FAU ubiquitin like and ribosomal protein S30 fusion OS=Homo sapiens OX=9606 GN=FAU PE=1 SV=1;sp|P62861|RS30_HUMAN Ubiquitin-like FUBI-ribosomal protein eS30 fusion protein OS=Homo sapiens OX=9606 GN=FAU PE=1 SV=2	1	1	10.905	98	6.2555	10.2	5678600
F8VVM2;Q8NCF7;Q53HC3;B2RE88;A0A024RBE8;A0A024RBH9;Q00325	F8VVM2	Solute carrier family 25 member 3 (Phosphate carrier protein, mitochondrial) (Phosphate transport protein)	SLC25A3	tr|F8VVM2|F8VVM2_HUMAN Solute carrier family 25 member 3 OS=Homo sapiens OX=9606 GN=SLC25A3 PE=1 SV=1;tr|Q8NCF7|Q8NCF7_HUMAN Solute carrier family 25 member 3 OS=Homo sapiens OX=9606 PE=2 SV=1;tr|Q53HC3|Q53HC3_HUMAN Solute carrier family 25 member 3 (Fragm	1	1	36.161	324	5.8605	3.7	5481800
V9HWN7;J3KPS3;P04075;H3BUH7;H3BPS8;H3BQN4;H3BR68;H3BMQ8;H3BR04;A0A0M4FNU3	V9HWN7	Fructose-bisphosphate aldolase (EC 4.1.2.13)	HEL-S-87p	tr|V9HWN7|V9HWN7_HUMAN Fructose-bisphosphate aldolase OS=Homo sapiens OX=9606 GN=HEL-S-87p PE=2 SV=1;tr|J3KPS3|J3KPS3_HUMAN Fructose-bisphosphate aldolase OS=Homo sapiens OX=9606 GN=ALDOA PE=1 SV=1;sp|P04075|ALDOA_HUMAN Fructose-bisphosphate aldolase A OS=	1	1	39.42	364	20.476	3.8	5448300
H9ZYJ2;P10599	H9ZYJ2	Thioredoxin	TXN	tr|H9ZYJ2|H9ZYJ2_HUMAN Thioredoxin OS=Homo sapiens OX=9606 GN=TXN PE=2 SV=1;sp|P10599|THIO_HUMAN Thioredoxin OS=Homo sapiens OX=9606 GN=TXN PE=1 SV=3	1	1	11.737	105	9.1737	12.4	5429300
A0A140VK00;P25311;C9JEV0;A0JLQ0	A0A140VK00	Testicular tissue protein Li 227		tr|A0A140VK00|A0A140VK00_HUMAN Testicular tissue protein Li 227 OS=Homo sapiens OX=9606 PE=2 SV=1;sp|P25311|ZA2G_HUMAN Zinc-alpha-2-glycoprotein OS=Homo sapiens OX=9606 GN=AZGP1 PE=1 SV=2;tr|C9JEV0|C9JEV0_HUMAN Alpha-2-glycoprotein 1, zinc-binding OS=Homo	2	2	34.258	298	23.163	7.4	5274400
Q5S4N1;A0A2R8YDT5;A0A2R8Y7T2;A0A2R8Y5G6;F6S8Q4;A0A0D9SFB3;A0A2R8YF78;A0A2R8YCW1;A0A0D9SG12;A0A2R8YFR4;A0A2U3TZJ9;A0A2R8YFS5;B5BTY4;A0A2R8Y4A4;Q59GX6;A0A2R8Y774;A0A2R8Y645;A0A0D9SF53;O00571;B4E132;A0A2R8YDH3;O15523;A0A087WVZ1;A0A0J9YVQ7;B4E010;B4DLU5	Q5S4N1	DDX3X helicase		tr|Q5S4N1|Q5S4N1_HUMAN DDX3X helicase (Fragment) OS=Homo sapiens OX=9606 PE=2 SV=1;tr|A0A2R8YDT5|A0A2R8YDT5_HUMAN DEAD-box helicase 3 X-linked OS=Homo sapiens OX=9606 GN=DDX3X PE=1 SV=1;tr|A0A2R8Y7T2|A0A2R8Y7T2_HUMAN DEAD-box helicase 3 X-linked OS=Homo sa	4	3	40.187	362	17.005	12.2	5202300
A0A494C0J7;Q08188;B4DQ50	A0A494C0J7	Transglutaminase-like domain-containing protein		tr|A0A494C0J7|A0A494C0J7_HUMAN Transglutaminase-like domain-containing protein OS=Homo sapiens OX=9606 PE=3 SV=1;sp|Q08188|TGM3_HUMAN Protein-glutamine gamma-glutamyltransferase E OS=Homo sapiens OX=9606 GN=TGM3 PE=1 SV=4;tr|B4DQ50|B4DQ50_HUMAN cDNA FLJ568	1	1	78.856	712	17.017	1.5	4955300
Q5T7C4;B7Z965;Q59GW1;P09429;Q9NYD7;B3KQ05;A0A286R9D9;Q75MM1;B2RPK0	Q5T7C4	High mobility group box 1	HMGB1	tr|Q5T7C4|Q5T7C4_HUMAN High mobility group box 1 OS=Homo sapiens OX=9606 GN=HMGB1 PE=1 SV=1;tr|B7Z965|B7Z965_HUMAN cDNA FLJ56337, highly similar to High mobility group protein B1 OS=Homo sapiens OX=9606 PE=2 SV=1;tr|Q59GW1|Q59GW1_HUMAN High-mobility group	1	1	18.311	158	12.922	8.9	4940600
J3KPM9;A0A669KBI6;A0A8V8TN81;A0A669KB68;A0A669KB56;A0A669KBA4;A0A669KB53;P42224;A0A669KB52	J3KPM9	Signal transducer and activator of transcription	STAT1	tr|J3KPM9|J3KPM9_HUMAN Signal transducer and activator of transcription OS=Homo sapiens OX=9606 GN=STAT1 PE=1 SV=1;tr|A0A669KBI6|A0A669KBI6_HUMAN Signal transducer and activator of transcription OS=Homo sapiens OX=9606 GN=STAT1 PE=1 SV=1;tr|A0A8V8TN81|A0A8	2	2	83.359	714	31.367	3.6	4857200
P62269;A0A0G2JQH2;Q5GGW2	P62269	Small ribosomal subunit protein uS13 (40S ribosomal protein S18) (Ke-3) (Ke3)	RPS18 D6S218E	sp|P62269|RS18_HUMAN Small ribosomal subunit protein uS13 OS=Homo sapiens OX=9606 GN=RPS18 PE=1 SV=3;tr|A0A0G2JQH2|A0A0G2JQH2_HUMAN 40S ribosomal protein S18 OS=Homo sapiens OX=9606 GN=RPS18 PE=1 SV=1;tr|Q5GGW2|Q5GGW2_HUMAN 40S ribosomal protein S18 OS=Hom	1	1	17.718	152	11.773	5.9	4801900
J3QRJ8;B3KPX1;B3KPA6;Q53HR2;B4DEA8;P49748;K7EMF8;G3V1M7	J3QRJ8	Acyl-CoA dehydrogenase very long chain	ACADVL	tr|J3QRJ8|J3QRJ8_HUMAN Acyl-CoA dehydrogenase very long chain (Fragment) OS=Homo sapiens OX=9606 GN=ACADVL PE=1 SV=1;tr|B3KPX1|B3KPX1_HUMAN cDNA FLJ32394 fis, clone SKMUS2000078, highly similar to Very-long-chain specific acyl-CoA dehydrogenase, mitochondr	2	2	21.542	194	11.985	11.9	4767900
H3BQZ7;Q1KMD3	H3BQZ7	HCG2044799 (HNRNPUL2-BSCL2 readthrough (NMD candidate))	HNRNPUL2-BSCL2 hCG_2044799	tr|H3BQZ7|H3BQZ7_HUMAN HCG2044799 OS=Homo sapiens OX=9606 GN=HNRNPUL2-BSCL2 PE=4 SV=1;sp|Q1KMD3|HNRL2_HUMAN Heterogeneous nuclear ribonucleoprotein U-like protein 2 OS=Homo sapiens OX=9606 GN=HNRNPUL2 PE=1 SV=1	1	1	84.69	746	6.2522	1.7	4700100
A0A1X7SBZ2;A0A5H1ZRQ2;Q59F66;Q92841;B4DZQ7;J3QSF1;A0A0U1RQJ0	A0A1X7SBZ2	RNA helicase (EC 3.6.4.13)	DDX17	tr|A0A1X7SBZ2|A0A1X7SBZ2_HUMAN RNA helicase OS=Homo sapiens OX=9606 GN=DDX17 PE=1 SV=1;tr|A0A5H1ZRQ2|A0A5H1ZRQ2_HUMAN RNA helicase OS=Homo sapiens OX=9606 GN=DDX17 PE=1 SV=2;tr|Q59F66|Q59F66_HUMAN RNA helicase (Fragment) OS=Homo sapiens OX=9606 PE=2 SV=1;s	6	2	80.253	729	11.136	9.6	4631400
A0A7I2YQK6;B7Z5E7;A0A7I2V599;A0A7I2V2X6;B7Z597;B3GQS7;A0A024R3X4;P10809;C9JL19;C9JCQ4;A0A0S2Z415;C9JL25;E7EXB4;E7ESH4;Q53SE2;A0A7I2V5K3;A0A7I2YQ71;A0A7I2V369;A0A7I2V5M1;B7Z4F6	A0A7I2YQK6	60 kDa heat shock protein, mitochondrial (EC 5.6.1.7) (60 kDa chaperonin) (Chaperonin 60) (Heat shock protein 60)	HSPD1	tr|A0A7I2YQK6|A0A7I2YQK6_HUMAN 60 kDa heat shock protein, mitochondrial OS=Homo sapiens OX=9606 GN=HSPD1 PE=1 SV=1;tr|B7Z5E7|B7Z5E7_HUMAN 60 kDa heat shock protein, mitochondrial OS=Homo sapiens OX=9606 PE=2 SV=1;tr|A0A7I2V599|A0A7I2V599_HUMAN 60 kDa heat	2	2	51.233	482	11.456	5	4491300
Q59GE4;P46783;Q9NQ39	Q59GE4	Ribosomal protein S10 variant		tr|Q59GE4|Q59GE4_HUMAN Ribosomal protein S10 variant (Fragment) OS=Homo sapiens OX=9606 PE=3 SV=1;sp|P46783|RS10_HUMAN Small ribosomal subunit protein eS10 OS=Homo sapiens OX=9606 GN=RPS10 PE=1 SV=1;sp|Q9NQ39|RS10L_HUMAN Putative ribosomal protein eS10-lik	1	1	19.86	174	16.143	8	4465400
Q6ZV65	Q6ZV65	Protein FAM47E	FAM47E	sp|Q6ZV65|FA47E_HUMAN Protein FAM47E OS=Homo sapiens OX=9606 GN=FAM47E PE=1 SV=3	1	1	45.661	393	5.8749	1.8	4419900
C9JB90;C9JU14;J3KR73;B7Z5Z9;Q6FGX3;Q6AZ91;Q53ET8;A0A024R5J5;Q9NRW1;P20340;Q14964	C9JB90	RAB6B, member RAS oncogene family	RAB6B	tr|C9JB90|C9JB90_HUMAN RAB6B, member RAS oncogene family (Fragment) OS=Homo sapiens OX=9606 GN=RAB6B PE=4 SV=1;tr|C9JU14|C9JU14_HUMAN RAB6B, member RAS oncogene family (Fragment) OS=Homo sapiens OX=9606 GN=RAB6B PE=1 SV=3;tr|J3KR73|J3KR73_HUMAN RAB6B, memb	1	1	5.8575	49	5.9258	22.4	4414900
J3KRB3;A0A087WWH0;J3QS96;A0A087WXM6;J3QQT2;J3KRX5;A0A0A6YYL6;P18621;J3KSJ0;A0A087WY81;J3QLC8;A0A0A0MRF8	J3KRB3	Large ribosomal subunit protein uL22 (60S ribosomal protein L17)	RPL17	tr|J3KRB3|J3KRB3_HUMAN Large ribosomal subunit protein uL22 (Fragment) OS=Homo sapiens OX=9606 GN=RPL17 PE=1 SV=3;tr|A0A087WWH0|A0A087WWH0_HUMAN Large ribosomal subunit protein uL22 (Fragment) OS=Homo sapiens OX=9606 GN=RPL17 PE=1 SV=6;tr|J3QS96|J3QS96_HUM	2	2	14.894	129	11.655	14.7	4331100
O95758	O95758	Polypyrimidine tract-binding protein 3 (Regulator of differentiation 1) (Rod1)	PTBP3 ROD1	sp|O95758|PTBP3_HUMAN Polypyrimidine tract-binding protein 3 OS=Homo sapiens OX=9606 GN=PTBP3 PE=1 SV=2	1	1	59.689	552	5.9355	2	4258600
Q6UWP8	Q6UWP8	Suprabasin	SBSN UNQ698/PRO1343	sp|Q6UWP8|SBSN_HUMAN Suprabasin OS=Homo sapiens OX=9606 GN=SBSN PE=1 SV=2	1	1	60.54	590	7.8009	6.1	4255900
Q5JRI1;Q53GD7;A0A0S2Z504;Q8WXF0;O75494	Q5JRI1	Serine and arginine rich splicing factor 10	SRSF10	tr|Q5JRI1|Q5JRI1_HUMAN Serine and arginine rich splicing factor 10 OS=Homo sapiens OX=9606 GN=SRSF10 PE=1 SV=1;tr|Q53GD7|Q53GD7_HUMAN FUS interacting protein (Serine-arginine rich) 1 isoform 2 variant (Fragment) OS=Homo sapiens OX=9606 PE=2 SV=1;tr|A0A0S2Z	1	1	20.913	172	7.0181	6.4	4092500
Q13835;B4DRX5;Q14BN3	Q13835	Plakophilin-1 (Band 6 protein) (B6P)	PKP1	sp|Q13835|PKP1_HUMAN Plakophilin-1 OS=Homo sapiens OX=9606 GN=PKP1 PE=1 SV=2;tr|B4DRX5|B4DRX5_HUMAN cDNA FLJ56941, highly similar to Plakophilin-1 OS=Homo sapiens OX=9606 PE=2 SV=1;tr|Q14BN3|Q14BN3_HUMAN PKP1 protein OS=Homo sapiens OX=9606 GN=PKP1 PE=2 SV	2	2	82.86	747	19.607	3.5	3885900
F5GZ99;B4DVM9	F5GZ99	Lysine demethylase 5A	KDM5A	tr|F5GZ99|F5GZ99_HUMAN Lysine demethylase 5A (Fragment) OS=Homo sapiens OX=9606 GN=KDM5A PE=1 SV=1;tr|B4DVM9|B4DVM9_HUMAN [histone H3]-trimethyl-L-lysine(4) demethylase (Fragment) OS=Homo sapiens OX=9606 PE=2 SV=1	1	1	14.145	126	6.1862	7.9	3823700
Q9BQ04;E9PB51;A8K9U0;Q9BWF3	Q9BQ04	RNA-binding protein 4B (RNA-binding motif protein 30) (RNA-binding motif protein 4B) (RNA-binding protein 30)	RBM4B RBM30	sp|Q9BQ04|RBM4B_HUMAN RNA-binding protein 4B OS=Homo sapiens OX=9606 GN=RBM4B PE=1 SV=1;tr|E9PB51|E9PB51_HUMAN RNA binding motif protein 4 (Fragment) OS=Homo sapiens OX=9606 GN=RBM4 PE=1 SV=1;tr|A8K9U0|A8K9U0_HUMAN cDNA FLJ78260, highly similar to Homo sap	1	1	40.149	359	11.289	2.8	3820700
Q86W20;A1A508;Q8N2U3;A0A7P0MNE9;Q7Z5F4;P35030	Q86W20	Protease serine 1 (EC 3.4.21.4)	PRSS1	tr|Q86W20|Q86W20_HUMAN Protease serine 1 (Fragment) OS=Homo sapiens OX=9606 GN=PRSS1 PE=4 SV=1;tr|A1A508|A1A508_HUMAN PRSS3 protein OS=Homo sapiens OX=9606 GN=PRSS3 PE=2 SV=1;tr|Q8N2U3|Q8N2U3_HUMAN PRSS3 protein (Fragment) OS=Homo sapiens OX=9606 GN=PRSS3	1	1	9.1665	84	6.1455	15.5	3694800
O60249;Q8NI62;Q9BSW5;H0YEN5;Q8J014;E9PQD7;Q8N5L9;Q6IPX5;Q3KQT6;P15880	O60249	Ribosomal protein S2		tr|O60249|O60249_HUMAN Ribosomal protein S2 (Fragment) OS=Homo sapiens OX=9606 PE=4 SV=2;tr|Q8NI62|Q8NI62_HUMAN Ribosomal protein S2 OS=Homo sapiens OX=9606 GN=OK/KNS-cl.6 PE=2 SV=1;tr|Q9BSW5|Q9BSW5_HUMAN RPS2 protein (Fragment) OS=Homo sapiens OX=9606 GN=	1	1	8.7108	78	5.9264	14.1	3673300
X6RDA4;B4DWI8;Q8WXF1	X6RDA4	Paraspeckle component 1	PSPC1	tr|X6RDA4|X6RDA4_HUMAN Paraspeckle component 1 (Fragment) OS=Homo sapiens OX=9606 GN=PSPC1 PE=1 SV=1;tr|B4DWI8|B4DWI8_HUMAN Paraspeckle component 1 OS=Homo sapiens OX=9606 PE=2 SV=1;sp|Q8WXF1|PSPC1_HUMAN Paraspeckle component 1 OS=Homo sapiens OX=9606 GN=P	1	1	27.274	248	7.9391	6.9	3627700
A6NLM8;P51571	A6NLM8	Translocon-associated protein subunit delta (Signal sequence receptor subunit delta)	SSR4	tr|A6NLM8|A6NLM8_HUMAN Translocon-associated protein subunit delta OS=Homo sapiens OX=9606 GN=SSR4 PE=1 SV=1;sp|P51571|SSRD_HUMAN Translocon-associated protein subunit delta OS=Homo sapiens OX=9606 GN=SSR4 PE=1 SV=1	1	1	16.245	148	5.9306	7.4	3596500
A0A7I2V2X7;A0A7I2V496;A0A7I2V548;B7Z8K4;Q6ZP53;A0A7P0P2U7;A0A7I2YQN9;Q6FI03;Q5U0Q1;Q32P45;A0A7I2V5M7;Q13283	A0A7I2V2X7	G3BP stress granule assembly factor 1	G3BP1	tr|A0A7I2V2X7|A0A7I2V2X7_HUMAN G3BP stress granule assembly factor 1 (Fragment) OS=Homo sapiens OX=9606 GN=G3BP1 PE=1 SV=1;tr|A0A7I2V496|A0A7I2V496_HUMAN G3BP stress granule assembly factor 1 (Fragment) OS=Homo sapiens OX=9606 GN=G3BP1 PE=1 SV=1;tr|A0A7I2V	1	1	5.7183	49	5.928	22.4	3555600
Q6EZE9;P59666;P59665	Q6EZE9	Defensin, alpha 3, neutrophil-specific	DEFA3	tr|Q6EZE9|Q6EZE9_HUMAN Defensin, alpha 3, neutrophil-specific OS=Homo sapiens OX=9606 GN=DEFA3 PE=2 SV=1;sp|P59666|DEF3_HUMAN Neutrophil defensin 3 OS=Homo sapiens OX=9606 GN=DEFA3 PE=1 SV=1;sp|P59665|DEF1_HUMAN Neutrophil defensin 1 OS=Homo sapiens OX=960	1	1	10.245	94	11.052	9.6	3454700
Q8TBX0;Q2TU78;J3QKT4;E7D7Y0;E7D7X9;A0A1B2JLU7;P32322;B3KMB7;J3QL24;B7Z8T1;A0A087WTV6;J3KQ22;E2QRB3;Q4W8W1;A0A0S2Z5U6;J3KR12;B4DQK8;Q96C36	Q8TBX0	pyrroline-5-carboxylate reductase (EC 1.5.1.2)		tr|Q8TBX0|Q8TBX0_HUMAN pyrroline-5-carboxylate reductase OS=Homo sapiens OX=9606 PE=2 SV=1;tr|Q2TU78|Q2TU78_HUMAN pyrroline-5-carboxylate reductase OS=Homo sapiens OX=9606 GN=PIG45 PE=2 SV=1;tr|J3QKT4|J3QKT4_HUMAN Pyrroline-5-carboxylate reductase (Fragmen	2	2	17.718	171	12.189	14	3437800
E7EPB3;A0PJ62;B7Z6S8;A8K3Q9;A8K7N0;Q6IPH7;P50914	E7EPB3	Large ribosomal subunit protein eL14 (60S ribosomal protein L14)	RPL14	tr|E7EPB3|E7EPB3_HUMAN Large ribosomal subunit protein eL14 OS=Homo sapiens OX=9606 GN=RPL14 PE=1 SV=1;tr|A0PJ62|A0PJ62_HUMAN Large ribosomal subunit protein eL14 (Fragment) OS=Homo sapiens OX=9606 GN=RPL14 PE=2 SV=1;tr|B7Z6S8|B7Z6S8_HUMAN Large ribosomal	1	1	14.558	124	6.3303	9.7	3389900
E7ESE2;E9PCW0;C9JZ20;C9JW96;Q6PUJ7;Q6FHP5;Q53FV0;A8K401;P35232	E7ESE2	Prohibitin	PHB	tr|E7ESE2|E7ESE2_HUMAN Prohibitin (Fragment) OS=Homo sapiens OX=9606 GN=PHB PE=1 SV=2;tr|E9PCW0|E9PCW0_HUMAN Prohibitin (Fragment) OS=Homo sapiens OX=9606 GN=PHB PE=1 SV=2;tr|C9JZ20|C9JZ20_HUMAN Prohibitin OS=Homo sapiens OX=9606 GN=PHB1 PE=1 SV=2;tr|C9JW9	2	2	22.398	202	11.608	11.9	3381700
P12273	P12273	Prolactin-inducible protein (Gross cystic disease fluid protein 15) (GCDFP-15) (Prolactin-induced protein) (Secretory actin-binding protein) (SABP) (gp17)	PIP GCDFP15 GPIP4	sp|P12273|PIP_HUMAN Prolactin-inducible protein OS=Homo sapiens OX=9606 GN=PIP PE=1 SV=1	1	1	16.572	146	28.696	7.5	3327900
B5MCW2;Q9NY85;G5E9G0;B3KS36;Q8TBW1;P39023;B4DN06;F8WCR1;Q49AJ9;H7C3M2;Q9BT63;H7C422;Q96QL0	B5MCW2	Ribosomal protein L3	RPL3	tr|B5MCW2|B5MCW2_HUMAN Ribosomal protein L3 (Fragment) OS=Homo sapiens OX=9606 GN=RPL3 PE=1 SV=1;tr|Q9NY85|Q9NY85_HUMAN Ribosomal protein L3 (Fragment) OS=Homo sapiens OX=9606 GN=rpl3 PE=3 SV=1;tr|G5E9G0|G5E9G0_HUMAN Ribosomal protein L3 OS=Homo sapiens OX	1	1	31.243	272	12.015	4.4	3298200
Q32XH3;M0R0P7;M0R3D6;M0R1A7;M0R117;B4DM74;B2R4C0;Q02543	Q32XH3	Large ribosomal subunit protein eL20 (60S ribosomal protein L18a)		tr|Q32XH3|Q32XH3_HUMAN Large ribosomal subunit protein eL20 OS=Homo sapiens OX=9606 PE=2 SV=1;tr|M0R0P7|M0R0P7_HUMAN Large ribosomal subunit protein eL20 OS=Homo sapiens OX=9606 GN=RPL18A PE=1 SV=1;tr|M0R3D6|M0R3D6_HUMAN Large ribosomal subunit protein eL2	1	1	15.791	136	7.8423	9.6	3290500
Q9Y655;A0A087WUT0;A0A0A0MQW0;A0A0A0MR39;Q9P2K5	Q9Y655	Myelin gene expression factor 2		tr|Q9Y655|Q9Y655_HUMAN Myelin gene expression factor 2 OS=Homo sapiens OX=9606 PE=2 SV=1;tr|A0A087WUT0|A0A087WUT0_HUMAN Myelin expression factor 2 OS=Homo sapiens OX=9606 GN=MYEF2 PE=1 SV=1;tr|A0A0A0MQW0|A0A0A0MQW0_HUMAN Myelin expression factor 2 OS=Homo	1	1	58.669	547	5.9047	2	3165600
B4DDF8;V9HW83;V9HVX6;P00352;Q5SYQ7;Q5SYQ9;Q5SYQ8;Q59EJ0;B4DXX3	B4DDF8	cDNA FLJ51786, highly similar to Retinal dehydrogenase 1		tr|B4DDF8|B4DDF8_HUMAN cDNA FLJ51786, highly similar to Retinal dehydrogenase 1 OS=Homo sapiens OX=9606 PE=2 SV=1;tr|V9HW83|V9HW83_HUMAN Epididymis luminal protein 12 OS=Homo sapiens OX=9606 GN=HEL-S-53e PE=2 SV=1;tr|V9HVX6|V9HVX6_HUMAN Epididymis luminal	1	1	45.996	422	15.423	3.1	2871800
F8W1C5;A0A7P0T8H9;A0A087X0V5;P29728;A0A7P0TAV1;F8VPI5;A8KA41	F8W1C5	2'-5' oligoadenylate synthase (EC 2.7.7.84)	OAS2	tr|F8W1C5|F8W1C5_HUMAN 2-5 oligoadenylate synthase (Fragment) OS=Homo sapiens OX=9606 GN=OAS2 PE=1 SV=2;tr|A0A7P0T8H9|A0A7P0T8H9_HUMAN 2-5 oligoadenylate synthase OS=Homo sapiens OX=9606 GN=OAS2 PE=1 SV=1;tr|A0A087X0V5|A0A087X0V5_HUMAN 2-5 oligoadeny	2	2	69.511	608	11.595	3.6	2755400
A0A087WVZ4;H3BUE4;H3BUI9;H3BP04;H3BSJ9;H3BRG4;P22695	A0A087WVZ4	Ubiquinol-cytochrome c reductase core protein 2	UQCRC2	tr|A0A087WVZ4|A0A087WVZ4_HUMAN Ubiquinol-cytochrome c reductase core protein 2 (Fragment) OS=Homo sapiens OX=9606 GN=UQCRC2 PE=1 SV=1;tr|H3BUE4|H3BUE4_HUMAN Ubiquinol-cytochrome c reductase core protein 2 OS=Homo sapiens OX=9606 GN=UQCRC2 PE=1 SV=1;tr|H3BU	1	1	7.5394	70	6.4377	20	2413000
A0A494C0K9;Q53HH2;H7C0C1;P48047	A0A494C0K9	ATP synthase subunit O, mitochondrial (Oligomycin sensitivity conferral protein)	ATP5PO	tr|A0A494C0K9|A0A494C0K9_HUMAN ATP synthase subunit O, mitochondrial OS=Homo sapiens OX=9606 GN=ATP5PO PE=3 SV=1;tr|Q53HH2|Q53HH2_HUMAN ATP synthase subunit O, mitochondrial (Fragment) OS=Homo sapiens OX=9606 PE=2 SV=1;tr|H7C0C1|H7C0C1_HUMAN ATP synthase s	1	1	16.89	155	7.3706	7.1	2383600
U3KQF3;U3KPZ0;B4DUI5;V9HWK1;Q53HE2;Q2QD09;P60174	U3KQF3	Triosephosphate isomerase (EC 5.3.1.1)	TPI1	tr|U3KQF3|U3KQF3_HUMAN Triosephosphate isomerase (Fragment) OS=Homo sapiens OX=9606 GN=TPI1 PE=1 SV=1;tr|U3KPZ0|U3KPZ0_HUMAN Triosephosphate isomerase (Fragment) OS=Homo sapiens OX=9606 GN=TPI1 PE=1 SV=1;tr|B4DUI5|B4DUI5_HUMAN Triosephosphate isomerase OS=	1	1	10.646	98	6.4522	15.3	2375400
Q59FI9;P30050	Q59FI9	Large ribosomal subunit protein uL11 (60S ribosomal protein L12)		tr|Q59FI9|Q59FI9_HUMAN Large ribosomal subunit protein uL11 (Fragment) OS=Homo sapiens OX=9606 PE=2 SV=1;sp|P30050|RL12_HUMAN Large ribosomal subunit protein uL11 OS=Homo sapiens OX=9606 GN=RPL12 PE=1 SV=1	1	1	21.483	197	6.5095	8.1	2305200
B4E043;B4DDX2;B2R7B5;Q07666	B4E043	KH domain containing, RNA binding, signal transduction associated 1, isoform CRA_b (cDNA FLJ52899, highly similar to KH domain-containing, RNA-binding, signaltransduction-associated protein 1)	KHDRBS1 hCG_41606	tr|B4E043|B4E043_HUMAN KH domain containing, RNA binding, signal transduction associated 1, isoform CRA_b OS=Homo sapiens OX=9606 GN=KHDRBS1 PE=2 SV=1;tr|B4DDX2|B4DDX2_HUMAN cDNA FLJ54590, highly similar to KH domain-containing, RNA-binding, signaltransduc	1	1	38.682	347	11.967	3.2	2294800
H3BSW3;H3BQF1;H3BQZ9;H3BQB1;P07741	H3BSW3	Adenine phosphoribosyltransferase	APRT	tr|H3BSW3|H3BSW3_HUMAN Adenine phosphoribosyltransferase OS=Homo sapiens OX=9606 GN=APRT PE=1 SV=1;tr|H3BQF1|H3BQF1_HUMAN Adenine phosphoribosyltransferase (Fragment) OS=Homo sapiens OX=9606 GN=APRT PE=1 SV=8;tr|H3BQZ9|H3BQZ9_HUMAN Adenine phosphoribosyltr	1	1	6.9189	63	6.04	20.6	2198300
M0QZN2;M0R0F0;Q53G25;M0R0R2;P46782	M0QZN2	Ribosomal protein S5	RPS5	tr|M0QZN2|M0QZN2_HUMAN Ribosomal protein S5 OS=Homo sapiens OX=9606 GN=RPS5 PE=1 SV=1;tr|M0R0F0|M0R0F0_HUMAN Ribosomal protein S5 (Fragment) OS=Homo sapiens OX=9606 GN=RPS5 PE=1 SV=1;tr|Q53G25|Q53G25_HUMAN Ribosomal protein S5 variant (Fragment) OS=Homo sa	1	1	14.763	134	13.281	11.2	2185700
A0A7P0TAL9;Q8IW76;A0A7P0TBA9;B7ZKK7;P19525	A0A7P0TAL9	Eukaryotic translation initiation factor 2 alpha kinase 2	EIF2AK2	tr|A0A7P0TAL9|A0A7P0TAL9_HUMAN Eukaryotic translation initiation factor 2 alpha kinase 2 OS=Homo sapiens OX=9606 GN=EIF2AK2 PE=1 SV=1;tr|Q8IW76|Q8IW76_HUMAN eIF2AK2 protein (Fragment) OS=Homo sapiens OX=9606 GN=EIF2AK2 PE=2 SV=1;tr|A0A7P0TBA9|A0A7P0TBA9_HU	1	1	56.247	494	5.9192	2.2	2171400
E9PJH7;Q9H936	E9PJH7	Solute carrier family 25 member 22	SLC25A22	tr|E9PJH7|E9PJH7_HUMAN Solute carrier family 25 member 22 (Fragment) OS=Homo sapiens OX=9606 GN=SLC25A22 PE=1 SV=5;sp|Q9H936|GHC1_HUMAN Mitochondrial glutamate carrier 1 OS=Homo sapiens OX=9606 GN=SLC25A22 PE=1 SV=1	1	1	33.281	313	6.575	4.8	2146100
Q53FG6;B3KUJ0;Q15427	Q53FG6	Splicing factor 3b, subunit 4 variant		tr|Q53FG6|Q53FG6_HUMAN Splicing factor 3b, subunit 4 variant (Fragment) OS=Homo sapiens OX=9606 PE=2 SV=1;tr|B3KUJ0|B3KUJ0_HUMAN cDNA FLJ39996 fis, clone STOMA2002166, highly similar to Splicing factor 3B subunit 4 OS=Homo sapiens OX=9606 PE=2 SV=1;sp|Q154	1	1	44.386	424	7.3499	3.3	2018700
B4DP23;Q96GM8	B4DP23	cDNA FLJ57546, highly similar to Homo sapiens target of EGR1, member 1 (nuclear) (TOE1), mRNA		tr|B4DP23|B4DP23_HUMAN cDNA FLJ57546, highly similar to Homo sapiens target of EGR1, member 1 (nuclear) (TOE1), mRNA OS=Homo sapiens OX=9606 PE=2 SV=1;sp|Q96GM8|TOE1_HUMAN Target of EGR1 protein 1 OS=Homo sapiens OX=9606 GN=TOE1 PE=1 SV=1	1	1	29.437	262	5.872	4.2	1989700
B7Z1C9;B7Z7I4;Q6IBT3;Q53HV2;Q99832	B7Z1C9	T-complex protein 1 subunit eta (TCP-1-eta) (CCT-eta)	CCT7 hCG_1997313	tr|B7Z1C9|B7Z1C9_HUMAN T-complex protein 1 subunit eta OS=Homo sapiens OX=9606 GN=CCT7 PE=2 SV=1;tr|B7Z7I4|B7Z7I4_HUMAN T-complex protein 1 subunit eta OS=Homo sapiens OX=9606 PE=2 SV=1;tr|Q6IBT3|Q6IBT3_HUMAN T-complex protein 1 subunit eta OS=Homo sapiens	1	1	46.095	415	6.4974	3.4	1969000
A2A3R7;A2A3R5;Q96DV6;A2A3R6;P62753	A2A3R7	Small ribosomal subunit protein eS6 (40S ribosomal protein S6)	RPS6	tr|A2A3R7|A2A3R7_HUMAN Small ribosomal subunit protein eS6 OS=Homo sapiens OX=9606 GN=RPS6 PE=1 SV=1;tr|A2A3R5|A2A3R5_HUMAN 40S ribosomal protein S6 OS=Homo sapiens OX=9606 GN=RPS6 PE=1 SV=1;tr|Q96DV6|Q96DV6_HUMAN 40S ribosomal protein S6 OS=Homo sapiens O	1	1	10.415	91	6.2125	16.5	1964700
A0A5J6KJ24;A0A9H3ZR93;A0A9H4DHQ2;Q8NF17;Q6N030;Q5EBM2;P01860;A0A0A0MS07;Q6PYX1;Q6N093;P0DOX5;Q6MZU6;Q6GMX6;S6B291;Q68CN4;Q6N089;A8K008;Q6N095;Q6MZQ6;Q5EFE5;Q6MZX7;Q6N094;Q6N097;Q7Z351;P01859;P01861;P01857;O95978;A0A4P8J4B8;A0A4P8J6J1;A0A4P8J3Z7;A0A4P8J535;Q6ZP87;A0A0M3KKW6;S6BGD4;S6BAQ4;S6AWG0;S6C4S4;S6AWF0;S6BGF5;S6C4S0;S6C4R2;S6BAP4;S6B2B6;S6C4Q7;S6BGE0;S6B2A6;S6AWD9;S6BGE5;S6BAN1;S6BAM6;Q86TT2	A0A5J6KJ24	IGHG3		tr|A0A5J6KJ24|A0A5J6KJ24_HUMAN IGHG3 (Fragment) OS=Homo sapiens OX=9606 PE=2 SV=1;tr|A0A9H3ZR93|A0A9H3ZR93_HUMAN Immunoglobulin heavy constant gamma 3 (G3m marker) (Fragment) OS=Homo sapiens OX=9606 GN=IGHG3 PE=1 SV=1;tr|A0A9H4DHQ2|A0A9H4DHQ2_HUMAN Immunog	1	0	38.387	351	19.118	2.8	1960900
B3KPZ8;A0A0K0K1H9;B4DVU1;B3KSI4;B4E022;V9HWD9;Q53EM5;P29401	B3KPZ8	cDNA FLJ32530 fis, clone SMINT2000185, highly similar to TRANSKETOLASE		tr|B3KPZ8|B3KPZ8_HUMAN cDNA FLJ32530 fis, clone SMINT2000185, highly similar to TRANSKETOLASE OS=Homo sapiens OX=9606 PE=2 SV=1;tr|A0A0K0K1H9|A0A0K0K1H9_HUMAN Epididymis secretory protein Li 48 (Fragment) OS=Homo sapiens OX=9606 GN=HEL-S-48 PE=2 SV=1;tr|B4	1	1	38.887	358	6.1866	3.4	1926900
A0A7I2V3E1;B4E0E1;B2R5W3;P09874	A0A7I2V3E1	Poly [ADP-ribose] polymerase (EC 2.4.2.30)	PARP1	tr|A0A7I2V3E1|A0A7I2V3E1_HUMAN Poly [ADP-ribose] polymerase OS=Homo sapiens OX=9606 GN=PARP1 PE=1 SV=1;tr|B4E0E1|B4E0E1_HUMAN Poly [ADP-ribose] polymerase OS=Homo sapiens OX=9606 PE=2 SV=1;tr|B2R5W3|B2R5W3_HUMAN Poly [ADP-ribose] polymerase OS=Homo sapiens	1	1	108.19	971	7.3697	1.5	1910500
A0A804HLJ0;A0A2R8YEG2;A0A0S2Z4Q6;A0A804HKT2;A0A0S2Z460;A0A2R8YDT8;A0A2R8YF45;A0A804HIR1;E7ER27;A0A804HKU2;A0A2R8YD50;A0A804HK65;E7EPL9;B4DDM5;B2R659;A0A0S2Z4J1;P51659	A0A804HLJ0	Hydroxysteroid 17-beta dehydrogenase 4	HSD17B4	tr|A0A804HLJ0|A0A804HLJ0_HUMAN Hydroxysteroid 17-beta dehydrogenase 4 OS=Homo sapiens OX=9606 GN=HSD17B4 PE=1 SV=1;tr|A0A2R8YEG2|A0A2R8YEG2_HUMAN Hydroxysteroid 17-beta dehydrogenase 4 OS=Homo sapiens OX=9606 GN=HSD17B4 PE=1 SV=1;tr|A0A0S2Z4Q6|A0A0S2Z4Q6_H	1	1	5.7245	55	5.896	23.6	1840900
Q7Z759;Q53HU0;P50990;H7C4C8	Q7Z759	T-complex protein 1 subunit theta (CCT-theta)	CCT8 hCG_1810843	tr|Q7Z759|Q7Z759_HUMAN T-complex protein 1 subunit theta OS=Homo sapiens OX=9606 GN=CCT8 PE=2 SV=1;tr|Q53HU0|Q53HU0_HUMAN T-complex protein 1 subunit theta (Fragment) OS=Homo sapiens OX=9606 PE=2 SV=1;sp|P50990|TCPQ_HUMAN T-complex protein 1 subunit theta	1	1	54.106	497	12.434	2	1837000
E5RGE1;Q6LD62;E5RIR4;E9PD24;E7EVZ2;E7ESK7;D0PNI1;E7EX29;P63104	E5RGE1	Tyrosine 3-monooxygenase/tryptophan 5-monooxygenase activation protein zeta	YWHAZ	tr|E5RGE1|E5RGE1_HUMAN Tyrosine 3-monooxygenase/tryptophan 5-monooxygenase activation protein zeta (Fragment) OS=Homo sapiens OX=9606 GN=YWHAZ PE=1 SV=8;tr|Q6LD62|Q6LD62_HUMAN 14-3-3 protein protein ( cytosolic phospholipase A2protein ) (Fragment) OS=Homo	1	1	5.7634	51	6.5965	27.5	1708900
F5H5C8;B7Z1F3;F8VV01;B7Z974;F8W1T6;Q15434	F5H5C8	RNA binding motif single stranded interacting protein 2	RBMS2	tr|F5H5C8|F5H5C8_HUMAN RNA binding motif single stranded interacting protein 2 OS=Homo sapiens OX=9606 GN=RBMS2 PE=1 SV=1;tr|B7Z1F3|B7Z1F3_HUMAN cDNA FLJ60228, highly similar to RNA-binding motif, single-stranded-interacting protein 2 OS=Homo sapiens OX=96	1	1	28.779	262	6.1068	5.7	1696500
Q6FHM6;B1AHD1;A0A3B3IUA2;P55769	Q6FHM6	Ribonucloprotein	NHP2L1 hCG_41538	tr|Q6FHM6|Q6FHM6_HUMAN Ribonucloprotein OS=Homo sapiens OX=9606 GN=NHP2L1 PE=2 SV=1;tr|B1AHD1|B1AHD1_HUMAN Ribonucloprotein OS=Homo sapiens OX=9606 GN=SNU13 PE=1 SV=1;tr|A0A3B3IUA2|A0A3B3IUA2_HUMAN Ribonucloprotein OS=Homo sapiens OX=9606 GN=SNU13 PE=1 SV=	1	1	14.173	128	6.7563	9.4	1553500
A1XP52;B7Z1V7;A0A7I2YQB2;A0A7I2V2G2;B7Z4T3;A0A7I2V2S7;D6RCD7;B7Z4V2;V9HW84;A0A384P5G6;Q8N1C8;P38646	A1XP52	Catecholamine-regulated protein 40		tr|A1XP52|A1XP52_HUMAN Catecholamine-regulated protein 40 OS=Homo sapiens OX=9606 PE=2 SV=1;tr|B7Z1V7|B7Z1V7_HUMAN cDNA FLJ51811, highly similar to Stress-70 protein, mitochondrial OS=Homo sapiens OX=9606 PE=2 SV=1;tr|A0A7I2YQB2|A0A7I2YQB2_HUMAN Stress-70	1	1	38.088	350	5.9355	3.1	1359300
A0A0S2Z4Q3;A0A0S2Z4K2;P62633;Q6T598	A0A0S2Z4Q3	CCHC-type zinc finger nucleic acid binding protein isoform 1	CNBP	tr|A0A0S2Z4Q3|A0A0S2Z4Q3_HUMAN CCHC-type zinc finger nucleic acid binding protein isoform 1 (Fragment) OS=Homo sapiens OX=9606 GN=CNBP PE=2 SV=1;tr|A0A0S2Z4K2|A0A0S2Z4K2_HUMAN CCHC-type zinc finger nucleic acid binding protein isoform 3 (Fragment) OS=Homo	1	1	18.742	170	78.788	8.2	1295500
E9PLD3;A0A494BXY3;L0R588;E9PRG8	E9PLD3	Uncharacterized protein		tr|E9PLD3|E9PLD3_HUMAN Uncharacterized protein OS=Homo sapiens OX=9606 PE=4 SV=1;tr|A0A494BXY3|A0A494BXY3_HUMAN Chromosome 11 open reading frame 98 OS=Homo sapiens OX=9606 GN=C11orf98 PE=4 SV=1;tr|L0R588|L0R588_HUMAN Alternative protein C11orf48 OS=Homo sa	1	1	11.6	99	6.2756	13.1	1148000
F8WD59;C9J9K3;A0A8V8TMX1;Q96RS2;A0A8I5KQE6;A0A0C4DG17;A0A8V8TLA4;P08865	F8WD59	40S ribosomal protein SA	RPSA	tr|F8WD59|F8WD59_HUMAN 40S ribosomal protein SA (Fragment) OS=Homo sapiens OX=9606 GN=RPSA PE=1 SV=2;tr|C9J9K3|C9J9K3_HUMAN 40S ribosomal protein SA (Fragment) OS=Homo sapiens OX=9606 GN=RPSA PE=1 SV=8;tr|A0A8V8TMX1|A0A8V8TMX1_HUMAN 40S ribosomal protein S	1	1	12.647	116	7.0908	14.7	1137100
I6L8B7;E7DVW5;Q01469	I6L8B7	Fatty acid binding protein 5	FABP5	tr|I6L8B7|I6L8B7_HUMAN Fatty acid binding protein 5 OS=Homo sapiens OX=9606 GN=FABP5 PE=1 SV=1;tr|E7DVW5|E7DVW5_HUMAN Fatty acid binding protein 5 (Psoriasis-associated) OS=Homo sapiens OX=9606 GN=FABP5 PE=3 SV=1;sp|Q01469|FABP5_HUMAN Fatty acid-binding pr	1	1	11.257	101	6.1077	13.9	1103000
H3BNP9;Q9UHS8;Q53HW7;B2R7T6;Q9Y6N5	H3BNP9	Sulfide quinone oxidoreductase	SQOR	tr|H3BNP9|H3BNP9_HUMAN Sulfide quinone oxidoreductase (Fragment) OS=Homo sapiens OX=9606 GN=SQOR PE=1 SV=1;tr|Q9UHS8|Q9UHS8_HUMAN PRO1975 OS=Homo sapiens OX=9606 PE=2 SV=1;tr|Q53HW7|Q53HW7_HUMAN Sulfide dehydrogenase like (Fragment) OS=Homo sapiens OX=9606	1	1	13.968	124	5.9904	11.3	1017600
C9JKF1;Q5K651	C9JKF1	Sterile alpha motif domain containing 9	SAMD9	tr|C9JKF1|C9JKF1_HUMAN Sterile alpha motif domain containing 9 (Fragment) OS=Homo sapiens OX=9606 GN=SAMD9 PE=1 SV=1;sp|Q5K651|SAMD9_HUMAN Sterile alpha motif domain-containing protein 9 OS=Homo sapiens OX=9606 GN=SAMD9 PE=1 SV=1	1	1	148.82	1283	6.0931	1.1	1009200
Q15453	Q15453	Protein-serine/threonine kinase		tr|Q15453|Q15453_HUMAN Protein-serine/threonine kinase (Fragment) OS=Homo sapiens OX=9606 PE=2 SV=1	1	1	5.4492	48	6.3511	27.1	689900
H0YBR2;H0YBB3;A0A2U3TZN9;A0A0A1TE42;A0A0A1TTP8;D7PBN3;Q6NXG1;Q9H6T0	H0YBR2	Epithelial splicing regulatory protein 1	ESRP1	tr|H0YBR2|H0YBR2_HUMAN Epithelial splicing regulatory protein 1 (Fragment) OS=Homo sapiens OX=9606 GN=ESRP1 PE=1 SV=1;tr|H0YBB3|H0YBB3_HUMAN Epithelial splicing regulatory protein 1 (Fragment) OS=Homo sapiens OX=9606 GN=ESRP1 PE=1 SV=1;tr|A0A2U3TZN9|A0A2U3	1	1	56.035	502	6.0147	2.4	669140
F5H895;A0A0B4J239;F5GXX5;Q53G02;P61803	F5H895	Dolichyl-diphosphooligosaccharide--protein glycosyltransferase subunit DAD1 (Defender against cell death 1)	DAD1	tr|F5H895|F5H895_HUMAN Dolichyl-diphosphooligosaccharide--protein glycosyltransferase subunit DAD1 OS=Homo sapiens OX=9606 GN=DAD1 PE=1 SV=1;tr|A0A0B4J239|A0A0B4J239_HUMAN Dolichyl-diphosphooligosaccharide--protein glycosyltransferase subunit DAD1 OS=Homo	1	1	7.2883	65	5.871	18.5	528130
B3KWW5;O00182;B4DJD7;J3QS92;J3KSA0;J3QSH0;J3KS82;B4DWP7;J3KT17;J3QR96;J3KSY2;Q6DKI2;Q3B8N2	B3KWW5	Galectin		tr|B3KWW5|B3KWW5_HUMAN Galectin OS=Homo sapiens OX=9606 PE=2 SV=1;sp|O00182|LEG9_HUMAN Galectin-9 OS=Homo sapiens OX=9606 GN=LGALS9 PE=1 SV=2;tr|B4DJD7|B4DJD7_HUMAN Galectin OS=Homo sapiens OX=9606 PE=2 SV=1	1	1	35.918	323	17.242	4.3	0
B2CIS9;P31944;A9UFC0	B2CIS9	Caspase 14, apoptosis-related cysteine peptidase (Caspase-14) (cDNA, FLJ94644, Homo sapiens caspase 14, apoptosis-related cysteine protease(CASP14), mRNA)	CASP14 hCG_38589	tr|B2CIS9|B2CIS9_HUMAN Caspase 14, apoptosis-related cysteine peptidase OS=Homo sapiens OX=9606 GN=CASP14 PE=2 SV=1;sp|P31944|CASPE_HUMAN Caspase-14 OS=Homo sapiens OX=9606 GN=CASP14 PE=1 SV=2;tr|A9UFC0|A9UFC0_HUMAN Caspase 14 OS=Homo sapiens OX=9606 GN=CA	1	1	27.679	242	13.141	4.5	0
Q96HX3;Q6IBR0;Q53EP4;P04843;F8WF32;B4DNJ5;B7Z4L4;B4DL99	Q96HX3	Dolichyl-diphosphooligosaccharide--protein glycosyltransferase subunit 1		tr|Q96HX3|Q96HX3_HUMAN Dolichyl-diphosphooligosaccharide--protein glycosyltransferase subunit 1 (Fragment) OS=Homo sapiens OX=9606 PE=2 SV=1;tr|Q6IBR0|Q6IBR0_HUMAN Dolichyl-diphosphooligosaccharide--protein glycosyltransferase subunit 1 OS=Homo sapiens OX=	2	2	64.581	568	13.946	5.1	0
Q6IBA2;Q59G24;P53999;Q6E433;B7Z1Z0	Q6IBA2	Activated RNA polymerase II transcriptional coactivator p15 (SUB1 homolog)	PC4 SUB1 hCG_1781938	tr|Q6IBA2|Q6IBA2_HUMAN Activated RNA polymerase II transcriptional coactivator p15 OS=Homo sapiens OX=9606 GN=PC4 PE=2 SV=1;tr|Q59G24|Q59G24_HUMAN Activated RNA polymerase II transcriptional coactivator p15 (Fragment) OS=Homo sapiens OX=9606 PE=2 SV=1;sp|P	1	1	14.395	127	12.553	10.2	0
A0A7P0TBC2;Q59FC6;A0A7P0TAY2;A0A7P0T917;A0A087WT78;A0A7P0TAE1;H0YIV0;Q5CAQ5;V9HWP2;A0A7P0T823;A0A7P0TAT8;P14625;F8W026;B4DQX3;A0A7P0Z405;A0A7P0T8R3;A0A7P0T885;Q96GW1;B4DHT9;B4DU71	A0A7P0TBC2	Heat shock protein 90 beta family member 1	HSP90B1	tr|A0A7P0TBC2|A0A7P0TBC2_HUMAN Heat shock protein 90 beta family member 1 OS=Homo sapiens OX=9606 GN=HSP90B1 PE=1 SV=1;tr|Q59FC6|Q59FC6_HUMAN Tumor rejection antigen (Gp96) 1 variant (Fragment) OS=Homo sapiens OX=9606 PE=2 SV=1;tr|A0A7P0TAY2|A0A7P0TAY2_HUM	1	0	53.079	465	5.9904	2.6	0
Q86W17;Q53ZX9;Q53ZX8;Q53ZX7;Q45KI0;H0Y8D1;Q6PK75;A6XMV8;Q5NV56;Q3SY20;Q3SY19;A0A0J9YYC8;Q7Z5F3;E7EQ64;A6XMV9;Q8NHM4;P07478;P07477	Q86W17	Protease serine 1 (EC 3.4.21.4)	PRSS1	tr|Q86W17|Q86W17_HUMAN Protease serine 1 (Fragment) OS=Homo sapiens OX=9606 GN=PRSS1 PE=4 SV=1;tr|Q53ZX9|Q53ZX9_HUMAN Protease serine 1 (Fragment) OS=Homo sapiens OX=9606 GN=PRSS1 PE=4 SV=1;tr|Q53ZX8|Q53ZX8_HUMAN Protease serine 1 (Fragment) OS=Homo sapien	1	1	9.1995	84	10.824	23.8	0
A0A0S2Z5K8;V9HWK4;Q96SI9	A0A0S2Z5K8	Spermatid perinuclear RNA-binding protein	STRBP	tr|A0A0S2Z5K8|A0A0S2Z5K8_HUMAN Spermatid perinuclear RNA-binding protein (Fragment) OS=Homo sapiens OX=9606 GN=STRBP PE=1 SV=1;tr|V9HWK4|V9HWK4_HUMAN Spermatid perinuclear RNA-binding protein OS=Homo sapiens OX=9606 GN=HEL162 PE=2 SV=1;sp|Q96SI9|STRBP_HUMA	1	1	72.131	657	5.9554	1.7	0
A3KPC7;Q08AJ9;B2R5B3;A4FTV9;A0A0U1RR32;A0A0U1RRH7;Q99878;Q96KK5;Q9BTM1;Q16777;Q93077;Q7L7L0;Q6FI13;P20671;P0C0S8;P04908;H0YFX9;B4E0B3;B2R5B6;A0A3B3IS11;Q96QV6;P16104;V9GZN0;Q8IUE6	A3KPC7	Histone H2A	HIST1H2AH hCG_1640359	tr|A3KPC7|A3KPC7_HUMAN Histone H2A OS=Homo sapiens OX=9606 GN=HIST1H2AH PE=2 SV=1;tr|Q08AJ9|Q08AJ9_HUMAN Histone H2A OS=Homo sapiens OX=9606 GN=HIST1H2AB PE=2 SV=1;tr|B2R5B3|B2R5B3_HUMAN Histone H2A OS=Homo sapiens OX=9606 PE=1 SV=1;tr|A4FTV9|A4FTV9_HUMAN	2	0	13.906	128	5.8862	12.5	0
Q6ZVL3;B4E244;B3KY47;A0A2R8Y5P9;Q8TF72	Q6ZVL3	cDNA FLJ42424 fis, clone BLADE2004089, moderately similar to Mus musculus PDZ domain actin binding protein Shroom mRNA		tr|Q6ZVL3|Q6ZVL3_HUMAN cDNA FLJ42424 fis, clone BLADE2004089, moderately similar to Mus musculus PDZ domain actin binding protein Shroom mRNA (Fragment) OS=Homo sapiens OX=9606 PE=2 SV=1;tr|B4E244|B4E244_HUMAN cDNA FLJ55531, highly similar to Homo sapiens	1	1	87.857	809	6.3701	1.1	0
B3KQJ1;A8K4G2;P43405	B3KQJ1	cDNA FLJ90539 fis, clone OVARC1000255, highly similar to Tyrosine-protein kinase SYK		tr|B3KQJ1|B3KQJ1_HUMAN cDNA FLJ90539 fis, clone OVARC1000255, highly similar to Tyrosine-protein kinase SYK OS=Homo sapiens OX=9606 PE=2 SV=1;tr|A8K4G2|A8K4G2_HUMAN Tyrosine-protein kinase OS=Homo sapiens OX=9606 PE=2 SV=1;sp|P43405|KSYK_HUMAN Tyrosine-pro	1	1	35.739	312	6.4383	4.5	0
J3QL39;J3KTL4;J3QSG0;J3QSH6;A8K9T9;A8K8N7;O15067	J3QL39	Phosphoribosylformylglycinamidine synthase	PFAS	tr|J3QL39|J3QL39_HUMAN Phosphoribosylformylglycinamidine synthase (Fragment) OS=Homo sapiens OX=9606 GN=PFAS PE=1 SV=8;tr|J3KTL4|J3KTL4_HUMAN Phosphoribosylformylglycinamidine synthase (Fragment) OS=Homo sapiens OX=9606 GN=PFAS PE=1 SV=1;tr|J3QSG0|J3QSG0_H	1	1	9.7301	87	5.8867	19.5	0
B3VMW0;Q5EK51	B3VMW0	Lactotransferrin		tr|B3VMW0|B3VMW0_HUMAN Lactotransferrin OS=Homo sapiens OX=9606 PE=2 SV=1;tr|Q5EK51|Q5EK51_HUMAN Lactotransferrin OS=Homo sapiens OX=9606 PE=2 SV=1	3	0	78.356	711	6.085	5.1	0
B4DXQ7;F8VR42;Q8IXS2	B4DXQ7	cDNA FLJ51378, highly similar to Homo sapiens NYD-SP28 protein (NYD-SP28), mRNA		tr|B4DXQ7|B4DXQ7_HUMAN cDNA FLJ51378, highly similar to Homo sapiens NYD-SP28 protein (NYD-SP28), mRNA OS=Homo sapiens OX=9606 PE=2 SV=1;tr|F8VR42|F8VR42_HUMAN Coiled-coil domain containing 65 (Fragment) OS=Homo sapiens OX=9606 GN=CCDC65 PE=1 SV=1;sp|Q8IXS	1	1	40.443	341	6.4214	2.9	0
B5MCP9;P62081	B5MCP9	40S ribosomal protein S7	RPS7	tr|B5MCP9|B5MCP9_HUMAN 40S ribosomal protein S7 OS=Homo sapiens OX=9606 GN=RPS7 PE=1 SV=1;sp|P62081|RS7_HUMAN Small ribosomal subunit protein eS7 OS=Homo sapiens OX=9606 GN=RPS7 PE=1 SV=1	1	1	21.312	187	7.7627	6.4	0
Q8N532;Q53GA7;F5H5D3;Q9BQE3;Q71U36;B7Z1K5;Q1ZYQ1;P0DPH8;P0DPH7;B4DQK4;Q6PEY2;Q9UQM3;A0A7P0T945;C9J2C0;Q7Z3M3;Q9NY65;V9GZ17;A0A7P0TA31	Q8N532	TUBA1C protein	TUBA1C	tr|Q8N532|Q8N532_HUMAN TUBA1C protein OS=Homo sapiens OX=9606 GN=TUBA1C PE=2 SV=1;tr|Q53GA7|Q53GA7_HUMAN Tubulin alpha chain (Fragment) OS=Homo sapiens OX=9606 PE=2 SV=1;tr|F5H5D3|F5H5D3_HUMAN Tubulin alpha chain OS=Homo sapiens OX=9606 GN=TUBA1C PE=1 SV=1	6	1	36.648	325	7.568	23.4	0
P35558;B4E1E8	P35558	Phosphoenolpyruvate carboxykinase, cytosolic [GTP] (PEPCK-C) (EC 4.1.1.32) (Serine-protein kinase PCK1) (EC 2.7.11.-)	PCK1 PEPCK1	sp|P35558|PCKGC_HUMAN Phosphoenolpyruvate carboxykinase, cytosolic [GTP] OS=Homo sapiens OX=9606 GN=PCK1 PE=1 SV=3;tr|B4E1E8|B4E1E8_HUMAN phosphoenolpyruvate carboxykinase (GTP) OS=Homo sapiens OX=9606 PE=2 SV=1	1	1	69.194	622	9.4988	3.5	0
Q75MH1;P62854	Q75MH1	40S ribosomal protein S26	RPS26 LOC285938 hCG_1745083 tcag7.125	tr|Q75MH1|Q75MH1_HUMAN 40S ribosomal protein S26 OS=Homo sapiens OX=9606 GN=RPS26 PE=3 SV=1;sp|P62854|RS26_HUMAN Small ribosomal subunit protein eS26 OS=Homo sapiens OX=9606 GN=RPS26 PE=1 SV=3	1	1	12.985	115	7.122	13	0
Q6MZX9;Q6ZVX0;A0A0G2JMB2;Q9NPP6;Q6MZV6;Q6P089;Q7Z374;Q7Z379;P0DOX2;Q6N041;Q6N091;P01877;A2J1N1;A0A2U8J976;A2J1N5;A2J1M5;A0A2U8J920;A0A2U8J8I5;A2J1N0;A0A2U8J915;A0A2U8J8I2;A0A0F7T7H1;A2NWX4;A0A9C7LLR4;A0A2U8J957;A0A2U8J939;A2J1N2;A0A8D9MPG0;A0A8D9MM72;A0A8D9I5Z4;A0A449C1A3;A0A449C197;A0A2Y9CYE1;A0A2U8J935;A0A2U8J8Y0;A0A7S5C3P6;A0A2U8J936;A0A2U8J8X2;A2J1P0;A0A2U8J8Z0;A0A2U8J8Y5;A0A2U8J8X9;A0A2U8J8W…	Q6MZX9	Uncharacterized protein DKFZp686M08189	DKFZp686M08189	tr|Q6MZX9|Q6MZX9_HUMAN Uncharacterized protein DKFZp686M08189 OS=Homo sapiens OX=9606 GN=DKFZp686M08189 PE=2 SV=1;tr|Q6ZVX0|Q6ZVX0_HUMAN cDNA FLJ41981 fis, clone SMINT2011888, highly similar to Protein Tro alpha1 H,myeloma OS=Homo sapiens OX=9606 PE=2 SV=1	1	0	52.235	483	36.629	1.9	0
Q6ZW64;Q96DK0;Q6N092	Q6ZW64	cDNA FLJ41552 fis, clone COLON2004478, highly similar to Protein Tro alpha1 H,myeloma		tr|Q6ZW64|Q6ZW64_HUMAN cDNA FLJ41552 fis, clone COLON2004478, highly similar to Protein Tro alpha1 H,myeloma OS=Homo sapiens OX=9606 PE=2 SV=1;tr|Q96DK0|Q96DK0_HUMAN cDNA FLJ25298 fis, clone STM07683, highly similar to Protein Tro alpha1 H,myeloma OS=Homo	2	0	53.321	494	7.4741	4.9	0
Q9UNK9	Q9UNK9	Protein angel homolog 1	ANGEL1 KIAA0759	sp|Q9UNK9|ANGE1_HUMAN Protein angel homolog 1 OS=Homo sapiens OX=9606 GN=ANGEL1 PE=1 SV=1	1	1	75.275	670	5.9882	1.2	0
