# Supplementary material for: Platelet-derived exosomal LINC00183 facilitate colorectal cancer malignant progression driven by histone lactylation through stabilizing ENO1
Source: Cell Death Dis. 2025 Aug 7;16(1):593. doi: 10.1038/s41419-025-07914-4 (PMC12331901; doi:10.1038/s41419-025-07914-4)
Supplement: Supplementary file 15 — Supplementary File5 [file 41419_2025_7914_MOESM15_ESM.xls]

seqnames	start	end	width	strand	V4	V5	V6	V7	V8	V9	V10	annotation	geneChr	geneStart	geneEnd	geneLength	geneStrand	geneId	transcriptId	distanceToTSS	ENSEMBL	SYMBOL	GENENAME
chr1	10004	10467	464	*	DMSOK18_peak_1	555	.	13.8431	59.973	55.5063	203	Promoter (1-2kb)	1	11869	14409	2541	1	100287102	ENST00000456328.2	-1402	ENSG00000223972	DDX11L1	DEAD/H-box helicase 11 like 1 (pseudogene)
chr1	17021	17458	438	*	DMSOK18_peak_2	19	.	2.56705	3.79055	1.971	192	Promoter (<=1kb)	1	17369	17436	68	2	102466751	ENST00000619216.1	0	ENSG00000278267	MIR6859-1	microRNA 6859-1
chr1	28888	29874	987	*	DMSOK18_peak_3	478	.	11.0515	52.1121	47.82	430	Promoter (<=1kb)	1	29554	31097	1544	1	107985730	ENST00000473358.1	0	NA	MIR1302-2HG	MIR1302-2 host gene
chr1	37624	38068	445	*	DMSOK18_peak_4	89	.	4.92081	11.6214	8.94661	349	Promoter (1-2kb)	1	34554	36081	1528	2	645520	ENST00000417324.1	-1543	ENSG00000237613	FAM138A	family with sequence similarity 138 member A
chr1	72242	72687	446	*	DMSOK18_peak_5	24	.	3.22249	4.34463	2.41238	378	Distal Intergenic	1	65419	71585	6167	1	79501	ENST00000641515.2	6823	ENSG00000186092	OR4F5	olfactory receptor family 4 subfamily F member 5
chr1	79131	79672	542	*	DMSOK18_peak_6	50	.	4.3943	7.35469	5.01515	81	Distal Intergenic	1	65419	71585	6167	1	79501	ENST00000641515.2	13712	ENSG00000186092	OR4F5	olfactory receptor family 4 subfamily F member 5
chr1	88058	88622	565	*	DMSOK18_peak_7	26	.	3.04604	4.60394	2.63943	32	Distal Intergenic	1	65419	71585	6167	1	79501	ENST00000641515.2	22639	ENSG00000186092	OR4F5	olfactory receptor family 4 subfamily F member 5
chr1	91168	91449	282	*	DMSOK18_peak_8	65	.	4.20018	9.00645	6.52502	132	Exon (ENST00000466430.5/100996442, exon 4 of 4)	1	65419	71585	6167	1	79501	ENST00000641515.2	25749	ENSG00000186092	OR4F5	olfactory receptor family 4 subfamily F member 5
chr1	109059	109339	281	*	DMSOK18_peak_9	39	.	3.84659	6.10238	3.91372	55	Intron (ENST00000466430.5/100996442, intron 2 of 3)	1	89295	120932	31638	2	100996442	ENST00000466430.5	11593	ENSG00000238009	LOC100996442	uncharacterized LOC100996442
chr1	133015	133289	275	*	DMSOK18_peak_10	36	.	2.99757	5.83081	3.67012	185	Promoter (<=1kb)	1	120725	133723	12999	2	100996442	ENST00000610542.1	434	ENSG00000238009	LOC100996442	uncharacterized LOC100996442
chr1	137293	137837	545	*	DMSOK18_peak_11	47	.	3.31746	7.08228	4.7815	156	Promoter (2-3kb)	1	139790	140339	550	2	729737	ENST00000493797.1	2502	NA	LOC729737	uncharacterized LOC729737
chr1	180691	180985	295	*	DMSOK18_peak_12	289	.	7.63714	32.6625	28.9722	131	Promoter (1-2kb)	1	182696	184174	1479	1	102725121	ENST00000624431.2	-1711	ENSG00000223972	DDX11L17	DEAD/H-box helicase 11 like 17 (pseudogene)
chr1	183811	184123	313	*	DMSOK18_peak_13	19	.	2.2507	3.79172	1.97209	311	Promoter (1-2kb)	1	182696	184174	1479	1	102725121	ENST00000624431.2	1115	ENSG00000223972	DDX11L17	DEAD/H-box helicase 11 like 17 (pseudogene)
chr1	186349	186604	256	*	DMSOK18_peak_14	21	.	2.36783	3.99618	2.14946	15	Promoter (1-2kb)	1	187891	187958	68	2	102465909	ENST00000612080.1	1354	ENSG00000273874	MIR6859-2	microRNA 6859-2
chr1	199296	200500	1205	*	DMSOK18_peak_15	298	.	7.18072	33.5437	29.8205	403	Distal Intergenic	1	185217	195411	10195	2	102723897	ENST00000623083.4	-3885	ENSG00000279457	WASH9P	WAS protein family homolog 9, pseudogene
chr1	205382	205626	245	*	DMSOK18_peak_16	33	.	3.59576	5.41382	3.32274	112	Distal Intergenic	1	185217	195411	10195	2	102723897	ENST00000623083.4	-9971	ENSG00000279457	WASH9P	WAS protein family homolog 9, pseudogene
chr1	206299	206612	314	*	DMSOK18_peak_17	36	.	3.80839	5.78702	3.63058	178	Distal Intergenic	1	185217	195411	10195	2	102723897	ENST00000623083.4	-10888	ENSG00000279457	WASH9P	WAS protein family homolog 9, pseudogene
chr1	266968	267342	375	*	DMSOK18_peak_18	43	.	4.10135	6.55625	4.30372	207	Promoter (1-2kb)	1	257913	268816	10904	2	100996442	ENST00000448958.2	1474	ENSG00000238009	LOC100996442	uncharacterized LOC100996442
chr1	356205	356597	393	*	DMSOK18_peak_19	24	.	3.22249	4.34463	2.41238	240	Intron (ENST00000441866.2/112268260, intron 3 of 3)	1	258144	359681	101538	2	112268260	ENST00000441866.2	3084	NA	LOC112268260	uncharacterized LOC112268260
chr1	377089	377386	298	*	DMSOK18_peak_20	105	.	4.79817	13.351	10.5671	173	Promoter (2-3kb)	1	365615	379972	14358	2	112268260	ENST00000440163.1	2586	NA	LOC112268260	uncharacterized LOC112268260
chr1	378050	378459	410	*	DMSOK18_peak_21	27	.	2.77563	4.73859	2.75744	366	Promoter (1-2kb)	1	365615	379972	14358	2	112268260	ENST00000440163.1	1513	NA	LOC112268260	uncharacterized LOC112268260
chr1	432764	435049	2286	*	DMSOK18_peak_22	247	.	7.69274	28.2886	24.7717	341	Intron (ENST00000455207.5/112268260, intron 1 of 2)	1	450740	451678	939	2	729759	ENST00000426406.4	16629	ENSG00000284733	OR4F29	olfactory receptor family 4 subfamily F member 29
chr1	487080	487567	488	*	DMSOK18_peak_23	36	.	3.80839	5.78702	3.63058	323	Promoter (1-2kb)	1	373182	485208	112027	2	112268260	ENST00000455207.5	-1872	NA	LOC112268260	uncharacterized LOC112268260
chr1	505044	505493	450	*	DMSOK18_peak_24	50	.	4.3943	7.35469	5.01515	324	Promoter (2-3kb)	1	494464	502508	8045	2	100132287	ENST00000440038.7	-2536	NA	LOC100132287	uncharacterized LOC100132287
chr1	598746	599203	458	*	DMSOK18_peak_25	31	.	3.1644	5.23605	3.16518	67	Intron (ENST00000634833.2/105378947, intron 3 of 5)	1	586278	588453	2176	2	105378947	ENST00000417636.2	-10293	NA	LOC105378947	proline-rich extensin-like protein EPR1
chr1	605072	605476	405	*	DMSOK18_peak_26	89	.	4.2971	11.6248	8.94955	217	Intron (ENST00000634833.2/105378947, intron 2 of 5)	1	586071	612813	26743	2	105378947	ENST00000634833.2	7337	NA	LOC105378947	proline-rich extensin-like protein EPR1
chr1	606284	606650	367	*	DMSOK18_peak_27	44	.	3.24115	6.66521	4.40275	141	Intron (ENST00000634833.2/105378947, intron 2 of 5)	1	586071	612813	26743	2	105378947	ENST00000634833.2	6163	NA	LOC105378947	proline-rich extensin-like protein EPR1
chr1	611814	612087	274	*	DMSOK18_peak_28	42	.	3.67937	6.52845	4.29688	163	Promoter (<=1kb)	1	586071	612813	26743	2	105378947	ENST00000634833.2	726	NA	LOC105378947	proline-rich extensin-like protein EPR1
chr1	622918	623191	274	*	DMSOK18_peak_29	24	.	3.21483	4.33174	2.41238	178	Intron (ENST00000419394.2/81399, intron 3 of 3)	1	627377	631150	3774	2	101928626	ENST00000452176.2	7959	ENSG00000230021	LOC101928626	uncharacterized LOC101928626
chr1	629661	629997	337	*	DMSOK18_peak_30	1904	.	3.51303	195.986	190.435	152	Promoter (1-2kb)	1	627377	631150	3774	2	101928626	ENST00000452176.2	1153	ENSG00000230021	LOC101928626	uncharacterized LOC101928626
chr1	630770	631170	401	*	DMSOK18_peak_31	388	.	2.01769	42.9033	38.8618	353	Promoter (<=1kb)	1	627377	631150	3774	2	101928626	ENST00000452176.2	0	ENSG00000230021	LOC101928626	uncharacterized LOC101928626
chr1	631888	632293	406	*	DMSOK18_peak_32	2534	.	3.95961	259.159	253.423	80	Promoter (<=1kb)	1	594198	631204	37007	2	105378947	ENST00000641296.1	-684	NA	LOC105378947	proline-rich extensin-like protein EPR1
chr1	633903	634161	259	*	DMSOK18_peak_33	17566	.	11.2696	1763.71	1756.65	134	Promoter (<=1kb)	1	594191	633129	38939	2	105378947	ENST00000440196.3	-774	NA	LOC105378947	proline-rich extensin-like protein EPR1
chr1	668515	670056	1542	*	DMSOK18_peak_34	145	.	7.08072	17.5476	14.5305	1034	Intron (ENST00000419394.2/81399, intron 3 of 3)	1	685679	686673	995	2	81399	ENST00000332831.4	16617	ENSG00000284662	OR4F16	olfactory receptor family 4 subfamily F member 16
chr1	722577	723116	540	*	DMSOK18_peak_35	33	.	3.47649	5.4245	3.33227	89	Promoter (2-3kb)	1	601436	720200	118765	2	105378947	ENST00000440200.5	-2377	NA	LOC105378947	proline-rich extensin-like protein EPR1
chr1	728946	729226	281	*	DMSOK18_peak_36	61	.	4.42537	8.60272	6.15185	94	Promoter (2-3kb)	1	711867	732212	20346	2	100288069	ENST00000414688.6	2986	NA	LOC100288069	uncharacterized LOC100288069
chr1	736990	737640	651	*	DMSOK18_peak_37	82	.	4.8883	10.8669	8.23904	333	Intron (ENST00000635509.2/105378947, intron 1 of 3)	1	594458	733064	138607	2	105378947	ENST00000648019.1	-3926	NA	LOC105378947	proline-rich extensin-like protein EPR1
chr1	738176	738421	246	*	DMSOK18_peak_38	54	.	4.03816	7.79903	5.42233	227	Intron (ENST00000635509.2/105378947, intron 1 of 3)	1	594458	733064	138607	2	105378947	ENST00000648019.1	-5112	NA	LOC105378947	proline-rich extensin-like protein EPR1
chr1	770870	771189	320	*	DMSOK18_peak_39	18	.	2.92953	3.67647	1.87289	277	Intron (ENST00000635509.2/105378947, intron 1 of 3)	1	764723	774280	9558	2	100288069	ENST00000428504.2	3091	NA	LOC100288069	uncharacterized LOC100288069
chr1	778017	779108	1092	*	DMSOK18_peak_40	158	.	6.31703	18.929	15.8405	792	Promoter (<=1kb)	1	725885	778626	52742	2	100288069	ENST00000506640.2	0	NA	LOC100288069	uncharacterized LOC100288069
chr1	820739	821122	384	*	DMSOK18_peak_41	47	.	3.91537	7.00655	4.71252	74	Intron (ENST00000635509.2/105378947, intron 1 of 3)	1	817371	819837	2467	1	400728	ENST00000326734.2	3368	ENSG00000177757	FAM87B	family with sequence similarity 87 member B
chr1	822230	822597	368	*	DMSOK18_peak_42	30	.	3.01555	5.11152	3.05457	329	Promoter (2-3kb)	1	825138	849592	24455	1	643837	ENST00000624927.3	-2541	ENSG00000228794	LINC01128	long intergenic non-protein coding RNA 1128
chr1	826755	828018	1264	*	DMSOK18_peak_43	129	.	5.9475	15.9148	12.9843	740	Promoter (<=1kb)	1	594308	827769	233462	2	105378947	ENST00000635509.2	0	NA	LOC105378947	proline-rich extensin-like protein EPR1
chr1	849194	849812	619	*	DMSOK18_peak_44	24	.	3.22249	4.34463	2.41238	313	Promoter (1-2kb)	1	851348	852752	1405	1	643837	ENST00000425657.1	-1536	ENSG00000228794	LINC01128	long intergenic non-protein coding RNA 1128
chr1	863734	864270	537	*	DMSOK18_peak_45	24	.	3.22249	4.34463	2.41238	51	Intron (ENST00000671208.1/107984850, intron 1 of 1)	1	860227	868202	7976	1	107984850	ENST00000661463.1	3507	ENSG00000288531	LOC107984850	uncharacterized LOC107984850
chr1	869684	870115	432	*	DMSOK18_peak_46	64	.	4.89903	8.8842	6.41198	212	Promoter (<=1kb)	1	868240	870201	1962	2	284593	ENST00000432963.1	86	ENSG00000230368	FAM41C	family with sequence similarity 41 member C
chr1	877009	877609	601	*	DMSOK18_peak_47	42	.	3.80167	6.52332	4.29238	537	Promoter (<=1kb)	1	874529	877234	2706	2	284593	ENST00000635557.1	0	ENSG00000230368	FAM41C	family with sequence similarity 41 member C
chr1	906696	907141	446	*	DMSOK18_peak_48	37	.	3.19207	5.91311	3.74393	52	Intron (ENST00000607769.1/ENST00000607769.1, intron 1 of 1)	1	911435	914948	3514	1	284600	ENST00000448179.1	-4294	NA	LOC284600	uncharacterized LOC284600
chr1	912843	913245	403	*	DMSOK18_peak_49	23	.	2.50833	4.23213	2.35354	177	Promoter (1-2kb)	1	911435	914948	3514	1	284600	ENST00000448179.1	1408	NA	LOC284600	uncharacterized LOC284600
chr1	959226	960593	1368	*	DMSOK18_peak_50	93	.	4.33508	12.0371	9.33345	132	Promoter (<=1kb)	1	944203	959256	15054	2	26155	ENST00000327044.7	0	ENSG00000188976	NOC2L	NOC2 like nucleolar associated transcriptional repressor
chr1	965962	967297	1336	*	DMSOK18_peak_51	157	.	4.80649	18.7972	15.7153	1237	Promoter (<=1kb)	1	966482	975865	9384	1	84069	ENST00000379410.8	0	ENSG00000187583	PLEKHN1	pleckstrin homology domain containing N1
chr1	975973	976669	697	*	DMSOK18_peak_52	103	.	3.64634	13.1721	10.3985	432	Promoter (<=1kb)	1	975205	976641	1437	2	84808	ENST00000479361.1	0	ENSG00000187642	PERM1	PPARGC1 and ESRR induced regulator, muscle 1
chr1	979999	980265	267	*	DMSOK18_peak_53	43	.	2.67644	6.57727	4.3227	45	Promoter (<=1kb)	1	975205	981029	5825	2	84808	ENST00000433179.3	764	ENSG00000187642	PERM1	PPARGC1 and ESRR induced regulator, muscle 1
chr1	999895	1000808	914	*	DMSOK18_peak_54	122	.	3.49255	15.0968	12.2119	510	Promoter (<=1kb)	1	998962	1000172	1211	2	57801	ENST00000428771.6	0	ENSG00000188290	HES4	hes family bHLH transcription factor 4
chr1	1001670	1002050	381	*	DMSOK18_peak_55	75	.	2.70682	10.0977	7.52545	266	Promoter (<=1kb)	1	1001145	1014435	13291	1	9636	ENST00000624652.1	525	ENSG00000187608	ISG15	ISG15 ubiquitin like modifier
chr1	1006143	1007068	926	*	DMSOK18_peak_56	307	.	6.12957	34.5594	30.7981	417	Intron (ENST00000624697.4/9636, intron 1 of 2)	1	1001145	1014435	13291	1	9636	ENST00000624652.1	4998	ENSG00000187608	ISG15	ISG15 ubiquitin like modifier
chr1	1013218	1014848	1631	*	DMSOK18_peak_57	156	.	4.7887	18.7283	15.6496	482	Promoter (<=1kb)	1	1013497	1014540	1044	1	9636	ENST00000649529.1	0	ENSG00000187608	ISG15	ISG15 ubiquitin like modifier
chr1	1019301	1020125	825	*	DMSOK18_peak_58	86	.	3.37739	11.3081	8.65252	255	Promoter (<=1kb)	1	1020120	1056116	35997	1	375790	ENST00000379370.7	0	ENSG00000188157	AGRN	agrin
chr1	1024615	1025051	437	*	DMSOK18_peak_59	137	.	4.62056	16.7638	13.7876	263	Intron (ENST00000379370.7/375790, intron 2 of 35)	1	1020123	1056118	35996	1	375790	ENST00000620552.4	4492	ENSG00000188157	AGRN	agrin
chr1	1032048	1032354	307	*	DMSOK18_peak_60	42	.	3.41432	6.42775	4.20666	149	Promoter (1-2kb)	1	1034106	1056116	22011	1	375790	ENST00000651234.1	-1752	ENSG00000188157	AGRN	agrin
chr1	1040679	1041098	420	*	DMSOK18_peak_61	160	.	5.79738	19.1704	16.0699	302	Exon (ENST00000379370.7/375790, exon 4 of 36)	1	1045399	1046349	951	1	375790	ENST00000479707.1	-4301	ENSG00000188157	AGRN	agrin
chr1	1059399	1059676	278	*	DMSOK18_peak_62	46	.	2.94363	6.99136	4.69881	240	Promoter (<=1kb)	1	1059708	1066459	6752	1	100288175	ENST00000394517.7	-32	ENSG00000217801	LOC100288175	uncharacterized LOC100288175
chr1	1063789	1064740	952	*	DMSOK18_peak_63	161	.	4.74654	19.235	16.1315	202	Promoter (<=1kb)	1	1064495	1066274	1780	1	100288175	ENST00000433695.1	0	ENSG00000217801	LOC100288175	uncharacterized LOC100288175
chr1	1069063	1069446	384	*	DMSOK18_peak_64	72	.	3.03801	9.83246	7.2844	121	Exon (ENST00000412397.2/100288175, exon 10 of 10)	1	1064495	1066274	1780	1	100288175	ENST00000433695.1	4568	ENSG00000217801	LOC100288175	uncharacterized LOC100288175
chr1	1073700	1074531	832	*	DMSOK18_peak_65	181	.	4.30443	21.3276	18.121	654	Promoter (<=1kb)	1	1070967	1074306	3340	2	401934	ENST00000453464.3	0	ENSG00000237330	RNF223	ring finger protein 223
chr1	1079250	1080545	1296	*	DMSOK18_peak_66	249	.	5.08309	28.4619	24.9378	860	Distal Intergenic	1	1082146	1084072	1927	2	54991	ENST00000464905.1	3527	ENSG00000131591	C1orf159	chromosome 1 open reading frame 159
chr1	1091709	1092019	311	*	DMSOK18_peak_67	44	.	3.27621	6.75612	4.4852	57	Promoter (<=1kb)	1	1081823	1092077	10255	2	54991	ENST00000465822.5	58	ENSG00000131591	C1orf159	chromosome 1 open reading frame 159
chr1	1115844	1116379	536	*	DMSOK18_peak_68	101	.	5.49728	12.9194	10.1604	200	Promoter (<=1kb)	1	1081818	1116081	34264	2	54991	ENST00000379339.5	0	ENSG00000131591	C1orf159	chromosome 1 open reading frame 159
chr1	1121769	1122022	254	*	DMSOK18_peak_69	47	.	3.56301	7.00329	4.70981	133	Distal Intergenic	1	1087190	1116361	29172	2	54991	ENST00000475119.5	-5408	ENSG00000131591	C1orf159	chromosome 1 open reading frame 159
chr1	1135984	1136486	503	*	DMSOK18_peak_70	35	.	3.10983	5.71889	3.59397	199	Promoter (<=1kb)	1	1137017	1144056	7040	1	254099	ENST00000416774.1	-531	ENSG00000223823	LINC01342	long intergenic non-protein coding RNA 1342
chr1	1143135	1143770	636	*	DMSOK18_peak_71	87	.	3.77074	11.3638	8.70471	463	Exon (ENST00000416774.1/254099, exon 3 of 3)	1	1137017	1144056	7040	1	254099	ENST00000416774.1	6118	ENSG00000223823	LINC01342	long intergenic non-protein coding RNA 1342
chr1	1150025	1150752	728	*	DMSOK18_peak_72	122	.	4.81419	15.0892	12.2046	620	Distal Intergenic	1	1137017	1144056	7040	1	254099	ENST00000416774.1	13008	ENSG00000223823	LINC01342	long intergenic non-protein coding RNA 1342
chr1	1157018	1158851	1834	*	DMSOK18_peak_73	127	.	3.91533	15.6703	12.7526	427	Distal Intergenic	1	1167104	1167198	95	1	406984	ENST00000384997.3	-8253	ENSG00000207730	MIR200B	microRNA 200b
chr1	1162504	1163401	898	*	DMSOK18_peak_74	160	.	3.90404	19.1411	16.0423	169	Distal Intergenic	1	1167104	1167198	95	1	406984	ENST00000384997.3	-3703	ENSG00000207730	MIR200B	microRNA 200b
chr1	1183003	1183513	511	*	DMSOK18_peak_75	41	.	3.20828	6.36978	4.15424	340	Promoter (1-2kb)	1	1185036	1197475	12440	1	254173	ENST00000486379.1	-1523	ENSG00000162571	TTLL10	tubulin tyrosine ligase like 10
chr1	1201723	1202526	804	*	DMSOK18_peak_76	294	.	5.03377	33.1744	29.4653	258	Distal Intergenic	1	1203844	1205680	1837	2	8784	ENST00000486728.5	3154	ENSG00000186891	TNFRSF18	TNF receptor superfamily member 18
chr1	1205855	1206283	429	*	DMSOK18_peak_77	76	.	2.85694	10.252	7.66947	144	Promoter (<=1kb)	1	1203844	1205680	1837	2	8784	ENST00000486728.5	-175	ENSG00000186891	TNFRSF18	TNF receptor superfamily member 18
chr1	1231569	1232263	695	*	DMSOK18_peak_78	255	.	6.99693	29.0825	25.533	246	Promoter (<=1kb)	1	1232237	1235041	2805	1	126792	ENST00000379198.5	0	ENSG00000176022	B3GALT6	beta-1,3-galactosyltransferase 6
chr1	1237381	1237870	490	*	DMSOK18_peak_79	36	.	2.5995	5.83409	3.67282	462	Distal Intergenic	1	1232237	1235041	2805	1	126792	ENST00000379198.5	5144	ENSG00000176022	B3GALT6	beta-1,3-galactosyltransferase 6
chr1	1238185	1238520	336	*	DMSOK18_peak_80	34	.	2.5038	5.50209	3.4011	16	Distal Intergenic	1	1242449	1243158	710	2	388581	ENST00000478606.1	4638	ENSG00000184163	C1QTNF12	C1q and TNF related 12
chr1	1250190	1250606	417	*	DMSOK18_peak_81	25	.	2.76603	4.54809	2.5904	237	Exon (ENST00000565563.1/ENST00000565563.1, exon 1 of 1)	1	1242453	1246722	4270	2	388581	ENST00000330388.2	-3468	ENSG00000184163	C1QTNF12	C1q and TNF related 12
chr1	1264859	1265196	338	*	DMSOK18_peak_82	29	.	3.51544	5.04904	2.9992	167	Promoter (1-2kb)	1	1257122	1263569	6448	2	118424	ENST00000471154.1	-1290	ENSG00000160087	UBE2J2	ubiquitin conjugating enzyme E2 J2
chr1	1272724	1273035	312	*	DMSOK18_peak_83	73	.	4.32224	9.88499	7.33318	111	Promoter (<=1kb)	1	1267862	1273471	5610	2	118424	ENST00000488418.2	436	ENSG00000160087	UBE2J2	ubiquitin conjugating enzyme E2 J2
chr1	1273687	1274804	1118	*	DMSOK18_peak_84	132	.	5.90479	16.2192	13.2727	344	Promoter (<=1kb)	1	1253909	1273853	19945	2	118424	ENST00000450390.6	0	ENSG00000160087	UBE2J2	ubiquitin conjugating enzyme E2 J2
chr1	1275232	1275494	263	*	DMSOK18_peak_85	23	.	2.77398	4.23131	2.35279	231	Promoter (<=1kb)	1	1275237	1279393	4157	1	101928895	ENST00000453732.1	0	NA	LINC01786	long intergenic non-protein coding RNA 1786
chr1	1280858	1281600	743	*	DMSOK18_peak_86	58	.	3.58092	8.25602	5.83217	576	Promoter (<=1kb)	1	1281224	1292029	10806	1	6339	ENST00000400928.7	0	ENSG00000162572	SCNN1D	sodium channel epithelial 1 subunit delta
chr1	1284445	1284803	359	*	DMSOK18_peak_87	28	.	2.51399	4.82034	2.82933	65	Promoter (2-3kb)	1	1282164	1285597	3434	1	6339	ENST00000467651.2	2281	ENSG00000162572	SCNN1D	sodium channel epithelial 1 subunit delta
chr1	1291810	1292124	315	*	DMSOK18_peak_88	50	.	2.93357	7.32848	5.00533	128	Promoter (2-3kb)	1	1294499	1295008	510	2	116983	ENST00000470659.1	2884	ENSG00000131584	ACAP3	ArfGAP with coiled-coil, ankyrin repeat and PH domains 3
chr1	1293759	1294262	504	*	DMSOK18_peak_89	117	.	4.1929	14.5556	11.702	188	Promoter (<=1kb)	1	1294499	1295008	510	2	116983	ENST00000470659.1	746	ENSG00000131584	ACAP3	ArfGAP with coiled-coil, ankyrin repeat and PH domains 3
chr1	1304923	1305320	398	*	DMSOK18_peak_90	37	.	2.52929	5.88072	3.71481	62	Promoter (<=1kb)	1	1301448	1304901	3454	2	116983	ENST00000478065.5	-22	ENSG00000131584	ACAP3	ArfGAP with coiled-coil, ankyrin repeat and PH domains 3
chr1	1305575	1306030	456	*	DMSOK18_peak_91	41	.	2.61627	6.35305	4.13941	294	Promoter (<=1kb)	1	1292390	1305929	13540	2	116983	ENST00000492936.5	0	ENSG00000131584	ACAP3	ArfGAP with coiled-coil, ankyrin repeat and PH domains 3
chr1	1311226	1311518	293	*	DMSOK18_peak_92	43	.	3.05606	6.57062	4.31683	243	Promoter (1-2kb)	1	1312502	1312566	65	2	102465435	ENST00000620702.1	1048	ENSG00000283712	MIR6727	microRNA 6727
chr1	1318997	1319541	545	*	DMSOK18_peak_93	30	.	3.27929	5.0532	3.00273	236	Promoter (<=1kb)	1	1312787	1319346	6560	2	54973	ENST00000531377.5	0	ENSG00000127054	INTS11	integrator complex subunit 11
chr1	1324552	1325525	974	*	DMSOK18_peak_94	280	.	7.66829	31.7532	28.0982	272	Promoter (<=1kb)	1	1311585	1324687	13103	2	54973	ENST00000540437.5	0	ENSG00000127054	INTS11	integrator complex subunit 11
chr1	1330971	1331586	616	*	DMSOK18_peak_95	107	.	4.86195	13.5261	10.7321	310	Promoter (<=1kb)	1	1331280	1335314	4035	1	83756	ENST00000339381.6	0	ENSG00000169962	TAS1R3	taste 1 receptor member 3
chr1	1337793	1338129	337	*	DMSOK18_peak_96	42	.	3.4443	6.49605	4.26788	66	Promoter (1-2kb)	1	1336412	1339422	3011	2	1855	ENST00000632445.1	1293	ENSG00000107404	DVL1	dishevelled segment polarity protein 1
chr1	1344164	1344406	243	*	DMSOK18_peak_97	27	.	2.16699	4.72766	2.74812	191	Intron (ENST00000378891.9/1855, intron 1 of 14)	1	1339492	1340365	874	2	1855	ENST00000633096.1	-3799	ENSG00000107404	DVL1	dishevelled segment polarity protein 1
chr1	1344683	1345465	783	*	DMSOK18_peak_98	207	.	4.40869	24.0499	20.7175	545	Intron (ENST00000378891.9/1855, intron 1 of 14)	1	1341770	1348955	7186	2	1855	ENST00000472445.1	3490	ENSG00000107404	DVL1	dishevelled segment polarity protein 1
chr1	1347840	1348288	449	*	DMSOK18_peak_99	31	.	2.18042	5.21351	3.14543	205	Promoter (<=1kb)	1	1341770	1348955	7186	2	1855	ENST00000472445.1	667	ENSG00000107404	DVL1	dishevelled segment polarity protein 1
chr1	1359213	1360827	1615	*	DMSOK18_peak_100	51	.	3.08912	7.46333	5.11482	925	Promoter (<=1kb)	1	1352689	1358794	6106	2	54587	ENST00000342753.8	-419	ENSG00000162576	MXRA8	matrix remodeling associated 8
chr1	1371996	1372239	244	*	DMSOK18_peak_101	48	.	3.24626	7.10568	4.80268	195	Promoter (2-3kb)	1	1374244	1375144	901	2	54998	ENST00000489799.1	2905	ENSG00000175756	AURKAIP1	aurora kinase A interacting protein 1
chr1	1375198	1375588	391	*	DMSOK18_peak_102	74	.	3.94226	10.0385	7.47011	228	Promoter (<=1kb)	1	1373730	1375495	1766	2	54998	ENST00000338338.9	0	ENSG00000175756	AURKAIP1	aurora kinase A interacting protein 1
chr1	1376317	1376702	386	*	DMSOK18_peak_103	47	.	3.31168	7.06689	4.76747	176	Promoter (<=1kb)	1	1373730	1375495	1766	2	54998	ENST00000338338.9	-822	ENSG00000175756	AURKAIP1	aurora kinase A interacting protein 1
chr1	1382308	1382783	476	*	DMSOK18_peak_104	108	.	6.44497	13.6327	10.8304	388	Distal Intergenic	1	1386495	1388713	2219	2	81669	ENST00000463260.5	5930	ENSG00000221978	CCNL2	cyclin L2
chr1	1399122	1399802	681	*	DMSOK18_peak_105	91	.	5.54644	11.8901	9.195	354	Promoter (<=1kb)	1	1399520	1402019	2500	1	148413	ENST00000659048.1	0	ENSG00000224870	MRPL20-AS1	MRPL20 antisense RNA 1
chr1	1407066	1407331	266	*	DMSOK18_peak_106	50	.	4.3943	7.35469	5.01515	35	Promoter (<=1kb)	1	1401909	1407293	5385	2	55052	ENST00000344843.12	0	ENSG00000242485	MRPL20	mitochondrial ribosomal protein L20
chr1	1420532	1421126	595	*	DMSOK18_peak_107	41	.	3.19058	6.32508	4.11406	380	Promoter (<=1kb)	1	1418880	1421091	2212	2	441869	ENST00000454272.2	0	ENSG00000235098	ANKRD65	ankyrin repeat domain 65
chr1	1433191	1433893	703	*	DMSOK18_peak_108	81	.	3.06999	10.7655	8.14872	260	Promoter (<=1kb)	1	1430550	1434488	3939	2	102724312	ENST00000454562.1	595	NA	LINC01770	long intergenic non-protein coding RNA 1770
chr1	1435409	1435694	286	*	DMSOK18_peak_109	181	.	4.25232	21.3491	18.1414	194	Promoter (<=1kb)	1	1435523	1440765	5243	1	64856	ENST00000338660.5	0	ENSG00000179403	VWA1	von Willebrand factor A domain containing 1
chr1	1440755	1441261	507	*	DMSOK18_peak_110	50	.	3.41282	7.33424	5.01076	344	3' UTR	1	1435735	1437177	1443	1	64856	ENST00000471398.1	5020	ENSG00000179403	VWA1	von Willebrand factor A domain containing 1
chr1	1470536	1470953	418	*	DMSOK18_peak_111	34	.	3.43558	5.57062	3.46184	325	Promoter (<=1kb)	1	1471765	1497848	26084	1	83858	ENST00000673477.1	-812	ENSG00000160072	ATAD3B	ATPase family AAA domain containing 3B
chr1	1471501	1472440	940	*	DMSOK18_peak_112	52	.	4.05522	7.55891	5.20234	267	Promoter (<=1kb)	1	1471765	1497848	26084	1	83858	ENST00000673477.1	0	ENSG00000160072	ATAD3B	ATPase family AAA domain containing 3B
chr1	1479609	1479997	389	*	DMSOK18_peak_113	29	.	3.51544	5.04904	2.9992	290	Promoter (<=1kb)	1	1479049	1482662	3614	1	83858	ENST00000378736.3	560	ENSG00000160072	ATAD3B	ATPase family AAA domain containing 3B
chr1	1497190	1497515	326	*	DMSOK18_peak_114	29	.	3.51544	5.04904	2.9992	312	3' UTR	1	1503250	1509452	6203	1	83858	ENST00000641974.1	-5735	ENSG00000160072	ATAD3B	ATPase family AAA domain containing 3B
chr1	1505084	1505701	618	*	DMSOK18_peak_115	143	.	7.20276	17.3301	14.3246	311	Promoter (1-2kb)	1	1503582	1509351	5770	1	83858	ENST00000641679.1	1502	ENSG00000160072	ATAD3B	ATPase family AAA domain containing 3B
chr1	1511548	1512740	1193	*	DMSOK18_peak_116	194	.	6.42668	22.7201	19.4479	256	Promoter (<=1kb)	1	1512162	1534685	22524	1	55210	ENST00000378756.8	0	ENSG00000197785	ATAD3A	ATPase family AAA domain containing 3A
chr1	1533932	1534426	495	*	DMSOK18_peak_117	50	.	4.3943	7.35469	5.01515	5	3' UTR	1	1539056	1540350	1295	2	339453	ENST00000624426.1	5924	ENSG00000205090	TMEM240	transmembrane protein 240
chr1	1573983	1575358	1376	*	DMSOK18_peak_118	152	.	6.81663	18.3566	15.2975	421	Promoter (<=1kb)	1	1541673	1574863	33191	2	29101	ENST00000291386.4	0	ENSG00000160075	SSU72	SSU72 homolog, RNA polymerase II CTD phosphatase
chr1	1583211	1583866	656	*	DMSOK18_peak_119	43	.	4.10135	6.55625	4.30372	519	Exon (ENST00000621860.1/ENST00000621860.1, exon 1 of 1)	1	1541673	1574863	33191	2	29101	ENST00000291386.4	-8348	ENSG00000160075	SSU72	SSU72 homolog, RNA polymerase II CTD phosphatase
chr1	1605420	1606442	1023	*	DMSOK18_peak_120	327	.	7.47057	36.5821	32.7484	231	Distal Intergenic	1	1600314	1602703	2390	1	105378586	ENST00000658591.1	5106	NA	LOC105378586	uncharacterized LOC105378586
chr1	1615174	1616202	1029	*	DMSOK18_peak_121	310	.	7.52389	34.7847	31.0148	608	Promoter (<=1kb)	1	1615454	1630604	15151	1	142678	ENST00000479659.5	0	ENSG00000197530	MIB2	MIB E3 ubiquitin protein ligase 2
chr1	1627262	1628246	985	*	DMSOK18_peak_122	123	.	4.20478	15.1901	12.3001	500	Promoter (<=1kb)	1	1627460	1629552	2093	1	142678	ENST00000473511.5	0	ENSG00000197530	MIB2	MIB E3 ubiquitin protein ligase 2
chr1	1628721	1629158	438	*	DMSOK18_peak_123	25	.	2.35802	4.47909	2.53005	365	Promoter (<=1kb)	1	1629106	1630603	1498	1	142678	ENST00000511910.1	0	ENSG00000197530	MIB2	MIB E3 ubiquitin protein ligase 2
chr1	1640032	1640650	619	*	DMSOK18_peak_124	38	.	3.79607	6.01121	3.83182	196	3' UTR	1	1634240	1635263	1024	1	8510	ENST00000490017.1	5792	ENSG00000189409	MMP23B	matrix metallopeptidase 23B
chr1	1658756	1659623	868	*	DMSOK18_peak_125	224	.	9.10378	25.8807	22.4661	493	Promoter (<=1kb)	1	1635225	1659004	23780	2	984	ENST00000341832.11	0	ENSG00000248333	CDK11B	cyclin dependent kinase 11B
chr1	1686351	1687193	843	*	DMSOK18_peak_126	83	.	4.40178	10.9973	8.36135	614	Intron (ENST00000614300.4/728661, intron 2 of 6)	1	1670425	1692709	22285	2	728661	ENST00000481276.1	5516	ENSG00000189339	SLC35E2B	solute carrier family 35 member E2B
chr1	1692360	1693477	1118	*	DMSOK18_peak_127	901	.	11.4851	95.1371	90.1349	566	Promoter (<=1kb)	1	1659529	1692724	33196	2	728661	ENST00000614300.4	0	ENSG00000189339	SLC35E2B	solute carrier family 35 member E2B
chr1	1697622	1697931	310	*	DMSOK18_peak_128	29	.	2.4769	4.98914	2.97748	172	Promoter (2-3kb)	1	1699942	1701782	1841	1	8511	ENST00000234610.5	-2011	ENSG00000215914	MMP23A	matrix metallopeptidase 23A (pseudogene)
chr1	1723738	1724921	1184	*	DMSOK18_peak_129	152	.	6.78052	18.2751	15.2201	884	Promoter (<=1kb)	1	1702379	1724357	21979	2	728642	ENST00000404249.8	0	ENSG00000008128	CDK11A	cyclin dependent kinase 11A
chr1	1745818	1746989	1172	*	DMSOK18_peak_130	570	.	9.85231	61.5406	57.0403	700	Promoter (<=1kb)	1	1724838	1745919	21082	2	9906	ENST00000647043.1	0	ENSG00000215790	SLC35E2A	solute carrier family 35 member E2A
chr1	1758719	1760100	1382	*	DMSOK18_peak_131	252	.	7.35313	28.7789	25.2417	432	Promoter (<=1kb)	1	1752471	1758575	6105	2	65220	ENST00000342348.9	-144	ENSG00000008130	NADK	NAD kinase
chr1	1778100	1779221	1122	*	DMSOK18_peak_132	210	.	6.84881	24.4131	21.064	958	Promoter (<=1kb)	1	1751232	1778470	27239	2	65220	ENST00000341426.9	0	ENSG00000008130	NADK	NAD kinase
chr1	1891185	1891822	638	*	DMSOK18_peak_133	101	.	4.31611	12.8902	10.1329	199	Promoter (<=1kb)	1	1785285	1891117	105833	2	2782	ENST00000615252.4	-68	ENSG00000078369	GNB1	G protein subunit beta 1
chr1	1894404	1894649	246	*	DMSOK18_peak_134	43	.	2.95126	6.64287	4.38222	70	Distal Intergenic	1	1785285	1891117	105833	2	2782	ENST00000615252.4	-3287	ENSG00000078369	GNB1	G protein subunit beta 1
chr1	1901613	1901916	304	*	DMSOK18_peak_135	42	.	3.42925	6.46178	4.23702	216	Distal Intergenic	1	1785285	1891117	105833	2	2782	ENST00000615252.4	-10496	ENSG00000078369	GNB1	G protein subunit beta 1
chr1	1906428	1906689	262	*	DMSOK18_peak_136	27	.	2.53556	4.73872	2.75753	31	Distal Intergenic	1	1915108	1917294	2187	1	163688	ENST00000378604.3	-8419	ENSG00000169885	CALML6	calmodulin like 6
chr1	1907070	1907372	303	*	DMSOK18_peak_137	22	.	2.3953	4.07073	2.21376	112	Distal Intergenic	1	1915108	1917294	2187	1	163688	ENST00000378604.3	-7736	ENSG00000169885	CALML6	calmodulin like 6
chr1	1908511	1909664	1154	*	DMSOK18_peak_138	186	.	5.6618	21.9325	18.6975	784	Distal Intergenic	1	1915108	1917294	2187	1	163688	ENST00000378604.3	-5444	ENSG00000169885	CALML6	calmodulin like 6
chr1	1918743	1919784	1042	*	DMSOK18_peak_139	373	.	5.43494	41.3909	37.3964	705	Promoter (<=1kb)	1	1917590	1918797	1208	2	339456	ENST00000378602.3	0	ENSG00000178821	TMEM52	transmembrane protein 52
chr1	1925262	1925508	247	*	DMSOK18_peak_140	53	.	2.71966	7.72079	5.3506	170	Promoter (1-2kb)	1	1922083	1927403	5321	2	85452	ENST00000412120.2	1895	ENSG00000142609	CFAP74	cilia and flagella associated protein 74
chr1	1929733	1930246	514	*	DMSOK18_peak_141	83	.	3.58826	10.9635	8.32966	185	Promoter (1-2kb)	1	1921957	1927929	5973	2	85452	ENST00000464311.5	-1804	ENSG00000142609	CFAP74	cilia and flagella associated protein 74
chr1	1937750	1938067	318	*	DMSOK18_peak_142	21	.	2.66078	3.99154	2.145	237	Intron (ENST00000642590.1/85452, intron 11 of 24)	1	1921957	1927929	5973	2	85452	ENST00000464311.5	-9821	ENSG00000142609	CFAP74	cilia and flagella associated protein 74
chr1	1943924	1944399	476	*	DMSOK18_peak_143	78	.	4.20268	10.4725	7.87496	268	Exon (ENST00000642590.1/85452, exon 7 of 25)	1	1921951	1959974	38024	2	85452	ENST00000642590.1	15575	ENSG00000142609	CFAP74	cilia and flagella associated protein 74
chr1	1959705	1960414	710	*	DMSOK18_peak_144	320	.	7.69319	35.8897	32.0799	358	Promoter (<=1kb)	1	1921951	1959974	38024	2	85452	ENST00000642590.1	0	ENSG00000142609	CFAP74	cilia and flagella associated protein 74
chr1	1968891	1969657	767	*	DMSOK18_peak_145	323	.	7.11615	36.1801	32.3601	414	Intron (ENST00000493964.5/85452, intron 10 of 37)	1	1955711	1960108	4398	2	85452	ENST00000461752.3	-8783	ENSG00000142609	CFAP74	cilia and flagella associated protein 74
chr1	1986364	1986633	270	*	DMSOK18_peak_146	52	.	3.927	7.56198	5.20495	95	Intron (ENST00000493964.5/85452, intron 5 of 37)	1	1987962	1990929	2968	2	85452	ENST00000378590.4	4296	ENSG00000142609	CFAP74	cilia and flagella associated protein 74
chr1	1999878	2000137	260	*	DMSOK18_peak_147	35	.	3.5954	5.64489	3.52827	108	Intron (ENST00000493964.5/85452, intron 1 of 37)	1	1955148	2003714	48567	2	85452	ENST00000468610.5	3577	ENSG00000142609	CFAP74	cilia and flagella associated protein 74
chr1	2003625	2004085	461	*	DMSOK18_peak_148	109	.	5.90613	13.7976	10.9858	293	Promoter (<=1kb)	1	1921951	2003837	81887	2	85452	ENST00000493964.5	0	ENSG00000142609	CFAP74	cilia and flagella associated protein 74
chr1	2015650	2016049	400	*	DMSOK18_peak_149	27	.	2.99532	4.69087	2.71536	349	Promoter (<=1kb)	1	2013569	2015639	2071	2	105378589	ENST00000659674.1	-11	NA	LOC105378589	uncharacterized LOC105378589
chr1	2023077	2023555	479	*	DMSOK18_peak_150	61	.	3.80017	8.58549	6.13588	263	Promoter (<=1kb)	1	2024270	2030712	6443	1	2563	ENST00000639777.1	-715	ENSG00000187730	GABRD	gamma-aminobutyric acid type A receptor subunit delta
chr1	2028819	2029162	344	*	DMSOK18_peak_151	20	.	2.44671	3.93678	2.09807	61	Promoter (<=1kb)	1	2028919	2030717	1799	1	2563	ENST00000640688.1	0	ENSG00000187730	GABRD	gamma-aminobutyric acid type A receptor subunit delta
chr1	2031180	2031911	732	*	DMSOK18_peak_152	58	.	3.49958	8.2687	5.84374	637	Promoter (2-3kb)	1	2028919	2030717	1799	1	2563	ENST00000640688.1	2261	ENSG00000187730	GABRD	gamma-aminobutyric acid type A receptor subunit delta
chr1	2049432	2050365	934	*	DMSOK18_peak_153	79	.	4.02135	10.5416	7.93951	748	Promoter (<=1kb)	1	2049203	2049651	449	2	105378591	ENST00000445600.1	0	ENSG00000226969	PRKCZ-DT	PRKCZ divergent transcript
chr1	2060552	2060810	259	*	DMSOK18_peak_154	29	.	3.51544	5.04904	2.9992	76	Intron (ENST00000378567.8/5590, intron 4 of 17)	1	2055679	2135347	79669	1	5590	ENST00000466651.5	4873	ENSG00000067606	PRKCZ	protein kinase C zeta
chr1	2061596	2062134	539	*	DMSOK18_peak_155	29	.	3.51544	5.04904	2.9992	144	Intron (ENST00000378567.8/5590, intron 4 of 17)	1	2055679	2135347	79669	1	5590	ENST00000466651.5	5917	ENSG00000067606	PRKCZ	protein kinase C zeta
chr1	2108407	2108845	439	*	DMSOK18_peak_156	29	.	3.03364	4.95996	2.95162	402	Promoter (2-3kb)	1	2111654	2150978	39325	1	5590	ENST00000470986.5	-2809	ENSG00000067606	PRKCZ	protein kinase C zeta
chr1	2133055	2133875	821	*	DMSOK18_peak_157	594	.	8.44807	64.035	59.4827	409	Promoter (<=1kb)	1	2133638	2148924	15287	1	5590	ENST00000471018.6	0	ENSG00000067606	PRKCZ	protein kinase C zeta
chr1	2139712	2140567	856	*	DMSOK18_peak_158	303	.	6.3142	34.1317	30.3862	282	Intron (ENST00000378567.8/5590, intron 5 of 17)	1	2144451	2185395	40945	1	5590	ENST00000479263.5	-3884	ENSG00000067606	PRKCZ	protein kinase C zeta
chr1	2146525	2146809	285	*	DMSOK18_peak_159	39	.	3.38179	6.12984	3.93845	5	Promoter (1-2kb)	1	2145387	2185116	39730	1	5590	ENST00000478770.6	1138	ENSG00000067606	PRKCZ	protein kinase C zeta
chr1	2161337	2161787	451	*	DMSOK18_peak_160	66	.	4.84883	9.11804	6.62082	168	Intron (ENST00000378567.8/5590, intron 10 of 17)	1	2168848	2185393	16546	1	5590	ENST00000505322.5	-7061	ENSG00000067606	PRKCZ	protein kinase C zeta
chr1	2174256	2174690	435	*	DMSOK18_peak_161	21	.	2.90986	3.98412	2.13895	19	Intron (ENST00000378567.8/5590, intron 14 of 17)	1	2168975	2173951	4977	1	5590	ENST00000472017.1	5281	ENSG00000067606	PRKCZ	protein kinase C zeta
chr1	2179544	2180200	657	*	DMSOK18_peak_162	44	.	3.78859	6.75123	4.48063	58	Intron (ENST00000378567.8/5590, intron 16 of 17)	1	2181794	2183875	2082	2	100506504	ENST00000333854.2	3675	ENSG00000182873	PRKCZ-AS1	PRKCZ antisense RNA 1
chr1	2189428	2189801	374	*	DMSOK18_peak_163	72	.	4.18307	9.83747	7.28897	186	3' UTR	1	2189544	2194108	4565	2	199990	ENST00000497675.2	4307	ENSG00000162585	FAAP20	FA core complex associated protein 20
chr1	2194748	2195579	832	*	DMSOK18_peak_164	107	.	4.08446	13.575	10.7784	138	Promoter (<=1kb)	1	2184461	2194775	10315	2	199990	ENST00000400919.7	0	ENSG00000162585	FAAP20	FA core complex associated protein 20
chr1	2199066	2199701	636	*	DMSOK18_peak_165	157	.	4.81842	18.8433	15.7592	418	Promoter (<=1kb)	1	2189548	2199907	10360	2	199990	ENST00000401813.7	206	ENSG00000162585	FAAP20	FA core complex associated protein 20
chr1	2204694	2205541	848	*	DMSOK18_peak_166	221	.	4.35414	25.5733	22.1724	541	Promoter (<=1kb)	1	2198063	2203882	5820	2	199990	ENST00000514625.1	-812	ENSG00000162585	FAAP20	FA core complex associated protein 20
chr1	2208486	2208731	246	*	DMSOK18_peak_167	44	.	2.11005	6.68807	4.42348	204	Promoter (<=1kb)	1	2184464	2207733	23270	2	199990	ENST00000469733.5	-753	ENSG00000162585	FAAP20	FA core complex associated protein 20
chr1	2212360	2213499	1140	*	DMSOK18_peak_168	219	.	3.70483	25.3639	21.9721	451	Promoter (<=1kb)	1	2189548	2212720	23173	2	199990	ENST00000487186.5	0	ENSG00000162585	FAAP20	FA core complex associated protein 20
chr1	2215272	2215929	658	*	DMSOK18_peak_169	36	.	2.17956	5.74672	3.61879	371	Promoter (2-3kb)	1	2189548	2212720	23173	2	199990	ENST00000487186.5	-2552	ENSG00000162585	FAAP20	FA core complex associated protein 20
chr1	2224768	2225136	369	*	DMSOK18_peak_170	33	.	2.51514	5.39814	3.30876	362	Distal Intergenic	1	2228319	2310213	81895	1	6497	ENST00000378536.5	-3183	ENSG00000157933	SKI	SKI proto-oncogene
chr1	2226591	2226952	362	*	DMSOK18_peak_171	58	.	3.03977	8.28018	5.85454	192	Promoter (1-2kb)	1	2228319	2310213	81895	1	6497	ENST00000378536.5	-1367	ENSG00000157933	SKI	SKI proto-oncogene
chr1	2227291	2228023	733	*	DMSOK18_peak_172	277	.	5.98476	31.357	27.717	557	Promoter (<=1kb)	1	2228319	2310213	81895	1	6497	ENST00000378536.5	-296	ENSG00000157933	SKI	SKI proto-oncogene
chr1	2247353	2247729	377	*	DMSOK18_peak_173	41	.	3.72662	6.37636	4.16002	107	Promoter (<=1kb)	1	2247996	2303376	55381	1	6497	ENST00000478223.2	-267	ENSG00000157933	SKI	SKI proto-oncogene
chr1	2255268	2256258	991	*	DMSOK18_peak_174	159	.	5.3813	19.0502	15.9559	752	Intron (ENST00000378536.5/6497, intron 1 of 6)	1	2247996	2303376	55381	1	6497	ENST00000478223.2	7272	ENSG00000157933	SKI	SKI proto-oncogene
chr1	2278123	2278614	492	*	DMSOK18_peak_175	60	.	4.2507	8.53578	6.0899	144	Intron (ENST00000378536.5/6497, intron 1 of 6)	1	2303646	2304368	723	1	6497	ENST00000507179.1	-25032	ENSG00000157933	SKI	SKI proto-oncogene
chr1	2311416	2311892	477	*	DMSOK18_peak_176	41	.	2.49693	6.32675	4.11565	268	Distal Intergenic	1	2303646	2304368	723	1	6497	ENST00000507179.1	7770	ENSG00000157933	SKI	SKI proto-oncogene
chr1	2313470	2314908	1439	*	DMSOK18_peak_177	39	.	2.34454	6.19406	3.99631	792	Distal Intergenic	1	2303646	2304368	723	1	6497	ENST00000507179.1	9824	ENSG00000157933	SKI	SKI proto-oncogene
chr1	2329934	2330247	314	*	DMSOK18_peak_178	22	.	2.41987	4.13719	2.27107	12	Intron (ENST00000378531.8/79906, intron 12 of 13)	1	2351644	2351857	214	2	100129534	ENST00000417061.2	21610	ENSG00000269896	LOC100129534	small nuclear ribonucleoprotein polypeptide N pseudogene
chr1	2336757	2337225	469	*	DMSOK18_peak_179	30	.	2.50698	5.08504	3.03135	161	Exon (ENST00000378531.8/79906, exon 11 of 14)	1	2351644	2351857	214	2	100129534	ENST00000417061.2	14632	ENSG00000269896	LOC100129534	small nuclear ribonucleoprotein polypeptide N pseudogene
chr1	2343859	2344100	242	*	DMSOK18_peak_180	19	.	2.20882	3.78338	1.96531	138	Intron (ENST00000378531.8/79906, intron 10 of 13)	1	2351644	2351857	214	2	100129534	ENST00000417061.2	7757	ENSG00000269896	LOC100129534	small nuclear ribonucleoprotein polypeptide N pseudogene
chr1	2381943	2382370	428	*	DMSOK18_peak_181	54	.	3.79022	7.78179	5.40669	91	Promoter (2-3kb)	1	2371676	2385121	13446	2	79906	ENST00000419785.1	2751	ENSG00000116151	MORN1	MORN repeat containing 1
chr1	2391314	2392058	745	*	DMSOK18_peak_182	135	.	5.83938	16.4618	13.5024	528	Promoter (<=1kb)	1	2391775	2405442	13668	1	11079	ENST00000378513.7	0	ENSG00000157916	RER1	retention in endoplasmic reticulum sorting receptor 1
chr1	2412284	2412983	700	*	DMSOK18_peak_183	116	.	3.65705	14.4704	11.6214	453	Promoter (<=1kb)	1	2403964	2412564	8601	2	5192	ENST00000288774.8	0	ENSG00000157911	PEX10	peroxisomal biogenesis factor 10
chr1	2413746	2414547	802	*	DMSOK18_peak_184	95	.	3.35137	12.316	9.59549	585	Promoter (<=1kb)	1	2408530	2413797	5268	2	5192	ENST00000508384.5	0	ENSG00000157911	PEX10	peroxisomal biogenesis factor 10
chr1	2427941	2428272	332	*	DMSOK18_peak_185	33	.	2.68367	5.48	3.38155	251	Promoter (1-2kb)	1	2425980	2479804	53825	1	9651	ENST00000609981.5	1961	ENSG00000149527	PLCH2	phospholipase C eta 2
chr1	2431638	2431996	359	*	DMSOK18_peak_186	34	.	2.57022	5.58384	3.47379	316	Intron (ENST00000609981.5/9651, intron 2 of 3)	1	2425980	2479804	53825	1	9651	ENST00000609981.5	5658	ENSG00000149527	PLCH2	phospholipase C eta 2
chr1	2436823	2437229	407	*	DMSOK18_peak_187	36	.	2.49114	5.73977	3.61247	121	Intron (ENST00000609981.5/9651, intron 2 of 3)	1	2425980	2479804	53825	1	9651	ENST00000609981.5	10843	ENSG00000149527	PLCH2	phospholipase C eta 2
chr1	2446567	2447160	594	*	DMSOK18_peak_188	34	.	2.36477	5.52306	3.41972	344	Intron (ENST00000609981.5/9651, intron 2 of 3)	1	2467459	2505526	38068	1	9651	ENST00000449969.5	-20299	ENSG00000149527	PLCH2	phospholipase C eta 2
chr1	2451768	2452253	486	*	DMSOK18_peak_189	68	.	2.93785	9.38178	6.86562	101	Intron (ENST00000609981.5/9651, intron 2 of 3)	1	2467459	2505526	38068	1	9651	ENST00000449969.5	-15206	ENSG00000149527	PLCH2	phospholipase C eta 2
chr1	2458111	2458472	362	*	DMSOK18_peak_190	71	.	2.9683	9.70755	7.16828	234	Intron (ENST00000609981.5/9651, intron 2 of 3)	1	2467459	2505526	38068	1	9651	ENST00000449969.5	-8987	ENSG00000149527	PLCH2	phospholipase C eta 2
chr1	2467182	2467577	396	*	DMSOK18_peak_191	37	.	2.42349	5.88939	3.72246	16	Promoter (<=1kb)	1	2467459	2505526	38068	1	9651	ENST00000449969.5	0	ENSG00000149527	PLCH2	phospholipase C eta 2
chr1	2475139	2475800	662	*	DMSOK18_peak_192	46	.	2.42284	6.9537	4.66482	587	Promoter (<=1kb)	1	2476289	2505532	29244	1	9651	ENST00000378486.8	-489	ENSG00000149527	PLCH2	phospholipase C eta 2
chr1	2485446	2485867	422	*	DMSOK18_peak_193	24	.	2.30029	4.41854	2.47711	276	Intron (ENST00000449969.5/9651, intron 5 of 21)	1	2479888	2505276	25389	1	9651	ENST00000278878.6	5558	ENSG00000149527	PLCH2	phospholipase C eta 2
chr1	2494888	2495420	533	*	DMSOK18_peak_194	44	.	2.40505	6.73533	4.46628	478	Promoter (2-3kb)	1	2497782	2505528	7747	1	9651	ENST00000473964.5	-2362	ENSG00000149527	PLCH2	phospholipase C eta 2
chr1	2499771	2500097	327	*	DMSOK18_peak_195	30	.	2.25577	5.08687	3.03291	289	Promoter (1-2kb)	1	2498647	2505528	6882	1	9651	ENST00000462379.1	1124	ENSG00000149527	PLCH2	phospholipase C eta 2
chr1	2525994	2527041	1048	*	DMSOK18_peak_196	144	.	4.81476	17.4688	14.456	545	Promoter (<=1kb)	1	2508537	2526596	18060	2	55229	ENST00000378466.9	0	ENSG00000157881	PANK4	pantothenate kinase 4 (inactive)
chr1	2527845	2528123	279	*	DMSOK18_peak_197	15	.	2.07617	3.19042	1.50549	4	Promoter (1-2kb)	1	2521367	2526597	5231	2	55229	ENST00000514922.1	-1248	ENSG00000157881	PANK4	pantothenate kinase 4 (inactive)
chr1	2545913	2546363	451	*	DMSOK18_peak_198	99	.	3.25771	12.7323	9.98403	256	Exon (ENST00000644246.1/ENST00000644246.1, exon 2 of 2)	1	2550074	2551598	1525	2	115110	ENST00000448624.2	5235	NA	TNFRSF14-AS1	TNFRSF14 antisense RNA 1
chr1	2546783	2547616	834	*	DMSOK18_peak_199	101	.	3.30199	12.9591	10.1977	426	Exon (ENST00000644246.1/ENST00000644246.1, exon 2 of 2)	1	2550074	2551598	1525	2	115110	ENST00000448624.2	3982	NA	TNFRSF14-AS1	TNFRSF14 antisense RNA 1
chr1	2556723	2557064	342	*	DMSOK18_peak_200	25	.	2.12718	4.46328	2.51636	2	Promoter (<=1kb)	1	2549920	2557011	7092	2	115110	ENST00000416860.2	0	NA	TNFRSF14-AS1	TNFRSF14 antisense RNA 1
chr1	2559895	2560838	944	*	DMSOK18_peak_201	46	.	2.49555	6.88508	4.60236	436	Promoter (<=1kb)	1	2560554	2563504	2951	1	8764	ENST00000463835.5	0	ENSG00000157873	TNFRSF14	TNF receptor superfamily member 14
chr1	2562171	2562650	480	*	DMSOK18_peak_202	38	.	2.44743	5.98621	3.80957	135	Promoter (<=1kb)	1	2561801	2563452	1652	1	8764	ENST00000480305.1	370	ENSG00000157873	TNFRSF14	TNF receptor superfamily member 14
chr1	2567998	2568822	825	*	DMSOK18_peak_203	79	.	4.02811	10.5611	7.95768	603	Promoter (1-2kb)	1	2566410	2569888	3479	1	100996583	ENST00000456687.3	1588	ENSG00000228037	LOC100996583	uncharacterized LOC100996583
chr1	2575695	2576083	389	*	DMSOK18_peak_204	61	.	4.15328	8.61176	6.16013	211	Distal Intergenic	1	2581560	2584533	2974	1	100996583	ENST00000424215.1	-5477	ENSG00000228037	LOC100996583	uncharacterized LOC100996583
chr1	2578048	2578597	550	*	DMSOK18_peak_205	94	.	4.8414	12.1123	9.40402	407	Promoter (2-3kb)	1	2581560	2584533	2974	1	100996583	ENST00000424215.1	-2963	ENSG00000228037	LOC100996583	uncharacterized LOC100996583
chr1	2585361	2585817	457	*	DMSOK18_peak_206	42	.	2.70608	6.52429	4.29332	410	Promoter (<=1kb)	1	2586491	2589632	3142	1	127281	ENST00000493183.5	-674	ENSG00000157870	PRXL2B	peroxiredoxin like 2B
chr1	2586223	2586793	571	*	DMSOK18_peak_207	262	.	5.83768	29.8682	26.2872	368	Promoter (<=1kb)	1	2586491	2589632	3142	1	127281	ENST00000493183.5	0	ENSG00000157870	PRXL2B	peroxiredoxin like 2B
chr1	2596331	2596598	268	*	DMSOK18_peak_208	24	.	2.46853	4.40704	2.46704	157	Promoter (2-3kb)	1	2592655	2594073	1419	2	79258	ENST00000469962.1	-2258	ENSG00000142606	MMEL1	membrane metalloendopeptidase like 1
chr1	2602723	2603573	851	*	DMSOK18_peak_209	60	.	3.21806	8.50827	6.06464	698	Intron (ENST00000378412.8/79258, intron 11 of 23)	1	2606281	2611401	5121	2	79258	ENST00000509374.1	7828	ENSG00000142606	MMEL1	membrane metalloendopeptidase like 1
chr1	2604740	2605282	543	*	DMSOK18_peak_210	49	.	2.91631	7.2684	4.95044	138	Intron (ENST00000378412.8/79258, intron 9 of 23)	1	2606281	2611401	5121	2	79258	ENST00000509374.1	6119	ENSG00000142606	MMEL1	membrane metalloendopeptidase like 1
chr1	2611177	2611699	523	*	DMSOK18_peak_211	344	.	7.42405	38.3856	34.4892	124	Promoter (<=1kb)	1	2606281	2611401	5121	2	79258	ENST00000509374.1	0	ENSG00000142606	MMEL1	membrane metalloendopeptidase like 1
chr1	2612299	2612722	424	*	DMSOK18_peak_212	23	.	2.41357	4.25331	2.37208	337	Promoter (<=1kb)	1	2606281	2611401	5121	2	79258	ENST00000509374.1	-898	ENSG00000142606	MMEL1	membrane metalloendopeptidase like 1
chr1	2628205	2628576	372	*	DMSOK18_peak_213	34	.	2.96767	5.56546	3.45781	166	Promoter (<=1kb)	1	2590926	2629494	38569	2	79258	ENST00000502556.5	918	ENSG00000142606	MMEL1	membrane metalloendopeptidase like 1
chr1	2641288	2641859	572	*	DMSOK18_peak_214	58	.	2.93585	8.26252	5.83806	75	3' UTR	1	2590639	2633016	42378	2	79258	ENST00000378412.8	-8272	ENSG00000142606	MMEL1	membrane metalloendopeptidase like 1
chr1	2642428	2643711	1284	*	DMSOK18_peak_215	188	.	4.86026	22.0957	18.8522	940	Intron (ENST00000401095.8/100287898, intron 8 of 8)	1	2590639	2633016	42378	2	79258	ENST00000378412.8	-9412	ENSG00000142606	MMEL1	membrane metalloendopeptidase like 1
chr1	2652171	2655527	3357	*	DMSOK18_peak_216	1116	.	6.01882	116.856	111.65	1907	Intron (ENST00000401095.8/100287898, intron 6 of 8)	1	2590639	2633016	42378	2	79258	ENST00000378412.8	-19155	ENSG00000142606	MMEL1	membrane metalloendopeptidase like 1
chr1	2664314	2664940	627	*	DMSOK18_peak_217	44	.	2.17161	6.76771	4.4954	43	Intron (ENST00000401095.8/100287898, intron 6 of 8)	1	2590639	2633016	42378	2	79258	ENST00000378412.8	-31298	ENSG00000142606	MMEL1	membrane metalloendopeptidase like 1
chr1	2666155	2666402	248	*	DMSOK18_peak_218	44	.	2.14775	6.72505	4.4569	87	Intron (ENST00000401095.8/100287898, intron 6 of 8)	1	2590639	2633016	42378	2	79258	ENST00000378412.8	-33139	ENSG00000142606	MMEL1	membrane metalloendopeptidase like 1
chr1	2671112	2672300	1189	*	DMSOK18_peak_219	123	.	2.84459	15.2667	12.3727	754	Intron (ENST00000401095.8/100287898, intron 6 of 8)	1	2590639	2633016	42378	2	79258	ENST00000378412.8	-38096	ENSG00000142606	MMEL1	membrane metalloendopeptidase like 1
chr1	2672827	2673070	244	*	DMSOK18_peak_220	52	.	2.16051	7.63974	5.27637	149	Intron (ENST00000401095.8/100287898, intron 6 of 8)	1	2590639	2633016	42378	2	79258	ENST00000378412.8	-39811	ENSG00000142606	MMEL1	membrane metalloendopeptidase like 1
chr1	2674846	2675154	309	*	DMSOK18_peak_221	23	.	1.77489	4.25719	2.37514	61	Intron (ENST00000401095.8/100287898, intron 6 of 8)	1	2590639	2633016	42378	2	79258	ENST00000378412.8	-41830	ENSG00000142606	MMEL1	membrane metalloendopeptidase like 1
chr1	2682742	2683035	294	*	DMSOK18_peak_222	135	.	2.89341	16.5606	13.5961	121	Intron (ENST00000401095.8/100287898, intron 6 of 8)	1	2590639	2633016	42378	2	79258	ENST00000378412.8	-49726	ENSG00000142606	MMEL1	membrane metalloendopeptidase like 1
chr1	2683702	2684450	749	*	DMSOK18_peak_223	277	.	3.79822	31.3592	27.7191	413	Intron (ENST00000401095.8/100287898, intron 6 of 8)	1	2590639	2633016	42378	2	79258	ENST00000378412.8	-50686	ENSG00000142606	MMEL1	membrane metalloendopeptidase like 1
chr1	2687976	2688415	440	*	DMSOK18_peak_224	132	.	3.11145	16.1926	13.2474	143	Intron (ENST00000401095.8/100287898, intron 6 of 8)	1	2590639	2633016	42378	2	79258	ENST00000378412.8	-54960	ENSG00000142606	MMEL1	membrane metalloendopeptidase like 1
chr1	2695641	2696029	389	*	DMSOK18_peak_225	120	.	3.19315	14.9041	12.0294	126	Intron (ENST00000401095.8/100287898, intron 6 of 8)	1	2590639	2633016	42378	2	79258	ENST00000378412.8	-62625	ENSG00000142606	MMEL1	membrane metalloendopeptidase like 1
chr1	2697354	2698121	768	*	DMSOK18_peak_226	647	.	7.25893	69.3882	64.7306	413	Intron (ENST00000401095.8/100287898, intron 6 of 8)	1	2590639	2633016	42378	2	79258	ENST00000378412.8	-64338	ENSG00000142606	MMEL1	membrane metalloendopeptidase like 1
chr1	2747435	2747872	438	*	DMSOK18_peak_227	94	.	3.65603	12.2124	9.49815	223	Intron (ENST00000401095.8/100287898, intron 6 of 8)	1	2768091	2784733	16643	1	105378598	ENST00000648684.1	-20219	NA	LOC105378598	uncharacterized LOC105378598
chr1	2748300	2749123	824	*	DMSOK18_peak_228	178	.	4.49109	21.0357	17.8428	208	Intron (ENST00000401095.8/100287898, intron 6 of 8)	1	2768091	2784733	16643	1	105378598	ENST00000648684.1	-18968	NA	LOC105378598	uncharacterized LOC105378598
chr1	2756492	2757101	610	*	DMSOK18_peak_229	428	.	5.15224	47.0061	42.8463	454	Intron (ENST00000401095.8/100287898, intron 6 of 8)	1	2768091	2784733	16643	1	105378598	ENST00000648684.1	-10990	NA	LOC105378598	uncharacterized LOC105378598
chr1	2757973	2758268	296	*	DMSOK18_peak_230	25	.	1.90155	4.48929	2.53884	7	Intron (ENST00000401095.8/100287898, intron 6 of 8)	1	2768091	2784733	16643	1	105378598	ENST00000648684.1	-9823	NA	LOC105378598	uncharacterized LOC105378598
chr1	2758522	2758865	344	*	DMSOK18_peak_231	545	.	6.10701	59.0337	54.5862	177	Intron (ENST00000401095.8/100287898, intron 6 of 8)	1	2768091	2784733	16643	1	105378598	ENST00000648684.1	-9226	NA	LOC105378598	uncharacterized LOC105378598
chr1	2759499	2759926	428	*	DMSOK18_peak_232	94	.	2.8586	12.2061	9.4921	88	Intron (ENST00000401095.8/100287898, intron 6 of 8)	1	2768091	2784733	16643	1	105378598	ENST00000648684.1	-8165	NA	LOC105378598	uncharacterized LOC105378598
chr1	2774071	2774332	262	*	DMSOK18_peak_233	57	.	3.55013	8.1717	5.76258	180	Promoter (<=1kb)	1	2773603	2776473	2871	1	105378598	ENST00000638002.1	468	NA	LOC105378598	uncharacterized LOC105378598
chr1	2776752	2777055	304	*	DMSOK18_peak_234	23	.	2.70456	4.24528	2.36462	173	Intron (ENST00000648684.1/105378598, intron 1 of 2)	1	2773603	2776473	2871	1	105378598	ENST00000638002.1	3149	NA	LOC105378598	uncharacterized LOC105378598
chr1	2777593	2777903	311	*	DMSOK18_peak_235	53	.	3.88115	7.72777	5.35701	154	Intron (ENST00000648684.1/105378598, intron 2 of 2)	1	2773603	2776473	2871	1	105378598	ENST00000638002.1	3990	NA	LOC105378598	uncharacterized LOC105378598
chr1	2785488	2786088	601	*	DMSOK18_peak_236	59	.	4.18606	8.39688	5.96193	95	Exon (ENST00000401095.8/100287898, exon 5 of 9)	1	2641368	2789665	148298	2	100287898	ENST00000637179.1	3577	ENSG00000215912	TTC34	tetratricopeptide repeat domain 34
chr1	2801554	2802026	473	*	DMSOK18_peak_237	52	.	2.89598	7.56028	5.20348	226	Promoter (<=1kb)	1	2635976	2801717	165742	2	100287898	ENST00000401095.8	0	ENSG00000215912	TTC34	tetratricopeptide repeat domain 34
chr1	2810812	2811173	362	*	DMSOK18_peak_238	27	.	2.45438	4.77971	2.79389	100	Distal Intergenic	1	2635976	2801717	165742	2	100287898	ENST00000401095.8	-9095	ENSG00000215912	TTC34	tetratricopeptide repeat domain 34
chr1	2821900	2822384	485	*	DMSOK18_peak_239	43	.	2.98116	6.54535	4.30372	390	Distal Intergenic	1	2635976	2801717	165742	2	100287898	ENST00000401095.8	-20183	ENSG00000215912	TTC34	tetratricopeptide repeat domain 34
chr1	2828578	2829011	434	*	DMSOK18_peak_240	33	.	2.86393	5.48078	3.38227	158	Distal Intergenic	1	2635976	2801717	165742	2	100287898	ENST00000401095.8	-26861	ENSG00000215912	TTC34	tetratricopeptide repeat domain 34
chr1	2840939	2841322	384	*	DMSOK18_peak_241	81	.	5.56611	10.8075	8.18341	42	Distal Intergenic	1	2635976	2801717	165742	2	100287898	ENST00000401095.8	-39222	ENSG00000215912	TTC34	tetratricopeptide repeat domain 34
chr1	2849077	2849591	515	*	DMSOK18_peak_242	144	.	4.70964	17.422	14.4117	344	Distal Intergenic	1	2635976	2801717	165742	2	100287898	ENST00000401095.8	-47360	ENSG00000215912	TTC34	tetratricopeptide repeat domain 34
chr1	2863215	2863480	266	*	DMSOK18_peak_243	28	.	2.30421	4.79606	2.80811	139	Distal Intergenic	1	2635976	2801717	165742	2	100287898	ENST00000401095.8	-61498	ENSG00000215912	TTC34	tetratricopeptide repeat domain 34
chr1	2876522	2876918	397	*	DMSOK18_peak_244	30	.	2.42225	5.08186	3.02843	253	Distal Intergenic	1	2635976	2801717	165742	2	100287898	ENST00000401095.8	-74805	ENSG00000215912	TTC34	tetratricopeptide repeat domain 34
chr1	2877442	2877802	361	*	DMSOK18_peak_245	105	.	3.73984	13.3156	10.5338	147	Distal Intergenic	1	2635976	2801717	165742	2	100287898	ENST00000401095.8	-75725	ENSG00000215912	TTC34	tetratricopeptide repeat domain 34
chr1	2880588	2880886	299	*	DMSOK18_peak_246	83	.	3.24002	10.9338	8.30176	121	Distal Intergenic	1	2635976	2801717	165742	2	100287898	ENST00000401095.8	-78871	ENSG00000215912	TTC34	tetratricopeptide repeat domain 34
chr1	2887799	2888184	386	*	DMSOK18_peak_247	58	.	2.84367	8.24757	5.82429	298	Distal Intergenic	1	2635976	2801717	165742	2	100287898	ENST00000401095.8	-86082	ENSG00000215912	TTC34	tetratricopeptide repeat domain 34
chr1	2889261	2889609	349	*	DMSOK18_peak_248	71	.	3.04029	9.64769	7.11276	165	Distal Intergenic	1	2635976	2801717	165742	2	100287898	ENST00000401095.8	-87544	ENSG00000215912	TTC34	tetratricopeptide repeat domain 34
chr1	2894870	2895115	246	*	DMSOK18_peak_249	37	.	2.59603	5.97389	3.79842	204	Distal Intergenic	1	2635976	2801717	165742	2	100287898	ENST00000401095.8	-93153	ENSG00000215912	TTC34	tetratricopeptide repeat domain 34
chr1	2900440	2901097	658	*	DMSOK18_peak_250	29	.	2.32398	4.99031	2.9785	583	Distal Intergenic	1	2635976	2801717	165742	2	100287898	ENST00000401095.8	-98723	ENSG00000215912	TTC34	tetratricopeptide repeat domain 34
chr1	2926532	2927299	768	*	DMSOK18_peak_251	347	.	5.54005	38.6202	34.7157	553	Distal Intergenic	1	3021467	3022903	1437	1	140625	ENST00000378404.4	-94168	ENSG00000169717	ACTRT2	actin related protein T2
chr1	2935733	2936319	587	*	DMSOK18_peak_252	44	.	2.85637	6.70337	4.43734	499	Distal Intergenic	1	3021467	3022903	1437	1	140625	ENST00000378404.4	-85148	ENSG00000169717	ACTRT2	actin related protein T2
chr1	2938755	2939470	716	*	DMSOK18_peak_253	68	.	3.7143	9.38071	6.86477	183	Distal Intergenic	1	3021467	3022903	1437	1	140625	ENST00000378404.4	-81997	ENSG00000169717	ACTRT2	actin related protein T2
chr1	2949450	2949806	357	*	DMSOK18_peak_254	19	.	2.48579	3.75389	1.93976	224	Distal Intergenic	1	3021467	3022903	1437	1	140625	ENST00000378404.4	-71661	ENSG00000169717	ACTRT2	actin related protein T2
chr1	2952438	2952706	269	*	DMSOK18_peak_255	33	.	3.27417	5.4645	3.36749	93	Distal Intergenic	1	3021467	3022903	1437	1	140625	ENST00000378404.4	-68761	ENSG00000169717	ACTRT2	actin related protein T2
chr1	2960241	2961357	1117	*	DMSOK18_peak_256	70	.	4.59326	9.57242	7.04282	384	Exon (ENST00000641229.1/ENST00000641229.1, exon 3 of 3)	1	3021467	3022903	1437	1	140625	ENST00000378404.4	-60110	ENSG00000169717	ACTRT2	actin related protein T2
chr1	2962369	2962727	359	*	DMSOK18_peak_257	30	.	3.00265	5.08283	3.0292	228	Intron (ENST00000641229.1/ENST00000641229.1, intron 1 of 2)	1	3021467	3022903	1437	1	140625	ENST00000378404.4	-58740	ENSG00000169717	ACTRT2	actin related protein T2
chr1	2973782	2974077	296	*	DMSOK18_peak_258	17	.	1.92773	3.42298	1.7036	60	Distal Intergenic	1	3021467	3022903	1437	1	140625	ENST00000378404.4	-47390	ENSG00000169717	ACTRT2	actin related protein T2
chr1	2979085	2979437	353	*	DMSOK18_peak_259	67	.	2.99739	9.26876	6.76052	170	Distal Intergenic	1	3021467	3022903	1437	1	140625	ENST00000378404.4	-42030	ENSG00000169717	ACTRT2	actin related protein T2
chr1	3000930	3001694	765	*	DMSOK18_peak_260	48	.	3.25693	7.13526	4.82975	620	Distal Intergenic	1	3021467	3022903	1437	1	140625	ENST00000378404.4	-19773	ENSG00000169717	ACTRT2	actin related protein T2
chr1	3003394	3003904	511	*	DMSOK18_peak_261	27	.	2.65734	4.76913	2.78424	433	Distal Intergenic	1	3021467	3022903	1437	1	140625	ENST00000378404.4	-17563	ENSG00000169717	ACTRT2	actin related protein T2
chr1	3004251	3004558	308	*	DMSOK18_peak_262	20	.	2.41492	3.85751	2.02929	262	Distal Intergenic	1	3021467	3022903	1437	1	140625	ENST00000378404.4	-16909	ENSG00000169717	ACTRT2	actin related protein T2
chr1	3015148	3015601	454	*	DMSOK18_peak_263	56	.	3.02181	8.02009	5.62506	115	Distal Intergenic	1	3021467	3022903	1437	1	140625	ENST00000378404.4	-5866	ENSG00000169717	ACTRT2	actin related protein T2
chr1	3020508	3020806	299	*	DMSOK18_peak_264	14	.	2.01767	3.11742	1.44308	5	Promoter (<=1kb)	1	3021467	3022903	1437	1	140625	ENST00000378404.4	-661	ENSG00000169717	ACTRT2	actin related protein T2
chr1	3028003	3028291	289	*	DMSOK18_peak_265	24	.	2.35503	4.34262	2.41238	229	Distal Intergenic	1	3021467	3022903	1437	1	140625	ENST00000378404.4	6536	ENSG00000169717	ACTRT2	actin related protein T2
chr1	3032049	3032539	491	*	DMSOK18_peak_266	41	.	2.627	6.3932	4.17524	346	Distal Intergenic	1	3021467	3022903	1437	1	140625	ENST00000378404.4	10582	ENSG00000169717	ACTRT2	actin related protein T2
chr1	3038285	3038558	274	*	DMSOK18_peak_267	48	.	3.06899	7.20075	4.88897	104	Distal Intergenic	1	3021467	3022903	1437	1	140625	ENST00000378404.4	16818	ENSG00000169717	ACTRT2	actin related protein T2
chr1	3049995	3050405	411	*	DMSOK18_peak_268	29	.	3.10026	4.9046	2.90307	100	Distal Intergenic	1	3059617	3061751	2135	2	440556	ENST00000413472.5	11346	ENSG00000177133	PRDM16-DT	PRDM16 divergent transcript
chr1	3060661	3062504	1844	*	DMSOK18_peak_269	86	.	3.98264	11.26	8.60729	510	Promoter (<=1kb)	1	3059617	3061751	2135	2	440556	ENST00000413472.5	0	ENSG00000177133	PRDM16-DT	PRDM16 divergent transcript
chr1	3069625	3069980	356	*	DMSOK18_peak_270	13	.	2.14659	2.96693	1.37257	170	Promoter (<=1kb)	1	3069211	3434342	365132	1	63976	ENST00000514189.5	414	ENSG00000142611	PRDM16	PR/SET domain 16
chr1	3095048	3095690	643	*	DMSOK18_peak_271	39	.	2.5108	6.09826	3.91008	434	Intron (ENST00000511072.5/63976, intron 1 of 15)	1	3069211	3434342	365132	1	63976	ENST00000514189.5	25837	ENSG00000142611	PRDM16	PR/SET domain 16
chr1	3106157	3107043	887	*	DMSOK18_peak_272	58	.	2.85697	8.30345	5.87607	268	Intron (ENST00000511072.5/63976, intron 1 of 15)	1	3127975	3128035	61	1	100422968	ENST00000635819.1	-20932	ENSG00000283572	MIR4251	microRNA 4251
chr1	3128589	3129088	500	*	DMSOK18_peak_273	52	.	2.81198	7.59476	5.23533	399	Promoter (<=1kb)	1	3127975	3128035	61	1	100422968	ENST00000635819.1	614	ENSG00000283572	MIR4251	microRNA 4251
chr1	3136929	3137291	363	*	DMSOK18_peak_274	56	.	2.96374	7.99691	5.60401	53	Intron (ENST00000511072.5/63976, intron 1 of 15)	1	3127975	3128035	61	1	100422968	ENST00000635819.1	8954	ENSG00000283572	MIR4251	microRNA 4251
chr1	3144191	3144614	424	*	DMSOK18_peak_275	54	.	3.01352	7.79739	5.42097	219	Intron (ENST00000511072.5/63976, intron 1 of 15)	1	3127975	3128035	61	1	100422968	ENST00000635819.1	16216	ENSG00000283572	MIR4251	microRNA 4251
chr1	3148298	3148554	257	*	DMSOK18_peak_276	31	.	2.37468	5.17621	3.11232	159	Intron (ENST00000511072.5/63976, intron 1 of 15)	1	3127975	3128035	61	1	100422968	ENST00000635819.1	20323	ENSG00000283572	MIR4251	microRNA 4251
chr1	3152642	3153447	806	*	DMSOK18_peak_277	102	.	4.00512	13.0047	10.2408	620	Intron (ENST00000511072.5/63976, intron 1 of 15)	1	3127975	3128035	61	1	100422968	ENST00000635819.1	24667	ENSG00000283572	MIR4251	microRNA 4251
chr1	3162860	3163253	394	*	DMSOK18_peak_278	221	.	5.00258	25.5537	22.1535	194	Intron (ENST00000511072.5/63976, intron 1 of 15)	1	3127975	3128035	61	1	100422968	ENST00000635819.1	34885	ENSG00000283572	MIR4251	microRNA 4251
chr1	3165136	3165941	806	*	DMSOK18_peak_279	75	.	3.19037	10.0865	7.51495	182	Intron (ENST00000511072.5/63976, intron 1 of 15)	1	3127975	3128035	61	1	100422968	ENST00000635819.1	37161	ENSG00000283572	MIR4251	microRNA 4251
chr1	3172478	3173131	654	*	DMSOK18_peak_280	33	.	2.5884	5.49378	3.39395	193	Intron (ENST00000511072.5/63976, intron 1 of 15)	1	3127975	3128035	61	1	100422968	ENST00000635819.1	44503	ENSG00000283572	MIR4251	microRNA 4251
chr1	3185834	3186516	683	*	DMSOK18_peak_281	32	.	2.56937	5.28276	3.20696	576	Exon (ENST00000511072.5/63976, exon 2 of 16)	1	3237931	3433925	195995	1	63976	ENST00000512462.5	-51415	ENSG00000142611	PRDM16	PR/SET domain 16
chr1	3197315	3197995	681	*	DMSOK18_peak_282	36	.	2.53289	5.74876	3.62016	571	Intron (ENST00000511072.5/63976, intron 2 of 15)	1	3237931	3433925	195995	1	63976	ENST00000512462.5	-39936	ENSG00000142611	PRDM16	PR/SET domain 16
chr1	3206003	3207050	1048	*	DMSOK18_peak_283	57	.	3.4657	8.17188	5.76258	721	Exon (ENST00000624175.1/ENST00000624175.1, exon 1 of 1)	1	3237931	3433925	195995	1	63976	ENST00000512462.5	-30881	ENSG00000142611	PRDM16	PR/SET domain 16
chr1	3216411	3216887	477	*	DMSOK18_peak_284	134	.	5.00068	16.3643	13.4104	279	Intron (ENST00000511072.5/63976, intron 2 of 15)	1	3237931	3433925	195995	1	63976	ENST00000512462.5	-21044	ENSG00000142611	PRDM16	PR/SET domain 16
chr1	3222543	3222952	410	*	DMSOK18_peak_285	29	.	2.70965	4.90571	2.90406	335	Intron (ENST00000511072.5/63976, intron 2 of 15)	1	3237931	3433925	195995	1	63976	ENST00000512462.5	-14979	ENSG00000142611	PRDM16	PR/SET domain 16
chr1	3229105	3229398	294	*	DMSOK18_peak_286	59	.	3.54581	8.40003	5.96494	185	Intron (ENST00000511072.5/63976, intron 2 of 15)	1	3237931	3433925	195995	1	63976	ENST00000512462.5	-8533	ENSG00000142611	PRDM16	PR/SET domain 16
chr1	3236160	3236824	665	*	DMSOK18_peak_287	66	.	3.28132	9.15872	6.65854	141	Promoter (1-2kb)	1	3237931	3433925	195995	1	63976	ENST00000512462.5	-1107	ENSG00000142611	PRDM16	PR/SET domain 16
chr1	3241887	3242393	507	*	DMSOK18_peak_288	43	.	2.95532	6.65539	4.39346	80	Promoter (1-2kb)	1	3244132	3386918	142787	1	63976	ENST00000463591.1	-1739	ENSG00000142611	PRDM16	PR/SET domain 16
chr1	3251216	3251802	587	*	DMSOK18_peak_289	84	.	4.00923	11.0643	8.42418	184	Intron (ENST00000511072.5/63976, intron 3 of 15)	1	3244132	3386918	142787	1	63976	ENST00000463591.1	7084	ENSG00000142611	PRDM16	PR/SET domain 16
chr1	3252110	3252457	348	*	DMSOK18_peak_290	48	.	3.1834	7.13864	4.83262	50	Intron (ENST00000511072.5/63976, intron 3 of 15)	1	3244132	3386918	142787	1	63976	ENST00000463591.1	7978	ENSG00000142611	PRDM16	PR/SET domain 16
chr1	3264696	3265260	565	*	DMSOK18_peak_291	86	.	3.38753	11.351	8.69267	393	Intron (ENST00000511072.5/63976, intron 3 of 15)	1	3244132	3386918	142787	1	63976	ENST00000463591.1	20564	ENSG00000142611	PRDM16	PR/SET domain 16
chr1	3269706	3270286	581	*	DMSOK18_peak_292	64	.	2.79378	8.89209	6.41936	268	Intron (ENST00000511072.5/63976, intron 3 of 15)	1	3244132	3386918	142787	1	63976	ENST00000463591.1	25574	ENSG00000142611	PRDM16	PR/SET domain 16
chr1	3271747	3272181	435	*	DMSOK18_peak_293	32	.	2.28339	5.31686	3.23696	80	Intron (ENST00000511072.5/63976, intron 3 of 15)	1	3244132	3386918	142787	1	63976	ENST00000463591.1	27615	ENSG00000142611	PRDM16	PR/SET domain 16
chr1	3279154	3279754	601	*	DMSOK18_peak_294	41	.	2.47995	6.39629	4.17811	397	Intron (ENST00000511072.5/63976, intron 3 of 15)	1	3244132	3386918	142787	1	63976	ENST00000463591.1	35022	ENSG00000142611	PRDM16	PR/SET domain 16
chr1	3282050	3282521	472	*	DMSOK18_peak_295	52	.	2.68148	7.55662	5.20025	369	Intron (ENST00000511072.5/63976, intron 3 of 15)	1	3244132	3386918	142787	1	63976	ENST00000463591.1	37918	ENSG00000142611	PRDM16	PR/SET domain 16
chr1	3283038	3283283	246	*	DMSOK18_peak_296	18	.	2.02425	3.68738	1.88237	234	Intron (ENST00000511072.5/63976, intron 3 of 15)	1	3244132	3386918	142787	1	63976	ENST00000463591.1	38906	ENSG00000142611	PRDM16	PR/SET domain 16
chr1	3289689	3290120	432	*	DMSOK18_peak_297	36	.	2.37849	5.8355	3.67393	170	Intron (ENST00000511072.5/63976, intron 3 of 15)	1	3313052	3323149	10098	2	105378604	ENST00000669140.1	33029	NA	LOC105378604	uncharacterized LOC105378604
chr1	3293082	3293340	259	*	DMSOK18_peak_298	50	.	2.57761	7.40411	5.06039	165	Intron (ENST00000511072.5/63976, intron 3 of 15)	1	3313052	3323149	10098	2	105378604	ENST00000669140.1	29809	NA	LOC105378604	uncharacterized LOC105378604
chr1	3304466	3304810	345	*	DMSOK18_peak_299	38	.	2.62161	6.06451	3.87965	240	Intron (ENST00000511072.5/63976, intron 3 of 15)	1	3313052	3323149	10098	2	105378604	ENST00000669140.1	18339	NA	LOC105378604	uncharacterized LOC105378604
chr1	3312991	3314355	1365	*	DMSOK18_peak_300	395	.	4.59517	43.5845	39.5225	345	Exon (ENST00000669140.1/105378604, exon 2 of 2)	1	3313052	3323149	10098	2	105378604	ENST00000669140.1	8794	NA	LOC105378604	uncharacterized LOC105378604
chr1	3319707	3321037	1331	*	DMSOK18_peak_301	261	.	4.659	29.7403	26.1642	407	Promoter (2-3kb)	1	3313052	3323149	10098	2	105378604	ENST00000669140.1	2112	NA	LOC105378604	uncharacterized LOC105378604
chr1	3338700	3339125	426	*	DMSOK18_peak_302	45	.	2.89571	6.83367	4.55558	238	Intron (ENST00000511072.5/63976, intron 3 of 15)	1	3313052	3323149	10098	2	105378604	ENST00000669140.1	-15551	NA	LOC105378604	uncharacterized LOC105378604
chr1	3340921	3341253	333	*	DMSOK18_peak_303	53	.	3.16523	7.70621	5.33727	164	Intron (ENST00000511072.5/63976, intron 3 of 15)	1	3313052	3323149	10098	2	105378604	ENST00000669140.1	-17772	NA	LOC105378604	uncharacterized LOC105378604
chr1	3346871	3348178	1308	*	DMSOK18_peak_304	40	.	2.50593	6.22157	4.02086	1236	Intron (ENST00000511072.5/63976, intron 3 of 15)	1	3313052	3323149	10098	2	105378604	ENST00000669140.1	-23722	NA	LOC105378604	uncharacterized LOC105378604
chr1	3348724	3349039	316	*	DMSOK18_peak_305	19	.	2.01684	3.7516	1.93766	8	Intron (ENST00000511072.5/63976, intron 3 of 15)	1	3313052	3323149	10098	2	105378604	ENST00000669140.1	-25575	NA	LOC105378604	uncharacterized LOC105378604
chr1	3356488	3356815	328	*	DMSOK18_peak_306	24	.	2.19904	4.41717	2.47588	86	Intron (ENST00000511072.5/63976, intron 3 of 15)	1	3313052	3323149	10098	2	105378604	ENST00000669140.1	-33339	NA	LOC105378604	uncharacterized LOC105378604
chr1	3357770	3358087	318	*	DMSOK18_peak_307	77	.	3.10098	10.3129	7.72617	171	Intron (ENST00000511072.5/63976, intron 3 of 15)	1	3313052	3323149	10098	2	105378604	ENST00000669140.1	-34621	NA	LOC105378604	uncharacterized LOC105378604
chr1	3361868	3363126	1259	*	DMSOK18_peak_308	46	.	2.73702	6.96687	4.67663	166	Intron (ENST00000511072.5/63976, intron 3 of 15)	1	3396491	3434293	37803	1	63976	ENST00000509860.1	-33365	ENSG00000142611	PRDM16	PR/SET domain 16
chr1	3374644	3375182	539	*	DMSOK18_peak_309	25	.	2.15713	4.47648	2.52792	497	Intron (ENST00000511072.5/63976, intron 3 of 15)	1	3396491	3434293	37803	1	63976	ENST00000509860.1	-21309	ENSG00000142611	PRDM16	PR/SET domain 16
chr1	3378175	3378878	704	*	DMSOK18_peak_310	24	.	2.05137	4.34941	2.4164	484	Intron (ENST00000511072.5/63976, intron 3 of 15)	1	3396491	3434293	37803	1	63976	ENST00000509860.1	-17613	ENSG00000142611	PRDM16	PR/SET domain 16
chr1	3382293	3382599	307	*	DMSOK18_peak_311	13	.	1.86789	3.05246	1.38756	53	Intron (ENST00000511072.5/63976, intron 3 of 15)	1	3396491	3434293	37803	1	63976	ENST00000509860.1	-13892	ENSG00000142611	PRDM16	PR/SET domain 16
chr1	3400650	3401191	542	*	DMSOK18_peak_312	42	.	3.111	6.52521	4.29396	342	Intron (ENST00000511072.5/63976, intron 5 of 15)	1	3396491	3434293	37803	1	63976	ENST00000509860.1	4159	ENSG00000142611	PRDM16	PR/SET domain 16
chr1	3406726	3407108	383	*	DMSOK18_peak_313	24	.	2.40468	4.36061	2.42669	284	Intron (ENST00000511072.5/63976, intron 8 of 15)	1	3396491	3434293	37803	1	63976	ENST00000509860.1	10235	ENSG00000142611	PRDM16	PR/SET domain 16
chr1	3418374	3419014	641	*	DMSOK18_peak_314	48	.	2.98158	7.11546	4.81171	492	Exon (ENST00000511072.5/63976, exon 12 of 16)	1	3424919	3434095	9177	1	63976	ENST00000378389.5	-5905	ENSG00000142611	PRDM16	PR/SET domain 16
chr1	3419464	3419838	375	*	DMSOK18_peak_315	29	.	2.59717	4.9145	2.91197	335	Intron (ENST00000511072.5/63976, intron 12 of 15)	1	3424919	3434095	9177	1	63976	ENST00000378389.5	-5081	ENSG00000142611	PRDM16	PR/SET domain 16
chr1	3439430	3439932	503	*	DMSOK18_peak_316	64	.	3.93601	8.93188	6.45599	166	Distal Intergenic	1	3425216	3426072	857	1	63976	ENST00000606170.1	14214	ENSG00000142611	PRDM16	PR/SET domain 16
chr1	3453157	3453480	324	*	DMSOK18_peak_317	52	.	3.06436	7.5812	5.22286	211	Promoter (1-2kb)	1	3454665	3481113	26449	1	27237	ENST00000378378.9	-1185	ENSG00000130762	ARHGEF16	Rho guanine nucleotide exchange factor 16
chr1	3454271	3454995	725	*	DMSOK18_peak_318	180	.	5.07724	21.2597	18.0564	473	Promoter (<=1kb)	1	3454665	3481113	26449	1	27237	ENST00000378378.9	0	ENSG00000130762	ARHGEF16	Rho guanine nucleotide exchange factor 16
chr1	3459868	3460220	353	*	DMSOK18_peak_319	21	.	2.35433	3.95945	2.11749	74	Intron (ENST00000378378.9/27237, intron 1 of 14)	1	3454665	3481113	26449	1	27237	ENST00000378378.9	5203	ENSG00000130762	ARHGEF16	Rho guanine nucleotide exchange factor 16
chr1	3470150	3470571	422	*	DMSOK18_peak_320	18	.	2.25267	3.56465	1.8246	20	Promoter (1-2kb)	1	3471607	3474457	2851	1	27237	ENST00000464620.1	-1036	ENSG00000130762	ARHGEF16	Rho guanine nucleotide exchange factor 16
chr1	3476134	3476933	800	*	DMSOK18_peak_321	43	.	2.92712	6.56828	4.31458	710	Intron (ENST00000378378.9/27237, intron 10 of 14)	1	3472769	3481113	8345	1	27237	ENST00000485984.1	3365	ENSG00000130762	ARHGEF16	Rho guanine nucleotide exchange factor 16
chr1	3481292	3482925	1634	*	DMSOK18_peak_322	118	.	4.40269	14.7104	11.846	1373	Downstream (<=300bp)	1	3472769	3481113	8345	1	27237	ENST00000485984.1	8523	ENSG00000130762	ARHGEF16	Rho guanine nucleotide exchange factor 16
chr1	3504098	3504410	313	*	DMSOK18_peak_323	35	.	2.38322	5.72585	3.59975	287	Intron (ENST00000356575.9/1953, intron 17 of 36)	1	3490925	3496717	5793	2	1953	ENST00000491842.1	-7381	ENSG00000162591	MEGF6	multiple EGF like domains 6
chr1	3509944	3511206	1263	*	DMSOK18_peak_324	468	.	6.58158	51.1139	46.8467	457	Exon (ENST00000356575.9/1953, exon 10 of 37)	1	3490925	3496717	5793	2	1953	ENST00000491842.1	-13227	ENSG00000162591	MEGF6	multiple EGF like domains 6
chr1	3519223	3519848	626	*	DMSOK18_peak_325	36	.	2.51644	5.83334	3.6722	597	Intron (ENST00000356575.9/1953, intron 5 of 36)	1	3489920	3531448	41529	2	1953	ENST00000294599.8	11600	ENSG00000162591	MEGF6	multiple EGF like domains 6
chr1	3531187	3531537	351	*	DMSOK18_peak_326	68	.	3.15763	9.33132	6.81889	224	Promoter (<=1kb)	1	3489920	3531448	41529	2	1953	ENST00000294599.8	0	ENSG00000162591	MEGF6	multiple EGF like domains 6
chr1	3543059	3544592	1534	*	DMSOK18_peak_327	73	.	2.88864	9.87867	7.32731	130	Intron (ENST00000356575.9/1953, intron 4 of 36)	1	3489920	3531448	41529	2	1953	ENST00000294599.8	-11611	ENSG00000162591	MEGF6	multiple EGF like domains 6
chr1	3554772	3555618	847	*	DMSOK18_peak_328	49	.	2.97307	7.27653	4.95781	630	Intron (ENST00000356575.9/1953, intron 4 of 36)	1	3560695	3560790	96	2	693135	ENST00000385042.1	5172	ENSG00000207776	MIR551A	microRNA 551a
chr1	3562760	3563215	456	*	DMSOK18_peak_329	46	.	3.11614	6.94324	4.65512	200	Promoter (1-2kb)	1	3560695	3560790	96	2	693135	ENST00000385042.1	-1970	ENSG00000207776	MIR551A	microRNA 551a
chr1	3577186	3577830	645	*	DMSOK18_peak_330	33	.	2.71911	5.42218	3.33042	213	Intron (ENST00000356575.9/1953, intron 4 of 36)	1	3560695	3560790	96	2	693135	ENST00000385042.1	-16396	ENSG00000207776	MIR551A	microRNA 551a
chr1	3585175	3585422	248	*	DMSOK18_peak_331	28	.	2.63345	4.86184	2.86558	36	Intron (ENST00000356575.9/1953, intron 3 of 36)	1	3560695	3560790	96	2	693135	ENST00000385042.1	-24385	ENSG00000207776	MIR551A	microRNA 551a
chr1	3585732	3586082	351	*	DMSOK18_peak_332	30	.	2.72019	5.09706	3.04189	50	Intron (ENST00000356575.9/1953, intron 3 of 36)	1	3560695	3560790	96	2	693135	ENST00000385042.1	-24942	ENSG00000207776	MIR551A	microRNA 551a
chr1	3587890	3588507	618	*	DMSOK18_peak_333	56	.	3.35026	8.06196	5.66363	357	Intron (ENST00000356575.9/1953, intron 3 of 36)	1	3490562	3611277	120716	2	1953	ENST00000485002.6	22770	ENSG00000162591	MEGF6	multiple EGF like domains 6
chr1	3611353	3612284	932	*	DMSOK18_peak_334	137	.	4.01302	16.6717	13.7001	146	Promoter (<=1kb)	1	3487951	3611508	123558	2	1953	ENST00000356575.9	0	ENSG00000162591	MEGF6	multiple EGF like domains 6
chr1	3612852	3613865	1014	*	DMSOK18_peak_335	75	.	3.15649	10.1507	7.57469	474	Promoter (1-2kb)	1	3487951	3611508	123558	2	1953	ENST00000356575.9	-1344	ENSG00000162591	MEGF6	multiple EGF like domains 6
chr1	3624443	3625216	774	*	DMSOK18_peak_336	106	.	5.37857	13.402	10.6152	323	Promoter (<=1kb)	1	3625015	3630127	5113	1	127262	ENST00000378344.7	0	ENSG00000158109	TPRG1L	tumor protein p63 regulated 1 like
chr1	3630400	3630689	290	*	DMSOK18_peak_337	22	.	3.06308	4.07474	2.21724	34	Downstream (<=300bp)	1	3634916	3635433	518	2	49856	ENST00000494884.1	4744	ENSG00000116213	WRAP73	WD repeat containing, antisense to TP73
chr1	3631617	3632028	412	*	DMSOK18_peak_338	36	.	3.80839	5.78702	3.63058	18	Exon (ENST00000378322.7/49856, exon 11 of 11)	1	3634916	3635433	518	2	49856	ENST00000494884.1	3405	ENSG00000116213	WRAP73	WD repeat containing, antisense to TP73
chr1	3652449	3653347	899	*	DMSOK18_peak_339	249	.	7.24985	28.4603	24.9364	499	Promoter (<=1kb)	1	3635014	3652761	17748	2	49856	ENST00000465916.5	0	ENSG00000116213	WRAP73	WD repeat containing, antisense to TP73
chr1	3668765	3669672	908	*	DMSOK18_peak_340	75	.	3.54601	10.0853	7.51376	189	Promoter (<=1kb)	1	3658938	3668772	9835	2	105378610	ENST00000443034.1	0	NA	TP73-AS3	TP73 antisense RNA 3
chr1	3674738	3675302	565	*	DMSOK18_peak_341	93	.	3.54722	12.0178	9.31516	169	Intron (ENST00000378295.9/7161, intron 1 of 13)	1	3658938	3668772	9835	2	105378610	ENST00000443034.1	-5966	NA	TP73-AS3	TP73 antisense RNA 3
chr1	3695575	3695840	266	*	DMSOK18_peak_342	43	.	3.40159	6.62448	4.36557	36	Promoter (2-3kb)	1	3698046	3708534	10489	1	7161	ENST00000604194.1	-2206	ENSG00000078900	TP73	tumor protein p73
chr1	3701714	3702033	320	*	DMSOK18_peak_343	49	.	3.45698	7.21792	4.90456	88	Intron (ENST00000378295.9/7161, intron 3 of 13)	1	3698058	3733091	35034	1	7161	ENST00000378290.4	3656	ENSG00000078900	TP73	tumor protein p73
chr1	3715656	3716162	507	*	DMSOK18_peak_344	33	.	2.79708	5.47483	3.3771	184	Intron (ENST00000378295.9/7161, intron 4 of 13)	1	3727478	3733367	5890	1	7161	ENST00000604566.1	-11316	ENSG00000078900	TP73	tumor protein p73
chr1	3735901	3736346	446	*	DMSOK18_peak_345	24	.	2.77266	4.39557	2.45712	248	3' UTR	1	3738075	3742858	4784	2	57212	ENST00000587071.5	6512	ENSG00000227372	TP73-AS1	TP73 antisense RNA 1
chr1	3752947	3753668	722	*	DMSOK18_peak_346	43	.	3.57709	6.5559	4.30372	616	Promoter (<=1kb)	1	3752450	3771645	19196	1	148870	ENST00000294600.7	497	ENSG00000162592	CCDC27	coiled-coil domain containing 27
chr1	3762279	3763244	966	*	DMSOK18_peak_347	74	.	4.26957	10.0548	7.48539	799	3' UTR	1	3772749	3775956	3208	1	388588	ENST00000642557.4	-9505	ENSG00000235169	SMIM1	small integral membrane protein 1 (Vel blood group)
chr1	3763541	3764021	481	*	DMSOK18_peak_348	41	.	3.2735	6.31821	4.10781	313	3' UTR	1	3772749	3775956	3208	1	388588	ENST00000642557.4	-8728	ENSG00000235169	SMIM1	small integral membrane protein 1 (Vel blood group)
chr1	3772309	3772901	593	*	DMSOK18_peak_349	274	.	5.65904	31.0384	27.4105	347	Promoter (<=1kb)	1	3772749	3775956	3208	1	388588	ENST00000642557.4	0	ENSG00000235169	SMIM1	small integral membrane protein 1 (Vel blood group)
chr1	3775731	3776360	630	*	DMSOK18_peak_350	38	.	2.56065	5.99607	3.81836	313	Promoter (2-3kb)	1	3772825	3775388	2564	1	388588	ENST00000452264.1	2906	ENSG00000235169	SMIM1	small integral membrane protein 1 (Vel blood group)
chr1	3790676	3791053	378	*	DMSOK18_peak_351	48	.	4.26317	7.1196	4.81515	39	Intron (ENST00000378251.3/57470, intron 1 of 6)	1	3778559	3796498	17940	2	57470	ENST00000378251.3	5445	ENSG00000130764	LRRC47	leucine rich repeat containing 47
chr1	3795813	3796650	838	*	DMSOK18_peak_352	210	.	8.43247	24.4303	21.0806	728	Promoter (<=1kb)	1	3778559	3796498	17940	2	57470	ENST00000378251.3	0	ENSG00000130764	LRRC47	leucine rich repeat containing 47
chr1	3811277	3811680	404	*	DMSOK18_peak_353	108	.	6.44497	13.6327	10.8304	246	Distal Intergenic	1	3815239	3816458	1220	2	9731	ENST00000484420.1	4778	ENSG00000116198	CEP104	centrosomal protein 104
chr1	3822161	3822616	456	*	DMSOK18_peak_354	43	.	4.10135	6.55625	4.30372	369	Intron (ENST00000675966.1/9731, intron 15 of 16)	1	3815239	3816458	1220	2	9731	ENST00000484420.1	-5703	ENSG00000116198	CEP104	centrosomal protein 104
chr1	3857002	3857704	703	*	DMSOK18_peak_355	273	.	7.92346	31.0023	27.3758	299	Promoter (<=1kb)	1	3857267	3860490	3224	1	1677	ENST00000625756.2	0	ENSG00000169598	DFFB	DNA fragmentation factor subunit beta
chr1	3858040	3858375	336	*	DMSOK18_peak_356	48	.	3.43736	7.16834	4.85941	131	Promoter (<=1kb)	1	3857600	3885429	27830	1	1677	ENST00000475969.5	440	ENSG00000169598	DFFB	DNA fragmentation factor subunit beta
chr1	3866095	3866358	264	*	DMSOK18_peak_357	20	.	2.94397	3.87077	2.04066	229	Promoter (1-2kb)	1	3867663	3872545	4883	1	1677	ENST00000481945.1	-1305	ENSG00000169598	DFFB	DNA fragmentation factor subunit beta
chr1	3900065	3901677	1613	*	DMSOK18_peak_358	222	.	5.51486	25.6751	22.2694	1232	Promoter (<=1kb)	1	3900352	3914652	14301	1	100133612	ENST00000667408.1	0	ENSG00000236423	LINC01134	long intergenic non-protein coding RNA 1134
chr1	3910969	3911762	794	*	DMSOK18_peak_359	45	.	3.39015	6.82271	4.54551	596	Intron (ENST00000667408.1/100133612, intron 1 of 1)	1	3900416	3915447	15032	1	100133612	ENST00000439488.1	10553	ENSG00000236423	LINC01134	long intergenic non-protein coding RNA 1134
chr1	3919238	3919742	505	*	DMSOK18_peak_360	50	.	3.83112	7.3551	5.01545	80	Distal Intergenic	1	3900416	3915447	15032	1	100133612	ENST00000439488.1	18822	ENSG00000236423	LINC01134	long intergenic non-protein coding RNA 1134
chr1	3930701	3931007	307	*	DMSOK18_peak_361	39	.	3.88537	6.17209	3.97638	231	Distal Intergenic	1	3940486	3949866	9381	1	728716	ENST00000456897.6	-9479	NA	LINC01346	long intergenic non-protein coding RNA 1346
chr1	3931258	3931853	596	*	DMSOK18_peak_362	23	.	3.14799	4.21892	2.3417	176	Distal Intergenic	1	3940486	3949866	9381	1	728716	ENST00000456897.6	-8633	NA	LINC01346	long intergenic non-protein coding RNA 1346
chr1	3943717	3944052	336	*	DMSOK18_peak_363	29	.	2.8833	4.99375	2.98098	289	Intron (ENST00000456897.6/728716, intron 2 of 2)	1	3940617	3955262	14646	1	728716	ENST00000412674.1	3100	NA	LINC01346	long intergenic non-protein coding RNA 1346
chr1	3944763	3945286	524	*	DMSOK18_peak_364	25	.	2.74978	4.51077	2.55801	232	Exon (ENST00000635619.1/728716, exon 3 of 3)	1	3944547	3948900	4354	2	105376672	ENST00000635247.1	3614	ENSG00000226374	LINC01345	long intergenic non-protein coding RNA 1345
chr1	3987145	3987900	756	*	DMSOK18_peak_365	135	.	5.8653	16.5269	13.5641	338	Intron (ENST00000642026.2/105376673, intron 2 of 2)	1	3976140	3998855	22716	1	105376673	ENST00000641078.1	11005	ENSG00000284668	LINC02780	long intergenic non-protein coding RNA 2780
chr1	3995074	3995418	345	*	DMSOK18_peak_366	40	.	3.46051	6.3028	4.0939	150	Intron (ENST00000642026.2/105376673, intron 2 of 2)	1	3976140	3998855	22716	1	105376673	ENST00000641078.1	18934	ENSG00000284668	LINC02780	long intergenic non-protein coding RNA 2780
chr1	4000583	4001165	583	*	DMSOK18_peak_367	46	.	2.9788	6.91699	4.63126	201	Intron (ENST00000642026.2/105376673, intron 2 of 2)	1	3976140	3998855	22716	1	105376673	ENST00000641078.1	24443	ENSG00000284668	LINC02780	long intergenic non-protein coding RNA 2780
chr1	4001603	4002283	681	*	DMSOK18_peak_368	34	.	2.66213	5.57362	3.46468	572	Intron (ENST00000642026.2/105376673, intron 2 of 2)	1	3976140	3998855	22716	1	105376673	ENST00000641078.1	25463	ENSG00000284668	LINC02780	long intergenic non-protein coding RNA 2780
chr1	4004496	4005029	534	*	DMSOK18_peak_369	30	.	2.61793	5.12741	3.06857	91	Intron (ENST00000642026.2/105376673, intron 2 of 2)	1	3976140	3998855	22716	1	105376673	ENST00000641078.1	28356	ENSG00000284668	LINC02780	long intergenic non-protein coding RNA 2780
chr1	4025908	4026511	604	*	DMSOK18_peak_370	47	.	3.93733	7.05043	4.75253	412	Distal Intergenic	1	3976140	3998855	22716	1	105376673	ENST00000641078.1	49768	ENSG00000284668	LINC02780	long intergenic non-protein coding RNA 2780
chr1	4034409	4034701	293	*	DMSOK18_peak_371	24	.	3.22249	4.34463	2.41238	1	Distal Intergenic	1	3976140	3998855	22716	1	105376673	ENST00000641078.1	58269	ENSG00000284668	LINC02780	long intergenic non-protein coding RNA 2780
chr1	4054726	4055079	354	*	DMSOK18_peak_372	28	.	2.99921	4.88655	2.88749	343	Distal Intergenic	1	3976140	3998855	22716	1	105376673	ENST00000641078.1	78586	ENSG00000284668	LINC02780	long intergenic non-protein coding RNA 2780
chr1	4061455	4061747	293	*	DMSOK18_peak_373	18	.	2.51582	3.53802	1.80196	271	Distal Intergenic	1	3976140	3998855	22716	1	105376673	ENST00000641078.1	85315	ENSG00000284668	LINC02780	long intergenic non-protein coding RNA 2780
chr1	4062031	4063084	1054	*	DMSOK18_peak_374	106	.	5.24862	13.4619	10.6717	666	Distal Intergenic	1	3976140	3998855	22716	1	105376673	ENST00000641078.1	85891	ENSG00000284668	LINC02780	long intergenic non-protein coding RNA 2780
chr1	4087146	4087694	549	*	DMSOK18_peak_375	46	.	3.77703	6.98195	4.69059	370	Distal Intergenic	1	3976140	3998855	22716	1	105376673	ENST00000641078.1	111006	ENSG00000284668	LINC02780	long intergenic non-protein coding RNA 2780
chr1	4101494	4101821	328	*	DMSOK18_peak_376	24	.	3.22249	4.34463	2.41238	0	Distal Intergenic	1	3976140	3998855	22716	1	105376673	ENST00000641078.1	125354	ENSG00000284668	LINC02780	long intergenic non-protein coding RNA 2780
chr1	4109680	4109968	289	*	DMSOK18_peak_377	22	.	2.64501	4.11282	2.24975	149	Distal Intergenic	1	3976140	3998855	22716	1	105376673	ENST00000641078.1	133540	ENSG00000284668	LINC02780	long intergenic non-protein coding RNA 2780
chr1	4118938	4119734	797	*	DMSOK18_peak_378	33	.	3.17945	5.47204	3.37452	214	Distal Intergenic	1	3976140	3998855	22716	1	105376673	ENST00000641078.1	142798	ENSG00000284668	LINC02780	long intergenic non-protein coding RNA 2780
chr1	4137821	4138143	323	*	DMSOK18_peak_379	26	.	2.93848	4.574	2.61329	7	Distal Intergenic	1	3976140	3998855	22716	1	105376673	ENST00000641078.1	161681	ENSG00000284668	LINC02780	long intergenic non-protein coding RNA 2780
chr1	4140897	4141491	595	*	DMSOK18_peak_380	21	.	2.74258	4.00178	2.15429	76	Distal Intergenic	1	3976140	3998855	22716	1	105376673	ENST00000641078.1	164757	ENSG00000284668	LINC02780	long intergenic non-protein coding RNA 2780
chr1	4156700	4157151	452	*	DMSOK18_peak_381	29	.	3.05468	5.00468	2.99079	363	Distal Intergenic	1	3976140	3998855	22716	1	105376673	ENST00000641078.1	180560	ENSG00000284668	LINC02780	long intergenic non-protein coding RNA 2780
chr1	4166366	4166923	558	*	DMSOK18_peak_382	41	.	3.71614	6.35575	4.14162	550	Distal Intergenic	1	3976140	3998855	22716	1	105376673	ENST00000641078.1	190226	ENSG00000284668	LINC02780	long intergenic non-protein coding RNA 2780
chr1	4172482	4172898	417	*	DMSOK18_peak_383	55	.	4.10149	7.93277	5.54513	312	Distal Intergenic	1	3976140	3998855	22716	1	105376673	ENST00000641078.1	196342	ENSG00000284668	LINC02780	long intergenic non-protein coding RNA 2780
chr1	4177641	4178020	380	*	DMSOK18_peak_384	51	.	3.88808	7.47828	5.12835	191	Distal Intergenic	1	3976140	3998855	22716	1	105376673	ENST00000641078.1	201501	ENSG00000284668	LINC02780	long intergenic non-protein coding RNA 2780
chr1	4267480	4267883	404	*	DMSOK18_peak_385	29	.	3.51544	5.04904	2.9992	42	Distal Intergenic	1	4412027	4424689	12663	1	284661	ENST00000635002.1	-144144	ENSG00000235054	LINC01777	long intergenic non-protein coding RNA 1777
chr1	4310316	4310969	654	*	DMSOK18_peak_386	46	.	4.14895	6.91276	4.62744	121	Distal Intergenic	1	4412027	4424689	12663	1	284661	ENST00000635002.1	-101058	ENSG00000235054	LINC01777	long intergenic non-protein coding RNA 1777
chr1	4341791	4342091	301	*	DMSOK18_peak_387	32	.	3.21053	5.33242	3.25067	109	Distal Intergenic	1	4412027	4424689	12663	1	284661	ENST00000635002.1	-69936	ENSG00000235054	LINC01777	long intergenic non-protein coding RNA 1777
chr1	4342536	4343072	537	*	DMSOK18_peak_388	36	.	3.35415	5.84837	3.6857	355	Distal Intergenic	1	4412027	4424689	12663	1	284661	ENST00000635002.1	-68955	ENSG00000235054	LINC01777	long intergenic non-protein coding RNA 1777
chr1	4402991	4403350	360	*	DMSOK18_peak_389	24	.	3.22249	4.34463	2.41238	227	Distal Intergenic	1	4412027	4424689	12663	1	284661	ENST00000635002.1	-8677	ENSG00000235054	LINC01777	long intergenic non-protein coding RNA 1777
chr1	4463396	4463690	295	*	DMSOK18_peak_390	28	.	3.42232	4.88889	2.88921	210	Distal Intergenic	1	4416311	4424689	8379	1	284661	ENST00000635642.1	47085	ENSG00000235054	LINC01777	long intergenic non-protein coding RNA 1777
chr1	4466458	4466813	356	*	DMSOK18_peak_391	26	.	3.2645	4.61465	2.64876	65	Distal Intergenic	1	4416311	4424689	8379	1	284661	ENST00000635642.1	50147	ENSG00000235054	LINC01777	long intergenic non-protein coding RNA 1777
chr1	4510453	4511065	613	*	DMSOK18_peak_392	25	.	3.08886	4.49487	2.54401	147	Distal Intergenic	1	4571481	4594009	22529	1	105376679	ENST00000634256.1	-60416	ENSG00000232596	LINC01646	long intergenic non-protein coding RNA 1646
chr1	4542479	4542760	282	*	DMSOK18_peak_393	24	.	3.22249	4.34463	2.41238	178	Distal Intergenic	1	4571481	4594009	22529	1	105376679	ENST00000634256.1	-28721	ENSG00000232596	LINC01646	long intergenic non-protein coding RNA 1646
chr1	4599764	4600231	468	*	DMSOK18_peak_394	61	.	4.74987	8.60978	6.15829	252	Distal Intergenic	1	4571548	4583421	11874	1	105376679	ENST00000420522.1	28216	ENSG00000232596	LINC01646	long intergenic non-protein coding RNA 1646
chr1	4622927	4623371	445	*	DMSOK18_peak_395	55	.	4.40696	7.96593	5.57531	143	Distal Intergenic	1	4654609	4792534	137926	1	55966	ENST00000378191.5	-31238	ENSG00000196581	AJAP1	adherens junctions associated protein 1
chr1	4631229	4631700	472	*	DMSOK18_peak_396	58	.	3.51103	8.30129	5.87395	330	Distal Intergenic	1	4654609	4792534	137926	1	55966	ENST00000378191.5	-22909	ENSG00000196581	AJAP1	adherens junctions associated protein 1
chr1	4632539	4633546	1008	*	DMSOK18_peak_397	111	.	4.67544	13.997	11.1743	668	Distal Intergenic	1	4654609	4792534	137926	1	55966	ENST00000378191.5	-21063	ENSG00000196581	AJAP1	adherens junctions associated protein 1
chr1	4642636	4642881	246	*	DMSOK18_peak_398	24	.	3.22249	4.34463	2.41238	36	Distal Intergenic	1	4654609	4792534	137926	1	55966	ENST00000378191.5	-11728	ENSG00000196581	AJAP1	adherens junctions associated protein 1
chr1	4652748	4653127	380	*	DMSOK18_peak_399	81	.	4.86327	10.8118	8.18755	64	Promoter (1-2kb)	1	4654609	4792534	137926	1	55966	ENST00000378191.5	-1482	ENSG00000196581	AJAP1	adherens junctions associated protein 1
chr1	4669016	4669617	602	*	DMSOK18_peak_400	58	.	4.54977	8.23639	5.81375	296	Intron (ENST00000378191.5/55966, intron 1 of 5)	1	4654732	4777794	123063	1	55966	ENST00000378190.7	14284	ENSG00000196581	AJAP1	adherens junctions associated protein 1
chr1	4681328	4681790	463	*	DMSOK18_peak_401	49	.	4.20047	7.28598	4.96621	251	Intron (ENST00000378191.5/55966, intron 1 of 5)	1	4654732	4777794	123063	1	55966	ENST00000378190.7	26596	ENSG00000196581	AJAP1	adherens junctions associated protein 1
chr1	4685353	4685595	243	*	DMSOK18_peak_402	19	.	2.85156	3.71111	1.90276	136	Intron (ENST00000378191.5/55966, intron 1 of 5)	1	4711155	4712165	1011	1	55966	ENST00000466761.1	-25560	ENSG00000196581	AJAP1	adherens junctions associated protein 1
chr1	4691943	4692219	277	*	DMSOK18_peak_403	31	.	3.172	5.25195	3.17929	93	Intron (ENST00000378191.5/55966, intron 1 of 5)	1	4711155	4712165	1011	1	55966	ENST00000466761.1	-18936	ENSG00000196581	AJAP1	adherens junctions associated protein 1
chr1	4744674	4745022	349	*	DMSOK18_peak_404	29	.	3.51544	5.04904	2.9992	267	Intron (ENST00000378191.5/55966, intron 2 of 5)	1	4711155	4712165	1011	1	55966	ENST00000466761.1	33519	ENSG00000196581	AJAP1	adherens junctions associated protein 1
chr1	4749212	4749890	679	*	DMSOK18_peak_405	31	.	3.51339	5.26743	3.19293	626	Intron (ENST00000378191.5/55966, intron 2 of 5)	1	4711155	4712165	1011	1	55966	ENST00000466761.1	38057	ENSG00000196581	AJAP1	adherens junctions associated protein 1
chr1	4757095	4757483	389	*	DMSOK18_peak_406	24	.	3.22249	4.34463	2.41238	60	Intron (ENST00000378191.5/55966, intron 2 of 5)	1	4711155	4712165	1011	1	55966	ENST00000466761.1	45940	ENSG00000196581	AJAP1	adherens junctions associated protein 1
chr1	4803044	4803429	386	*	DMSOK18_peak_407	24	.	3.22249	4.34463	2.41238	378	Distal Intergenic	1	4711155	4712165	1011	1	55966	ENST00000466761.1	91889	ENSG00000196581	AJAP1	adherens junctions associated protein 1
chr1	5288756	5289100	345	*	DMSOK18_peak_408	24	.	3.22249	4.34463	2.41238	81	Distal Intergenic	1	5086459	5090899	4441	2	105376681	ENST00000443270.1	-197857	NA	LINC02782	long intergenic non-protein coding RNA 2782
chr1	5376900	5377222	323	*	DMSOK18_peak_409	29	.	3.49472	5.01351	2.99836	166	Distal Intergenic	1	5490829	5492804	1976	2	105376686	ENST00000649109.1	115582	ENSG00000284692	LOC105376686	uncharacterized LOC105376686
chr1	5387026	5387351	326	*	DMSOK18_peak_410	13	.	2.63658	3.0477	1.38365	153	Distal Intergenic	1	5490829	5492804	1976	2	105376686	ENST00000649109.1	105453	ENSG00000284692	LOC105376686	uncharacterized LOC105376686
chr1	5389498	5389751	254	*	DMSOK18_peak_411	17	.	2.84212	3.53208	1.79647	238	Distal Intergenic	1	5490829	5492804	1976	2	105376686	ENST00000649109.1	103053	ENSG00000284692	LOC105376686	uncharacterized LOC105376686
chr1	5390799	5391181	383	*	DMSOK18_peak_412	57	.	4.67612	8.16047	5.75399	105	Distal Intergenic	1	5490829	5492804	1976	2	105376686	ENST00000649109.1	101623	ENSG00000284692	LOC105376686	uncharacterized LOC105376686
chr1	5403808	5404499	692	*	DMSOK18_peak_413	44	.	4.06722	6.76352	4.4918	361	Distal Intergenic	1	5490829	5492804	1976	2	105376686	ENST00000649109.1	88305	ENSG00000284692	LOC105376686	uncharacterized LOC105376686
chr1	5410713	5410971	259	*	DMSOK18_peak_414	35	.	3.74632	5.67875	3.55807	248	Distal Intergenic	1	5490829	5492804	1976	2	105376686	ENST00000649109.1	81833	ENSG00000284692	LOC105376686	uncharacterized LOC105376686
chr1	5454624	5454904	281	*	DMSOK18_peak_415	51	.	4.31007	7.49064	5.13948	131	Distal Intergenic	1	5490829	5492804	1976	2	105376686	ENST00000649109.1	37900	ENSG00000284692	LOC105376686	uncharacterized LOC105376686
chr1	5485535	5486432	898	*	DMSOK18_peak_416	141	.	6.09526	17.0979	14.1044	168	Intron (ENST00000641426.1/105376686, intron 2 of 2)	1	5490829	5492804	1976	2	105376686	ENST00000649109.1	6372	ENSG00000284692	LOC105376686	uncharacterized LOC105376686
chr1	5503209	5503832	624	*	DMSOK18_peak_417	28	.	3.25755	4.80566	2.81644	544	Distal Intergenic	1	5489795	5493057	3263	2	105376686	ENST00000641860.1	-10152	ENSG00000284692	LOC105376686	uncharacterized LOC105376686
chr1	5526823	5527128	306	*	DMSOK18_peak_418	27	.	3.12001	4.74765	2.76567	9	Distal Intergenic	1	5489795	5493057	3263	2	105376686	ENST00000641860.1	-33766	ENSG00000284692	LOC105376686	uncharacterized LOC105376686
chr1	5527764	5528096	333	*	DMSOK18_peak_419	38	.	3.56573	6.05733	3.87335	311	Distal Intergenic	1	5489795	5493057	3263	2	105376686	ENST00000641860.1	-34707	ENSG00000284692	LOC105376686	uncharacterized LOC105376686
chr1	5549030	5549311	282	*	DMSOK18_peak_420	43	.	4.10135	6.55625	4.30372	112	Distal Intergenic	1	5489795	5493057	3263	2	105376686	ENST00000641860.1	-55973	ENSG00000284692	LOC105376686	uncharacterized LOC105376686
chr1	5562695	5563002	308	*	DMSOK18_peak_421	36	.	3.80839	5.78702	3.63058	94	Intron (ENST00000637702.1/ENST00000637702.1, intron 2 of 2)	1	5489795	5493057	3263	2	105376686	ENST00000641860.1	-69638	ENSG00000284692	LOC105376686	uncharacterized LOC105376686
chr1	5576955	5577597	643	*	DMSOK18_peak_422	53	.	4.41078	7.67695	5.31039	507	Intron (ENST00000637702.1/ENST00000637702.1, intron 1 of 2)	1	5489795	5493057	3263	2	105376686	ENST00000641860.1	-83898	ENSG00000284692	LOC105376686	uncharacterized LOC105376686
chr1	5611727	5612297	571	*	DMSOK18_peak_423	90	.	5.85907	11.7286	9.04354	147	Intron (ENST00000637702.1/ENST00000637702.1, intron 1 of 2)	1	5489795	5493057	3263	2	105376686	ENST00000641860.1	-118670	ENSG00000284692	LOC105376686	uncharacterized LOC105376686
chr1	5632302	5632693	392	*	DMSOK18_peak_424	61	.	4.55189	8.54828	6.10156	85	Intron (ENST00000637702.1/ENST00000637702.1, intron 1 of 2)	1	5489795	5493057	3263	2	105376686	ENST00000641860.1	-139245	ENSG00000284692	LOC105376686	uncharacterized LOC105376686
chr1	5634993	5635258	266	*	DMSOK18_peak_425	45	.	3.94938	6.80927	4.53342	138	Intron (ENST00000637702.1/ENST00000637702.1, intron 1 of 2)	1	5489795	5493057	3263	2	105376686	ENST00000641860.1	-141936	ENSG00000284692	LOC105376686	uncharacterized LOC105376686
chr1	5650854	5651558	705	*	DMSOK18_peak_426	51	.	3.66217	7.48016	5.13007	399	Intron (ENST00000637702.1/ENST00000637702.1, intron 1 of 2)	1	5489795	5493057	3263	2	105376686	ENST00000641860.1	-157797	ENSG00000284692	LOC105376686	uncharacterized LOC105376686
chr1	5652240	5652682	443	*	DMSOK18_peak_427	34	.	3.19391	5.50351	3.40215	349	Intron (ENST00000637702.1/ENST00000637702.1, intron 1 of 2)	1	5489795	5493057	3263	2	105376686	ENST00000641860.1	-159183	ENSG00000284692	LOC105376686	uncharacterized LOC105376686
chr1	5662542	5662987	446	*	DMSOK18_peak_428	28	.	2.53749	4.89016	2.89032	324	Intron (ENST00000637702.1/ENST00000637702.1, intron 1 of 2)	1	5489795	5493057	3263	2	105376686	ENST00000641860.1	-169485	ENSG00000284692	LOC105376686	uncharacterized LOC105376686
chr1	5670763	5671034	272	*	DMSOK18_peak_429	31	.	3.25504	5.21513	3.14676	114	Distal Intergenic	1	5489795	5493057	3263	2	105376686	ENST00000641860.1	-177706	ENSG00000284692	LOC105376686	uncharacterized LOC105376686
chr1	5673418	5673676	259	*	DMSOK18_peak_430	18	.	2.86181	3.5647	1.8246	41	Distal Intergenic	1	5489795	5493057	3263	2	105376686	ENST00000641860.1	-180361	ENSG00000284692	LOC105376686	uncharacterized LOC105376686
chr1	5692628	5693051	424	*	DMSOK18_peak_431	36	.	3.29898	5.7304	3.60374	200	Distal Intergenic	1	5862672	5862741	70	2	100616421	ENST00000582517.1	169690	ENSG00000264101	MIR4689	microRNA 4689
chr1	5711952	5712324	373	*	DMSOK18_peak_432	60	.	3.58728	8.5171	6.07272	147	Distal Intergenic	1	5862672	5862741	70	2	100616421	ENST00000582517.1	150417	ENSG00000264101	MIR4689	microRNA 4689
chr1	5717102	5717873	772	*	DMSOK18_peak_433	34	.	2.84081	5.59536	3.48399	9	Distal Intergenic	1	5862672	5862741	70	2	100616421	ENST00000582517.1	144868	ENSG00000264101	MIR4689	microRNA 4689
chr1	5729929	5730556	628	*	DMSOK18_peak_434	66	.	3.64407	9.17379	6.67249	280	Distal Intergenic	1	5862672	5862741	70	2	100616421	ENST00000582517.1	132185	ENSG00000264101	MIR4689	microRNA 4689
chr1	5738874	5739246	373	*	DMSOK18_peak_435	20	.	2.62693	3.91921	2.08291	201	Distal Intergenic	1	5862672	5862741	70	2	100616421	ENST00000582517.1	123495	ENSG00000264101	MIR4689	microRNA 4689
chr1	5746978	5747356	379	*	DMSOK18_peak_436	63	.	3.23248	8.77062	6.30689	43	Distal Intergenic	1	5862672	5862741	70	2	100616421	ENST00000582517.1	115385	ENSG00000264101	MIR4689	microRNA 4689
chr1	5750112	5750419	308	*	DMSOK18_peak_437	16	.	2.11606	3.30202	1.60067	261	Distal Intergenic	1	5862672	5862741	70	2	100616421	ENST00000582517.1	112322	ENSG00000264101	MIR4689	microRNA 4689
chr1	5758033	5758823	791	*	DMSOK18_peak_438	103	.	4.82421	13.0839	10.3152	226	Distal Intergenic	1	5862672	5862741	70	2	100616421	ENST00000582517.1	103918	ENSG00000264101	MIR4689	microRNA 4689
chr1	5764803	5765161	359	*	DMSOK18_peak_439	51	.	3.80077	7.54738	5.19151	143	Distal Intergenic	1	5862672	5862741	70	2	100616421	ENST00000582517.1	97580	ENSG00000264101	MIR4689	microRNA 4689
chr1	5768430	5769110	681	*	DMSOK18_peak_440	33	.	2.93602	5.48576	3.38654	283	Distal Intergenic	1	5862672	5862741	70	2	100616421	ENST00000582517.1	93631	ENSG00000264101	MIR4689	microRNA 4689
chr1	5780945	5781232	288	*	DMSOK18_peak_441	42	.	3.42925	6.46178	4.23702	122	Distal Intergenic	1	5862672	5862741	70	2	100616421	ENST00000582517.1	81509	ENSG00000264101	MIR4689	microRNA 4689
chr1	5786939	5787271	333	*	DMSOK18_peak_442	32	.	3.41489	5.30931	3.22994	57	Distal Intergenic	1	5862672	5862741	70	2	100616421	ENST00000582517.1	75470	ENSG00000264101	MIR4689	microRNA 4689
chr1	5792891	5793333	443	*	DMSOK18_peak_443	39	.	3.47881	6.1121	3.92256	302	Distal Intergenic	1	5862672	5862741	70	2	100616421	ENST00000582517.1	69408	ENSG00000264101	MIR4689	microRNA 4689
chr1	5795601	5795987	387	*	DMSOK18_peak_444	36	.	3.24876	5.83369	3.67244	246	Distal Intergenic	1	5862672	5862741	70	2	100616421	ENST00000582517.1	66754	ENSG00000264101	MIR4689	microRNA 4689
chr1	5801547	5802006	460	*	DMSOK18_peak_445	84	.	5.16783	11.1172	8.47365	283	Distal Intergenic	1	5862672	5862741	70	2	100616421	ENST00000582517.1	60735	ENSG00000264101	MIR4689	microRNA 4689
chr1	5814381	5814778	398	*	DMSOK18_peak_446	40	.	3.54021	6.24059	4.03799	209	Distal Intergenic	1	5862672	5862741	70	2	100616421	ENST00000582517.1	47963	ENSG00000264101	MIR4689	microRNA 4689
chr1	5820424	5820985	562	*	DMSOK18_peak_447	23	.	2.76162	4.20527	2.33003	28	Distal Intergenic	1	5862672	5862741	70	2	100616421	ENST00000582517.1	41756	ENSG00000264101	MIR4689	microRNA 4689
chr1	5822440	5822855	416	*	DMSOK18_peak_448	36	.	3.25588	5.84966	3.68684	187	Distal Intergenic	1	5862672	5862741	70	2	100616421	ENST00000582517.1	39886	ENSG00000264101	MIR4689	microRNA 4689
chr1	5830608	5831154	547	*	DMSOK18_peak_449	41	.	2.71062	6.37735	4.16087	98	Distal Intergenic	1	5862672	5862741	70	2	100616421	ENST00000582517.1	31587	ENSG00000264101	MIR4689	microRNA 4689
chr1	5846662	5847067	406	*	DMSOK18_peak_450	40	.	3.16727	6.26609	4.0611	242	Distal Intergenic	1	5862672	5862741	70	2	100616421	ENST00000582517.1	15674	ENSG00000264101	MIR4689	microRNA 4689
chr1	5856167	5857219	1053	*	DMSOK18_peak_451	50	.	3.06863	7.39746	5.05432	330	Distal Intergenic	1	5862672	5862741	70	2	100616421	ENST00000582517.1	5522	ENSG00000264101	MIR4689	microRNA 4689
chr1	5878088	5878426	339	*	DMSOK18_peak_452	65	.	4.07112	8.98876	6.50862	183	Promoter (<=1kb)	1	5874905	5877466	2562	2	261734	ENST00000506941.1	-622	ENSG00000131697	NPHP4	nephrocystin 4
chr1	5975181	5975558	378	*	DMSOK18_peak_453	34	.	3.23811	5.59931	3.48771	214	Intron (ENST00000478423.6/261734, intron 1 of 25)	1	5990927	6090419	99493	1	8514	ENST00000655548.1	-15369	ENSG00000069424	KCNAB2	potassium voltage-gated channel subfamily A regulatory beta subunit 2
chr1	5980494	5980897	404	*	DMSOK18_peak_454	87	.	4.57331	11.4393	8.77538	187	Intron (ENST00000478423.6/261734, intron 1 of 25)	1	5990927	6090419	99493	1	8514	ENST00000655548.1	-10030	ENSG00000069424	KCNAB2	potassium voltage-gated channel subfamily A regulatory beta subunit 2
chr1	5992006	5992796	791	*	DMSOK18_peak_455	204	.	6.32559	23.7217	20.4043	445	Promoter (<=1kb)	1	5862811	5992424	129614	2	261734	ENST00000478423.6	0	ENSG00000131697	NPHP4	nephrocystin 4
chr1	6001236	6001582	347	*	DMSOK18_peak_456	21	.	2.55001	4.04568	2.19211	312	Intron (ENST00000655548.1/8514, intron 1 of 9)	1	5992760	6086371	93612	1	8514	ENST00000462676.3	8476	ENSG00000069424	KCNAB2	potassium voltage-gated channel subfamily A regulatory beta subunit 2
chr1	6019841	6020397	557	*	DMSOK18_peak_457	36	.	3.46294	5.85056	3.68755	550	Intron (ENST00000655548.1/8514, intron 1 of 9)	1	6026013	6099119	73107	1	8514	ENST00000428161.6	-5616	ENSG00000069424	KCNAB2	potassium voltage-gated channel subfamily A regulatory beta subunit 2
chr1	6025205	6026349	1145	*	DMSOK18_peak_458	129	.	4.65558	15.9065	12.9762	1048	Promoter (<=1kb)	1	6026013	6099119	73107	1	8514	ENST00000428161.6	0	ENSG00000069424	KCNAB2	potassium voltage-gated channel subfamily A regulatory beta subunit 2
chr1	6027279	6027526	248	*	DMSOK18_peak_459	40	.	2.96022	6.29543	4.08735	85	Promoter (<=1kb)	1	6027297	6101180	73884	1	8514	ENST00000669250.1	0	ENSG00000069424	KCNAB2	potassium voltage-gated channel subfamily A regulatory beta subunit 2
chr1	6034437	6034858	422	*	DMSOK18_peak_460	50	.	3.85939	7.41634	5.07136	204	Promoter (<=1kb)	1	6034677	6098213	63537	1	8514	ENST00000668559.1	0	ENSG00000069424	KCNAB2	potassium voltage-gated channel subfamily A regulatory beta subunit 2
chr1	6039759	6040239	481	*	DMSOK18_peak_461	26	.	2.94547	4.58841	2.62577	346	Intron (ENST00000655548.1/8514, intron 1 of 9)	1	6035917	6041762	5846	1	8514	ENST00000459822.1	3842	ENSG00000069424	KCNAB2	potassium voltage-gated channel subfamily A regulatory beta subunit 2
chr1	6047773	6048020	248	*	DMSOK18_peak_462	27	.	2.99532	4.69087	2.71536	143	Promoter (1-2kb)	1	6046114	6098855	52742	1	8514	ENST00000458166.6	1659	ENSG00000069424	KCNAB2	potassium voltage-gated channel subfamily A regulatory beta subunit 2
chr1	6059460	6059881	422	*	DMSOK18_peak_463	33	.	3.24204	5.39793	3.30859	106	Intron (ENST00000655548.1/8514, intron 3 of 9)	1	6065753	6100023	34271	1	8514	ENST00000662363.1	-5872	ENSG00000069424	KCNAB2	potassium voltage-gated channel subfamily A regulatory beta subunit 2
chr1	6061073	6061351	279	*	DMSOK18_peak_464	28	.	2.98566	4.85756	2.8621	36	Intron (ENST00000655548.1/8514, intron 3 of 9)	1	6065753	6100023	34271	1	8514	ENST00000662363.1	-4402	ENSG00000069424	KCNAB2	potassium voltage-gated channel subfamily A regulatory beta subunit 2
chr1	6068449	6069235	787	*	DMSOK18_peak_465	133	.	5.63584	16.3354	13.3827	332	Promoter (2-3kb)	1	6065753	6100023	34271	1	8514	ENST00000662363.1	2696	ENSG00000069424	KCNAB2	potassium voltage-gated channel subfamily A regulatory beta subunit 2
chr1	6103352	6103845	494	*	DMSOK18_peak_466	54	.	3.51075	7.82629	5.44745	332	Promoter (2-3kb)	1	6105081	6106772	1692	2	26038	ENST00000475121.1	2927	ENSG00000116254	CHD5	chromodomain helicase DNA binding protein 5
chr1	6108930	6109187	258	*	DMSOK18_peak_467	37	.	3.26302	5.86568	3.7012	105	Promoter (2-3kb)	1	6105081	6106772	1692	2	26038	ENST00000475121.1	-2158	ENSG00000116254	CHD5	chromodomain helicase DNA binding protein 5
chr1	6112724	6113218	495	*	DMSOK18_peak_468	41	.	3.72662	6.37636	4.16002	102	3' UTR	1	6105081	6106772	1692	2	26038	ENST00000475121.1	-5952	ENSG00000116254	CHD5	chromodomain helicase DNA binding protein 5
chr1	6123968	6124345	378	*	DMSOK18_peak_469	39	.	3.1049	6.10728	3.91808	281	3' UTR	1	6125534	6128542	3009	2	26038	ENST00000491020.1	4197	ENSG00000116254	CHD5	chromodomain helicase DNA binding protein 5
chr1	6128798	6129075	278	*	DMSOK18_peak_470	25	.	2.68054	4.51024	2.55758	28	Promoter (<=1kb)	1	6125534	6128542	3009	2	26038	ENST00000491020.1	-256	ENSG00000116254	CHD5	chromodomain helicase DNA binding protein 5
chr1	6148549	6149147	599	*	DMSOK18_peak_471	144	.	4.99733	17.4105	14.4009	233	Exon (ENST00000262450.8/26038, exon 9 of 42)	1	6105081	6144104	39024	2	26038	ENST00000462991.5	-4445	ENSG00000116254	CHD5	chromodomain helicase DNA binding protein 5
chr1	6157395	6158186	792	*	DMSOK18_peak_472	90	.	4.04613	11.7407	9.05475	695	Intron (ENST00000262450.8/26038, intron 3 of 41)	1	6105081	6144104	39024	2	26038	ENST00000462991.5	-13291	ENSG00000116254	CHD5	chromodomain helicase DNA binding protein 5
chr1	6179430	6179780	351	*	DMSOK18_peak_473	24	.	2.68151	4.35314	2.41967	58	Promoter (<=1kb)	1	6105091	6180023	74933	2	26038	ENST00000496404.1	243	ENSG00000116254	CHD5	chromodomain helicase DNA binding protein 5
chr1	6183636	6183886	251	*	DMSOK18_peak_474	60	.	4.21813	8.46592	6.02551	186	Intron (ENST00000484532.6/6146, intron 2 of 4)	1	6101787	6180321	78535	2	26038	ENST00000262450.8	-3315	ENSG00000116254	CHD5	chromodomain helicase DNA binding protein 5
chr1	6199135	6200069	935	*	DMSOK18_peak_475	195	.	6.94623	22.826	19.5491	707	Promoter (<=1kb)	1	6185020	6199595	14576	2	6146	ENST00000234875.9	0	ENSG00000116251	RPL22	ribosomal protein L22
chr1	6205037	6205505	469	*	DMSOK18_peak_476	208	.	5.52235	24.156	20.8189	108	Promoter (<=1kb)	1	6205475	6208307	2833	1	388591	ENST00000466994.5	0	ENSG00000158286	RNF207	ring finger protein 207
chr1	6205807	6206471	665	*	DMSOK18_peak_477	349	.	7.18519	38.8704	34.9576	356	Promoter (<=1kb)	1	6206119	6221299	15181	1	388591	ENST00000377939.5	0	ENSG00000158286	RNF207	ring finger protein 207
chr1	6219741	6220513	773	*	DMSOK18_peak_478	120	.	4.65403	14.9163	12.041	629	3' UTR	1	6212738	6219343	6606	1	388591	ENST00000483336.1	7003	ENSG00000158286	RNF207	ring finger protein 207
chr1	6235720	6236057	338	*	DMSOK18_peak_479	49	.	3.76675	7.2149	4.90172	195	Promoter (<=1kb)	1	6221193	6235964	14772	2	23463	ENST00000343813.10	0	ENSG00000116237	ICMT	isoprenylcysteine carboxyl methyltransferase
chr1	6238806	6239112	307	*	DMSOK18_peak_480	49	.	3.4969	7.31839	4.99572	8	Promoter (1-2kb)	1	6237771	6239444	1674	1	148645	ENST00000429480.2	1035	NA	ICMT-DT	ICMT divergent transcript
chr1	6247883	6248199	317	*	DMSOK18_peak_481	67	.	3.85106	9.24637	6.7395	194	3' UTR	1	6244179	6245578	1400	1	390992	ENST00000377898.4	3704	ENSG00000173673	HES3	hes family bHLH transcription factor 3
chr1	6259120	6259587	468	*	DMSOK18_peak_482	25	.	2.62586	4.53197	2.57633	45	Promoter (1-2kb)	1	6247353	6261098	13746	2	387509	ENST00000377893.3	1511	ENSG00000158292	GPR153	G protein-coupled receptor 153
chr1	6260316	6260807	492	*	DMSOK18_peak_483	52	.	3.34861	7.61067	5.24947	203	Promoter (<=1kb)	1	6247353	6261098	13746	2	387509	ENST00000377893.3	291	ENSG00000158292	GPR153	G protein-coupled receptor 153
chr1	6269601	6269909	309	*	DMSOK18_peak_484	14	.	2.53347	3.15129	1.47225	38	Intron (ENST00000608083.5/11332, intron 8 of 8)	1	6247353	6261098	13746	2	387509	ENST00000377893.3	-8503	ENSG00000158292	GPR153	G protein-coupled receptor 153
chr1	6277258	6277535	278	*	DMSOK18_peak_485	38	.	3.32878	6.01243	3.83291	179	Intron (ENST00000608083.5/11332, intron 8 of 8)	1	6247353	6261098	13746	2	387509	ENST00000377893.3	-16160	ENSG00000158292	GPR153	G protein-coupled receptor 153
chr1	6285473	6285716	244	*	DMSOK18_peak_486	36	.	3.65219	5.74924	3.62034	30	Intron (ENST00000608083.5/11332, intron 7 of 8)	1	6281253	6295504	14252	2	11332	ENST00000481175.1	9788	ENSG00000097021	ACOT7	acyl-CoA thioesterase 7
chr1	6325594	6325970	377	*	DMSOK18_peak_487	29	.	3.51544	5.04904	2.9992	1	Intron (ENST00000608083.5/11332, intron 5 of 8)	1	6281130	6352249	71120	2	11332	ENST00000473466.2	26279	ENSG00000097021	ACOT7	acyl-CoA thioesterase 7
chr1	6330270	6330606	337	*	DMSOK18_peak_488	13	.	2.5579	2.92121	1.33391	320	Intron (ENST00000608083.5/11332, intron 4 of 8)	1	6281130	6352249	71120	2	11332	ENST00000473466.2	21643	ENSG00000097021	ACOT7	acyl-CoA thioesterase 7
chr1	6331478	6331834	357	*	DMSOK18_peak_489	29	.	3.51544	5.04904	2.9992	330	Intron (ENST00000608083.5/11332, intron 4 of 8)	1	6281130	6352249	71120	2	11332	ENST00000473466.2	20415	ENSG00000097021	ACOT7	acyl-CoA thioesterase 7
chr1	6359132	6359525	394	*	DMSOK18_peak_490	20	.	2.60484	3.87184	2.04159	198	Promoter (<=1kb)	1	6264273	6359344	95072	2	11332	ENST00000377842.7	0	ENSG00000097021	ACOT7	acyl-CoA thioesterase 7
chr1	6378259	6378730	472	*	DMSOK18_peak_491	136	.	7.32383	16.6304	13.6608	163	Intron (ENST00000608083.5/11332, intron 1 of 8)	1	6264273	6385813	121541	2	11332	ENST00000377855.6	7083	ENSG00000097021	ACOT7	acyl-CoA thioesterase 7
chr1	6385517	6386585	1069	*	DMSOK18_peak_492	79	.	4.90288	10.56	7.95665	772	Promoter (<=1kb)	1	6264273	6385813	121541	2	11332	ENST00000377855.6	0	ENSG00000097021	ACOT7	acyl-CoA thioesterase 7
chr1	6393177	6394075	899	*	DMSOK18_peak_493	226	.	6.51753	26.1083	22.6836	718	Promoter (<=1kb)	1	6264269	6393361	129093	2	11332	ENST00000608083.5	0	ENSG00000097021	ACOT7	acyl-CoA thioesterase 7
chr1	6414283	6414736	454	*	DMSOK18_peak_494	81	.	4.21533	10.8004	8.18139	355	Intron (ENST00000377837.5/54626, intron 3 of 3)	1	6413000	6419903	6904	2	54626	ENST00000377836.8	5167	ENSG00000069812	HES2	hes family bHLH transcription factor 2
chr1	6419723	6420246	524	*	DMSOK18_peak_495	156	.	4.69371	18.6891	15.6132	309	Promoter (<=1kb)	1	6413000	6419903	6904	2	54626	ENST00000377836.8	0	ENSG00000069812	HES2	hes family bHLH transcription factor 2
chr1	6427606	6428022	417	*	DMSOK18_peak_496	47	.	3.00287	6.99308	4.70048	355	Promoter (1-2kb)	1	6429834	6429896	63	2	100422975	ENST00000585139.1	1874	ENSG00000265392	MIR4252	microRNA 4252
chr1	6438181	6438473	293	*	DMSOK18_peak_497	89	.	4.28966	11.6035	8.92959	81	Promoter (<=1kb)	1	6437568	6440822	3255	1	83715	ENST00000632142.1	613	ENSG00000187017	ESPN	espin
chr1	6440200	6440832	633	*	DMSOK18_peak_498	110	.	4.42052	13.839	11.0251	509	Promoter (<=1kb)	1	6440378	6445757	5380	1	83715	ENST00000418286.1	0	ENSG00000187017	ESPN	espin
chr1	6447084	6447440	357	*	DMSOK18_peak_499	39	.	2.65356	6.17726	3.98108	79	Promoter (<=1kb)	1	6447331	6449056	1726	1	83715	ENST00000632803.1	0	ENSG00000187017	ESPN	espin
chr1	6447758	6448387	630	*	DMSOK18_peak_500	223	.	5.4469	25.769	22.3591	366	Promoter (<=1kb)	1	6448043	6460398	12356	1	83715	ENST00000416731.5	0	ENSG00000187017	ESPN	espin
chr1	6464771	6465370	600	*	DMSOK18_peak_501	27	.	2.91969	4.71577	2.73733	70	Promoter (<=1kb)	1	6461994	6465272	3279	2	8718	ENST00000469691.5	0	ENSG00000215788	TNFRSF25	TNF receptor superfamily member 25
chr1	6471293	6472249	957	*	DMSOK18_peak_502	34	.	2.95176	5.52544	3.42175	569	Promoter (<=1kb)	1	6467122	6471583	4462	2	57449	ENST00000487949.4	0	ENSG00000171680	PLEKHG5	pleckstrin homology and RhoGEF domain containing G5
chr1	6475503	6475927	425	*	DMSOK18_peak_503	110	.	5.00451	13.9129	11.0948	168	Promoter (<=1kb)	1	6474451	6475497	1047	2	57449	ENST00000676255.1	-6	ENSG00000171680	PLEKHG5	pleckstrin homology and RhoGEF domain containing G5
chr1	6483042	6483656	615	*	DMSOK18_peak_504	38	.	3.46165	6.07604	3.89032	220	Promoter (1-2kb)	1	6467122	6485469	18348	2	57449	ENST00000535355.6	1813	ENSG00000171680	PLEKHG5	pleckstrin homology and RhoGEF domain containing G5
chr1	6489846	6491210	1365	*	DMSOK18_peak_505	125	.	4.20791	15.4976	12.5909	393	Promoter (<=1kb)	1	6467122	6490570	23449	2	57449	ENST00000377725.5	0	ENSG00000171680	PLEKHG5	pleckstrin homology and RhoGEF domain containing G5
chr1	6496136	6496570	435	*	DMSOK18_peak_506	23	.	2.36094	4.23284	2.3541	89	Promoter (<=1kb)	1	6467122	6496569	29448	2	57449	ENST00000377748.6	0	ENSG00000171680	PLEKHG5	pleckstrin homology and RhoGEF domain containing G5
chr1	6497274	6497778	505	*	DMSOK18_peak_507	41	.	2.84566	6.31462	4.1051	433	Promoter (<=1kb)	1	6467122	6497424	30303	2	57449	ENST00000400915.8	0	ENSG00000171680	PLEKHG5	pleckstrin homology and RhoGEF domain containing G5
chr1	6502240	6502544	305	*	DMSOK18_peak_508	48	.	2.92228	7.10524	4.8023	146	Intron (ENST00000673471.2/57449, intron 1 of 21)	1	6467122	6506158	39037	2	57449	ENST00000673471.2	3614	ENSG00000171680	PLEKHG5	pleckstrin homology and RhoGEF domain containing G5
chr1	6505396	6505729	334	*	DMSOK18_peak_509	36	.	2.73985	5.81443	3.65499	22	Promoter (<=1kb)	1	6467122	6506158	39037	2	57449	ENST00000673471.2	429	ENSG00000171680	PLEKHG5	pleckstrin homology and RhoGEF domain containing G5
chr1	6508869	6509147	279	*	DMSOK18_peak_510	31	.	2.70949	5.23121	3.16115	54	Promoter (2-3kb)	1	6467122	6506158	39037	2	57449	ENST00000673471.2	-2711	ENSG00000171680	PLEKHG5	pleckstrin homology and RhoGEF domain containing G5
chr1	6513632	6514044	413	*	DMSOK18_peak_511	15	.	2.45357	3.27379	1.57643	2	Intron (ENST00000377740.5/57449, intron 1 of 21)	1	6467122	6520009	52888	2	57449	ENST00000377740.5	5965	ENSG00000171680	PLEKHG5	pleckstrin homology and RhoGEF domain containing G5
chr1	6523549	6523811	263	*	DMSOK18_peak_512	57	.	4.68725	8.18054	5.76258	211	3' UTR	1	6496498	6520074	23577	2	57449	ENST00000675812.1	-3475	ENSG00000171680	PLEKHG5	pleckstrin homology and RhoGEF domain containing G5
chr1	6553626	6554760	1135	*	DMSOK18_peak_513	108	.	5.47094	13.6166	10.8177	885	Promoter (<=1kb)	1	6521347	6554513	33167	2	79707	ENST00000377705.6	0	ENSG00000162408	NOL9	nucleolar protein 9
chr1	6570996	6572096	1101	*	DMSOK18_peak_514	62	.	4.21382	8.74675	6.28484	581	Promoter (<=1kb)	1	6570941	6579426	8486	1	80835	ENST00000415267.1	55	ENSG00000173662	TAS1R1	taste 1 receptor member 1
chr1	6579511	6580469	959	*	DMSOK18_peak_515	234	.	7.22052	26.9212	23.4615	520	Promoter (<=1kb)	1	6579994	6589280	9287	1	3104	ENST00000377674.9	0	ENSG00000204859	ZBTB48	zinc finger and BTB domain containing 48
chr1	6601005	6601352	348	*	DMSOK18_peak_516	89	.	3.76549	11.6051	8.93103	205	Promoter (1-2kb)	1	6593381	6599816	6436	2	9903	ENST00000496707.5	-1189	ENSG00000162413	KLHL21	kelch like family member 21
chr1	6602890	6604260	1371	*	DMSOK18_peak_517	105	.	4.00822	13.2953	10.5147	863	Promoter (<=1kb)	1	6590724	6603001	12278	2	9903	ENST00000377663.3	0	ENSG00000162413	KLHL21	kelch like family member 21
chr1	6613109	6613942	834	*	DMSOK18_peak_518	132	.	4.95332	16.2142	13.2679	411	Promoter (<=1kb)	1	6613731	6624030	10300	1	148479	ENST00000377648.5	0	ENSG00000116273	PHF13	PHD finger protein 13
chr1	6614420	6614917	498	*	DMSOK18_peak_519	46	.	3.17858	6.91695	4.63126	371	Promoter (<=1kb)	1	6593193	6614560	21368	2	9903	ENST00000467612.5	0	ENSG00000162413	KLHL21	kelch like family member 21
chr1	6624800	6625938	1139	*	DMSOK18_peak_520	414	.	9.93614	45.5515	41.4335	160	Promoter (<=1kb)	1	6624866	6633565	8700	1	90326	ENST00000054650.8	0	ENSG00000041988	THAP3	THAP domain containing 3
chr1	6634573	6634897	325	*	DMSOK18_peak_521	33	.	3.59576	5.41382	3.32274	231	3' UTR	1	6628395	6630326	1932	1	90326	ENST00000480647.1	6178	ENSG00000041988	THAP3	THAP domain containing 3
chr1	6668725	6669326	602	*	DMSOK18_peak_522	29	.	3.51544	5.04904	2.9992	311	Promoter (<=1kb)	1	6652914	6668210	15297	2	55735	ENST00000469318.5	-515	ENSG00000007923	DNAJC11	DnaJ heat shock protein family (Hsp40) member C11
chr1	6700544	6701041	498	*	DMSOK18_peak_523	52	.	4.19622	7.5603	5.20348	322	Promoter (<=1kb)	1	6645800	6701802	56003	2	55735	ENST00000426784.1	761	ENSG00000007923	DNAJC11	DnaJ heat shock protein family (Hsp40) member C11
chr1	6701369	6702061	693	*	DMSOK18_peak_524	58	.	4.40357	8.25788	5.8337	100	Promoter (<=1kb)	1	6634170	6701816	67647	2	55735	ENST00000377577.10	0	ENSG00000007923	DNAJC11	DnaJ heat shock protein family (Hsp40) member C11
chr1	6746025	6746759	735	*	DMSOK18_peak_525	43	.	3.83477	6.58776	4.33235	174	Distal Intergenic	1	6724673	6729993	5321	1	100505887	ENST00000654537.1	21352	NA	LINC01672	long intergenic non-protein coding RNA 1672
chr1	6768304	6768733	430	*	DMSOK18_peak_526	24	.	3.22249	4.34463	2.41238	165	Exon (ENST00000641757.1/ENST00000641757.1, exon 1 of 3)	1	6783892	6784843	952	2	110841581	ENST00000442889.1	16110	NA	CAMTA1-DT	CAMTA1 divergent transcript
chr1	6771736	6772115	380	*	DMSOK18_peak_527	40	.	3.9383	6.26689	4.0616	17	Distal Intergenic	1	6783892	6784843	952	2	110841581	ENST00000442889.1	12728	NA	CAMTA1-DT	CAMTA1 divergent transcript
chr1	6773634	6774212	579	*	DMSOK18_peak_528	43	.	4.10135	6.55625	4.30372	327	Distal Intergenic	1	6783892	6784843	952	2	110841581	ENST00000442889.1	10631	NA	CAMTA1-DT	CAMTA1 divergent transcript
chr1	6784508	6785441	934	*	DMSOK18_peak_529	260	.	6.51199	29.6591	26.0861	310	Promoter (<=1kb)	1	6783892	6784843	952	2	110841581	ENST00000442889.1	0	NA	CAMTA1-DT	CAMTA1 divergent transcript
chr1	6801745	6802270	526	*	DMSOK18_peak_530	57	.	4.68725	8.18054	5.76258	497	Intron (ENST00000490738.5/23261, intron 1 of 2)	1	6806988	6871858	64871	1	23261	ENST00000486138.1	-4718	ENSG00000171735	CAMTA1	calmodulin binding transcription activator 1
chr1	6810194	6810509	316	*	DMSOK18_peak_531	57	.	4.68725	8.18054	5.76258	176	Intron (ENST00000490738.5/23261, intron 1 of 2)	1	6806988	6871858	64871	1	23261	ENST00000486138.1	3206	ENSG00000171735	CAMTA1	calmodulin binding transcription activator 1
chr1	6859521	6860359	839	*	DMSOK18_peak_532	66	.	4.38426	9.12184	6.62431	245	Intron (ENST00000490738.5/23261, intron 2 of 2)	1	6853095	6872045	18951	1	23261	ENST00000472283.1	6426	ENSG00000171735	CAMTA1	calmodulin binding transcription activator 1
chr1	6863253	6863589	337	*	DMSOK18_peak_533	39	.	3.49613	6.14845	3.95518	188	Intron (ENST00000490738.5/23261, intron 2 of 2)	1	6853095	6872045	18951	1	23261	ENST00000472283.1	10158	ENSG00000171735	CAMTA1	calmodulin binding transcription activator 1
chr1	6868926	6869223	298	*	DMSOK18_peak_534	18	.	2.92953	3.67647	1.87289	151	Intron (ENST00000490738.5/23261, intron 2 of 2)	1	6874056	6887842	13787	1	23261	ENST00000467267.1	-4833	ENSG00000171735	CAMTA1	calmodulin binding transcription activator 1
chr1	6874318	6874564	247	*	DMSOK18_peak_535	13	.	2.63658	3.0477	1.38365	196	Promoter (<=1kb)	1	6874056	6887842	13787	1	23261	ENST00000467267.1	262	ENSG00000171735	CAMTA1	calmodulin binding transcription activator 1
chr1	6907336	6907797	462	*	DMSOK18_peak_536	26	.	3.0703	4.65121	2.68085	363	Intron (ENST00000303635.12/23261, intron 3 of 22)	1	6874056	6887842	13787	1	23261	ENST00000467267.1	33280	ENSG00000171735	CAMTA1	calmodulin binding transcription activator 1
chr1	6913041	6913300	260	*	DMSOK18_peak_537	22	.	2.66099	4.14846	2.28086	51	Intron (ENST00000303635.12/23261, intron 3 of 22)	1	6874056	6887842	13787	1	23261	ENST00000467267.1	38985	ENSG00000171735	CAMTA1	calmodulin binding transcription activator 1
chr1	6925138	6926158	1021	*	DMSOK18_peak_538	77	.	4.17123	10.3883	7.79644	700	Intron (ENST00000303635.12/23261, intron 3 of 22)	1	6874056	6887842	13787	1	23261	ENST00000467267.1	51082	ENSG00000171735	CAMTA1	calmodulin binding transcription activator 1
chr1	6930599	6930964	366	*	DMSOK18_peak_539	27	.	3.03941	4.78099	2.79459	294	Intron (ENST00000303635.12/23261, intron 3 of 22)	1	6874056	6887842	13787	1	23261	ENST00000467267.1	56543	ENSG00000171735	CAMTA1	calmodulin binding transcription activator 1
chr1	6934466	6934726	261	*	DMSOK18_peak_540	17	.	2.65994	3.52665	1.79238	223	Intron (ENST00000303635.12/23261, intron 3 of 22)	1	6874056	6887842	13787	1	23261	ENST00000467267.1	60410	ENSG00000171735	CAMTA1	calmodulin binding transcription activator 1
chr1	6939728	6940399	672	*	DMSOK18_peak_541	31	.	2.77237	5.23723	3.16625	193	Intron (ENST00000303635.12/23261, intron 3 of 22)	1	6874056	6887842	13787	1	23261	ENST00000467267.1	65672	ENSG00000171735	CAMTA1	calmodulin binding transcription activator 1
chr1	6941246	6942038	793	*	DMSOK18_peak_542	58	.	3.5053	8.28497	5.85883	351	Intron (ENST00000303635.12/23261, intron 3 of 22)	1	6874056	6887842	13787	1	23261	ENST00000467267.1	67190	ENSG00000171735	CAMTA1	calmodulin binding transcription activator 1
chr1	6949650	6950041	392	*	DMSOK18_peak_543	57	.	3.82042	8.11349	5.71089	349	Intron (ENST00000303635.12/23261, intron 3 of 22)	1	6874056	6887842	13787	1	23261	ENST00000467267.1	75594	ENSG00000171735	CAMTA1	calmodulin binding transcription activator 1
chr1	6955675	6956233	559	*	DMSOK18_peak_544	45	.	3.07438	6.82097	4.54396	311	Intron (ENST00000303635.12/23261, intron 3 of 22)	1	6874056	6887842	13787	1	23261	ENST00000467267.1	81619	ENSG00000171735	CAMTA1	calmodulin binding transcription activator 1
chr1	6962425	6963618	1194	*	DMSOK18_peak_545	282	.	5.2519	31.9489	28.2862	267	Intron (ENST00000303635.12/23261, intron 3 of 22)	1	6874056	6887842	13787	1	23261	ENST00000467267.1	88369	ENSG00000171735	CAMTA1	calmodulin binding transcription activator 1
chr1	6968704	6969850	1147	*	DMSOK18_peak_546	144	.	4.92305	17.5068	14.4918	374	Intron (ENST00000303635.12/23261, intron 3 of 22)	1	6874056	6887842	13787	1	23261	ENST00000467267.1	94648	ENSG00000171735	CAMTA1	calmodulin binding transcription activator 1
chr1	6978892	6979204	313	*	DMSOK18_peak_547	31	.	3.14183	5.18871	3.12317	310	Intron (ENST00000303635.12/23261, intron 3 of 22)	1	6874056	6887842	13787	1	23261	ENST00000467267.1	104836	ENSG00000171735	CAMTA1	calmodulin binding transcription activator 1
chr1	6979721	6979969	249	*	DMSOK18_peak_548	47	.	3.67845	7.02085	4.72581	86	Intron (ENST00000303635.12/23261, intron 3 of 22)	1	6874056	6887842	13787	1	23261	ENST00000467267.1	105665	ENSG00000171735	CAMTA1	calmodulin binding transcription activator 1
chr1	6991427	6992104	678	*	DMSOK18_peak_549	46	.	3.86153	6.89854	4.61461	84	Intron (ENST00000303635.12/23261, intron 3 of 22)	1	6874056	6887842	13787	1	23261	ENST00000467267.1	117371	ENSG00000171735	CAMTA1	calmodulin binding transcription activator 1
chr1	6998050	6998607	558	*	DMSOK18_peak_550	34	.	3.43558	5.57062	3.46184	357	Intron (ENST00000303635.12/23261, intron 3 of 22)	1	6874056	6887842	13787	1	23261	ENST00000467267.1	123994	ENSG00000171735	CAMTA1	calmodulin binding transcription activator 1
chr1	7009178	7010034	857	*	DMSOK18_peak_551	35	.	2.87679	5.69399	3.57156	466	Intron (ENST00000303635.12/23261, intron 3 of 22)	1	6874056	6887842	13787	1	23261	ENST00000467267.1	135122	ENSG00000171735	CAMTA1	calmodulin binding transcription activator 1
chr1	7020479	7021021	543	*	DMSOK18_peak_552	68	.	3.99683	9.36155	6.84682	175	Intron (ENST00000303635.12/23261, intron 3 of 22)	1	6874056	6887842	13787	1	23261	ENST00000467267.1	146423	ENSG00000171735	CAMTA1	calmodulin binding transcription activator 1
chr1	7050544	7051435	892	*	DMSOK18_peak_553	43	.	3.06552	6.59756	4.34106	392	Intron (ENST00000303635.12/23261, intron 3 of 22)	1	6874056	6887842	13787	1	23261	ENST00000467267.1	176488	ENSG00000171735	CAMTA1	calmodulin binding transcription activator 1
chr1	7051805	7052130	326	*	DMSOK18_peak_554	21	.	2.41566	3.99254	2.14593	7	Intron (ENST00000303635.12/23261, intron 3 of 22)	1	6874056	6887842	13787	1	23261	ENST00000467267.1	177749	ENSG00000171735	CAMTA1	calmodulin binding transcription activator 1
chr1	7061256	7061569	314	*	DMSOK18_peak_555	31	.	3.07499	5.24313	3.17169	246	Intron (ENST00000303635.12/23261, intron 3 of 22)	1	6874056	6887842	13787	1	23261	ENST00000467267.1	187200	ENSG00000171735	CAMTA1	calmodulin binding transcription activator 1
chr1	7088749	7089073	325	*	DMSOK18_peak_556	42	.	3.76914	6.45976	4.23531	249	Intron (ENST00000303635.12/23261, intron 3 of 22)	1	6874056	6887842	13787	1	23261	ENST00000467267.1	214693	ENSG00000171735	CAMTA1	calmodulin binding transcription activator 1
chr1	7117477	7118553	1077	*	DMSOK18_peak_557	80	.	4.17726	10.6958	8.08368	394	Intron (ENST00000303635.12/23261, intron 4 of 22)	1	6874056	6887842	13787	1	23261	ENST00000467267.1	243421	ENSG00000171735	CAMTA1	calmodulin binding transcription activator 1
chr1	7154752	7155583	832	*	DMSOK18_peak_558	18	.	2.48467	3.61207	1.8652	461	Intron (ENST00000303635.12/23261, intron 4 of 22)	1	7368942	7370270	1329	1	23261	ENST00000427317.1	-213359	ENSG00000171735	CAMTA1	calmodulin binding transcription activator 1
chr1	7163733	7164125	393	*	DMSOK18_peak_559	18	.	2.91227	3.64803	1.87289	376	Intron (ENST00000303635.12/23261, intron 4 of 22)	1	7368942	7370270	1329	1	23261	ENST00000427317.1	-204817	ENSG00000171735	CAMTA1	calmodulin binding transcription activator 1
chr1	7177072	7177441	370	*	DMSOK18_peak_560	56	.	4.28922	8.03114	5.63522	210	Intron (ENST00000303635.12/23261, intron 4 of 22)	1	7368942	7370270	1329	1	23261	ENST00000427317.1	-191501	ENSG00000171735	CAMTA1	calmodulin binding transcription activator 1
chr1	7186649	7187237	589	*	DMSOK18_peak_561	43	.	4.10135	6.55625	4.30372	238	Intron (ENST00000303635.12/23261, intron 4 of 22)	1	7368942	7370270	1329	1	23261	ENST00000427317.1	-181705	ENSG00000171735	CAMTA1	calmodulin binding transcription activator 1
chr1	7192487	7192890	404	*	DMSOK18_peak_562	62	.	4.50154	8.75708	6.29451	149	Intron (ENST00000303635.12/23261, intron 4 of 22)	1	7368942	7370270	1329	1	23261	ENST00000427317.1	-176052	ENSG00000171735	CAMTA1	calmodulin binding transcription activator 1
chr1	7196042	7196322	281	*	DMSOK18_peak_563	25	.	2.88376	4.46075	2.51424	274	Intron (ENST00000303635.12/23261, intron 4 of 22)	1	7368942	7370270	1329	1	23261	ENST00000427317.1	-172620	ENSG00000171735	CAMTA1	calmodulin binding transcription activator 1
chr1	7198919	7199169	251	*	DMSOK18_peak_564	38	.	3.65881	6.00076	3.82241	82	Intron (ENST00000303635.12/23261, intron 4 of 22)	1	7368942	7370270	1329	1	23261	ENST00000427317.1	-169773	ENSG00000171735	CAMTA1	calmodulin binding transcription activator 1
chr1	7207630	7208512	883	*	DMSOK18_peak_565	50	.	4.3943	7.35469	5.01515	134	Intron (ENST00000303635.12/23261, intron 4 of 22)	1	7368942	7370270	1329	1	23261	ENST00000427317.1	-160430	ENSG00000171735	CAMTA1	calmodulin binding transcription activator 1
chr1	7221329	7221922	594	*	DMSOK18_peak_566	32	.	2.95744	5.35337	3.26919	576	Intron (ENST00000303635.12/23261, intron 4 of 22)	1	7368942	7370270	1329	1	23261	ENST00000427317.1	-147020	ENSG00000171735	CAMTA1	calmodulin binding transcription activator 1
chr1	7228457	7229354	898	*	DMSOK18_peak_567	75	.	3.56456	10.1489	7.57305	782	Intron (ENST00000303635.12/23261, intron 4 of 22)	1	7368942	7370270	1329	1	23261	ENST00000427317.1	-139588	ENSG00000171735	CAMTA1	calmodulin binding transcription activator 1
chr1	7230597	7230986	390	*	DMSOK18_peak_568	35	.	2.78693	5.61745	3.50372	275	Intron (ENST00000303635.12/23261, intron 4 of 22)	1	7368942	7370270	1329	1	23261	ENST00000427317.1	-137956	ENSG00000171735	CAMTA1	calmodulin binding transcription activator 1
chr1	7250930	7251372	443	*	DMSOK18_peak_569	42	.	2.95979	6.48165	4.25492	111	Intron (ENST00000303635.12/23261, intron 5 of 22)	1	7368942	7370270	1329	1	23261	ENST00000427317.1	-117570	ENSG00000171735	CAMTA1	calmodulin binding transcription activator 1
chr1	7255252	7255859	608	*	DMSOK18_peak_570	40	.	2.92959	6.2067	4.00763	164	Intron (ENST00000303635.12/23261, intron 5 of 22)	1	7368942	7370270	1329	1	23261	ENST00000427317.1	-113083	ENSG00000171735	CAMTA1	calmodulin binding transcription activator 1
chr1	7265159	7266934	1776	*	DMSOK18_peak_571	286	.	6.10048	32.3022	28.6258	813	Intron (ENST00000303635.12/23261, intron 5 of 22)	1	7368942	7370270	1329	1	23261	ENST00000427317.1	-102008	ENSG00000171735	CAMTA1	calmodulin binding transcription activator 1
chr1	7267241	7267593	353	*	DMSOK18_peak_572	32	.	2.50384	5.35989	3.27513	154	Intron (ENST00000303635.12/23261, intron 5 of 22)	1	7368942	7370270	1329	1	23261	ENST00000427317.1	-101349	ENSG00000171735	CAMTA1	calmodulin binding transcription activator 1
chr1	7279145	7279778	634	*	DMSOK18_peak_573	91	.	5.73175	11.874	9.17992	572	Intron (ENST00000303635.12/23261, intron 5 of 22)	1	7368942	7370270	1329	1	23261	ENST00000427317.1	-89164	ENSG00000171735	CAMTA1	calmodulin binding transcription activator 1
chr1	7294126	7294656	531	*	DMSOK18_peak_574	43	.	2.73597	6.63147	4.37175	187	Intron (ENST00000303635.12/23261, intron 5 of 22)	1	7368942	7370270	1329	1	23261	ENST00000427317.1	-74286	ENSG00000171735	CAMTA1	calmodulin binding transcription activator 1
chr1	7299091	7300199	1109	*	DMSOK18_peak_575	263	.	4.96207	29.9115	26.3289	635	Intron (ENST00000303635.12/23261, intron 5 of 22)	1	7368942	7370270	1329	1	23261	ENST00000427317.1	-68743	ENSG00000171735	CAMTA1	calmodulin binding transcription activator 1
chr1	7301074	7301893	820	*	DMSOK18_peak_576	86	.	3.21986	11.268	8.61492	79	Intron (ENST00000303635.12/23261, intron 5 of 22)	1	7368942	7370270	1329	1	23261	ENST00000427317.1	-67049	ENSG00000171735	CAMTA1	calmodulin binding transcription activator 1
chr1	7330011	7330385	375	*	DMSOK18_peak_577	25	.	2.91772	4.53112	2.57555	277	Intron (ENST00000303635.12/23261, intron 5 of 22)	1	7368942	7370270	1329	1	23261	ENST00000427317.1	-38557	ENSG00000171735	CAMTA1	calmodulin binding transcription activator 1
chr1	7331629	7332045	417	*	DMSOK18_peak_578	48	.	3.52808	7.15898	4.85123	65	Intron (ENST00000303635.12/23261, intron 5 of 22)	1	7368942	7370270	1329	1	23261	ENST00000427317.1	-36897	ENSG00000171735	CAMTA1	calmodulin binding transcription activator 1
chr1	7349288	7349888	601	*	DMSOK18_peak_579	80	.	3.45056	10.6858	8.07412	198	Intron (ENST00000303635.12/23261, intron 5 of 22)	1	7368942	7370270	1329	1	23261	ENST00000427317.1	-19054	ENSG00000171735	CAMTA1	calmodulin binding transcription activator 1
chr1	7356042	7356283	242	*	DMSOK18_peak_580	56	.	3.02181	8.02009	5.62506	167	Intron (ENST00000303635.12/23261, intron 5 of 22)	1	7368942	7370270	1329	1	23261	ENST00000427317.1	-12659	ENSG00000171735	CAMTA1	calmodulin binding transcription activator 1
chr1	7358948	7359327	380	*	DMSOK18_peak_581	54	.	3.15312	7.87345	5.49057	227	Intron (ENST00000303635.12/23261, intron 5 of 22)	1	7368942	7370270	1329	1	23261	ENST00000427317.1	-9615	ENSG00000171735	CAMTA1	calmodulin binding transcription activator 1
chr1	7367487	7367782	296	*	DMSOK18_peak_582	16	.	2.08464	3.41113	1.69365	259	Promoter (1-2kb)	1	7368942	7370270	1329	1	23261	ENST00000427317.1	-1160	ENSG00000171735	CAMTA1	calmodulin binding transcription activator 1
chr1	7369335	7369924	590	*	DMSOK18_peak_583	97	.	3.77786	12.4311	9.70374	474	Promoter (<=1kb)	1	7368942	7370270	1329	1	23261	ENST00000427317.1	393	ENSG00000171735	CAMTA1	calmodulin binding transcription activator 1
chr1	7376280	7376723	444	*	DMSOK18_peak_584	94	.	4.00589	12.1699	9.45817	177	Intron (ENST00000303635.12/23261, intron 5 of 22)	1	7368942	7370270	1329	1	23261	ENST00000427317.1	7338	ENSG00000171735	CAMTA1	calmodulin binding transcription activator 1
chr1	7388021	7388422	402	*	DMSOK18_peak_585	37	.	2.28313	5.90935	3.74054	123	Promoter (<=1kb)	1	7388183	7389419	1237	2	102725193	ENST00000411708.1	997	ENSG00000237728	CAMTA1-AS2	CAMTA1 antisense RNA 2
chr1	7388702	7389408	707	*	DMSOK18_peak_586	80	.	2.93521	10.6627	8.05251	323	Promoter (<=1kb)	1	7388183	7389419	1237	2	102725193	ENST00000411708.1	11	ENSG00000237728	CAMTA1-AS2	CAMTA1 antisense RNA 2
chr1	7401824	7402508	685	*	DMSOK18_peak_587	630	.	6.17381	67.7089	63.0838	141	Intron (ENST00000303635.12/23261, intron 5 of 22)	1	7382487	7389754	7268	2	102725193	ENST00000618051.1	-12070	ENSG00000237728	CAMTA1-AS2	CAMTA1 antisense RNA 2
chr1	7403535	7404048	514	*	DMSOK18_peak_588	122	.	2.72681	15.1123	12.2265	156	Intron (ENST00000303635.12/23261, intron 5 of 22)	1	7382487	7389754	7268	2	102725193	ENST00000618051.1	-13781	ENSG00000237728	CAMTA1-AS2	CAMTA1 antisense RNA 2
chr1	7407287	7408060	774	*	DMSOK18_peak_589	96	.	2.59852	12.3219	9.60101	225	Intron (ENST00000303635.12/23261, intron 5 of 22)	1	7382487	7389754	7268	2	102725193	ENST00000618051.1	-17533	ENSG00000237728	CAMTA1-AS2	CAMTA1 antisense RNA 2
chr1	7408920	7409584	665	*	DMSOK18_peak_590	81	.	2.70215	10.7155	8.10204	516	Intron (ENST00000303635.12/23261, intron 5 of 22)	1	7382487	7389754	7268	2	102725193	ENST00000618051.1	-19166	ENSG00000237728	CAMTA1-AS2	CAMTA1 antisense RNA 2
chr1	7417489	7417888	400	*	DMSOK18_peak_591	31	.	2.61292	5.26623	3.19233	226	Intron (ENST00000303635.12/23261, intron 5 of 22)	1	7441096	7441554	459	2	101928836	ENST00000440032.1	23666	NA	CAMTA1-AS1	CAMTA1 antisense RNA 1
chr1	7419454	7419721	268	*	DMSOK18_peak_592	43	.	2.73899	6.64229	4.38189	79	Intron (ENST00000303635.12/23261, intron 5 of 22)	1	7441096	7441554	459	2	101928836	ENST00000440032.1	21833	NA	CAMTA1-AS1	CAMTA1 antisense RNA 1
chr1	7426016	7426311	296	*	DMSOK18_peak_593	59	.	2.95687	8.34555	5.9149	186	Intron (ENST00000303635.12/23261, intron 5 of 22)	1	7441096	7441554	459	2	101928836	ENST00000440032.1	15243	NA	CAMTA1-AS1	CAMTA1 antisense RNA 1
chr1	7428127	7428381	255	*	DMSOK18_peak_594	35	.	2.51692	5.69151	3.56938	94	Intron (ENST00000303635.12/23261, intron 5 of 22)	1	7441096	7441554	459	2	101928836	ENST00000440032.1	13173	NA	CAMTA1-AS1	CAMTA1 antisense RNA 1
chr1	7438026	7438357	332	*	DMSOK18_peak_595	53	.	2.45704	7.66686	5.30113	191	Intron (ENST00000303635.12/23261, intron 5 of 22)	1	7441096	7441554	459	2	101928836	ENST00000440032.1	3197	NA	CAMTA1-AS1	CAMTA1 antisense RNA 1
chr1	7439007	7439745	739	*	DMSOK18_peak_596	55	.	2.47241	7.88606	5.50235	583	Promoter (1-2kb)	1	7441096	7441554	459	2	101928836	ENST00000440032.1	1809	NA	CAMTA1-AS1	CAMTA1 antisense RNA 1
chr1	7456371	7456701	331	*	DMSOK18_peak_597	14	.	1.89092	3.13268	1.45612	249	Intron (ENST00000303635.12/23261, intron 5 of 22)	1	7441096	7441554	459	2	101928836	ENST00000440032.1	-14817	NA	CAMTA1-AS1	CAMTA1 antisense RNA 1
chr1	7470807	7471747	941	*	DMSOK18_peak_598	279	.	4.22297	31.5536	27.9064	347	Intron (ENST00000303635.12/23261, intron 6 of 22)	1	7441096	7441554	459	2	101928836	ENST00000440032.1	-29253	NA	CAMTA1-AS1	CAMTA1 antisense RNA 1
chr1	7479316	7479664	349	*	DMSOK18_peak_599	29	.	2.09073	4.90724	2.90557	5	Intron (ENST00000303635.12/23261, intron 6 of 22)	1	7441096	7441554	459	2	101928836	ENST00000440032.1	-37762	NA	CAMTA1-AS1	CAMTA1 antisense RNA 1
chr1	7489504	7489837	334	*	DMSOK18_peak_600	23	.	2.27155	4.20627	2.33098	197	Intron (ENST00000303635.12/23261, intron 6 of 22)	1	7441096	7441554	459	2	101928836	ENST00000440032.1	-47950	NA	CAMTA1-AS1	CAMTA1 antisense RNA 1
chr1	7496289	7496697	409	*	DMSOK18_peak_601	53	.	3.00291	7.75994	5.3865	254	Intron (ENST00000303635.12/23261, intron 6 of 22)	1	7441096	7441554	459	2	101928836	ENST00000440032.1	-54735	NA	CAMTA1-AS1	CAMTA1 antisense RNA 1
chr1	7505510	7506256	747	*	DMSOK18_peak_602	61	.	2.76512	8.58797	6.13819	291	Intron (ENST00000303635.12/23261, intron 6 of 22)	1	7441096	7441554	459	2	101928836	ENST00000440032.1	-63956	NA	CAMTA1-AS1	CAMTA1 antisense RNA 1
chr1	7512803	7513145	343	*	DMSOK18_peak_603	47	.	2.68046	7.07242	4.77245	227	Intron (ENST00000303635.12/23261, intron 6 of 22)	1	7441096	7441554	459	2	101928836	ENST00000440032.1	-71249	NA	CAMTA1-AS1	CAMTA1 antisense RNA 1
chr1	7518197	7518861	665	*	DMSOK18_peak_604	38	.	2.57396	6.04483	3.86205	622	Intron (ENST00000303635.12/23261, intron 6 of 22)	1	7441096	7441554	459	2	101928836	ENST00000440032.1	-76643	NA	CAMTA1-AS1	CAMTA1 antisense RNA 1
chr1	7526506	7527415	910	*	DMSOK18_peak_605	83	.	3.35867	11.0044	8.36801	330	Intron (ENST00000303635.12/23261, intron 6 of 22)	1	7441096	7441554	459	2	101928836	ENST00000440032.1	-84952	NA	CAMTA1-AS1	CAMTA1 antisense RNA 1
chr1	7537258	7537615	358	*	DMSOK18_peak_606	42	.	2.60227	6.45284	4.22913	247	Intron (ENST00000303635.12/23261, intron 6 of 22)	1	7441096	7441554	459	2	101928836	ENST00000440032.1	-95704	NA	CAMTA1-AS1	CAMTA1 antisense RNA 1
chr1	7539699	7540185	487	*	DMSOK18_peak_607	72	.	3.26513	9.7489	7.20663	219	Intron (ENST00000303635.12/23261, intron 6 of 22)	1	7441096	7441554	459	2	101928836	ENST00000440032.1	-98145	NA	CAMTA1-AS1	CAMTA1 antisense RNA 1
chr1	7548525	7551362	2838	*	DMSOK18_peak_608	319	.	3.72869	35.7763	31.9705	802	Intron (ENST00000303635.12/23261, intron 6 of 22)	1	7441096	7441554	459	2	101928836	ENST00000440032.1	-106971	NA	CAMTA1-AS1	CAMTA1 antisense RNA 1
chr1	7565375	7565746	372	*	DMSOK18_peak_609	44	.	2.79606	6.67389	4.41045	33	Intron (ENST00000303635.12/23261, intron 6 of 22)	1	7441096	7441554	459	2	101928836	ENST00000440032.1	-123821	NA	CAMTA1-AS1	CAMTA1 antisense RNA 1
chr1	7582760	7583035	276	*	DMSOK18_peak_610	16	.	2.0255	3.41641	1.69851	71	Intron (ENST00000303635.12/23261, intron 6 of 22)	1	7441096	7441554	459	2	101928836	ENST00000440032.1	-141206	NA	CAMTA1-AS1	CAMTA1 antisense RNA 1
chr1	7586542	7586910	369	*	DMSOK18_peak_611	25	.	2.1861	4.47915	2.5301	114	Intron (ENST00000303635.12/23261, intron 6 of 22)	1	7441096	7441554	459	2	101928836	ENST00000440032.1	-144988	NA	CAMTA1-AS1	CAMTA1 antisense RNA 1
chr1	7589990	7590285	296	*	DMSOK18_peak_612	45	.	2.73651	6.7992	4.52417	126	Intron (ENST00000303635.12/23261, intron 6 of 22)	1	7736408	7767856	31449	1	23261	ENST00000495233.5	-146123	ENSG00000171735	CAMTA1	calmodulin binding transcription activator 1
chr1	7596146	7596857	712	*	DMSOK18_peak_613	52	.	3.60086	7.57753	5.21936	89	Intron (ENST00000303635.12/23261, intron 6 of 22)	1	7736408	7767856	31449	1	23261	ENST00000495233.5	-139551	ENSG00000171735	CAMTA1	calmodulin binding transcription activator 1
chr1	7607963	7608329	367	*	DMSOK18_peak_614	43	.	3.1161	6.53917	4.30372	287	Intron (ENST00000303635.12/23261, intron 6 of 22)	1	7736408	7767856	31449	1	23261	ENST00000495233.5	-128079	ENSG00000171735	CAMTA1	calmodulin binding transcription activator 1
chr1	7610826	7611873	1048	*	DMSOK18_peak_615	67	.	3.59303	9.26677	6.75878	860	Intron (ENST00000303635.12/23261, intron 6 of 22)	1	7736408	7767856	31449	1	23261	ENST00000495233.5	-124535	ENSG00000171735	CAMTA1	calmodulin binding transcription activator 1
chr1	7621131	7621386	256	*	DMSOK18_peak_616	30	.	3.03511	5.15493	3.09326	95	Intron (ENST00000303635.12/23261, intron 6 of 22)	1	7736408	7767856	31449	1	23261	ENST00000495233.5	-115022	ENSG00000171735	CAMTA1	calmodulin binding transcription activator 1
chr1	7625144	7625618	475	*	DMSOK18_peak_617	36	.	2.97189	5.76405	3.63058	322	Intron (ENST00000303635.12/23261, intron 6 of 22)	1	7736408	7767856	31449	1	23261	ENST00000495233.5	-110790	ENSG00000171735	CAMTA1	calmodulin binding transcription activator 1
chr1	7631472	7632051	580	*	DMSOK18_peak_618	75	.	3.29788	10.0937	7.52175	147	Intron (ENST00000303635.12/23261, intron 6 of 22)	1	7736408	7767856	31449	1	23261	ENST00000495233.5	-104357	ENSG00000171735	CAMTA1	calmodulin binding transcription activator 1
chr1	7654625	7655183	559	*	DMSOK18_peak_619	44	.	2.85637	6.70337	4.43734	113	Intron (ENST00000303635.12/23261, intron 7 of 22)	1	7736408	7767856	31449	1	23261	ENST00000495233.5	-81225	ENSG00000171735	CAMTA1	calmodulin binding transcription activator 1
chr1	7661884	7662190	307	*	DMSOK18_peak_620	42	.	3.00966	6.43786	4.21567	124	Intron (ENST00000303635.12/23261, intron 8 of 22)	1	7736408	7767856	31449	1	23261	ENST00000495233.5	-74218	ENSG00000171735	CAMTA1	calmodulin binding transcription activator 1
chr1	7662666	7662975	310	*	DMSOK18_peak_621	28	.	2.63746	4.87276	2.87522	126	Intron (ENST00000303635.12/23261, intron 8 of 22)	1	7736408	7767856	31449	1	23261	ENST00000495233.5	-73433	ENSG00000171735	CAMTA1	calmodulin binding transcription activator 1
chr1	7663695	7663961	267	*	DMSOK18_peak_622	20	.	2.38991	3.92547	2.08792	170	Exon (ENST00000303635.12/23261, exon 9 of 23)	1	7736408	7767856	31449	1	23261	ENST00000495233.5	-72447	ENSG00000171735	CAMTA1	calmodulin binding transcription activator 1
chr1	7667504	7667888	385	*	DMSOK18_peak_623	37	.	2.84957	5.97301	3.7976	259	Intron (ENST00000303635.12/23261, intron 9 of 22)	1	7736408	7767856	31449	1	23261	ENST00000495233.5	-68520	ENSG00000171735	CAMTA1	calmodulin binding transcription activator 1
chr1	7669407	7669868	462	*	DMSOK18_peak_624	54	.	3.20916	7.84515	5.46456	206	Intron (ENST00000303635.12/23261, intron 9 of 22)	1	7736408	7767856	31449	1	23261	ENST00000495233.5	-66540	ENSG00000171735	CAMTA1	calmodulin binding transcription activator 1
chr1	7678498	7678927	430	*	DMSOK18_peak_625	38	.	2.8702	6.03352	3.85214	121	Intron (ENST00000303635.12/23261, intron 11 of 22)	1	7736408	7767856	31449	1	23261	ENST00000495233.5	-57481	ENSG00000171735	CAMTA1	calmodulin binding transcription activator 1
chr1	7703762	7704922	1161	*	DMSOK18_peak_626	109	.	4.31249	13.7874	10.9764	895	Intron (ENST00000303635.12/23261, intron 11 of 22)	1	7736408	7767856	31449	1	23261	ENST00000495233.5	-31486	ENSG00000171735	CAMTA1	calmodulin binding transcription activator 1
chr1	7725537	7726046	510	*	DMSOK18_peak_627	33	.	3.63225	5.47834	3.38014	420	Intron (ENST00000303635.12/23261, intron 11 of 22)	1	7736408	7767856	31449	1	23261	ENST00000495233.5	-10362	ENSG00000171735	CAMTA1	calmodulin binding transcription activator 1
chr1	7770977	7772039	1063	*	DMSOK18_peak_628	81	.	5.56611	10.8075	8.18341	306	Promoter (<=1kb)	1	7771296	7781432	10137	1	9341	ENST00000054666.11	0	ENSG00000049245	VAMP3	vesicle associated membrane protein 3
chr1	7783428	7784451	1024	*	DMSOK18_peak_629	390	.	9.91214	43.067	39.0206	615	Promoter (<=1kb)	1	7784291	7845177	60887	1	8863	ENST00000377532.8	0	ENSG00000049246	PER3	period circadian regulator 3
chr1	7810313	7810555	243	*	DMSOK18_peak_630	18	.	2.92953	3.67647	1.87289	105	Exon (ENST00000377532.8/8863, exon 13 of 22)	1	7803051	7810347	7297	1	8863	ENST00000463106.1	7262	ENSG00000049246	PER3	period circadian regulator 3
chr1	7864352	7864909	558	*	DMSOK18_peak_631	22	.	2.78218	4.08153	2.22274	386	Distal Intergenic	1	7843083	7853512	10430	2	10911	ENST00000377516.6	-10840	ENSG00000049247	UTS2	urotensin 2
chr1	7874196	7874507	312	*	DMSOK18_peak_632	36	.	3.80839	5.78702	3.63058	204	Distal Intergenic	1	7843083	7853512	10430	2	10911	ENST00000377516.6	-20684	ENSG00000049247	UTS2	urotensin 2
chr1	7885416	7886238	823	*	DMSOK18_peak_633	63	.	4.52751	8.80945	6.34293	201	Distal Intergenic	1	7843083	7853512	10430	2	10911	ENST00000377516.6	-31904	ENSG00000049247	UTS2	urotensin 2
chr1	7913051	7913420	370	*	DMSOK18_peak_634	44	.	4.05391	6.73912	4.46971	158	Distal Intergenic	1	7921800	7935100	13301	2	3604	ENST00000474475.1	21680	ENSG00000049249	TNFRSF9	TNF receptor superfamily member 9
chr1	7922379	7922687	309	*	DMSOK18_peak_635	58	.	4.57945	8.29217	5.86528	151	Intron (ENST00000377507.8/3604, intron 7 of 7)	1	7921800	7935100	13301	2	3604	ENST00000474475.1	12413	ENSG00000049249	TNFRSF9	TNF receptor superfamily member 9
chr1	7926129	7926734	606	*	DMSOK18_peak_636	22	.	3.10496	4.14597	2.27853	337	Intron (ENST00000377507.8/3604, intron 7 of 7)	1	7921800	7935100	13301	2	3604	ENST00000474475.1	8366	ENSG00000049249	TNFRSF9	TNF receptor superfamily member 9
chr1	7939505	7939836	332	*	DMSOK18_peak_637	24	.	3.22249	4.34463	2.41238	23	Promoter (1-2kb)	1	7915871	7940839	24969	2	3604	ENST00000377507.8	1003	ENSG00000049249	TNFRSF9	TNF receptor superfamily member 9
chr1	7940664	7941056	393	*	DMSOK18_peak_638	41	.	3.96532	6.3151	4.10515	208	Promoter (<=1kb)	1	7915871	7940839	24969	2	3604	ENST00000377507.8	0	ENSG00000049249	TNFRSF9	TNF receptor superfamily member 9
chr1	7945052	7945655	604	*	DMSOK18_peak_639	29	.	3.51544	5.04904	2.9992	372	Promoter (1-2kb)	1	7938193	7943165	4973	2	3604	ENST00000674210.1	-1887	ENSG00000049249	TNFRSF9	TNF receptor superfamily member 9
chr1	7953637	7954577	941	*	DMSOK18_peak_640	153	.	6.30181	18.4594	15.395	501	Promoter (<=1kb)	1	7954291	7985052	30762	1	11315	ENST00000493373.5	0	ENSG00000116288	PARK7	Parkinsonism associated deglycase
chr1	7961229	7961974	746	*	DMSOK18_peak_641	679	.	12.2243	72.6949	67.9804	444	Promoter (<=1kb)	1	7961663	7971048	9386	1	11315	ENST00000460192.5	0	ENSG00000116288	PARK7	Parkinsonism associated deglycase
chr1	7975221	7975720	500	*	DMSOK18_peak_642	187	.	8.7886	21.9572	18.7203	283	Intron (ENST00000493373.5/11315, intron 5 of 6)	1	7965351	7985282	19932	1	11315	ENST00000469225.1	9870	ENSG00000116288	PARK7	Parkinsonism associated deglycase
chr1	8004880	8005602	723	*	DMSOK18_peak_643	78	.	4.10314	10.4907	7.89192	146	Exon (ENST00000641354.1/ENST00000641354.1, exon 6 of 6)	1	8013427	8015633	2207	2	54206	ENST00000467067.1	10031	ENSG00000116285	ERRFI1	ERBB receptor feedback inhibitor 1
chr1	8006820	8007120	301	*	DMSOK18_peak_644	24	.	2.62377	4.37257	2.43695	36	Intron (ENST00000474874.5/54206, intron 2 of 2)	1	8013427	8015633	2207	2	54206	ENST00000467067.1	8513	ENSG00000116285	ERRFI1	ERBB receptor feedback inhibitor 1
chr1	8014815	8015250	436	*	DMSOK18_peak_645	24	.	3.02788	4.38121	2.44414	312	Promoter (<=1kb)	1	8013427	8015633	2207	2	54206	ENST00000467067.1	383	ENSG00000116285	ERRFI1	ERBB receptor feedback inhibitor 1
chr1	8019729	8020310	582	*	DMSOK18_peak_646	31	.	2.99362	5.25149	3.17902	210	Intron (ENST00000474874.5/54206, intron 1 of 2)	1	8013427	8015633	2207	2	54206	ENST00000467067.1	-4096	ENSG00000116285	ERRFI1	ERBB receptor feedback inhibitor 1
chr1	8025912	8027496	1585	*	DMSOK18_peak_647	385	.	5.85308	42.6039	38.5707	1066	Promoter (<=1kb)	1	8004404	8026283	21880	2	54206	ENST00000474874.5	0	ENSG00000116285	ERRFI1	ERBB receptor feedback inhibitor 1
chr1	8028067	8028589	523	*	DMSOK18_peak_648	50	.	2.49085	7.42488	5.07952	508	Promoter (1-2kb)	1	8011727	8026309	14583	2	54206	ENST00000377482.10	-1758	ENSG00000116285	ERRFI1	ERBB receptor feedback inhibitor 1
chr1	8040527	8041414	888	*	DMSOK18_peak_649	250	.	4.3057	28.5972	25.0673	273	Intron (ENST00000445300.1/ENST00000445300.1, intron 2 of 2)	1	8011727	8026309	14583	2	54206	ENST00000377482.10	-14218	ENSG00000116285	ERRFI1	ERBB receptor feedback inhibitor 1
chr1	8044801	8045284	484	*	DMSOK18_peak_650	40	.	2.0246	6.22388	4.02288	196	Intron (ENST00000445300.1/ENST00000445300.1, intron 2 of 2)	1	8011727	8026309	14583	2	54206	ENST00000377482.10	-18492	ENSG00000116285	ERRFI1	ERBB receptor feedback inhibitor 1
chr1	8046650	8046949	300	*	DMSOK18_peak_651	177	.	3.48	20.8918	17.7057	170	Intron (ENST00000445300.1/ENST00000445300.1, intron 2 of 2)	1	8011727	8026309	14583	2	54206	ENST00000377482.10	-20341	ENSG00000116285	ERRFI1	ERBB receptor feedback inhibitor 1
chr1	8047198	8047783	586	*	DMSOK18_peak_652	24	.	1.86776	4.38268	2.4456	356	Intron (ENST00000445300.1/ENST00000445300.1, intron 2 of 2)	1	8011727	8026309	14583	2	54206	ENST00000377482.10	-20889	ENSG00000116285	ERRFI1	ERBB receptor feedback inhibitor 1
chr1	8048082	8048481	400	*	DMSOK18_peak_653	89	.	2.69275	11.6177	8.94313	272	Intron (ENST00000445300.1/ENST00000445300.1, intron 2 of 2)	1	8011727	8026309	14583	2	54206	ENST00000377482.10	-21773	ENSG00000116285	ERRFI1	ERBB receptor feedback inhibitor 1
chr1	8055796	8056175	380	*	DMSOK18_peak_654	60	.	2.65328	8.53325	6.08777	252	Intron (ENST00000445300.1/ENST00000445300.1, intron 2 of 2)	1	8011727	8026309	14583	2	54206	ENST00000377482.10	-29487	ENSG00000116285	ERRFI1	ERBB receptor feedback inhibitor 1
chr1	8059436	8059902	467	*	DMSOK18_peak_655	26	.	2.01756	4.56749	2.60757	222	Intron (ENST00000445300.1/ENST00000445300.1, intron 2 of 2)	1	8011727	8026309	14583	2	54206	ENST00000377482.10	-33127	ENSG00000116285	ERRFI1	ERBB receptor feedback inhibitor 1
chr1	8061203	8062264	1062	*	DMSOK18_peak_656	154	.	3.71032	18.5429	15.4742	172	Intron (ENST00000445300.1/ENST00000445300.1, intron 2 of 2)	1	8011727	8026309	14583	2	54206	ENST00000377482.10	-34894	ENSG00000116285	ERRFI1	ERBB receptor feedback inhibitor 1
chr1	8070187	8070635	449	*	DMSOK18_peak_657	72	.	2.9506	9.81213	7.26548	225	Intron (ENST00000445300.1/ENST00000445300.1, intron 2 of 2)	1	8011727	8026309	14583	2	54206	ENST00000377482.10	-43878	ENSG00000116285	ERRFI1	ERBB receptor feedback inhibitor 1
chr1	8071311	8071724	414	*	DMSOK18_peak_658	38	.	2.32027	6.08179	3.8953	156	Intron (ENST00000445300.1/ENST00000445300.1, intron 2 of 2)	1	8011727	8026309	14583	2	54206	ENST00000377482.10	-45002	ENSG00000116285	ERRFI1	ERBB receptor feedback inhibitor 1
chr1	8075632	8075915	284	*	DMSOK18_peak_659	43	.	2.11501	6.6205	4.36193	163	Intron (ENST00000445300.1/ENST00000445300.1, intron 2 of 2)	1	8011727	8026309	14583	2	54206	ENST00000377482.10	-49323	ENSG00000116285	ERRFI1	ERBB receptor feedback inhibitor 1
chr1	8076444	8076850	407	*	DMSOK18_peak_660	61	.	2.35191	8.60885	6.15751	288	Intron (ENST00000445300.1/ENST00000445300.1, intron 2 of 2)	1	8011727	8026309	14583	2	54206	ENST00000377482.10	-50135	ENSG00000116285	ERRFI1	ERBB receptor feedback inhibitor 1
chr1	8077136	8077717	582	*	DMSOK18_peak_661	123	.	2.95606	15.2388	12.3463	274	Intron (ENST00000445300.1/ENST00000445300.1, intron 2 of 2)	1	8011727	8026309	14583	2	54206	ENST00000377482.10	-50827	ENSG00000116285	ERRFI1	ERBB receptor feedback inhibitor 1
chr1	8078247	8078583	337	*	DMSOK18_peak_662	127	.	2.88983	15.6342	12.7184	225	Intron (ENST00000445300.1/ENST00000445300.1, intron 2 of 2)	1	8011727	8026309	14583	2	54206	ENST00000377482.10	-51938	ENSG00000116285	ERRFI1	ERBB receptor feedback inhibitor 1
chr1	8082946	8083746	801	*	DMSOK18_peak_663	105	.	2.83812	13.2972	10.5165	244	Intron (ENST00000445300.1/ENST00000445300.1, intron 2 of 2)	1	8011727	8026309	14583	2	54206	ENST00000377482.10	-56637	ENSG00000116285	ERRFI1	ERBB receptor feedback inhibitor 1
chr1	8089398	8089927	530	*	DMSOK18_peak_664	25	.	1.79272	4.49486	2.54401	227	Intron (ENST00000445300.1/ENST00000445300.1, intron 2 of 2)	1	8011727	8026309	14583	2	54206	ENST00000377482.10	-63089	ENSG00000116285	ERRFI1	ERBB receptor feedback inhibitor 1
chr1	8090361	8090753	393	*	DMSOK18_peak_665	74	.	2.27888	9.99123	7.42609	166	Intron (ENST00000445300.1/ENST00000445300.1, intron 2 of 2)	1	8011727	8026309	14583	2	54206	ENST00000377482.10	-64052	ENSG00000116285	ERRFI1	ERBB receptor feedback inhibitor 1
chr1	8094385	8095143	759	*	DMSOK18_peak_666	160	.	2.71063	19.1554	16.0559	202	Intron (ENST00000445300.1/ENST00000445300.1, intron 2 of 2)	1	8011727	8026309	14583	2	54206	ENST00000377482.10	-68076	ENSG00000116285	ERRFI1	ERBB receptor feedback inhibitor 1
chr1	8096423	8098617	2195	*	DMSOK18_peak_667	331	.	4.00886	37.0185	33.169	1254	Intron (ENST00000445300.1/ENST00000445300.1, intron 2 of 2)	1	8011727	8026309	14583	2	54206	ENST00000377482.10	-70114	ENSG00000116285	ERRFI1	ERBB receptor feedback inhibitor 1
chr1	8104608	8105092	485	*	DMSOK18_peak_668	50	.	3.33361	7.34663	5.01515	69	Intron (ENST00000445300.1/ENST00000445300.1, intron 2 of 2)	1	8011727	8026309	14583	2	54206	ENST00000377482.10	-78299	ENSG00000116285	ERRFI1	ERBB receptor feedback inhibitor 1
chr1	8113773	8114182	410	*	DMSOK18_peak_669	75	.	2.7171	10.1573	7.58112	205	Intron (ENST00000445300.1/ENST00000445300.1, intron 2 of 2)	1	8201518	8215207	13690	1	102724539	ENST00000670361.1	-87336	ENSG00000227634	LINC01714	long intergenic non-protein coding RNA 1714
chr1	8115472	8115939	468	*	DMSOK18_peak_670	77	.	2.66167	10.3062	7.7199	147	Intron (ENST00000445300.1/ENST00000445300.1, intron 2 of 2)	1	8201518	8215207	13690	1	102724539	ENST00000670361.1	-85579	ENSG00000227634	LINC01714	long intergenic non-protein coding RNA 1714
chr1	8117801	8118559	759	*	DMSOK18_peak_671	137	.	2.79253	16.7045	13.7312	434	Intron (ENST00000445300.1/ENST00000445300.1, intron 2 of 2)	1	8201518	8215207	13690	1	102724539	ENST00000670361.1	-82959	ENSG00000227634	LINC01714	long intergenic non-protein coding RNA 1714
chr1	8121169	8121973	805	*	DMSOK18_peak_672	225	.	3.4687	25.9323	22.5154	270	Exon (ENST00000445300.1/ENST00000445300.1, exon 3 of 3)	1	8201518	8215207	13690	1	102724539	ENST00000670361.1	-79545	ENSG00000227634	LINC01714	long intergenic non-protein coding RNA 1714
chr1	8122632	8122910	279	*	DMSOK18_peak_673	51	.	2.12159	7.46356	5.11501	140	Exon (ENST00000445300.1/ENST00000445300.1, exon 3 of 3)	1	8201518	8215207	13690	1	102724539	ENST00000670361.1	-78608	ENSG00000227634	LINC01714	long intergenic non-protein coding RNA 1714
chr1	8133152	8133487	336	*	DMSOK18_peak_674	164	.	3.56586	19.6062	16.4849	209	Distal Intergenic	1	8201518	8215207	13690	1	102724539	ENST00000670361.1	-68031	ENSG00000227634	LINC01714	long intergenic non-protein coding RNA 1714
chr1	8133920	8134396	477	*	DMSOK18_peak_675	81	.	2.70373	10.7253	8.11133	389	Distal Intergenic	1	8201518	8215207	13690	1	102724539	ENST00000670361.1	-67122	ENSG00000227634	LINC01714	long intergenic non-protein coding RNA 1714
chr1	8134679	8134981	303	*	DMSOK18_peak_676	64	.	2.53952	8.96969	6.49109	147	Distal Intergenic	1	8201518	8215207	13690	1	102724539	ENST00000670361.1	-66537	ENSG00000227634	LINC01714	long intergenic non-protein coding RNA 1714
chr1	8137740	8138301	562	*	DMSOK18_peak_677	271	.	4.56613	30.7444	27.1282	211	Distal Intergenic	1	8201518	8215207	13690	1	102724539	ENST00000670361.1	-63217	ENSG00000227634	LINC01714	long intergenic non-protein coding RNA 1714
chr1	8143258	8143600	343	*	DMSOK18_peak_678	72	.	3.1746	9.813	7.2662	217	Distal Intergenic	1	8201518	8215207	13690	1	102724539	ENST00000670361.1	-57918	ENSG00000227634	LINC01714	long intergenic non-protein coding RNA 1714
chr1	8153806	8154100	295	*	DMSOK18_peak_679	24	.	2.28755	4.37689	2.4409	293	Distal Intergenic	1	8201518	8215207	13690	1	102724539	ENST00000670361.1	-47418	ENSG00000227634	LINC01714	long intergenic non-protein coding RNA 1714
chr1	8154378	8154939	562	*	DMSOK18_peak_680	82	.	3.43145	10.8434	8.21702	474	Distal Intergenic	1	8201518	8215207	13690	1	102724539	ENST00000670361.1	-46579	ENSG00000227634	LINC01714	long intergenic non-protein coding RNA 1714
chr1	8155644	8156032	389	*	DMSOK18_peak_681	134	.	4.21651	16.4196	13.4625	213	Distal Intergenic	1	8201518	8215207	13690	1	102724539	ENST00000670361.1	-45486	ENSG00000227634	LINC01714	long intergenic non-protein coding RNA 1714
chr1	8165753	8166315	563	*	DMSOK18_peak_682	66	.	2.50046	9.16262	6.6621	314	Distal Intergenic	1	8201518	8215207	13690	1	102724539	ENST00000670361.1	-35203	ENSG00000227634	LINC01714	long intergenic non-protein coding RNA 1714
chr1	8167832	8168268	437	*	DMSOK18_peak_683	108	.	2.93716	13.6239	10.8244	307	Distal Intergenic	1	8201518	8215207	13690	1	102724539	ENST00000670361.1	-33250	ENSG00000227634	LINC01714	long intergenic non-protein coding RNA 1714
chr1	8169348	8170671	1324	*	DMSOK18_peak_684	127	.	3.04204	15.6871	12.7685	1004	Distal Intergenic	1	8201518	8215207	13690	1	102724539	ENST00000670361.1	-30847	ENSG00000227634	LINC01714	long intergenic non-protein coding RNA 1714
chr1	8182085	8183809	1725	*	DMSOK18_peak_685	324	.	5.46529	36.2237	32.4023	187	Distal Intergenic	1	8201518	8215207	13690	1	102724539	ENST00000670361.1	-17709	ENSG00000227634	LINC01714	long intergenic non-protein coding RNA 1714
chr1	8189459	8190214	756	*	DMSOK18_peak_686	141	.	3.52134	17.1585	14.1619	589	Exon (ENST00000453364.1/ENST00000453364.1, exon 1 of 4)	1	8201518	8215207	13690	1	102724539	ENST00000670361.1	-11304	ENSG00000227634	LINC01714	long intergenic non-protein coding RNA 1714
chr1	8197626	8198395	770	*	DMSOK18_peak_687	381	.	4.1376	42.1195	38.1023	409	Distal Intergenic	1	8201518	8215207	13690	1	102724539	ENST00000670361.1	-3123	ENSG00000227634	LINC01714	long intergenic non-protein coding RNA 1714
chr1	8201288	8201655	368	*	DMSOK18_peak_688	47	.	2.00872	7.08446	4.78343	273	Promoter (<=1kb)	1	8201518	8215207	13690	1	102724539	ENST00000670361.1	0	ENSG00000227634	LINC01714	long intergenic non-protein coding RNA 1714
chr1	8201919	8202779	861	*	DMSOK18_peak_689	99	.	2.50308	12.6888	9.94299	647	Promoter (<=1kb)	1	8202429	8215210	12782	1	102724539	ENST00000635451.1	0	ENSG00000227634	LINC01714	long intergenic non-protein coding RNA 1714
chr1	8203054	8203549	496	*	DMSOK18_peak_690	53	.	2.23905	7.74321	5.37114	235	Promoter (<=1kb)	1	8202429	8215210	12782	1	102724539	ENST00000635451.1	625	ENSG00000227634	LINC01714	long intergenic non-protein coding RNA 1714
chr1	8203906	8204168	263	*	DMSOK18_peak_691	29	.	1.94866	4.98612	2.97464	94	Promoter (1-2kb)	1	8202429	8215210	12782	1	102724539	ENST00000635451.1	1477	ENSG00000227634	LINC01714	long intergenic non-protein coding RNA 1714
chr1	8209731	8210099	369	*	DMSOK18_peak_692	29	.	1.9422	5.03088	2.9992	57	Promoter (1-2kb)	1	8208672	8215210	6539	1	102724539	ENST00000452982.1	1059	ENSG00000227634	LINC01714	long intergenic non-protein coding RNA 1714
chr1	8211265	8213094	1830	*	DMSOK18_peak_693	549	.	5.63938	59.4006	54.9458	743	Promoter (2-3kb)	1	8208672	8215210	6539	1	102724539	ENST00000452982.1	2593	ENSG00000227634	LINC01714	long intergenic non-protein coding RNA 1714
chr1	8220428	8221267	840	*	DMSOK18_peak_694	96	.	3.51063	12.3421	9.6202	673	Exon (ENST00000424689.1/ENST00000424689.1, exon 1 of 2)	1	8208672	8215210	6539	1	102724539	ENST00000452982.1	11756	ENSG00000227634	LINC01714	long intergenic non-protein coding RNA 1714
chr1	8231072	8232785	1714	*	DMSOK18_peak_695	214	.	4.91976	24.7948	21.4287	1325	Distal Intergenic	1	8208672	8215210	6539	1	102724539	ENST00000452982.1	22400	ENSG00000227634	LINC01714	long intergenic non-protein coding RNA 1714
chr1	8238943	8239734	792	*	DMSOK18_peak_696	53	.	3.00291	7.75994	5.3865	348	Distal Intergenic	1	8208672	8215210	6539	1	102724539	ENST00000452982.1	30271	ENSG00000227634	LINC01714	long intergenic non-protein coding RNA 1714
chr1	8250248	8250577	330	*	DMSOK18_peak_697	49	.	3.38244	7.25432	4.93749	198	Distal Intergenic	1	8208672	8215210	6539	1	102724539	ENST00000452982.1	41576	ENSG00000227634	LINC01714	long intergenic non-protein coding RNA 1714
chr1	8258734	8259734	1001	*	DMSOK18_peak_698	105	.	4.3758	13.3852	10.5993	619	Distal Intergenic	1	8208672	8215210	6539	1	102724539	ENST00000452982.1	50062	ENSG00000227634	LINC01714	long intergenic non-protein coding RNA 1714
chr1	8270524	8270974	451	*	DMSOK18_peak_699	41	.	2.80635	6.36388	4.14882	115	Distal Intergenic	1	8318114	8344165	26052	1	50651	ENST00000471889.7	-47140	ENSG00000162426	SLC45A1	solute carrier family 45 member 1
chr1	8276658	8277053	396	*	DMSOK18_peak_700	93	.	3.90393	12.0947	9.38766	216	Distal Intergenic	1	8318114	8344165	26052	1	50651	ENST00000471889.7	-41061	ENSG00000162426	SLC45A1	solute carrier family 45 member 1
chr1	8304866	8305325	460	*	DMSOK18_peak_701	42	.	3.43676	6.47889	4.25257	346	Distal Intergenic	1	8318114	8344165	26052	1	50651	ENST00000471889.7	-12789	ENSG00000162426	SLC45A1	solute carrier family 45 member 1
chr1	8307535	8308003	469	*	DMSOK18_peak_702	28	.	2.96556	4.81447	2.82382	71	Distal Intergenic	1	8318114	8344165	26052	1	50651	ENST00000471889.7	-10111	ENSG00000162426	SLC45A1	solute carrier family 45 member 1
chr1	8313694	8314783	1090	*	DMSOK18_peak_703	120	.	4.14104	14.9406	12.0642	897	Distal Intergenic	1	8318114	8344165	26052	1	50651	ENST00000471889.7	-3331	ENSG00000162426	SLC45A1	solute carrier family 45 member 1
chr1	8315837	8316205	369	*	DMSOK18_peak_704	29	.	2.41926	4.93797	2.93233	196	Promoter (1-2kb)	1	8318114	8344165	26052	1	50651	ENST00000471889.7	-1909	ENSG00000162426	SLC45A1	solute carrier family 45 member 1
chr1	8324119	8324561	443	*	DMSOK18_peak_705	20	.	2.79169	3.93405	2.0957	434	Promoter (<=1kb)	1	8324330	8344167	19838	1	50651	ENST00000289877.8	0	ENSG00000162426	SLC45A1	solute carrier family 45 member 1
chr1	8335342	8335609	268	*	DMSOK18_peak_706	51	.	4.04418	7.53636	5.18147	91	Exon (ENST00000471889.7/50651, exon 6 of 9)	1	8330428	8336109	5682	1	50651	ENST00000481265.1	4914	ENSG00000162426	SLC45A1	solute carrier family 45 member 1
chr1	8343138	8344210	1073	*	DMSOK18_peak_707	119	.	4.43299	14.8159	11.946	330	3' UTR	1	8330428	8336109	5682	1	50651	ENST00000481265.1	12710	ENSG00000162426	SLC45A1	solute carrier family 45 member 1
chr1	8348958	8349407	450	*	DMSOK18_peak_708	222	.	6.66722	25.6949	22.2883	266	Distal Intergenic	1	8355521	8362844	7324	2	473	ENST00000505225.1	13437	ENSG00000142599	RERE	arginine-glutamic acid dipeptide repeats
chr1	8373569	8374139	571	*	DMSOK18_peak_709	62	.	4.31736	8.67802	6.22157	347	Intron (ENST00000337907.7/473, intron 13 of 23)	1	8363710	8364838	1129	2	473	ENST00000464367.1	-8731	ENSG00000142599	RERE	arginine-glutamic acid dipeptide repeats
chr1	8378856	8379325	470	*	DMSOK18_peak_710	44	.	3.89123	6.69721	4.43136	411	Intron (ENST00000337907.7/473, intron 13 of 23)	1	8363710	8364838	1129	2	473	ENST00000464367.1	-14018	ENSG00000142599	RERE	arginine-glutamic acid dipeptide repeats
chr1	8384543	8384868	326	*	DMSOK18_peak_711	43	.	4.10135	6.55625	4.30372	171	Intron (ENST00000337907.7/473, intron 13 of 23)	1	8363710	8364838	1129	2	473	ENST00000464367.1	-19705	ENSG00000142599	RERE	arginine-glutamic acid dipeptide repeats
chr1	8395438	8395801	364	*	DMSOK18_peak_712	47	.	3.9484	7.07251	4.77245	126	Intron (ENST00000337907.7/473, intron 13 of 23)	1	8365855	8423419	57565	2	473	ENST00000460659.5	27618	ENSG00000142599	RERE	arginine-glutamic acid dipeptide repeats
chr1	8401828	8402434	607	*	DMSOK18_peak_713	29	.	3.51544	5.04904	2.9992	87	Intron (ENST00000337907.7/473, intron 13 of 23)	1	8365855	8423419	57565	2	473	ENST00000460659.5	20985	ENSG00000142599	RERE	arginine-glutamic acid dipeptide repeats
chr1	8408095	8408430	336	*	DMSOK18_peak_714	29	.	3.51544	5.04904	2.9992	223	Intron (ENST00000337907.7/473, intron 13 of 23)	1	8365855	8423419	57565	2	473	ENST00000460659.5	14989	ENSG00000142599	RERE	arginine-glutamic acid dipeptide repeats
chr1	8423084	8425183	2100	*	DMSOK18_peak_715	191	.	6.31245	22.3781	19.1215	966	Promoter (<=1kb)	1	8424645	8434838	10194	1	102724552	ENST00000449895.5	0	NA	RERE-AS1	RERE antisense RNA 1
chr1	8439054	8439525	472	*	DMSOK18_peak_716	39	.	3.60464	6.13499	3.94297	60	Intron (ENST00000337907.7/473, intron 12 of 23)	1	8425638	8430041	4404	1	102724552	ENST00000444276.1	13416	NA	RERE-AS1	RERE antisense RNA 1
chr1	8440144	8440488	345	*	DMSOK18_peak_717	24	.	3.01937	4.36528	2.43017	214	Intron (ENST00000337907.7/473, intron 12 of 23)	1	8425638	8430041	4404	1	102724552	ENST00000444276.1	14506	NA	RERE-AS1	RERE antisense RNA 1
chr1	8456693	8457293	601	*	DMSOK18_peak_718	36	.	3.80839	5.78702	3.63058	442	Intron (ENST00000337907.7/473, intron 12 of 23)	1	8425638	8430041	4404	1	102724552	ENST00000444276.1	31055	NA	RERE-AS1	RERE antisense RNA 1
chr1	8470352	8470660	309	*	DMSOK18_peak_719	76	.	4.47849	10.2581	7.67479	143	Intron (ENST00000337907.7/473, intron 11 of 23)	1	8425638	8430041	4404	1	102724552	ENST00000444276.1	44714	NA	RERE-AS1	RERE antisense RNA 1
chr1	8471073	8471641	569	*	DMSOK18_peak_720	44	.	3.54547	6.72466	4.45654	291	Intron (ENST00000337907.7/473, intron 11 of 23)	1	8425638	8430041	4404	1	102724552	ENST00000444276.1	45435	NA	RERE-AS1	RERE antisense RNA 1
chr1	8472832	8473396	565	*	DMSOK18_peak_721	64	.	4.28673	8.90807	6.43419	484	Intron (ENST00000337907.7/473, intron 11 of 23)	1	8425638	8430041	4404	1	102724552	ENST00000444276.1	47194	NA	RERE-AS1	RERE antisense RNA 1
chr1	8481264	8481867	604	*	DMSOK18_peak_722	43	.	4.10135	6.55625	4.30372	9	Intron (ENST00000337907.7/473, intron 11 of 23)	1	8352406	8525939	173534	2	473	ENST00000377464.5	44072	ENSG00000142599	RERE	arginine-glutamic acid dipeptide repeats
chr1	8492709	8492997	289	*	DMSOK18_peak_723	41	.	3.37758	6.34367	4.13057	168	Intron (ENST00000337907.7/473, intron 11 of 23)	1	8352406	8525939	173534	2	473	ENST00000377464.5	32942	ENSG00000142599	RERE	arginine-glutamic acid dipeptide repeats
chr1	8494598	8495093	496	*	DMSOK18_peak_724	36	.	3.1222	5.74825	3.61966	170	Exon (ENST00000337907.7/473, exon 11 of 24)	1	8352406	8525939	173534	2	473	ENST00000377464.5	30846	ENSG00000142599	RERE	arginine-glutamic acid dipeptide repeats
chr1	8496653	8496959	307	*	DMSOK18_peak_725	33	.	2.85921	5.46829	3.37099	174	Intron (ENST00000337907.7/473, intron 10 of 23)	1	8352406	8525939	173534	2	473	ENST00000377464.5	28980	ENSG00000142599	RERE	arginine-glutamic acid dipeptide repeats
chr1	8501331	8501609	279	*	DMSOK18_peak_726	54	.	3.79852	7.80118	5.42436	155	Intron (ENST00000337907.7/473, intron 9 of 23)	1	8352406	8525939	173534	2	473	ENST00000377464.5	24330	ENSG00000142599	RERE	arginine-glutamic acid dipeptide repeats
chr1	8525422	8526181	760	*	DMSOK18_peak_727	134	.	7.17941	16.3544	13.401	666	Promoter (<=1kb)	1	8352406	8525939	173534	2	473	ENST00000377464.5	0	ENSG00000142599	RERE	arginine-glutamic acid dipeptide repeats
chr1	8563650	8564235	586	*	DMSOK18_peak_728	38	.	3.82117	6.05654	3.87274	412	Intron (ENST00000337907.7/473, intron 5 of 23)	1	8541224	8590841	49618	2	473	ENST00000469251.1	26606	ENSG00000142599	RERE	arginine-glutamic acid dipeptide repeats
chr1	8589391	8589741	351	*	DMSOK18_peak_729	29	.	3.45814	4.95064	2.94347	198	Promoter (1-2kb)	1	8541224	8590841	49618	2	473	ENST00000469251.1	1100	ENSG00000142599	RERE	arginine-glutamic acid dipeptide repeats
chr1	8626464	8627089	626	*	DMSOK18_peak_730	99	.	6.15202	12.6707	9.92586	132	Promoter (2-3kb)	1	8556476	8624380	67905	2	473	ENST00000514428.1	-2084	ENSG00000142599	RERE	arginine-glutamic acid dipeptide repeats
chr1	8646517	8646803	287	*	DMSOK18_peak_731	36	.	3.80839	5.78702	3.63058	197	Intron (ENST00000337907.7/473, intron 3 of 23)	1	8353943	8656371	302429	2	473	ENST00000400907.6	9568	ENSG00000142599	RERE	arginine-glutamic acid dipeptide repeats
chr1	8651176	8651601	426	*	DMSOK18_peak_732	35	.	3.75944	5.70167	3.57853	214	Intron (ENST00000337907.7/473, intron 3 of 23)	1	8353943	8656371	302429	2	473	ENST00000400907.6	4770	ENSG00000142599	RERE	arginine-glutamic acid dipeptide repeats
chr1	8678998	8679323	326	*	DMSOK18_peak_733	50	.	4.3943	7.35469	5.01515	59	Intron (ENST00000337907.7/473, intron 2 of 23)	1	8353943	8656371	302429	2	473	ENST00000400907.6	-22627	ENSG00000142599	RERE	arginine-glutamic acid dipeptide repeats
chr1	8703094	8703735	642	*	DMSOK18_peak_734	130	.	6.34272	15.9797	13.046	227	Promoter (<=1kb)	1	8656193	8703219	47027	2	473	ENST00000468247.1	0	ENSG00000142599	RERE	arginine-glutamic acid dipeptide repeats
chr1	8712190	8712911	722	*	DMSOK18_peak_735	82	.	4.73526	10.857	8.22974	382	Intron (ENST00000337907.7/473, intron 2 of 23)	1	8656193	8703219	47027	2	473	ENST00000468247.1	-8971	ENSG00000142599	RERE	arginine-glutamic acid dipeptide repeats
chr1	8721128	8721432	305	*	DMSOK18_peak_736	43	.	4.10135	6.55625	4.30372	96	Intron (ENST00000337907.7/473, intron 2 of 23)	1	8656193	8703219	47027	2	473	ENST00000468247.1	-17909	ENSG00000142599	RERE	arginine-glutamic acid dipeptide repeats
chr1	8781319	8781666	348	*	DMSOK18_peak_737	24	.	3.22249	4.34463	2.41238	155	Intron (ENST00000337907.7/473, intron 2 of 23)	1	8464970	8753838	288869	2	473	ENST00000480342.5	-27481	ENSG00000142599	RERE	arginine-glutamic acid dipeptide repeats
chr1	8811219	8811474	256	*	DMSOK18_peak_738	36	.	3.80839	5.78702	3.63058	131	Intron (ENST00000337907.7/473, intron 1 of 23)	1	8436770	8817271	380502	2	473	ENST00000659924.1	5797	ENSG00000142599	RERE	arginine-glutamic acid dipeptide repeats
chr1	8817267	8818488	1222	*	DMSOK18_peak_739	230	.	7.22824	26.4614	23.0217	840	Promoter (<=1kb)	1	8352397	8817465	465069	2	473	ENST00000337907.7	0	ENSG00000142599	RERE	arginine-glutamic acid dipeptide repeats
chr1	8826317	8826610	294	*	DMSOK18_peak_740	32	.	3.45571	5.38573	3.2979	12	Intron (ENST00000656437.1/473, intron 1 of 18)	1	8352404	8817640	465237	2	473	ENST00000400908.7	-8677	ENSG00000142599	RERE	arginine-glutamic acid dipeptide repeats
chr1	8834361	8834691	331	*	DMSOK18_peak_741	18	.	2.90204	3.63115	1.87289	76	Intron (ENST00000656437.1/473, intron 1 of 18)	1	8361158	8848921	487764	2	473	ENST00000656437.1	14230	ENSG00000142599	RERE	arginine-glutamic acid dipeptide repeats
chr1	8873527	8874220	694	*	DMSOK18_peak_742	86	.	3.89576	11.2554	8.60302	332	Promoter (1-2kb)	1	8866009	8871944	5936	2	2023	ENST00000645600.1	-1583	ENSG00000074800	ENO1	enolase 1
chr1	8878525	8879500	976	*	DMSOK18_peak_743	258	.	5.19976	29.4493	25.8848	485	Promoter (<=1kb)	1	8878835	8879894	1060	1	100505975	ENST00000442636.1	0	ENSG00000230679	ENO1-AS1	ENO1 antisense RNA 1
chr1	8889461	8890929	1469	*	DMSOK18_peak_744	328	.	6.31089	36.7305	32.8915	718	Distal Intergenic	1	8868049	8879190	11142	2	2023	ENST00000489867.2	-10271	ENSG00000074800	ENO1	enolase 1
chr1	8899704	8900533	830	*	DMSOK18_peak_745	202	.	5.03384	23.5741	20.2635	207	Distal Intergenic	1	8868049	8879190	11142	2	2023	ENST00000489867.2	-20514	ENSG00000074800	ENO1	enolase 1
chr1	8902510	8902960	451	*	DMSOK18_peak_746	35	.	2.54234	5.63632	3.52022	365	Distal Intergenic	1	8868049	8879190	11142	2	2023	ENST00000489867.2	-23320	ENSG00000074800	ENO1	enolase 1
chr1	8949294	8949574	281	*	DMSOK18_peak_747	23	.	2.51638	4.2528	2.37161	4	Exon (ENST00000549778.5/765, exon 2 of 6)	1	8945887	8974704	28818	1	765	ENST00000377442.3	3407	ENSG00000131686	CA6	carbonic anhydrase 6
chr1	8956877	8957192	316	*	DMSOK18_peak_748	105	.	5.71013	13.3806	10.595	171	Exon (ENST00000549778.5/765, exon 3 of 6)	1	8945887	8974704	28818	1	765	ENST00000377442.3	10990	ENSG00000131686	CA6	carbonic anhydrase 6
chr1	8962815	8963619	805	*	DMSOK18_peak_749	58	.	4.12337	8.26119	5.83677	126	Intron (ENST00000549778.5/765, intron 5 of 5)	1	8945887	8974704	28818	1	765	ENST00000377442.3	16928	ENSG00000131686	CA6	carbonic anhydrase 6
chr1	8988591	8988986	396	*	DMSOK18_peak_750	43	.	3.29985	6.5992	4.34252	178	Distal Intergenic	1	9002973	9026423	23451	2	155184	ENST00000400906.2	37437	ENSG00000197241	SLC2A7	solute carrier family 2 member 7
chr1	9004890	9005526	637	*	DMSOK18_peak_751	147	.	5.45245	17.754	14.7256	423	Intron (ENST00000400906.2/155184, intron 10 of 11)	1	9002973	9026423	23451	2	155184	ENST00000400906.2	20897	ENSG00000197241	SLC2A7	solute carrier family 2 member 7
chr1	9025540	9025969	430	*	DMSOK18_peak_752	89	.	4.92081	11.6214	8.94661	173	Promoter (<=1kb)	1	9002973	9026423	23451	2	155184	ENST00000400906.2	454	ENSG00000197241	SLC2A7	solute carrier family 2 member 7
chr1	9031115	9031362	248	*	DMSOK18_peak_753	18	.	2.85193	3.54834	1.81044	51	Distal Intergenic	1	9002973	9026423	23451	2	155184	ENST00000400906.2	-4692	ENSG00000197241	SLC2A7	solute carrier family 2 member 7
chr1	9037814	9038067	254	*	DMSOK18_peak_754	33	.	2.98558	5.42141	3.3297	136	Promoter (1-2kb)	1	9038431	9039895	1465	2	6518	ENST00000487492.1	1828	ENSG00000142583	SLC2A5	solute carrier family 2 member 5
chr1	9038997	9039538	542	*	DMSOK18_peak_755	120	.	5.09817	14.8786	12.0054	154	Promoter (<=1kb)	1	9038431	9039895	1465	2	6518	ENST00000487492.1	357	ENSG00000142583	SLC2A5	solute carrier family 2 member 5
chr1	9065464	9065879	416	*	DMSOK18_peak_756	25	.	2.7606	4.53561	2.57969	411	Intron (ENST00000377424.9/6518, intron 1 of 11)	1	9040080	9069604	29525	2	6518	ENST00000377414.7	3725	ENSG00000142583	SLC2A5	solute carrier family 2 member 5
chr1	9080267	9081226	960	*	DMSOK18_peak_757	42	.	3.33969	6.47712	4.25105	935	Intron (ENST00000486632.5/6518, intron 2 of 6)	1	9041785	9073122	31338	2	6518	ENST00000479813.5	-7145	ENSG00000142583	SLC2A5	solute carrier family 2 member 5
chr1	9084890	9085208	319	*	DMSOK18_peak_758	30	.	3.01555	5.11152	3.05457	177	5' UTR	1	9047611	9088443	40833	2	6518	ENST00000464985.5	3235	ENSG00000142583	SLC2A5	solute carrier family 2 member 5
chr1	9093327	9093716	390	*	DMSOK18_peak_759	29	.	3.43418	4.90935	2.90727	218	Distal Intergenic	1	9041785	9088478	46694	2	6518	ENST00000486632.5	-4849	ENSG00000142583	SLC2A5	solute carrier family 2 member 5
chr1	9099361	9099988	628	*	DMSOK18_peak_760	80	.	5.1375	10.7021	8.08945	299	Distal Intergenic	1	9041785	9088478	46694	2	6518	ENST00000486632.5	-10883	ENSG00000142583	SLC2A5	solute carrier family 2 member 5
chr1	9111525	9111953	429	*	DMSOK18_peak_761	22	.	2.96204	4.07822	2.21988	189	Promoter (<=1kb)	1	9104532	9111370	6839	2	80045	ENST00000465853.1	-155	ENSG00000180758	GPR157	G protein-coupled receptor 157
chr1	9128830	9129938	1109	*	DMSOK18_peak_762	574	.	9.53418	61.9665	57.458	510	Promoter (<=1kb)	1	9100305	9129102	28798	2	80045	ENST00000377411.5	0	ENSG00000180758	GPR157	G protein-coupled receptor 157
chr1	9144531	9146092	1562	*	DMSOK18_peak_763	163	.	5.08858	19.5097	16.3931	504	Distal Intergenic	1	9151668	9151777	110	2	407040	ENST00000385130.1	5685	ENSG00000284357	MIR34A	microRNA 34a
chr1	9163107	9164589	1483	*	DMSOK18_peak_764	369	.	6.21242	40.9769	36.9958	802	Intron (ENST00000635687.1/106614088, intron 1 of 1)	1	9151668	9151777	110	2	407040	ENST00000385130.1	-11330	ENSG00000284357	MIR34A	microRNA 34a
chr1	9164971	9165413	443	*	DMSOK18_peak_765	46	.	2.56401	6.89777	4.61399	278	Intron (ENST00000635687.1/106614088, intron 1 of 1)	1	9151668	9151777	110	2	407040	ENST00000385130.1	-13194	ENSG00000284357	MIR34A	microRNA 34a
chr1	9171887	9172197	311	*	DMSOK18_peak_766	29	.	2.92143	4.90109	2.90006	257	Intron (ENST00000635687.1/106614088, intron 1 of 1)	1	9182004	9196284	14281	1	102724571	ENST00000635271.1	-9807	ENSG00000234546	LNCTAM34A	long non coding transcriptional activator of miR34a
chr1	9181227	9181677	451	*	DMSOK18_peak_767	107	.	4.06898	13.5184	10.7252	256	Promoter (<=1kb)	1	9182004	9196284	14281	1	102724571	ENST00000635271.1	-327	ENSG00000234546	LNCTAM34A	long non coding transcriptional activator of miR34a
chr1	9182045	9182607	563	*	DMSOK18_peak_768	98	.	3.90059	12.6244	9.88547	168	Promoter (<=1kb)	1	9182164	9192089	9926	1	102724571	ENST00000412639.3	0	ENSG00000234546	LNCTAM34A	long non coding transcriptional activator of miR34a
chr1	9182865	9183131	267	*	DMSOK18_peak_769	21	.	2.26669	3.95526	2.11356	18	Promoter (<=1kb)	1	9148011	9182392	34382	2	106614088	ENST00000635687.1	-473	ENSG00000228526	MIR34AHG	MIR34A host gene
chr1	9196625	9197006	382	*	DMSOK18_peak_770	58	.	3.76453	8.23582	5.81346	173	Exon (ENST00000635405.2/ENST00000635405.2, exon 1 of 2)	1	9191038	9192089	1052	1	102724571	ENST00000634966.2	5587	ENSG00000234546	LNCTAM34A	long non coding transcriptional activator of miR34a
chr1	9227513	9227858	346	*	DMSOK18_peak_771	38	.	3.35887	6.07916	3.89297	114	Distal Intergenic	1	9234774	9271337	36564	1	9563	ENST00000377403.7	-6916	ENSG00000049239	H6PD	hexose-6-phosphate dehydrogenase/glucose 1-dehydrogenase
chr1	9234353	9235304	952	*	DMSOK18_peak_772	194	.	5.65527	22.7011	19.4298	624	Promoter (<=1kb)	1	9234774	9271337	36564	1	9563	ENST00000377403.7	0	ENSG00000049239	H6PD	hexose-6-phosphate dehydrogenase/glucose 1-dehydrogenase
chr1	9249701	9250956	1256	*	DMSOK18_peak_773	41	.	3.11875	6.34444	4.13123	1244	Intron (ENST00000377403.7/9563, intron 3 of 4)	1	9239844	9267898	28055	1	9563	ENST00000602477.1	9857	ENSG00000049239	H6PD	hexose-6-phosphate dehydrogenase/glucose 1-dehydrogenase
chr1	9259822	9260714	893	*	DMSOK18_peak_774	73	.	3.3785	9.95563	7.39287	762	Intron (ENST00000377403.7/9563, intron 3 of 4)	1	9239844	9267898	28055	1	9563	ENST00000602477.1	19978	ENSG00000049239	H6PD	hexose-6-phosphate dehydrogenase/glucose 1-dehydrogenase
chr1	9262255	9262641	387	*	DMSOK18_peak_775	33	.	2.54383	5.49505	3.39518	300	Exon (ENST00000377403.7/9563, exon 4 of 5)	1	9239844	9267898	28055	1	9563	ENST00000602477.1	22411	ENSG00000049239	H6PD	hexose-6-phosphate dehydrogenase/glucose 1-dehydrogenase
chr1	9275432	9275985	554	*	DMSOK18_peak_776	95	.	3.8652	12.2265	9.5112	308	Distal Intergenic	1	9292894	9369532	76639	1	80176	ENST00000328089.11	-16909	ENSG00000171621	SPSB1	splA/ryanodine receptor domain and SOCS box containing 1
chr1	9280288	9280786	499	*	DMSOK18_peak_777	79	.	3.75623	10.537	7.93517	397	Distal Intergenic	1	9292894	9369532	76639	1	80176	ENST00000328089.11	-12108	ENSG00000171621	SPSB1	splA/ryanodine receptor domain and SOCS box containing 1
chr1	9281616	9282181	566	*	DMSOK18_peak_778	29	.	2.70965	4.90571	2.90406	314	Distal Intergenic	1	9292894	9369532	76639	1	80176	ENST00000328089.11	-10713	ENSG00000171621	SPSB1	splA/ryanodine receptor domain and SOCS box containing 1
chr1	9292619	9293199	581	*	DMSOK18_peak_779	96	.	3.98237	12.3677	9.64413	248	Promoter (<=1kb)	1	9292894	9369532	76639	1	80176	ENST00000328089.11	0	ENSG00000171621	SPSB1	splA/ryanodine receptor domain and SOCS box containing 1
chr1	9299378	9301110	1733	*	DMSOK18_peak_780	244	.	4.63985	27.9777	24.4736	1143	Intron (ENST00000328089.11/80176, intron 1 of 2)	1	9294528	9356497	61970	1	80176	ENST00000450402.1	4850	ENSG00000171621	SPSB1	splA/ryanodine receptor domain and SOCS box containing 1
chr1	9302786	9303378	593	*	DMSOK18_peak_781	110	.	3.23744	13.9058	11.0882	489	Intron (ENST00000328089.11/80176, intron 1 of 2)	1	9294528	9356497	61970	1	80176	ENST00000450402.1	8258	ENSG00000171621	SPSB1	splA/ryanodine receptor domain and SOCS box containing 1
chr1	9305763	9306147	385	*	DMSOK18_peak_782	28	.	2.3274	4.879	2.88069	104	Intron (ENST00000328089.11/80176, intron 1 of 2)	1	9294528	9356497	61970	1	80176	ENST00000450402.1	11235	ENSG00000171621	SPSB1	splA/ryanodine receptor domain and SOCS box containing 1
chr1	9315597	9316328	732	*	DMSOK18_peak_783	106	.	3.95829	13.3859	10.6	229	Intron (ENST00000328089.11/80176, intron 1 of 2)	1	9294528	9356497	61970	1	80176	ENST00000450402.1	21069	ENSG00000171621	SPSB1	splA/ryanodine receptor domain and SOCS box containing 1
chr1	9317620	9318006	387	*	DMSOK18_peak_784	30	.	2.46084	5.07579	3.02288	130	Intron (ENST00000328089.11/80176, intron 1 of 2)	1	9294528	9356497	61970	1	80176	ENST00000450402.1	23092	ENSG00000171621	SPSB1	splA/ryanodine receptor domain and SOCS box containing 1
chr1	9325322	9326069	748	*	DMSOK18_peak_785	67	.	3.85106	9.24637	6.7395	175	Intron (ENST00000328089.11/80176, intron 1 of 2)	1	9351431	9367863	16433	1	80176	ENST00000357898.3	-25362	ENSG00000171621	SPSB1	splA/ryanodine receptor domain and SOCS box containing 1
chr1	9337317	9337837	521	*	DMSOK18_peak_786	29	.	2.85561	4.92846	2.92446	477	Intron (ENST00000328089.11/80176, intron 1 of 2)	1	9351431	9367863	16433	1	80176	ENST00000357898.3	-13594	ENSG00000171621	SPSB1	splA/ryanodine receptor domain and SOCS box containing 1
chr1	9350263	9350813	551	*	DMSOK18_peak_787	49	.	3.08172	7.24048	4.92481	415	Promoter (<=1kb)	1	9351431	9367863	16433	1	80176	ENST00000357898.3	-618	ENSG00000171621	SPSB1	splA/ryanodine receptor domain and SOCS box containing 1
chr1	9375534	9375853	320	*	DMSOK18_peak_788	20	.	2.69151	3.89837	2.06445	9	Distal Intergenic	1	9355707	9367575	11869	1	80176	ENST00000377399.2	19827	ENSG00000171621	SPSB1	splA/ryanodine receptor domain and SOCS box containing 1
chr1	9382598	9383138	541	*	DMSOK18_peak_789	34	.	2.69461	5.51288	3.41087	12	Distal Intergenic	1	9355707	9367575	11869	1	80176	ENST00000377399.2	26891	ENSG00000171621	SPSB1	splA/ryanodine receptor domain and SOCS box containing 1
chr1	9384161	9384418	258	*	DMSOK18_peak_790	21	.	2.24111	3.99453	2.14787	78	Distal Intergenic	1	9355707	9367575	11869	1	80176	ENST00000377399.2	28454	ENSG00000171621	SPSB1	splA/ryanodine receptor domain and SOCS box containing 1
chr1	9388609	9389231	623	*	DMSOK18_peak_791	54	.	3.1366	7.81935	5.44105	606	Distal Intergenic	1	9355707	9367575	11869	1	80176	ENST00000377399.2	32902	ENSG00000171621	SPSB1	splA/ryanodine receptor domain and SOCS box containing 1
chr1	9400052	9400806	755	*	DMSOK18_peak_792	87	.	3.79549	11.4499	8.78559	623	Distal Intergenic	1	9426975	9428916	1942	2	100506022	ENST00000641507.1	28110	ENSG00000284693	LINC02606	long intergenic non-protein coding RNA 2606
chr1	9407460	9407713	254	*	DMSOK18_peak_793	36	.	2.97189	5.76405	3.63058	92	Distal Intergenic	1	9426975	9428916	1942	2	100506022	ENST00000641507.1	21203	ENSG00000284693	LINC02606	long intergenic non-protein coding RNA 2606
chr1	9413068	9413960	893	*	DMSOK18_peak_794	112	.	4.22926	14.0979	11.2695	344	Distal Intergenic	1	9426975	9428916	1942	2	100506022	ENST00000641507.1	14956	ENSG00000284693	LINC02606	long intergenic non-protein coding RNA 2606
chr1	9420955	9421511	557	*	DMSOK18_peak_795	19	.	2.57773	3.81357	1.99111	5	Exon (ENST00000641006.1/ENST00000641006.1, exon 1 of 1)	1	9426975	9428916	1942	2	100506022	ENST00000641507.1	7405	ENSG00000284693	LINC02606	long intergenic non-protein coding RNA 2606
chr1	9428694	9429491	798	*	DMSOK18_peak_796	181	.	6.91997	21.3615	18.1533	212	Promoter (<=1kb)	1	9425094	9429075	3982	2	100506022	ENST00000641325.1	0	ENSG00000284693	LINC02606	long intergenic non-protein coding RNA 2606
chr1	9439548	9439881	334	*	DMSOK18_peak_797	97	.	5.48172	12.5088	9.77686	128	Promoter (<=1kb)	1	9426649	9440564	13916	2	100506022	ENST00000641940.1	683	ENSG00000284693	LINC02606	long intergenic non-protein coding RNA 2606
chr1	9449999	9450341	343	*	DMSOK18_peak_798	29	.	3.1636	5.03234	2.9992	30	Distal Intergenic	1	9426649	9440564	13916	2	100506022	ENST00000641940.1	-9435	ENSG00000284693	LINC02606	long intergenic non-protein coding RNA 2606
chr1	9459845	9460213	369	*	DMSOK18_peak_799	26	.	3.25378	4.59589	2.63214	262	Distal Intergenic	1	9426649	9440564	13916	2	100506022	ENST00000641940.1	-19281	ENSG00000284693	LINC02606	long intergenic non-protein coding RNA 2606
chr1	9460901	9461281	381	*	DMSOK18_peak_800	25	.	3.18068	4.46748	2.51969	323	Distal Intergenic	1	9426649	9440564	13916	2	100506022	ENST00000641940.1	-20337	ENSG00000284693	LINC02606	long intergenic non-protein coding RNA 2606
chr1	9471905	9472202	298	*	DMSOK18_peak_801	63	.	3.88966	8.81438	6.34748	192	Distal Intergenic	1	9426649	9440564	13916	2	100506022	ENST00000641940.1	-31341	ENSG00000284693	LINC02606	long intergenic non-protein coding RNA 2606
chr1	9495117	9495807	691	*	DMSOK18_peak_802	111	.	6.16355	13.9209	11.1025	201	Distal Intergenic	1	9539465	9585173	45709	1	84275	ENST00000302692.7	-43658	ENSG00000171612	SLC25A33	solute carrier family 25 member 33
chr1	9505276	9505689	414	*	DMSOK18_peak_803	46	.	4.0093	6.92407	4.63765	163	Distal Intergenic	1	9539465	9585173	45709	1	84275	ENST00000302692.7	-33776	ENSG00000171612	SLC25A33	solute carrier family 25 member 33
chr1	9519994	9520445	452	*	DMSOK18_peak_804	23	.	3.12633	4.18223	2.30978	374	Distal Intergenic	1	9539465	9585173	45709	1	84275	ENST00000302692.7	-19020	ENSG00000171612	SLC25A33	solute carrier family 25 member 33
chr1	9538872	9540494	1623	*	DMSOK18_peak_805	211	.	6.73779	24.5457	21.1907	318	Promoter (<=1kb)	1	9539465	9585173	45709	1	84275	ENST00000302692.7	0	ENSG00000171612	SLC25A33	solute carrier family 25 member 33
chr1	9588585	9589056	472	*	DMSOK18_peak_806	80	.	4.39491	10.6723	8.06152	237	Promoter (<=1kb)	1	9588911	9614877	25967	1	199953	ENST00000340381.11	0	ENSG00000188807	TMEM201	transmembrane protein 201
chr1	9589468	9589787	320	*	DMSOK18_peak_807	85	.	4.37482	11.2331	8.5822	183	Promoter (<=1kb)	1	9588922	9604954	16033	1	199953	ENST00000340305.9	546	ENSG00000188807	TMEM201	transmembrane protein 201
chr1	9602510	9602878	369	*	DMSOK18_peak_808	26	.	2.96663	4.63197	2.66418	74	3' UTR	1	9606214	9607685	1472	1	199953	ENST00000510900.1	-3336	ENSG00000188807	TMEM201	transmembrane protein 201
chr1	9607459	9607881	423	*	DMSOK18_peak_809	36	.	3.40933	5.74177	3.61409	1	Promoter (<=1kb)	1	9607728	9613247	5520	1	199953	ENST00000508400.1	0	ENSG00000188807	TMEM201	transmembrane protein 201
chr1	9615499	9615782	284	*	DMSOK18_peak_810	29	.	3.07601	5.0499	2.99989	181	Distal Intergenic	1	9607728	9613247	5520	1	199953	ENST00000508400.1	7771	ENSG00000188807	TMEM201	transmembrane protein 201
chr1	9627001	9627488	488	*	DMSOK18_peak_811	42	.	3.52618	6.44581	4.22248	140	Distal Intergenic	1	9607728	9613247	5520	1	199953	ENST00000508400.1	19273	ENSG00000188807	TMEM201	transmembrane protein 201
chr1	9630086	9630810	725	*	DMSOK18_peak_812	50	.	3.82179	7.33485	5.01112	64	Distal Intergenic	1	9651731	9729114	77384	1	5293	ENST00000377346.9	-20921	ENSG00000171608	PIK3CD	phosphatidylinositol-4,5-bisphosphate 3-kinase catalytic subunit delta
chr1	9641560	9641813	254	*	DMSOK18_peak_813	18	.	2.92953	3.67647	1.87289	233	Distal Intergenic	1	9651731	9729114	77384	1	5293	ENST00000377346.9	-9918	ENSG00000171608	PIK3CD	phosphatidylinositol-4,5-bisphosphate 3-kinase catalytic subunit delta
chr1	9643782	9644268	487	*	DMSOK18_peak_814	29	.	3.45814	4.95064	2.94347	186	Distal Intergenic	1	9651731	9729114	77384	1	5293	ENST00000377346.9	-7463	ENSG00000171608	PIK3CD	phosphatidylinositol-4,5-bisphosphate 3-kinase catalytic subunit delta
chr1	9664620	9664950	331	*	DMSOK18_peak_815	33	.	3.60784	5.4352	3.34164	213	Intron (ENST00000377346.9/5293, intron 1 of 23)	1	9652610	9654586	1977	2	644997	ENST00000377320.3	-10034	ENSG00000179840	PIK3CD-AS1	PIK3CD antisense RNA 1
chr1	9671289	9672024	736	*	DMSOK18_peak_816	44	.	3.54547	6.72466	4.45654	618	Intron (ENST00000377346.9/5293, intron 1 of 23)	1	9672426	9687555	15130	2	101929074	ENST00000415330.2	15531	ENSG00000231789	PIK3CD-AS2	PIK3CD antisense RNA 2
chr1	9687360	9687866	507	*	DMSOK18_peak_817	43	.	3.15754	6.6522	4.39069	101	Promoter (<=1kb)	1	9672426	9687555	15130	2	101929074	ENST00000415330.2	0	ENSG00000231789	PIK3CD-AS2	PIK3CD antisense RNA 2
chr1	9688977	9689735	759	*	DMSOK18_peak_818	183	.	6.04388	21.558	18.3405	338	Promoter (<=1kb)	1	9688176	9691946	3771	1	5293	ENST00000484851.1	801	ENSG00000171608	PIK3CD	phosphatidylinositol-4,5-bisphosphate 3-kinase catalytic subunit delta
chr1	9698874	9699300	427	*	DMSOK18_peak_819	83	.	5.1097	10.9961	8.36023	274	Intron (ENST00000377346.9/5293, intron 2 of 23)	1	9688176	9691946	3771	1	5293	ENST00000484851.1	10698	ENSG00000171608	PIK3CD	phosphatidylinositol-4,5-bisphosphate 3-kinase catalytic subunit delta
chr1	9718144	9719543	1400	*	DMSOK18_peak_820	238	.	4.94717	27.3769	23.8981	1061	Promoter (1-2kb)	1	9716276	9717581	1306	1	5293	ENST00000479223.1	1868	ENSG00000171608	PIK3CD	phosphatidylinositol-4,5-bisphosphate 3-kinase catalytic subunit delta
chr1	9743849	9744354	506	*	DMSOK18_peak_821	36	.	3.80839	5.78702	3.63058	324	3' UTR	1	9749488	9750167	680	2	22883	ENST00000464286.1	5813	ENSG00000171603	CLSTN1	calsyntenin 1
chr1	9763152	9763616	465	*	DMSOK18_peak_822	20	.	2.69151	3.89837	2.06445	374	Intron (ENST00000377298.9/22883, intron 2 of 18)	1	9729028	9751581	22554	2	22883	ENST00000435891.5	-11571	ENSG00000171603	CLSTN1	calsyntenin 1
chr1	9768128	9768622	495	*	DMSOK18_peak_823	114	.	5.27624	14.2642	11.4265	302	Intron (ENST00000377298.9/22883, intron 2 of 18)	1	9729028	9751581	22554	2	22883	ENST00000435891.5	-16547	ENSG00000171603	CLSTN1	calsyntenin 1
chr1	9792147	9792869	723	*	DMSOK18_peak_824	117	.	6.73793	14.6139	11.755	358	Intron (ENST00000377298.9/22883, intron 1 of 18)	1	9729027	9823669	94643	2	22883	ENST00000650348.1	30800	ENSG00000171603	CLSTN1	calsyntenin 1
chr1	9823083	9823544	462	*	DMSOK18_peak_825	107	.	4.63044	13.5352	10.7408	135	Promoter (<=1kb)	1	9729027	9823669	94643	2	22883	ENST00000650348.1	125	ENSG00000171603	CLSTN1	calsyntenin 1
chr1	9825119	9825915	797	*	DMSOK18_peak_826	182	.	5.8745	21.437	18.2252	354	Promoter (1-2kb)	1	9729028	9823984	94957	2	22883	ENST00000361311.4	-1135	ENSG00000171603	CLSTN1	calsyntenin 1
chr1	9843225	9844024	800	*	DMSOK18_peak_827	70	.	3.7099	9.62225	7.08904	283	Distal Intergenic	1	9729028	9823984	94957	2	22883	ENST00000361311.4	-19241	ENSG00000171603	CLSTN1	calsyntenin 1
chr1	9848955	9849241	287	*	DMSOK18_peak_828	22	.	2.73721	4.15378	2.28534	153	3' UTR	1	9729028	9823984	94957	2	22883	ENST00000361311.4	-24971	ENSG00000171603	CLSTN1	calsyntenin 1
chr1	9878003	9878260	258	*	DMSOK18_peak_829	70	.	4.44689	9.56549	7.03634	251	Promoter (<=1kb)	1	9850659	9878176	27518	2	56998	ENST00000377256.1	0	ENSG00000178585	CTNNBIP1	catenin beta interacting protein 1
chr1	9884158	9884817	660	*	DMSOK18_peak_830	54	.	3.70361	7.83025	5.45114	167	Intron (ENST00000377263.6/56998, intron 1 of 5)	1	9850659	9878176	27518	2	56998	ENST00000377256.1	-5982	ENSG00000178585	CTNNBIP1	catenin beta interacting protein 1
chr1	9890359	9891450	1092	*	DMSOK18_peak_831	87	.	3.85934	11.4035	8.7419	604	Promoter (1-2kb)	1	9850450	9893237	42788	2	56998	ENST00000377258.5	1787	ENSG00000178585	CTNNBIP1	catenin beta interacting protein 1
chr1	9900514	9900945	432	*	DMSOK18_peak_832	32	.	3.23411	5.38145	3.29411	117	Exon (ENST00000648956.1/ENST00000648956.1, exon 1 of 3)	1	9850450	9893237	42788	2	56998	ENST00000377258.5	-7277	ENSG00000178585	CTNNBIP1	catenin beta interacting protein 1
chr1	9910009	9911131	1123	*	DMSOK18_peak_833	549	.	10.7293	59.3637	54.9094	543	Promoter (<=1kb)	1	9848276	9910269	61994	2	56998	ENST00000377263.6	0	ENSG00000178585	CTNNBIP1	catenin beta interacting protein 1
chr1	9942522	9943860	1339	*	DMSOK18_peak_834	278	.	9.32412	31.4774	27.8329	802	Promoter (<=1kb)	1	9942923	9949974	7052	1	64802	ENST00000445884.1	0	ENSG00000173614	NMNAT1	nicotinamide nucleotide adenylyltransferase 1
chr1	9950388	9950728	341	*	DMSOK18_peak_835	57	.	4.68725	8.18054	5.76258	282	Exon (ENST00000636827.2/113391335, exon 5 of 5)	1	9943488	9972503	29016	1	64802	ENST00000492735.1	6900	ENSG00000173614	NMNAT1	nicotinamide nucleotide adenylyltransferase 1
chr1	9958640	9959467	828	*	DMSOK18_peak_836	50	.	3.85939	7.41634	5.07136	278	Promoter (1-2kb)	1	9950572	9960787	10216	2	113391335	ENST00000636827.2	1320	ENSG00000283611	TMEM274P	transmembrane protein 274, pseudogene
chr1	9960698	9961568	871	*	DMSOK18_peak_837	52	.	3.94675	7.60432	5.24382	225	Promoter (<=1kb)	1	9950572	9960787	10216	2	113391335	ENST00000636827.2	0	ENSG00000283611	TMEM274P	transmembrane protein 274, pseudogene
chr1	9997008	9998190	1183	*	DMSOK18_peak_838	56	.	4.31412	8.08072	5.68068	276	Promoter (<=1kb)	1	9997206	10016020	18815	1	116362	ENST00000315901.4	0	ENSG00000162444	RBP7	retinol binding protein 7
chr1	10032572	10033745	1174	*	DMSOK18_peak_839	247	.	7.03659	28.2664	24.7504	266	Promoter (<=1kb)	1	10032832	10180367	147536	1	10277	ENST00000253251.12	0	ENSG00000130939	UBE4B	ubiquitination factor E4B
chr1	10051659	10052225	567	*	DMSOK18_peak_840	36	.	3.80839	5.78702	3.63058	2	Intron (ENST00000253251.12/10277, intron 1 of 26)	1	10033274	10073118	39845	1	10277	ENST00000377153.5	18385	ENSG00000130939	UBE4B	ubiquitination factor E4B
chr1	10058888	10059335	448	*	DMSOK18_peak_841	18	.	2.92953	3.67647	1.87289	141	Exon (ENST00000416729.2/ENST00000416729.2, exon 1 of 2)	1	10033274	10073118	39845	1	10277	ENST00000377153.5	25614	ENSG00000130939	UBE4B	ubiquitination factor E4B
chr1	10073540	10074084	545	*	DMSOK18_peak_842	43	.	4.10135	6.55625	4.30372	471	Intron (ENST00000253251.12/10277, intron 2 of 26)	1	10100861	10103185	2325	1	10277	ENST00000462658.1	-26777	ENSG00000130939	UBE4B	ubiquitination factor E4B
chr1	10108051	10108686	636	*	DMSOK18_peak_843	162	.	6.83769	19.3174	16.2098	400	Intron (ENST00000253251.12/10277, intron 6 of 26)	1	10100861	10103185	2325	1	10277	ENST00000462658.1	7190	ENSG00000130939	UBE4B	ubiquitination factor E4B
chr1	10194904	10195794	891	*	DMSOK18_peak_844	23	.	3.07222	4.27538	2.39031	720	Distal Intergenic	1	10210570	10308597	98028	1	23095	ENST00000377093.9	-14776	ENSG00000054523	KIF1B	kinesin family member 1B
chr1	10204332	10204579	248	*	DMSOK18_peak_845	18	.	2.92953	3.67647	1.87289	7	Distal Intergenic	1	10210570	10308597	98028	1	23095	ENST00000377093.9	-5991	ENSG00000054523	KIF1B	kinesin family member 1B
chr1	10209883	10210751	869	*	DMSOK18_peak_846	262	.	6.4404	29.8303	26.2508	411	Promoter (<=1kb)	1	10210570	10308597	98028	1	23095	ENST00000377093.9	0	ENSG00000054523	KIF1B	kinesin family member 1B
chr1	10211098	10212339	1242	*	DMSOK18_peak_847	57	.	3.23838	8.15061	5.74504	364	Promoter (<=1kb)	1	10211616	10381603	169988	1	23095	ENST00000377086.5	0	ENSG00000054523	KIF1B	kinesin family member 1B
chr1	10217251	10217553	303	*	DMSOK18_peak_848	18	.	2.92953	3.67647	1.87289	189	Intron (ENST00000377093.9/23095, intron 1 of 20)	1	10211616	10381603	169988	1	23095	ENST00000377086.5	5635	ENSG00000054523	KIF1B	kinesin family member 1B
chr1	10220546	10220821	276	*	DMSOK18_peak_849	29	.	3.51544	5.04904	2.9992	170	Intron (ENST00000377093.9/23095, intron 1 of 20)	1	10211616	10381603	169988	1	23095	ENST00000377086.5	8930	ENSG00000054523	KIF1B	kinesin family member 1B
chr1	10251521	10251780	260	*	DMSOK18_peak_850	46	.	4.0093	6.92407	4.63765	207	Intron (ENST00000377093.9/23095, intron 2 of 20)	1	10232329	10381596	149268	1	23095	ENST00000622724.3	19192	ENSG00000054523	KIF1B	kinesin family member 1B
chr1	10252564	10253329	766	*	DMSOK18_peak_851	35	.	3.58426	5.62434	3.50978	459	Intron (ENST00000377093.9/23095, intron 2 of 20)	1	10232329	10381596	149268	1	23095	ENST00000622724.3	20235	ENSG00000054523	KIF1B	kinesin family member 1B
chr1	10312295	10312632	338	*	DMSOK18_peak_852	24	.	3.22249	4.34463	2.41238	228	Intron (ENST00000676179.1/23095, intron 22 of 48)	1	10282450	10292334	9885	1	23095	ENST00000497835.1	29845	ENSG00000054523	KIF1B	kinesin family member 1B
chr1	10377317	10377575	259	*	DMSOK18_peak_853	24	.	3.22249	4.34463	2.41238	110	3' UTR	1	10365166	10368502	3337	1	23095	ENST00000470616.1	12151	ENSG00000054523	KIF1B	kinesin family member 1B
chr1	10398141	10399671	1531	*	DMSOK18_peak_854	214	.	7.53163	24.8483	21.4797	750	Promoter (<=1kb)	1	10398592	10411552	12961	1	5226	ENST00000491493.5	0	ENSG00000142657	PGD	phosphogluconate dehydrogenase
chr1	10430173	10430843	671	*	DMSOK18_peak_855	34	.	3.55123	5.56332	3.45581	586	Promoter (<=1kb)	1	10430384	10451659	21276	1	100526739	ENST00000470413.6	0	ENSG00000251503	CENPS-CORT	CENPS-CORT readthrough
chr1	10472241	10472510	270	*	DMSOK18_peak_856	47	.	3.69578	7.05909	4.76039	58	Promoter (<=1kb)	1	10461643	10472479	10837	2	1676	ENST00000476658.5	0	ENSG00000160049	DFFA	DNA fragmentation factor subunit alpha
chr1	10474873	10475559	687	*	DMSOK18_peak_857	341	.	10.2843	38.0113	34.1272	137	Promoter (<=1kb)	1	10474950	10630758	155809	1	5195	ENST00000356607.9	0	ENSG00000142655	PEX14	peroxisomal biogenesis factor 14
chr1	10513610	10513874	265	*	DMSOK18_peak_858	24	.	3.22249	4.34463	2.41238	140	Intron (ENST00000472851.1/5195, intron 2 of 3)	1	10535888	10536289	402	1	5195	ENST00000492696.1	-22014	ENSG00000142655	PEX14	peroxisomal biogenesis factor 14
chr1	10518755	10519217	463	*	DMSOK18_peak_859	24	.	3.22249	4.34463	2.41238	382	Intron (ENST00000472851.1/5195, intron 3 of 3)	1	10535888	10536289	402	1	5195	ENST00000492696.1	-16671	ENSG00000142655	PEX14	peroxisomal biogenesis factor 14
chr1	10527968	10528957	990	*	DMSOK18_peak_860	224	.	7.37715	25.912	22.4961	491	Intron (ENST00000472851.1/5195, intron 3 of 3)	1	10535888	10536289	402	1	5195	ENST00000492696.1	-6931	ENSG00000142655	PEX14	peroxisomal biogenesis factor 14
chr1	10535649	10535908	260	*	DMSOK18_peak_861	13	.	2.51344	2.98048	1.38351	83	Promoter (<=1kb)	1	10535888	10536289	402	1	5195	ENST00000492696.1	0	ENSG00000142655	PEX14	peroxisomal biogenesis factor 14
chr1	10597549	10597790	242	*	DMSOK18_peak_862	15	.	2.55485	3.18942	1.50467	180	Intron (ENST00000356607.9/5195, intron 3 of 8)	1	10642082	10645076	2995	2	54897	ENST00000447850.3	47286	ENSG00000130940	CASZ1	castor zinc finger 1
chr1	10599232	10599706	475	*	DMSOK18_peak_863	22	.	2.91287	4.16488	2.29476	44	Exon (ENST00000356607.9/5195, exon 4 of 9)	1	10642082	10645076	2995	2	54897	ENST00000447850.3	45370	ENSG00000130940	CASZ1	castor zinc finger 1
chr1	10616942	10617248	307	*	DMSOK18_peak_864	14	.	2.53347	3.15129	1.47225	181	Exon (ENST00000461850.3/ENST00000461850.3, exon 1 of 1)	1	10642082	10645076	2995	2	54897	ENST00000447850.3	27828	ENSG00000130940	CASZ1	castor zinc finger 1
chr1	10648880	10649327	448	*	DMSOK18_peak_865	34	.	3.14564	5.60069	3.48894	172	Promoter (1-2kb)	1	10650484	10651100	617	2	54897	ENST00000490176.1	1773	ENSG00000130940	CASZ1	castor zinc finger 1
chr1	10657713	10658260	548	*	DMSOK18_peak_866	22	.	2.45727	4.10046	2.23958	433	Exon (ENST00000492173.1/54897, exon 2 of 2)	1	10658007	10661398	3392	2	54897	ENST00000492173.1	3138	ENSG00000130940	CASZ1	castor zinc finger 1
chr1	10668501	10669078	578	*	DMSOK18_peak_867	62	.	3.14501	8.6669	6.21112	561	Intron (ENST00000377022.8/54897, intron 4 of 20)	1	10658007	10661398	3392	2	54897	ENST00000492173.1	-7103	ENSG00000130940	CASZ1	castor zinc finger 1
chr1	10679602	10680150	549	*	DMSOK18_peak_868	81	.	3.29502	10.7385	8.12344	315	Intron (ENST00000377022.8/54897, intron 4 of 20)	1	10660737	10693912	33176	2	54897	ENST00000478728.2	13762	ENSG00000130940	CASZ1	castor zinc finger 1
chr1	10686238	10686677	440	*	DMSOK18_peak_869	36	.	2.62159	5.75576	3.62651	268	Intron (ENST00000377022.8/54897, intron 4 of 20)	1	10660737	10693912	33176	2	54897	ENST00000478728.2	7235	ENSG00000130940	CASZ1	castor zinc finger 1
chr1	10687006	10688109	1104	*	DMSOK18_peak_870	33	.	2.57907	5.46346	3.36684	134	Intron (ENST00000377022.8/54897, intron 4 of 20)	1	10660737	10693912	33176	2	54897	ENST00000478728.2	5803	ENSG00000130940	CASZ1	castor zinc finger 1
chr1	10692135	10692664	530	*	DMSOK18_peak_871	38	.	2.95148	6.08358	3.89686	177	Promoter (1-2kb)	1	10660737	10693912	33176	2	54897	ENST00000478728.2	1248	ENSG00000130940	CASZ1	castor zinc finger 1
chr1	10700104	10700414	311	*	DMSOK18_peak_872	23	.	2.54734	4.18563	2.31292	211	Intron (ENST00000377022.8/54897, intron 3 of 20)	1	10704196	10705575	1380	2	54897	ENST00000472814.1	5161	ENSG00000130940	CASZ1	castor zinc finger 1
chr1	10716497	10717050	554	*	DMSOK18_peak_873	40	.	2.83066	6.26757	4.06224	168	Intron (ENST00000377022.8/54897, intron 2 of 20)	1	10704196	10705575	1380	2	54897	ENST00000472814.1	-10922	ENSG00000130940	CASZ1	castor zinc finger 1
chr1	10723464	10724100	637	*	DMSOK18_peak_874	44	.	2.66257	6.6841	4.41977	418	Intron (ENST00000377022.8/54897, intron 2 of 20)	1	10704196	10705575	1380	2	54897	ENST00000472814.1	-17889	ENSG00000130940	CASZ1	castor zinc finger 1
chr1	10733204	10734078	875	*	DMSOK18_peak_875	131	.	4.20443	16.0738	13.1349	537	Intron (ENST00000377022.8/54897, intron 2 of 20)	1	10704196	10705575	1380	2	54897	ENST00000472814.1	-27629	ENSG00000130940	CASZ1	castor zinc finger 1
chr1	10735756	10736254	499	*	DMSOK18_peak_876	66	.	3.17792	9.20266	6.6993	326	Intron (ENST00000377022.8/54897, intron 2 of 20)	1	10704196	10705575	1380	2	54897	ENST00000472814.1	-30181	ENSG00000130940	CASZ1	castor zinc finger 1
chr1	10744363	10744702	340	*	DMSOK18_peak_877	159	.	5.06618	19.0701	15.975	139	Intron (ENST00000377022.8/54897, intron 2 of 20)	1	10704196	10705575	1380	2	54897	ENST00000472814.1	-38788	ENSG00000130940	CASZ1	castor zinc finger 1
chr1	10751929	10752247	319	*	DMSOK18_peak_878	31	.	2.60948	5.25578	3.18262	138	Intron (ENST00000377022.8/54897, intron 2 of 20)	1	10636604	10796646	160043	2	54897	ENST00000377022.8	44399	ENSG00000130940	CASZ1	castor zinc finger 1
chr1	10755797	10756177	381	*	DMSOK18_peak_879	108	.	4.36215	13.6481	10.8451	185	Intron (ENST00000377022.8/54897, intron 2 of 20)	1	10636604	10796646	160043	2	54897	ENST00000377022.8	40469	ENSG00000130940	CASZ1	castor zinc finger 1
chr1	10772051	10772421	371	*	DMSOK18_peak_880	67	.	3.50155	9.22126	6.71645	162	Intron (ENST00000377022.8/54897, intron 1 of 20)	1	10636604	10796646	160043	2	54897	ENST00000377022.8	24225	ENSG00000130940	CASZ1	castor zinc finger 1
chr1	10773277	10773893	617	*	DMSOK18_peak_881	42	.	2.94292	6.4312	4.20957	321	Intron (ENST00000377022.8/54897, intron 1 of 20)	1	10636604	10796646	160043	2	54897	ENST00000377022.8	22753	ENSG00000130940	CASZ1	castor zinc finger 1
chr1	10778970	10780183	1214	*	DMSOK18_peak_882	215	.	5.164	24.8844	21.5143	382	Intron (ENST00000377022.8/54897, intron 1 of 20)	1	10636604	10796646	160043	2	54897	ENST00000377022.8	16463	ENSG00000130940	CASZ1	castor zinc finger 1
chr1	10788605	10789146	542	*	DMSOK18_peak_883	91	.	4.27714	11.8672	9.17358	274	Intron (ENST00000377022.8/54897, intron 1 of 20)	1	10636604	10796646	160043	2	54897	ENST00000377022.8	7500	ENSG00000130940	CASZ1	castor zinc finger 1
chr1	10793950	10794191	242	*	DMSOK18_peak_884	32	.	2.85977	5.29237	3.21501	96	Promoter (2-3kb)	1	10636604	10796646	160043	2	54897	ENST00000377022.8	2455	ENSG00000130940	CASZ1	castor zinc finger 1
chr1	10803976	10804767	792	*	DMSOK18_peak_885	162	.	5.59148	19.3391	16.2305	555	Distal Intergenic	1	10647213	10796650	149438	2	54897	ENST00000344008.5	-7326	ENSG00000130940	CASZ1	castor zinc finger 1
chr1	10818553	10818911	359	*	DMSOK18_peak_886	35	.	2.73175	5.62408	3.50977	108	Distal Intergenic	1	10647213	10796650	149438	2	54897	ENST00000344008.5	-21903	ENSG00000130940	CASZ1	castor zinc finger 1
chr1	10831171	10831670	500	*	DMSOK18_peak_887	31	.	2.69342	5.1862	3.12093	2	Distal Intergenic	1	10647213	10796650	149438	2	54897	ENST00000344008.5	-34521	ENSG00000130940	CASZ1	castor zinc finger 1
chr1	10835831	10836301	471	*	DMSOK18_peak_888	62	.	3.34102	8.70239	6.24376	174	Distal Intergenic	1	10647213	10796650	149438	2	54897	ENST00000344008.5	-39181	ENSG00000130940	CASZ1	castor zinc finger 1
chr1	10837147	10837811	665	*	DMSOK18_peak_889	44	.	3.02927	6.68807	4.42348	525	Distal Intergenic	1	10647213	10796650	149438	2	54897	ENST00000344008.5	-40497	ENSG00000130940	CASZ1	castor zinc finger 1
chr1	10846355	10846600	246	*	DMSOK18_peak_890	21	.	2.68967	4.05303	2.19846	205	Distal Intergenic	1	10647213	10796650	149438	2	54897	ENST00000344008.5	-49705	ENSG00000130940	CASZ1	castor zinc finger 1
chr1	10849398	10850448	1051	*	DMSOK18_peak_891	98	.	4.76547	12.5915	9.85463	521	Distal Intergenic	1	10647213	10796650	149438	2	54897	ENST00000344008.5	-52748	ENSG00000130940	CASZ1	castor zinc finger 1
chr1	10856616	10856863	248	*	DMSOK18_peak_892	21	.	2.4344	4.0412	2.18818	133	Distal Intergenic	1	10647213	10796650	149438	2	54897	ENST00000344008.5	-59966	ENSG00000130940	CASZ1	castor zinc finger 1
chr1	10860672	10861284	613	*	DMSOK18_peak_893	30	.	2.72446	5.10857	3.05196	104	Distal Intergenic	1	10647213	10796650	149438	2	54897	ENST00000344008.5	-64022	ENSG00000130940	CASZ1	castor zinc finger 1
chr1	10861622	10861877	256	*	DMSOK18_peak_894	42	.	3.01883	6.46416	4.23888	161	Distal Intergenic	1	10647213	10796650	149438	2	54897	ENST00000344008.5	-64972	ENSG00000130940	CASZ1	castor zinc finger 1
chr1	10874111	10874637	527	*	DMSOK18_peak_895	40	.	3.22871	6.20989	4.01049	149	Distal Intergenic	1	10946475	10947870	1396	2	148345	ENST00000468348.1	73233	ENSG00000175262	C1orf127	chromosome 1 open reading frame 127
chr1	10890770	10891011	242	*	DMSOK18_peak_896	33	.	3.15799	5.42527	3.33275	115	Distal Intergenic	1	10946475	10947870	1396	2	148345	ENST00000468348.1	56859	ENSG00000175262	C1orf127	chromosome 1 open reading frame 127
chr1	10898075	10898876	802	*	DMSOK18_peak_897	45	.	2.83578	6.81051	4.53449	118	Distal Intergenic	1	10946475	10947870	1396	2	148345	ENST00000468348.1	48994	ENSG00000175262	C1orf127	chromosome 1 open reading frame 127
chr1	10900660	10901737	1078	*	DMSOK18_peak_898	67	.	3.10046	9.30717	6.79616	691	Distal Intergenic	1	10946475	10947870	1396	2	148345	ENST00000468348.1	46133	ENSG00000175262	C1orf127	chromosome 1 open reading frame 127
chr1	10906721	10907127	407	*	DMSOK18_peak_899	56	.	2.96374	7.99691	5.60401	37	Distal Intergenic	1	10946475	10947870	1396	2	148345	ENST00000468348.1	40743	ENSG00000175262	C1orf127	chromosome 1 open reading frame 127
chr1	10909882	10910309	428	*	DMSOK18_peak_900	56	.	3.15791	8.0953	5.69422	282	Distal Intergenic	1	10946475	10947870	1396	2	148345	ENST00000468348.1	37561	ENSG00000175262	C1orf127	chromosome 1 open reading frame 127
chr1	10926336	10926707	372	*	DMSOK18_peak_901	24	.	3.22249	4.34463	2.41238	296	Distal Intergenic	1	10946475	10947870	1396	2	148345	ENST00000468348.1	21163	ENSG00000175262	C1orf127	chromosome 1 open reading frame 127
chr1	10934910	10935629	720	*	DMSOK18_peak_902	43	.	3.30614	6.61486	4.35684	333	Distal Intergenic	1	10946475	10947870	1396	2	148345	ENST00000468348.1	12241	ENSG00000175262	C1orf127	chromosome 1 open reading frame 127
chr1	10947237	10947511	275	*	DMSOK18_peak_903	19	.	2.49048	3.76455	1.94874	185	Promoter (<=1kb)	1	10946475	10947870	1396	2	148345	ENST00000468348.1	359	ENSG00000175262	C1orf127	chromosome 1 open reading frame 127
chr1	11012247	11013319	1073	*	DMSOK18_peak_904	841	.	13.5711	89.0398	84.1054	189	Promoter (<=1kb)	1	11012344	11020489	8146	1	23435	ENST00000473118.5	0	ENSG00000120948	TARDBP	TAR DNA binding protein
chr1	11044703	11044946	244	*	DMSOK18_peak_905	39	.	3.88537	6.17209	3.97638	218	Promoter (1-2kb)	1	11037693	11043198	5506	2	10747	ENST00000478645.1	-1505	ENSG00000009724	MASP2	MBL associated serine protease 2
chr1	11060187	11060429	243	*	DMSOK18_peak_906	71	.	4.47979	9.63885	7.10436	77	Promoter (<=1kb)	1	11056011	11060020	4010	2	6723	ENST00000459997.1	-167	ENSG00000116649	SRM	spermidine synthase
chr1	11099206	11099964	759	*	DMSOK18_peak_907	195	.	7.9284	22.7875	19.5124	421	Promoter (<=1kb)	1	11099675	11102051	2377	1	105376736	ENST00000447600.1	0	ENSG00000230337	EXOSC10-AS1	EXOSC10 antisense RNA 1
chr1	11262290	11262858	569	*	DMSOK18_peak_908	187	.	8.7886	21.9572	18.7203	383	Promoter (<=1kb)	1	11106535	11262551	156017	2	2475	ENST00000361445.9	0	ENSG00000198793	MTOR	mechanistic target of rapamycin kinase
chr1	11272965	11273735	771	*	DMSOK18_peak_909	449	.	10.522	49.2135	44.9947	373	Promoter (<=1kb)	1	11273198	11288434	15237	1	29914	ENST00000376810.6	0	ENSG00000120942	UBIAD1	UbiA prenyltransferase domain containing 1
chr1	11323988	11324517	530	*	DMSOK18_peak_910	36	.	3.116	5.73355	3.60668	347	Distal Intergenic	1	11311734	11319093	7360	2	105376737	ENST00000641979.1	-4895	NA	LOC105376737	uncharacterized LOC105376737
chr1	11337486	11337909	424	*	DMSOK18_peak_911	48	.	3.36447	7.20689	4.89474	190	Distal Intergenic	1	11311734	11319093	7360	2	105376737	ENST00000641979.1	-18393	NA	LOC105376737	uncharacterized LOC105376737
chr1	11353065	11353476	412	*	DMSOK18_peak_912	35	.	3.51353	5.72197	3.59668	30	Distal Intergenic	1	11311734	11319093	7360	2	105376737	ENST00000641979.1	-33972	NA	LOC105376737	uncharacterized LOC105376737
chr1	11374156	11374406	251	*	DMSOK18_peak_913	32	.	2.85483	5.27976	3.20401	173	Distal Intergenic	1	11311734	11319093	7360	2	105376737	ENST00000641979.1	-55063	NA	LOC105376737	uncharacterized LOC105376737
chr1	11374691	11375316	626	*	DMSOK18_peak_914	40	.	3.09222	6.27417	4.06822	438	Distal Intergenic	1	11311734	11319093	7360	2	105376737	ENST00000641979.1	-55598	NA	LOC105376737	uncharacterized LOC105376737
chr1	11397179	11397763	585	*	DMSOK18_peak_915	52	.	3.71711	7.61017	5.24907	243	Distal Intergenic	1	11311734	11319093	7360	2	105376737	ENST00000641979.1	-78086	NA	LOC105376737	uncharacterized LOC105376737
chr1	11416356	11416974	619	*	DMSOK18_peak_916	61	.	4.14336	8.58954	6.13958	250	Distal Intergenic	1	11479155	11537551	58397	1	57540	ENST00000294484.7	-62181	ENSG00000204624	DISP3	dispatched RND transporter family member 3
chr1	11423131	11423550	420	*	DMSOK18_peak_917	43	.	3.72823	6.62844	4.36925	217	Distal Intergenic	1	11479155	11537551	58397	1	57540	ENST00000294484.7	-55605	ENSG00000204624	DISP3	dispatched RND transporter family member 3
chr1	11429282	11429679	398	*	DMSOK18_peak_918	34	.	3.13239	5.57052	3.46184	124	Distal Intergenic	1	11479155	11537551	58397	1	57540	ENST00000294484.7	-49476	ENSG00000204624	DISP3	dispatched RND transporter family member 3
chr1	11434452	11434839	388	*	DMSOK18_peak_919	74	.	4.51638	10.0335	7.46535	114	Distal Intergenic	1	11479155	11537551	58397	1	57540	ENST00000294484.7	-44316	ENSG00000204624	DISP3	dispatched RND transporter family member 3
chr1	11446003	11446310	308	*	DMSOK18_peak_920	48	.	3.04802	7.1351	4.82966	71	Distal Intergenic	1	11479155	11537551	58397	1	57540	ENST00000294484.7	-32845	ENSG00000204624	DISP3	dispatched RND transporter family member 3
chr1	11450840	11451355	516	*	DMSOK18_peak_921	18	.	2.32794	3.63911	1.87289	473	Distal Intergenic	1	11479155	11537551	58397	1	57540	ENST00000294484.7	-27800	ENSG00000204624	DISP3	dispatched RND transporter family member 3
chr1	11458779	11459164	386	*	DMSOK18_peak_922	29	.	2.77934	4.91667	2.91344	27	Distal Intergenic	1	11479155	11537551	58397	1	57540	ENST00000294484.7	-19991	ENSG00000204624	DISP3	dispatched RND transporter family member 3
chr1	11478801	11479422	622	*	DMSOK18_peak_923	328	.	8.0789	36.7091	32.8707	127	Promoter (<=1kb)	1	11479155	11537551	58397	1	57540	ENST00000294484.7	0	ENSG00000204624	DISP3	dispatched RND transporter family member 3
chr1	11522534	11523125	592	*	DMSOK18_peak_924	768	.	9.68437	81.7166	76.8706	189	Intron (ENST00000294484.7/57540, intron 10 of 20)	1	11533676	11537225	3550	1	57540	ENST00000304391.6	-10551	ENSG00000204624	DISP3	dispatched RND transporter family member 3
chr1	11560687	11561022	336	*	DMSOK18_peak_925	50	.	3.94753	7.33766	5.01315	68	Distal Intergenic	1	11533676	11537225	3550	1	57540	ENST00000304391.6	27011	ENSG00000204624	DISP3	dispatched RND transporter family member 3
chr1	11577269	11577723	455	*	DMSOK18_peak_926	55	.	3.97454	7.93521	5.54723	196	Distal Intergenic	1	11609468	11613358	3891	1	101929181	ENST00000453135.2	-31745	ENSG00000235643	LINC01647	long intergenic non-protein coding RNA 1647
chr1	11583718	11584152	435	*	DMSOK18_peak_927	49	.	4.05093	7.27581	4.95719	4	Distal Intergenic	1	11609468	11613358	3891	1	101929181	ENST00000453135.2	-25316	ENSG00000235643	LINC01647	long intergenic non-protein coding RNA 1647
chr1	11621578	11621926	349	*	DMSOK18_peak_928	17	.	2.51036	3.5267	1.79238	19	Distal Intergenic	1	11609468	11613358	3891	1	101929181	ENST00000453135.2	12110	ENSG00000235643	LINC01647	long intergenic non-protein coding RNA 1647
chr1	11629735	11630516	782	*	DMSOK18_peak_929	31	.	3.23802	5.18126	3.11662	170	Intron (ENST00000642131.1/ENST00000642131.1, intron 1 of 1)	1	11649528	11650713	1186	2	26232	ENST00000471501.1	20197	ENSG00000116661	FBXO2	F-box protein 2
chr1	11645834	11646737	904	*	DMSOK18_peak_930	23	.	2.78646	4.25755	2.37524	67	Intron (ENST00000642025.1/26232, intron 5 of 6)	1	11649528	11650713	1186	2	26232	ENST00000471501.1	3976	ENSG00000116661	FBXO2	F-box protein 2
chr1	11653234	11655426	2193	*	DMSOK18_peak_931	131	.	4.81035	16.0949	13.1549	1663	Promoter (<=1kb)	1	11648387	11654429	6043	2	26232	ENST00000354287.5	0	ENSG00000116661	FBXO2	F-box protein 2
chr1	11663936	11664406	471	*	DMSOK18_peak_932	26	.	2.86898	4.60599	2.64117	450	Promoter (<=1kb)	1	11664200	11674354	10155	1	26270	ENST00000376753.9	0	ENSG00000116663	FBXO6	F-box protein 6
chr1	11664672	11665195	524	*	DMSOK18_peak_933	68	.	4.20635	9.31187	6.80048	407	Promoter (<=1kb)	1	11664486	11672064	7579	1	26270	ENST00000474239.1	186	ENSG00000116663	FBXO6	F-box protein 6
chr1	11671125	11671657	533	*	DMSOK18_peak_934	41	.	3.58541	6.3346	4.12278	349	Promoter (2-3kb)	1	11668696	11674030	5335	1	26270	ENST00000449067.1	2429	ENSG00000116663	FBXO6	F-box protein 6
chr1	11672097	11672445	349	*	DMSOK18_peak_935	23	.	2.87202	4.26116	2.3782	47	Intron (ENST00000376753.9/26270, intron 4 of 5)	1	11668696	11674030	5335	1	26270	ENST00000449067.1	3401	ENSG00000116663	FBXO6	F-box protein 6
chr1	11680546	11681773	1228	*	DMSOK18_peak_936	312	.	7.72352	34.9792	31.2019	580	Promoter (<=1kb)	1	11674480	11681148	6669	2	10459	ENST00000376692.9	0	ENSG00000116670	MAD2L2	mitotic arrest deficient 2 like 2
chr1	11692646	11694075	1430	*	DMSOK18_peak_937	69	.	3.29738	9.43496	6.91518	867	Promoter (<=1kb)	1	11691710	11725857	34148	1	374946	ENST00000294485.6	936	ENSG00000162490	DRAXIN	dorsal inhibitory axon guidance protein
chr1	11703822	11704088	267	*	DMSOK18_peak_938	72	.	3.69475	9.8298	7.28188	96	Intron (ENST00000294485.6/374946, intron 1 of 6)	1	11691710	11725857	34148	1	374946	ENST00000294485.6	12112	ENSG00000162490	DRAXIN	dorsal inhibitory axon guidance protein
chr1	11707748	11708106	359	*	DMSOK18_peak_939	22	.	2.41633	4.12763	2.26296	47	Intron (ENST00000294485.6/374946, intron 2 of 6)	1	11691710	11725857	34148	1	374946	ENST00000294485.6	16038	ENSG00000162490	DRAXIN	dorsal inhibitory axon guidance protein
chr1	11735850	11737098	1249	*	DMSOK18_peak_940	54	.	3.49835	7.79312	5.41696	464	Promoter (<=1kb)	1	11736084	11750710	14627	1	57085	ENST00000376637.7	0	ENSG00000177674	AGTRAP	angiotensin II receptor associated protein
chr1	11765901	11766263	363	*	DMSOK18_peak_941	43	.	3.02041	6.66185	4.39964	192	Promoter (<=1kb)	1	11766742	11778310	11569	1	284498	ENST00000484153.1	-479	ENSG00000215910	C1orf167	chromosome 1 open reading frame 167
chr1	11787481	11787929	449	*	DMSOK18_peak_942	35	.	2.39694	5.65071	3.53322	116	Promoter (<=1kb)	1	11787812	11789585	1774	1	284498	ENST00000482358.1	0	ENSG00000215910	C1orf167	chromosome 1 open reading frame 167
chr1	11789945	11791354	1410	*	DMSOK18_peak_943	181	.	4.6353	21.4015	18.1914	1091	Promoter (2-3kb)	1	11787812	11789585	1774	1	284498	ENST00000482358.1	2133	ENSG00000215910	C1orf167	chromosome 1 open reading frame 167
chr1	11800639	11801143	505	*	DMSOK18_peak_944	22	.	2.361	4.10529	2.24388	436	Promoter (2-3kb)	1	11790349	11803383	13035	2	4524	ENST00000641407.1	2240	ENSG00000177000	MTHFR	methylenetetrahydrofolate reductase
chr1	11803418	11803805	388	*	DMSOK18_peak_945	62	.	3.11107	8.74469	6.28301	212	Promoter (<=1kb)	1	11785730	11803514	17785	2	4524	ENST00000376583.7	0	ENSG00000177000	MTHFR	methylenetetrahydrofolate reductase
chr1	11805595	11806469	875	*	DMSOK18_peak_946	255	.	6.25039	29.0891	25.5394	642	Promoter (<=1kb)	1	11806096	11843143	37048	1	1185	ENST00000312413.10	0	ENSG00000011021	CLCN6	chloride voltage-gated channel 6
chr1	11816320	11816603	284	*	DMSOK18_peak_947	36	.	3.80839	5.78702	3.63058	99	Intron (ENST00000312413.10/1185, intron 2 of 21)	1	11789766	11806455	16690	2	4524	ENST00000641747.1	-9865	ENSG00000177000	MTHFR	methylenetetrahydrofolate reductase
chr1	11821310	11821644	335	*	DMSOK18_peak_948	40	.	3.95176	6.29092	4.08341	181	Intron (ENST00000312413.10/1185, intron 4 of 21)	1	11829849	11834308	4460	1	1185	ENST00000494028.1	-8205	ENSG00000011021	CLCN6	chloride voltage-gated channel 6
chr1	11838421	11838787	367	*	DMSOK18_peak_949	72	.	5.20537	9.78376	7.23882	120	Promoter (2-3kb)	1	11841017	11847684	6668	1	100379251	ENST00000446542.5	-2230	NA	NPPA-AS1	NPPA antisense RNA 1
chr1	11857711	11858102	392	*	DMSOK18_peak_950	30	.	3.30743	5.10665	3.05043	338	Promoter (<=1kb)	1	11857464	11858945	1482	2	4879	ENST00000376468.4	843	ENSG00000120937	NPPB	natriuretic peptide B
chr1	11862691	11863102	412	*	DMSOK18_peak_951	71	.	4.64244	9.67701	7.1398	294	Distal Intergenic	1	11857464	11858945	1482	2	4879	ENST00000376468.4	-3746	ENSG00000120937	NPPB	natriuretic peptide B
chr1	11878272	11878862	591	*	DMSOK18_peak_952	44	.	3.25859	6.71048	4.44347	527	Exon (ENST00000438808.1/ENST00000438808.1, exon 1 of 1)	1	11857464	11858945	1482	2	4879	ENST00000376468.4	-19327	ENSG00000120937	NPPB	natriuretic peptide B
chr1	11885559	11885954	396	*	DMSOK18_peak_953	81	.	4.56202	10.7728	8.15565	265	Distal Intergenic	1	11908151	11909330	1180	1	26829	ENST00000666735.1	-22197	ENSG00000199347	RNU5E-1	RNA, U5E small nuclear 1
chr1	11888216	11888492	277	*	DMSOK18_peak_954	19	.	2.64835	3.81053	1.98859	274	Distal Intergenic	1	11908151	11909330	1180	1	26829	ENST00000666735.1	-19659	ENSG00000199347	RNU5E-1	RNA, U5E small nuclear 1
chr1	11893679	11894156	478	*	DMSOK18_peak_955	64	.	4.30802	8.95495	6.47716	260	Distal Intergenic	1	11908151	11909330	1180	1	26829	ENST00000666735.1	-13995	ENSG00000199347	RNU5E-1	RNA, U5E small nuclear 1
chr1	11901565	11901882	318	*	DMSOK18_peak_956	58	.	4.00926	8.28683	5.86052	51	Distal Intergenic	1	11908151	11909330	1180	1	26829	ENST00000666735.1	-6269	ENSG00000199347	RNU5E-1	RNA, U5E small nuclear 1
chr1	11907843	11909362	1520	*	DMSOK18_peak_957	94	.	4.26547	12.1317	9.42219	104	Promoter (<=1kb)	1	11908151	11909330	1180	1	26829	ENST00000666735.1	0	ENSG00000199347	RNU5E-1	RNA, U5E small nuclear 1
chr1	11926478	11926745	268	*	DMSOK18_peak_958	45	.	3.40345	6.85542	4.57537	81	Promoter (<=1kb)	1	11922175	11926428	4254	2	90231	ENST00000376576.3	-50	ENSG00000116685	KIAA2013	KIAA2013
chr1	11934330	11934940	611	*	DMSOK18_peak_959	111	.	4.36173	13.9534	11.1332	361	Promoter (<=1kb)	1	11934694	11952691	17998	1	5351	ENST00000449038.5	0	ENSG00000083444	PLOD1	procollagen-lysine,2-oxoglutarate 5-dioxygenase 1
chr1	11939066	11939659	594	*	DMSOK18_peak_960	124	.	5.03074	15.3968	12.4958	320	Intron (ENST00000485046.5/5351, intron 1 of 8)	1	11934743	11957943	23201	1	5351	ENST00000429000.6	4323	ENSG00000083444	PLOD1	procollagen-lysine,2-oxoglutarate 5-dioxygenase 1
chr1	11979760	11980812	1053	*	DMSOK18_peak_961	136	.	5.59824	16.6258	13.6578	443	Promoter (<=1kb)	1	11980181	12013514	33334	1	9927	ENST00000444836.5	0	ENSG00000116688	MFN2	mitofusin 2
chr1	12013769	12014126	358	*	DMSOK18_peak_962	22	.	3.07344	4.09239	2.23228	353	Intron (ENST00000675298.1/9927, intron 18 of 18)	1	12009555	12013471	3917	1	9927	ENST00000675043.1	4214	ENSG00000116688	MFN2	mitofusin 2
chr1	12019068	12019864	797	*	DMSOK18_peak_963	141	.	6.12351	17.1672	14.1701	230	Promoter (<=1kb)	1	12019466	12029855	10390	1	60672	ENST00000478749.5	0	ENSG00000116691	MIIP	migration and invasion inhibitory protein
chr1	12029330	12029639	310	*	DMSOK18_peak_964	17	.	2.63169	3.47421	1.74722	39	Promoter (<=1kb)	1	12029158	12029222	65	1	102466982	ENST00000618194.1	172	ENSG00000276869	MIR6729	microRNA 6729
chr1	12031402	12031924	523	*	DMSOK18_peak_965	73	.	4.44245	9.86371	7.31333	354	Promoter (<=1kb)	1	12031127	12032039	913	1	60672	ENST00000478299.1	275	ENSG00000116691	MIIP	migration and invasion inhibitory protein
chr1	12038160	12038537	378	*	DMSOK18_peak_966	39	.	3.29946	6.16361	3.96907	206	Distal Intergenic	1	12031127	12032039	913	1	60672	ENST00000478299.1	7033	ENSG00000116691	MIIP	migration and invasion inhibitory protein
chr1	12046531	12046894	364	*	DMSOK18_peak_967	41	.	3.37032	6.32703	4.11581	248	Distal Intergenic	1	12031127	12032039	913	1	60672	ENST00000478299.1	15404	ENSG00000116691	MIIP	migration and invasion inhibitory protein
chr1	12051860	12052407	548	*	DMSOK18_peak_968	52	.	3.43768	7.62987	5.26718	328	Distal Intergenic	1	12063303	12144207	80905	1	943	ENST00000263932.7	-10896	ENSG00000120949	TNFRSF8	TNF receptor superfamily member 8
chr1	12053176	12053471	296	*	DMSOK18_peak_969	21	.	2.54078	4.02391	2.17314	163	Distal Intergenic	1	12063303	12144207	80905	1	943	ENST00000263932.7	-9832	ENSG00000120949	TNFRSF8	TNF receptor superfamily member 8
chr1	12063850	12064180	331	*	DMSOK18_peak_970	50	.	3.63912	7.42533	5.07974	124	Promoter (<=1kb)	1	12063470	12143117	79648	1	943	ENST00000514649.5	380	ENSG00000120949	TNFRSF8	TNF receptor superfamily member 8
chr1	12072557	12073359	803	*	DMSOK18_peak_971	37	.	3.1308	5.97081	3.79548	574	Intron (ENST00000263932.7/943, intron 1 of 14)	1	12063470	12143117	79648	1	943	ENST00000514649.5	9087	ENSG00000120949	TNFRSF8	TNF receptor superfamily member 8
chr1	12079565	12079824	260	*	DMSOK18_peak_972	85	.	4.5923	11.1664	8.51976	188	Intron (ENST00000263932.7/943, intron 1 of 14)	1	12063470	12143117	79648	1	943	ENST00000514649.5	16095	ENSG00000120949	TNFRSF8	TNF receptor superfamily member 8
chr1	12081050	12081399	350	*	DMSOK18_peak_973	22	.	2.7073	4.09046	2.23102	12	Intron (ENST00000263932.7/943, intron 1 of 14)	1	12063470	12143117	79648	1	943	ENST00000514649.5	17580	ENSG00000120949	TNFRSF8	TNF receptor superfamily member 8
chr1	12099519	12100152	634	*	DMSOK18_peak_974	42	.	3.66019	6.48904	4.26143	583	Intron (ENST00000263932.7/943, intron 3 of 14)	1	12125899	12144207	18309	1	943	ENST00000413146.6	-25747	ENSG00000120949	TNFRSF8	TNF receptor superfamily member 8
chr1	12105032	12105323	292	*	DMSOK18_peak_975	24	.	2.72689	4.29469	2.4071	8	Intron (ENST00000263932.7/943, intron 4 of 14)	1	12125899	12144207	18309	1	943	ENST00000413146.6	-20576	ENSG00000120949	TNFRSF8	TNF receptor superfamily member 8
chr1	12106610	12106860	251	*	DMSOK18_peak_976	13	.	2.21779	3.02231	1.38365	217	Intron (ENST00000263932.7/943, intron 4 of 14)	1	12125899	12144207	18309	1	943	ENST00000413146.6	-19039	ENSG00000120949	TNFRSF8	TNF receptor superfamily member 8
chr1	12111233	12111770	538	*	DMSOK18_peak_977	22	.	2.66099	4.14846	2.28086	322	Intron (ENST00000263932.7/943, intron 6 of 14)	1	12125899	12144207	18309	1	943	ENST00000413146.6	-14129	ENSG00000120949	TNFRSF8	TNF receptor superfamily member 8
chr1	12125775	12126297	523	*	DMSOK18_peak_978	63	.	3.89731	8.83382	6.36543	364	Promoter (<=1kb)	1	12125899	12144207	18309	1	943	ENST00000413146.6	0	ENSG00000120949	TNFRSF8	TNF receptor superfamily member 8
chr1	12126844	12127413	570	*	DMSOK18_peak_979	40	.	3.22871	6.20989	4.01049	210	Promoter (<=1kb)	1	12125934	12144207	18274	1	943	ENST00000479933.2	910	ENSG00000120949	TNFRSF8	TNF receptor superfamily member 8
chr1	12141035	12141583	549	*	DMSOK18_peak_980	55	.	3.05669	7.94927	5.56023	356	Intron (ENST00000263932.7/943, intron 14 of 14)	1	12125934	12144207	18274	1	943	ENST00000479933.2	15101	ENSG00000120949	TNFRSF8	TNF receptor superfamily member 8
chr1	12143454	12143719	266	*	DMSOK18_peak_981	53	.	2.8433	7.71764	5.34778	94	3' UTR	1	12125934	12144207	18274	1	943	ENST00000479933.2	17520	ENSG00000120949	TNFRSF8	TNF receptor superfamily member 8
chr1	12148173	12148621	449	*	DMSOK18_peak_982	48	.	2.83656	7.1645	4.85618	407	Distal Intergenic	1	12166943	12167038	96	1	102465836	ENST00000622420.1	-18322	ENSG00000283789	MIR7846	microRNA 7846
chr1	12152253	12152662	410	*	DMSOK18_peak_983	24	.	2.45109	4.35837	2.42455	275	Distal Intergenic	1	12166943	12167038	96	1	102465836	ENST00000622420.1	-14281	ENSG00000283789	MIR7846	microRNA 7846
chr1	12153233	12153731	499	*	DMSOK18_peak_984	70	.	3.69274	9.57043	7.04101	347	Distal Intergenic	1	12166943	12167038	96	1	102465836	ENST00000622420.1	-13212	ENSG00000283789	MIR7846	microRNA 7846
chr1	12160942	12162480	1539	*	DMSOK18_peak_985	164	.	3.79695	19.5806	16.4604	1322	Distal Intergenic	1	12166943	12167038	96	1	102465836	ENST00000622420.1	-4463	ENSG00000283789	MIR7846	microRNA 7846
chr1	12168461	12168992	532	*	DMSOK18_peak_986	61	.	2.92534	8.58911	6.13926	45	Promoter (1-2kb)	1	12167003	12209228	42226	1	7133	ENST00000492361.1	1458	ENSG00000028137	TNFRSF1B	TNF receptor superfamily member 1B
chr1	12177936	12179311	1376	*	DMSOK18_peak_987	80	.	3.08065	10.6183	8.01112	1150	Intron (ENST00000376259.7/7133, intron 1 of 9)	1	12167003	12209228	42226	1	7133	ENST00000492361.1	10933	ENSG00000028137	TNFRSF1B	TNF receptor superfamily member 1B
chr1	12186147	12186704	558	*	DMSOK18_peak_988	29	.	2.26854	5.02081	2.9992	44	Intron (ENST00000376259.7/7133, intron 1 of 9)	1	12191713	12191773	61	1	100616438	ENST00000584158.1	-5009	ENSG00000263676	MIR4632	microRNA 4632
chr1	12191838	12192692	855	*	DMSOK18_peak_989	64	.	2.95074	8.88092	6.4092	380	Promoter (<=1kb)	1	12191838	12193008	1171	1	7133	ENST00000489921.1	0	ENSG00000028137	TNFRSF1B	TNF receptor superfamily member 1B
chr1	12197239	12197493	255	*	DMSOK18_peak_990	29	.	2.49453	4.90391	2.90271	79	Intron (ENST00000376259.7/7133, intron 8 of 9)	1	12191838	12193008	1171	1	7133	ENST00000489921.1	5401	ENSG00000028137	TNFRSF1B	TNF receptor superfamily member 1B
chr1	12203007	12203336	330	*	DMSOK18_peak_991	30	.	2.73305	5.1317	3.07233	63	Intron (ENST00000376259.7/7133, intron 9 of 9)	1	12191838	12193008	1171	1	7133	ENST00000489921.1	11169	ENSG00000028137	TNFRSF1B	TNF receptor superfamily member 1B
chr1	12206909	12207236	328	*	DMSOK18_peak_992	40	.	3.02191	6.2798	4.07319	123	3' UTR	1	12191838	12193008	1171	1	7133	ENST00000489921.1	15071	ENSG00000028137	TNFRSF1B	TNF receptor superfamily member 1B
chr1	12208770	12209271	502	*	DMSOK18_peak_993	31	.	2.95788	5.1684	3.10506	39	3' UTR	1	12191838	12193008	1171	1	7133	ENST00000489921.1	16932	ENSG00000028137	TNFRSF1B	TNF receptor superfamily member 1B
chr1	12218292	12218642	351	*	DMSOK18_peak_994	33	.	3.17945	5.47204	3.37452	15	Distal Intergenic	1	12230030	12512047	282018	1	55187	ENST00000620676.6	-11388	ENSG00000048707	VPS13D	vacuolar protein sorting 13 homolog D
chr1	12229722	12230299	578	*	DMSOK18_peak_995	135	.	5.83938	16.4618	13.5024	371	Promoter (<=1kb)	1	12230030	12512047	282018	1	55187	ENST00000620676.6	0	ENSG00000048707	VPS13D	vacuolar protein sorting 13 homolog D
chr1	12230860	12231284	425	*	DMSOK18_peak_996	111	.	5.30366	13.9642	11.1435	167	Promoter (<=1kb)	1	12230067	12512047	281981	1	55187	ENST00000613099.4	793	ENSG00000048707	VPS13D	vacuolar protein sorting 13 homolog D
chr1	12329877	12330280	404	*	DMSOK18_peak_997	29	.	3.51544	5.04904	2.9992	50	Exon (ENST00000620676.6/55187, exon 37 of 70)	1	12342805	12348973	6169	1	55187	ENST00000643711.1	-12525	ENSG00000048707	VPS13D	vacuolar protein sorting 13 homolog D
chr1	12334750	12335302	553	*	DMSOK18_peak_998	29	.	3.51544	5.04904	2.9992	150	Intron (ENST00000620676.6/55187, intron 38 of 69)	1	12342805	12348973	6169	1	55187	ENST00000643711.1	-7503	ENSG00000048707	VPS13D	vacuolar protein sorting 13 homolog D
chr1	12336131	12336468	338	*	DMSOK18_peak_999	29	.	3.51544	5.04904	2.9992	265	Exon (ENST00000487188.1/55187, exon 12 of 12)	1	12342805	12348973	6169	1	55187	ENST00000643711.1	-6337	ENSG00000048707	VPS13D	vacuolar protein sorting 13 homolog D
chr1	12358255	12358586	332	*	DMSOK18_peak_1000	24	.	3.22249	4.34463	2.41238	4	Promoter (1-2kb)	1	12356351	12510346	153996	1	55187	ENST00000646411.1	1904	ENSG00000048707	VPS13D	vacuolar protein sorting 13 homolog D
chr1	12366035	12366316	282	*	DMSOK18_peak_1001	24	.	3.22249	4.34463	2.41238	241	Promoter (1-2kb)	1	12367670	12512047	144378	1	55187	ENST00000543710.5	-1354	ENSG00000048707	VPS13D	vacuolar protein sorting 13 homolog D
chr1	12389214	12389577	364	*	DMSOK18_peak_1002	18	.	2.92953	3.67647	1.87289	7	Intron (ENST00000620676.6/55187, intron 60 of 69)	1	12382996	12509030	126035	1	55187	ENST00000645371.1	6218	ENSG00000048707	VPS13D	vacuolar protein sorting 13 homolog D
chr1	12401393	12401818	426	*	DMSOK18_peak_1003	52	.	4.36705	7.59624	5.23637	10	Promoter (1-2kb)	1	12400310	12403948	3639	1	55187	ENST00000466732.2	1083	ENSG00000048707	VPS13D	vacuolar protein sorting 13 homolog D
chr1	12404999	12405492	494	*	DMSOK18_peak_1004	49	.	4.20047	7.28598	4.96621	183	Promoter (1-2kb)	1	12407254	12416827	9574	1	55187	ENST00000476045.5	-1762	ENSG00000048707	VPS13D	vacuolar protein sorting 13 homolog D
chr1	12407639	12408091	453	*	DMSOK18_peak_1005	99	.	6.15202	12.6707	9.92586	139	Promoter (<=1kb)	1	12407254	12416827	9574	1	55187	ENST00000476045.5	385	ENSG00000048707	VPS13D	vacuolar protein sorting 13 homolog D
chr1	12420438	12420720	283	*	DMSOK18_peak_1006	22	.	3.09438	4.128	2.26296	202	Intron (ENST00000620676.6/55187, intron 65 of 69)	1	12409838	12416827	6990	1	55187	ENST00000481484.1	10600	ENSG00000048707	VPS13D	vacuolar protein sorting 13 homolog D
chr1	12424018	12424446	429	*	DMSOK18_peak_1007	25	.	3.2116	4.52191	2.56752	59	Intron (ENST00000620676.6/55187, intron 65 of 69)	1	12409838	12416827	6990	1	55187	ENST00000481484.1	14180	ENSG00000048707	VPS13D	vacuolar protein sorting 13 homolog D
chr1	12431525	12431771	247	*	DMSOK18_peak_1008	42	.	3.01883	6.46416	4.23888	106	Intron (ENST00000620676.6/55187, intron 65 of 69)	1	12409838	12416827	6990	1	55187	ENST00000481484.1	21687	ENSG00000048707	VPS13D	vacuolar protein sorting 13 homolog D
chr1	12434261	12434630	370	*	DMSOK18_peak_1009	52	.	3.15229	7.6651	5.29972	138	Intron (ENST00000620676.6/55187, intron 65 of 69)	1	12409838	12416827	6990	1	55187	ENST00000481484.1	24423	ENSG00000048707	VPS13D	vacuolar protein sorting 13 homolog D
chr1	12435834	12436263	430	*	DMSOK18_peak_1010	51	.	3.085	7.45011	5.10244	149	Intron (ENST00000620676.6/55187, intron 65 of 69)	1	12409838	12416827	6990	1	55187	ENST00000481484.1	25996	ENSG00000048707	VPS13D	vacuolar protein sorting 13 homolog D
chr1	12454318	12454624	307	*	DMSOK18_peak_1011	44	.	3.35085	6.72577	4.45727	134	Intron (ENST00000620676.6/55187, intron 65 of 69)	1	12464940	12512047	47108	1	55187	ENST00000543766.2	-10316	ENSG00000048707	VPS13D	vacuolar protein sorting 13 homolog D
chr1	12469690	12470429	740	*	DMSOK18_peak_1012	144	.	6.22447	17.4132	14.4035	500	Intron (ENST00000620676.6/55187, intron 67 of 69)	1	12464940	12512047	47108	1	55187	ENST00000543766.2	4750	ENSG00000048707	VPS13D	vacuolar protein sorting 13 homolog D
chr1	12477836	12478692	857	*	DMSOK18_peak_1013	141	.	3.6474	17.1682	14.1711	379	Promoter (<=1kb)	1	12478549	12506972	28424	1	55187	ENST00000645148.1	0	ENSG00000048707	VPS13D	vacuolar protein sorting 13 homolog D
chr1	12480948	12481903	956	*	DMSOK18_peak_1014	121	.	3.43203	14.9994	12.1199	145	Promoter (2-3kb)	1	12478549	12506972	28424	1	55187	ENST00000645148.1	2399	ENSG00000048707	VPS13D	vacuolar protein sorting 13 homolog D
chr1	12486192	12487135	944	*	DMSOK18_peak_1015	215	.	5.164	24.8844	21.5143	471	Intron (ENST00000620676.6/55187, intron 67 of 69)	1	12478549	12506972	28424	1	55187	ENST00000645148.1	7643	ENSG00000048707	VPS13D	vacuolar protein sorting 13 homolog D
chr1	12495647	12496007	361	*	DMSOK18_peak_1016	35	.	3.26826	5.66436	3.54545	162	Promoter (1-2kb)	1	12497098	12507163	10066	1	55187	ENST00000647414.1	-1091	ENSG00000048707	VPS13D	vacuolar protein sorting 13 homolog D
chr1	12501801	12502124	324	*	DMSOK18_peak_1017	43	.	2.98547	6.55818	4.30553	121	Intron (ENST00000620676.6/55187, intron 68 of 69)	1	12497226	12506907	9682	1	55187	ENST00000473099.1	4575	ENSG00000048707	VPS13D	vacuolar protein sorting 13 homolog D
chr1	12511384	12511685	302	*	DMSOK18_peak_1018	55	.	3.36785	7.88974	5.50555	134	3' UTR	1	12507246	12507397	152	1	677885	ENST00000459326.1	4138	ENSG00000239149	SNORA59A	small nucleolar RNA, H/ACA box 59A
chr1	12519074	12520083	1010	*	DMSOK18_peak_1019	99	.	4.8037	12.6918	9.94565	799	Distal Intergenic	1	12527724	12528420	697	1	105376744	ENST00000416696.1	-7641	NA	LINC02766	long intergenic non-protein coding RNA 2766
chr1	12525790	12526157	368	*	DMSOK18_peak_1020	51	.	3.40228	7.53397	5.17957	157	Promoter (1-2kb)	1	12527724	12528420	697	1	105376744	ENST00000416696.1	-1567	NA	LINC02766	long intergenic non-protein coding RNA 2766
chr1	12529207	12529669	463	*	DMSOK18_peak_1021	19	.	2.38012	3.7704	1.9542	102	Promoter (1-2kb)	1	12527724	12528420	697	1	105376744	ENST00000416696.1	1483	NA	LINC02766	long intergenic non-protein coding RNA 2766
chr1	12539956	12540782	827	*	DMSOK18_peak_1022	168	.	4.94369	20.0216	16.8788	215	Distal Intergenic	1	12527724	12528420	697	1	105376744	ENST00000416696.1	12232	NA	LINC02766	long intergenic non-protein coding RNA 2766
chr1	12541144	12541668	525	*	DMSOK18_peak_1023	64	.	3.22693	8.96369	6.48553	253	Distal Intergenic	1	12527724	12528420	697	1	105376744	ENST00000416696.1	13420	NA	LINC02766	long intergenic non-protein coding RNA 2766
chr1	12547207	12547563	357	*	DMSOK18_peak_1024	18	.	1.98007	3.70282	1.89562	139	Distal Intergenic	1	12527724	12528420	697	1	105376744	ENST00000416696.1	19483	NA	LINC02766	long intergenic non-protein coding RNA 2766
chr1	12548449	12550595	2147	*	DMSOK18_peak_1025	96	.	3.03472	12.3417	9.61982	1655	Distal Intergenic	1	12527724	12528420	697	1	105376744	ENST00000416696.1	20725	NA	LINC02766	long intergenic non-protein coding RNA 2766
chr1	12559915	12560347	433	*	DMSOK18_peak_1026	34	.	2.75061	5.5131	3.41105	287	Distal Intergenic	1	12578957	12579023	67	2	102466722	ENST00000622213.1	18676	ENSG00000276830	MIR6730	microRNA 6730
chr1	12572693	12573487	795	*	DMSOK18_peak_1027	83	.	3.53438	11.005	8.36862	63	Exon (ENST00000616661.5/9249, exon 5 of 6)	1	12578957	12579023	67	2	102466722	ENST00000622213.1	5536	ENSG00000276830	MIR6730	microRNA 6730
chr1	12573803	12574579	777	*	DMSOK18_peak_1028	171	.	4.84927	20.3328	17.1752	252	Intron (ENST00000616661.5/9249, intron 4 of 5)	1	12578957	12579023	67	2	102466722	ENST00000622213.1	4444	ENSG00000276830	MIR6730	microRNA 6730
chr1	12582893	12583222	330	*	DMSOK18_peak_1029	39	.	2.8495	6.14971	3.95604	168	Intron (ENST00000616661.5/9249, intron 1 of 5)	1	12578957	12579023	67	2	102466722	ENST00000622213.1	-3870	ENSG00000276830	MIR6730	microRNA 6730
chr1	12585389	12585756	368	*	DMSOK18_peak_1030	67	.	3.35987	9.21301	6.70884	200	Intron (ENST00000616661.5/9249, intron 1 of 5)	1	12578957	12579023	67	2	102466722	ENST00000622213.1	-6366	ENSG00000276830	MIR6730	microRNA 6730
chr1	12588435	12588992	558	*	DMSOK18_peak_1031	37	.	2.62905	5.93574	3.7643	379	Intron (ENST00000616661.5/9249, intron 1 of 5)	1	12578718	12596308	17591	2	9249	ENST00000430996.2	7316	ENSG00000162496	DHRS3	dehydrogenase/reductase 3
chr1	12595592	12596569	978	*	DMSOK18_peak_1032	116	.	3.72725	14.5449	11.6917	362	Promoter (<=1kb)	1	12578718	12596308	17591	2	9249	ENST00000430996.2	0	ENSG00000162496	DHRS3	dehydrogenase/reductase 3
chr1	12602124	12602450	327	*	DMSOK18_peak_1033	35	.	2.44862	5.71828	3.59347	194	Intron (ENST00000616661.5/9249, intron 1 of 5)	1	12578718	12596308	17591	2	9249	ENST00000430996.2	-5816	ENSG00000162496	DHRS3	dehydrogenase/reductase 3
chr1	12603899	12604571	673	*	DMSOK18_peak_1034	101	.	3.69175	12.8607	10.1051	146	Intron (ENST00000616661.5/9249, intron 1 of 5)	1	12578718	12596308	17591	2	9249	ENST00000430996.2	-7591	ENSG00000162496	DHRS3	dehydrogenase/reductase 3
chr1	12609149	12609929	781	*	DMSOK18_peak_1035	46	.	3.42361	6.90485	4.62015	295	Intron (ENST00000616661.5/9249, intron 1 of 5)	1	12579768	12616696	36929	2	9249	ENST00000482265.1	6767	ENSG00000162496	DHRS3	dehydrogenase/reductase 3
chr1	12616182	12617007	826	*	DMSOK18_peak_1036	85	.	3.58833	11.2084	8.55914	498	Promoter (<=1kb)	1	12568392	12616795	48404	2	9249	ENST00000464917.5	0	ENSG00000162496	DHRS3	dehydrogenase/reductase 3
chr1	12618842	12619125	284	*	DMSOK18_peak_1037	46	.	2.7811	6.96266	4.67308	165	Promoter (<=1kb)	1	12567910	12618210	50301	2	9249	ENST00000616661.5	-632	ENSG00000162496	DHRS3	dehydrogenase/reductase 3
chr1	12619425	12620287	863	*	DMSOK18_peak_1038	63	.	3.07973	8.82553	6.35775	207	Promoter (1-2kb)	1	12567910	12618210	50301	2	9249	ENST00000616661.5	-1215	ENSG00000162496	DHRS3	dehydrogenase/reductase 3
chr1	12630648	12631452	805	*	DMSOK18_peak_1039	40	.	3.22871	6.20989	4.01049	402	Distal Intergenic	1	12567910	12618210	50301	2	9249	ENST00000616661.5	-12438	ENSG00000162496	DHRS3	dehydrogenase/reductase 3
chr1	12631784	12632182	399	*	DMSOK18_peak_1040	42	.	3.25648	6.49088	4.26313	78	Distal Intergenic	1	12644085	12667076	22992	1	343066	ENST00000376221.2	-11903	ENSG00000204518	AADACL4	arylacetamide deacetylase like 4
chr1	12643940	12644556	617	*	DMSOK18_peak_1041	65	.	4.80184	9.02887	6.54094	262	Promoter (<=1kb)	1	12644085	12667076	22992	1	343066	ENST00000376221.2	0	ENSG00000204518	AADACL4	arylacetamide deacetylase like 4
chr1	12674415	12674826	412	*	DMSOK18_peak_1042	49	.	4.03928	7.25281	4.93633	343	Distal Intergenic	1	12644085	12667076	22992	1	343066	ENST00000376221.2	30330	ENSG00000204518	AADACL4	arylacetamide deacetylase like 4
chr1	12676093	12676506	414	*	DMSOK18_peak_1043	83	.	5.27822	10.9849	8.34973	175	Distal Intergenic	1	12644085	12667076	22992	1	343066	ENST00000376221.2	32008	ENSG00000204518	AADACL4	arylacetamide deacetylase like 4
chr1	12684788	12685079	292	*	DMSOK18_peak_1044	50	.	4.38386	7.33607	5.01192	83	Distal Intergenic	1	12716110	12728760	12651	1	126767	ENST00000359318.8	-31031	ENSG00000188984	AADACL3	arylacetamide deacetylase like 3
chr1	12709104	12709444	341	*	DMSOK18_peak_1045	23	.	3.12633	4.18223	2.30978	21	Distal Intergenic	1	12716110	12728760	12651	1	126767	ENST00000359318.8	-6666	ENSG00000188984	AADACL3	arylacetamide deacetylase like 3
chr1	12769840	12770243	404	*	DMSOK18_peak_1046	76	.	4.73672	10.2031	7.62359	255	Distal Intergenic	1	12773738	12777906	4169	1	390999	ENST00000357726.5	-3495	ENSG00000116726	PRAMEF12	PRAME family member 12
chr1	12776959	12777252	294	*	DMSOK18_peak_1047	59	.	4.63999	8.40552	5.96979	119	Exon (ENST00000357726.5/390999, exon 3 of 3)	1	12773738	12777906	4169	1	390999	ENST00000357726.5	3221	ENSG00000116726	PRAMEF12	PRAME family member 12
chr1	12797429	12797980	552	*	DMSOK18_peak_1048	40	.	3.80489	6.27701	4.07077	162	Promoter (2-3kb)	1	12794691	12796485	1795	1	65121	ENST00000400814.3	2738	ENSG00000116721	PRAMEF1	PRAME family member 1
chr1	12810803	12811688	886	*	DMSOK18_peak_1049	48	.	3.86542	7.1672	4.85837	140	Distal Intergenic	1	12822686	12823159	474	2	105376745	ENST00000438401.1	11471	ENSG00000228338	LINC01784	long intergenic non-protein coding RNA 1784
chr1	12823724	12824082	359	*	DMSOK18_peak_1050	17	.	2.80352	3.46804	1.74238	118	Promoter (<=1kb)	1	12822686	12823159	474	2	105376745	ENST00000438401.1	-565	ENSG00000228338	LINC01784	long intergenic non-protein coding RNA 1784
chr1	12838704	12839006	303	*	DMSOK18_peak_1051	29	.	3.51544	5.04904	2.9992	206	Exon (ENST00000438176.2/ENST00000438176.2, exon 3 of 4)	1	12824605	12831410	6806	2	440560	ENST00000619922.1	-7294	ENSG00000239810	PRAMEF11	PRAME family member 11
chr1	12851836	12852100	265	*	DMSOK18_peak_1052	24	.	3.22249	4.34463	2.41238	240	Distal Intergenic	1	12847377	12848720	1344	2	343069	ENST00000317869.7	-3116	ENSG00000179172	HNRNPCL1	heterogeneous nuclear ribonucleoprotein C like 1
chr1	12857744	12858291	548	*	DMSOK18_peak_1053	42	.	3.88849	6.43334	4.21138	378	Promoter (<=1kb)	1	12857086	12861909	4824	1	65122	ENST00000240189.2	658	ENSG00000120952	PRAMEF2	PRAME family member 2
chr1	12919102	12919570	469	*	DMSOK18_peak_1054	28	.	3.14548	4.79685	2.80847	91	Promoter (1-2kb)	1	12917625	12920480	2856	1	441871	ENST00000330881.6	1477	ENSG00000204510	PRAMEF7	PRAME family member 7
chr1	13054643	13054957	315	*	DMSOK18_peak_1055	13	.	2.63658	3.0477	1.38365	220	Promoter (1-2kb)	1	13049476	13056575	7100	2	101929983	ENST00000436041.6	1618	ENSG00000274764	PRAMEF27	PRAME family member 27
chr1	13091099	13091350	252	*	DMSOK18_peak_1056	22	.	2.7755	4.06811	2.21139	67	Distal Intergenic	1	13095179	13097971	2793	2	649324	ENST00000611860.1	6621	NA	PRAMEF34P	PRAME family member 34, pseudogene
chr1	13093749	13094260	512	*	DMSOK18_peak_1057	41	.	3.48485	6.35593	4.14168	328	Distal Intergenic	1	13095179	13097971	2793	2	649324	ENST00000611860.1	3711	NA	PRAMEF34P	PRAME family member 34, pseudogene
chr1	13097249	13097853	605	*	DMSOK18_peak_1058	24	.	2.99411	4.31795	2.41238	436	Promoter (<=1kb)	1	13095179	13097971	2793	2	649324	ENST00000611860.1	118	NA	PRAMEF34P	PRAME family member 34, pseudogene
chr1	13119897	13120427	531	*	DMSOK18_peak_1059	29	.	3.51544	5.04904	2.9992	4	Distal Intergenic	1	13115488	13116854	1367	2	440563	ENST00000621994.3	-3043	ENSG00000275774	HNRNPCL2	heterogeneous nuclear ribonucleoprotein C like 2
chr1	13194404	13194735	332	*	DMSOK18_peak_1060	13	.	2.63658	3.0477	1.38365	67	Distal Intergenic	1	13196330	13198130	1801	2	400736	ENST00000638454.1	3395	ENSG00000279169	PRAMEF13	PRAME family member 13
chr1	13225738	13226044	307	*	DMSOK18_peak_1061	29	.	3.35948	4.99097	2.97881	157	Promoter (<=1kb)	1	13222705	13226106	3402	2	391003	ENST00000624297.2	62	ENSG00000279804	PRAMEF18	PRAME family member 18
chr1	13240286	13240568	283	*	DMSOK18_peak_1062	42	.	4.04862	6.4631	4.23806	106	Distal Intergenic	1	13254212	13263314	9103	1	343068	ENST00000622421.2	-13644	ENSG00000270601	PRAMEF5	PRAME family member 5
chr1	13246496	13246793	298	*	DMSOK18_peak_1063	70	.	4.92543	9.59587	7.06438	137	Exon (ENST00000504262.1/ENST00000504262.1, exon 2 of 3)	1	13254212	13263314	9103	1	343068	ENST00000622421.2	-7419	ENSG00000270601	PRAMEF5	PRAME family member 5
chr1	13268542	13268968	427	*	DMSOK18_peak_1064	40	.	3.77015	6.21168	4.01204	395	Distal Intergenic	1	13254212	13263314	9103	1	343068	ENST00000622421.2	14330	ENSG00000270601	PRAMEF5	PRAME family member 5
chr1	13271618	13272269	652	*	DMSOK18_peak_1065	34	.	3.57318	5.6039	3.4916	586	Distal Intergenic	1	13281168	13284169	3002	2	391002	ENST00000621519.4	11900	ENSG00000182330	PRAMEF8	PRAME family member 8
chr1	13286708	13286999	292	*	DMSOK18_peak_1066	38	.	3.64803	5.98023	3.80415	43	Promoter (1-2kb)	1	13281302	13285174	3873	2	391002	ENST00000614831.1	-1534	ENSG00000182330	PRAMEF8	PRAME family member 8
chr1	13288490	13289192	703	*	DMSOK18_peak_1067	34	.	3.70751	5.61077	3.49756	278	Distal Intergenic	1	13281302	13285174	3873	2	391002	ENST00000614831.1	-3316	ENSG00000182330	PRAMEF8	PRAME family member 8
chr1	13306028	13306334	307	*	DMSOK18_peak_1068	29	.	3.51544	5.04904	2.9992	246	Promoter (2-3kb)	1	13303539	13308907	5369	1	645382	ENST00000437300.2	2489	ENSG00000237700	PRAMEF33	PRAME family member 33
chr1	13319692	13320052	361	*	DMSOK18_peak_1069	18	.	2.85193	3.54834	1.81044	176	Exon (ENST00000376152.2/653619, exon 3 of 4)	1	13315581	13322598	7018	1	653619	ENST00000376152.2	4111	ENSG00000204501	PRAMEF15	PRAME family member 15
chr1	13321910	13322155	246	*	DMSOK18_peak_1070	24	.	3.22249	4.34463	2.41238	101	Exon (ENST00000376152.2/653619, exon 4 of 4)	1	13315581	13322598	7018	1	653619	ENST00000376152.2	6329	ENSG00000204501	PRAMEF15	PRAME family member 15
chr1	13340976	13341372	397	*	DMSOK18_peak_1071	43	.	4.10135	6.55625	4.30372	191	Promoter (2-3kb)	1	13342034	13343840	1807	2	729528	ENST00000602491.1	2468	ENSG00000204481	PRAMEF14	PRAME family member 14
chr1	13370975	13371355	381	*	DMSOK18_peak_1072	44	.	4.0145	6.66668	4.40385	225	Promoter (<=1kb)	1	13369067	13371900	2834	2	645414	ENST00000376101.3	545	ENSG00000204480	PRAMEF19	PRAME family member 19
chr1	13389730	13391135	1406	*	DMSOK18_peak_1073	54	.	3.79852	7.80118	5.42436	1261	Promoter (<=1kb)	1	13389632	13392629	2998	1	391004	ENST00000376098.4	98	ENSG00000204479	PRAMEF17	PRAME family member 17
chr1	13391937	13392449	513	*	DMSOK18_peak_1074	56	.	3.91868	8.07959	5.67973	276	Promoter (2-3kb)	1	13389632	13392629	2998	1	391004	ENST00000376098.4	2305	ENSG00000204479	PRAMEF17	PRAME family member 17
chr1	13399332	13399581	250	*	DMSOK18_peak_1075	24	.	3.22249	4.34463	2.41238	20	Distal Intergenic	1	13389632	13392629	2998	1	391004	ENST00000376098.4	9700	ENSG00000204479	PRAMEF17	PRAME family member 17
chr1	13410321	13410571	251	*	DMSOK18_peak_1076	18	.	2.92953	3.67647	1.87289	130	Distal Intergenic	1	13416351	13421328	4978	1	645425	ENST00000602960.1	-5780	ENSG00000204478	PRAMEF20	PRAME family member 20
chr1	13416404	13417000	597	*	DMSOK18_peak_1077	29	.	3.51544	5.04904	2.9992	350	Promoter (<=1kb)	1	13416351	13421328	4978	1	645425	ENST00000602960.1	53	ENSG00000204478	PRAMEF20	PRAME family member 20
chr1	13430746	13431040	295	*	DMSOK18_peak_1078	30	.	3.32646	5.14271	3.08228	68	Distal Intergenic	1	13416351	13421328	4978	1	645425	ENST00000602960.1	14395	ENSG00000204478	PRAMEF20	PRAME family member 20
chr1	13432778	13433316	539	*	DMSOK18_peak_1079	42	.	3.65067	6.46946	4.24386	61	Distal Intergenic	1	13416351	13421328	4978	1	645425	ENST00000602960.1	16427	ENSG00000204478	PRAMEF20	PRAME family member 20
chr1	13451348	13451609	262	*	DMSOK18_peak_1080	31	.	3.47924	5.20641	3.13889	156	Distal Intergenic	1	13416351	13421328	4978	1	645425	ENST00000602960.1	34997	ENSG00000204478	PRAMEF20	PRAME family member 20
chr1	13457209	13457573	365	*	DMSOK18_peak_1081	37	.	3.36218	5.86548	3.7011	224	Distal Intergenic	1	13416351	13421328	4978	1	645425	ENST00000602960.1	40858	ENSG00000204478	PRAMEF20	PRAME family member 20
chr1	13483776	13484114	339	*	DMSOK18_peak_1082	15	.	2.37622	3.24658	1.55342	239	Intron (ENST00000376085.4/126755, intron 1 of 1)	1	13513220	13516270	3051	1	107984918	ENST00000563570.1	-29106	NA	LOC107984918	uncharacterized LOC107984918
chr1	13489175	13489534	360	*	DMSOK18_peak_1083	15	.	2.32605	3.26362	1.56796	297	Intron (ENST00000376085.4/126755, intron 1 of 1)	1	13513220	13516270	3051	1	107984918	ENST00000563570.1	-23686	NA	LOC107984918	uncharacterized LOC107984918
chr1	13493960	13494457	498	*	DMSOK18_peak_1084	35	.	2.92182	5.63321	3.51746	70	Intron (ENST00000376085.4/126755, intron 1 of 1)	1	13513220	13516270	3051	1	107984918	ENST00000563570.1	-18763	NA	LOC107984918	uncharacterized LOC107984918
chr1	13496571	13496865	295	*	DMSOK18_peak_1085	21	.	2.58803	3.98516	2.13988	102	Intron (ENST00000376085.4/126755, intron 1 of 1)	1	13513220	13516270	3051	1	107984918	ENST00000563570.1	-16355	NA	LOC107984918	uncharacterized LOC107984918
chr1	13543546	13544376	831	*	DMSOK18_peak_1086	65	.	3.76332	9.0067	6.52521	226	Distal Intergenic	1	13474973	13514003	39031	2	126755	ENST00000376085.4	-29543	ENSG00000162494	LRRC38	leucine rich repeat containing 38
chr1	13564589	13564848	260	*	DMSOK18_peak_1087	18	.	2.52005	3.68894	1.88375	75	Distal Intergenic	1	13583465	13617957	34493	1	10630	ENST00000294489.10	-18617	ENSG00000162493	PDPN	podoplanin
chr1	13570788	13571579	792	*	DMSOK18_peak_1088	33	.	3.35192	5.40677	3.31658	209	Distal Intergenic	1	13583465	13617957	34493	1	10630	ENST00000294489.10	-11886	ENSG00000162493	PDPN	podoplanin
chr1	13574667	13575199	533	*	DMSOK18_peak_1089	35	.	3.40056	5.72391	3.59834	68	Distal Intergenic	1	13583465	13617957	34493	1	10630	ENST00000294489.10	-8266	ENSG00000162493	PDPN	podoplanin
chr1	13584106	13584348	243	*	DMSOK18_peak_1090	25	.	2.88376	4.46075	2.51424	69	Promoter (<=1kb)	1	13584267	13616782	32516	1	10630	ENST00000376061.8	0	ENSG00000162493	PDPN	podoplanin
chr1	13598365	13599219	855	*	DMSOK18_peak_1091	55	.	3.86626	7.95865	5.56861	697	Intron (ENST00000294489.10/10630, intron 1 of 5)	1	13585480	13616259	30780	1	10630	ENST00000488631.1	12885	ENSG00000162493	PDPN	podoplanin
chr1	13618385	13618833	449	*	DMSOK18_peak_1092	24	.	3.14037	4.3963	2.4575	429	Distal Intergenic	1	13585480	13616259	30780	1	10630	ENST00000488631.1	32905	ENSG00000162493	PDPN	podoplanin
chr1	13623612	13623939	328	*	DMSOK18_peak_1093	29	.	3.51544	5.04904	2.9992	180	Distal Intergenic	1	13585480	13616259	30780	1	10630	ENST00000488631.1	38132	ENSG00000162493	PDPN	podoplanin
chr1	13635573	13635883	311	*	DMSOK18_peak_1094	36	.	3.80839	5.78702	3.63058	160	Distal Intergenic	1	13585480	13616259	30780	1	10630	ENST00000488631.1	50093	ENSG00000162493	PDPN	podoplanin
chr1	13665588	13666427	840	*	DMSOK18_peak_1095	126	.	7.03088	15.6134	12.6989	291	Distal Intergenic	1	13700198	13749463	49266	1	7799	ENST00000484063.6	-33771	ENSG00000116731	PRDM2	PR/SET domain 2
chr1	13749201	13750044	844	*	DMSOK18_peak_1096	126	.	6.55488	15.5653	12.6549	446	Promoter (<=1kb)	1	13749403	13788079	38677	1	7799	ENST00000413440.5	0	ENSG00000116731	PRDM2	PR/SET domain 2
chr1	13759186	13759607	422	*	DMSOK18_peak_1097	33	.	3.25803	5.43108	3.33811	126	Intron (ENST00000376048.9/7799, intron 6 of 7)	1	13749436	13823419	73984	1	7799	ENST00000505823.5	9750	ENSG00000116731	PRDM2	PR/SET domain 2
chr1	13767069	13767769	701	*	DMSOK18_peak_1098	101	.	5.19077	12.9595	10.198	127	Intron (ENST00000376048.9/7799, intron 6 of 7)	1	13771726	13778463	6738	1	7799	ENST00000487453.1	-3957	ENSG00000116731	PRDM2	PR/SET domain 2
chr1	13782768	13783277	510	*	DMSOK18_peak_1099	29	.	3.51544	5.04904	2.9992	384	Exon (ENST00000311066.9/7799, exon 8 of 9)	1	13771726	13778463	6738	1	7799	ENST00000487453.1	11042	ENSG00000116731	PRDM2	PR/SET domain 2
chr1	13802580	13802899	320	*	DMSOK18_peak_1100	19	.	2.49518	3.77524	1.95772	174	Intron (ENST00000376048.9/7799, intron 6 of 7)	1	13771726	13778463	6738	1	7799	ENST00000487453.1	30854	ENSG00000116731	PRDM2	PR/SET domain 2
chr1	13816071	13816322	252	*	DMSOK18_peak_1101	37	.	3.09559	5.88408	3.71756	100	Intron (ENST00000376048.9/7799, intron 6 of 7)	1	13771726	13778463	6738	1	7799	ENST00000487453.1	44345	ENSG00000116731	PRDM2	PR/SET domain 2
chr1	13820714	13820992	279	*	DMSOK18_peak_1102	21	.	2.79897	3.948	2.10771	234	Intron (ENST00000376048.9/7799, intron 7 of 7)	1	13771726	13778463	6738	1	7799	ENST00000487453.1	48988	ENSG00000116731	PRDM2	PR/SET domain 2
chr1	13828780	13829292	513	*	DMSOK18_peak_1103	162	.	6.33148	19.3986	16.2871	121	Distal Intergenic	1	13771726	13778463	6738	1	7799	ENST00000487453.1	57054	ENSG00000116731	PRDM2	PR/SET domain 2
chr1	13835071	13835629	559	*	DMSOK18_peak_1104	127	.	6.20653	15.68	12.7618	340	Distal Intergenic	1	13892792	14304663	411872	1	23254	ENST00000636564.1	-57163	ENSG00000189337	KAZN	kazrin, periplakin interacting protein
chr1	13867883	13868362	480	*	DMSOK18_peak_1105	54	.	3.79852	7.80118	5.42436	211	Distal Intergenic	1	13892792	14304663	411872	1	23254	ENST00000636564.1	-24430	ENSG00000189337	KAZN	kazrin, periplakin interacting protein
chr1	13876154	13876477	324	*	DMSOK18_peak_1106	18	.	2.79885	3.61945	1.87118	95	Distal Intergenic	1	13892792	14304663	411872	1	23254	ENST00000636564.1	-16315	ENSG00000189337	KAZN	kazrin, periplakin interacting protein
chr1	13907164	13908057	894	*	DMSOK18_peak_1107	71	.	4.49086	9.66349	7.12724	325	Intron (ENST00000636564.1/23254, intron 1 of 2)	1	13892792	15118043	1225252	1	23254	ENST00000636203.1	14372	ENSG00000189337	KAZN	kazrin, periplakin interacting protein
chr1	13912984	13913302	319	*	DMSOK18_peak_1108	59	.	4.16495	8.3513	5.91981	181	Intron (ENST00000636564.1/23254, intron 1 of 2)	1	13892792	15118043	1225252	1	23254	ENST00000636203.1	20192	ENSG00000189337	KAZN	kazrin, periplakin interacting protein
chr1	13921670	13922105	436	*	DMSOK18_peak_1109	88	.	5.19584	11.5323	8.86276	360	Intron (ENST00000636564.1/23254, intron 1 of 2)	1	13892792	15118043	1225252	1	23254	ENST00000636203.1	28878	ENSG00000189337	KAZN	kazrin, periplakin interacting protein
chr1	13968041	13968506	466	*	DMSOK18_peak_1110	29	.	3.35948	4.99097	2.97881	139	Intron (ENST00000636564.1/23254, intron 1 of 2)	1	13892792	15118043	1225252	1	23254	ENST00000636203.1	75249	ENSG00000189337	KAZN	kazrin, periplakin interacting protein
chr1	13983168	13983516	349	*	DMSOK18_peak_1111	90	.	5.85907	11.7286	9.04354	183	Intron (ENST00000636564.1/23254, intron 1 of 2)	1	13892792	15118043	1225252	1	23254	ENST00000636203.1	90376	ENSG00000189337	KAZN	kazrin, periplakin interacting protein
chr1	13996146	13996764	619	*	DMSOK18_peak_1112	57	.	4.68725	8.18054	5.76258	284	Intron (ENST00000636564.1/23254, intron 1 of 2)	1	13892792	15118043	1225252	1	23254	ENST00000636203.1	103354	ENSG00000189337	KAZN	kazrin, periplakin interacting protein
chr1	14054783	14055115	333	*	DMSOK18_peak_1113	27	.	3.19931	4.69895	2.72285	181	Intron (ENST00000636564.1/23254, intron 1 of 2)	1	13892792	15118043	1225252	1	23254	ENST00000636203.1	161991	ENSG00000189337	KAZN	kazrin, periplakin interacting protein
chr1	14060782	14061291	510	*	DMSOK18_peak_1114	63	.	4.69567	8.82603	6.35811	371	Intron (ENST00000636564.1/23254, intron 1 of 2)	1	13892792	15118043	1225252	1	23254	ENST00000636203.1	167990	ENSG00000189337	KAZN	kazrin, periplakin interacting protein
chr1	14062196	14062574	379	*	DMSOK18_peak_1115	64	.	4.77102	8.97018	6.49145	178	Intron (ENST00000636564.1/23254, intron 1 of 2)	1	13892792	15118043	1225252	1	23254	ENST00000636203.1	169404	ENSG00000189337	KAZN	kazrin, periplakin interacting protein
chr1	14109054	14109465	412	*	DMSOK18_peak_1116	29	.	3.48244	4.99243	2.97979	67	Intron (ENST00000636564.1/23254, intron 1 of 2)	1	14221887	14259698	37812	2	107985468	ENST00000657859.1	150233	NA	LOC107985468	uncharacterized LOC107985468
chr1	14111310	14111584	275	*	DMSOK18_peak_1117	14	.	2.57616	3.08685	1.41703	162	Intron (ENST00000636564.1/23254, intron 1 of 2)	1	14221887	14259698	37812	2	107985468	ENST00000657859.1	148114	NA	LOC107985468	uncharacterized LOC107985468
chr1	14114728	14115110	383	*	DMSOK18_peak_1118	57	.	4.36478	8.18125	5.76292	124	Intron (ENST00000636564.1/23254, intron 1 of 2)	1	14221887	14259698	37812	2	107985468	ENST00000657859.1	144588	NA	LOC107985468	uncharacterized LOC107985468
chr1	14120408	14120708	301	*	DMSOK18_peak_1119	24	.	3.22249	4.34463	2.41238	233	Intron (ENST00000636564.1/23254, intron 1 of 2)	1	14221887	14259698	37812	2	107985468	ENST00000657859.1	138990	NA	LOC107985468	uncharacterized LOC107985468
chr1	14127479	14128079	601	*	DMSOK18_peak_1120	24	.	3.2035	4.31265	2.41238	578	Intron (ENST00000636564.1/23254, intron 1 of 2)	1	14221887	14259698	37812	2	107985468	ENST00000657859.1	131619	NA	LOC107985468	uncharacterized LOC107985468
chr1	14190523	14190784	262	*	DMSOK18_peak_1121	24	.	3.22249	4.34463	2.41238	20	Intron (ENST00000636564.1/23254, intron 2 of 2)	1	14221887	14259698	37812	2	107985468	ENST00000657859.1	68914	NA	LOC107985468	uncharacterized LOC107985468
chr1	14236052	14236542	491	*	DMSOK18_peak_1122	40	.	3.9383	6.26689	4.0616	217	Intron (ENST00000636564.1/23254, intron 2 of 2)	1	14221887	14259698	37812	2	107985468	ENST00000657859.1	23156	NA	LOC107985468	uncharacterized LOC107985468
chr1	14279731	14280077	347	*	DMSOK18_peak_1123	50	.	4.3943	7.35469	5.01515	169	Intron (ENST00000636564.1/23254, intron 2 of 2)	1	14221887	14259698	37812	2	107985468	ENST00000657859.1	-20033	NA	LOC107985468	uncharacterized LOC107985468
chr1	14296890	14297655	766	*	DMSOK18_peak_1124	47	.	4.21961	7.04095	4.74391	64	Intron (ENST00000636564.1/23254, intron 2 of 2)	1	14221891	14304445	82555	2	107985468	ENST00000449215.2	6790	NA	LOC107985468	uncharacterized LOC107985468
chr1	14346216	14346561	346	*	DMSOK18_peak_1125	24	.	3.22249	4.34463	2.41238	159	Exon (ENST00000666654.1/105376762, exon 6 of 7)	1	14348947	14351324	2378	2	105376762	ENST00000661309.1	4763	ENSG00000234593	KAZN-AS1	KAZN antisense RNA 1
chr1	14350210	14350688	479	*	DMSOK18_peak_1126	29	.	3.51544	5.04904	2.9992	191	Promoter (<=1kb)	1	14348947	14351324	2378	2	105376762	ENST00000661309.1	636	ENSG00000234593	KAZN-AS1	KAZN antisense RNA 1
chr1	14368434	14368854	421	*	DMSOK18_peak_1127	43	.	4.10135	6.55625	4.30372	222	Intron (ENST00000636203.1/23254, intron 2 of 16)	1	14348947	14351324	2378	2	105376762	ENST00000661309.1	-17110	ENSG00000234593	KAZN-AS1	KAZN antisense RNA 1
chr1	14369764	14370436	673	*	DMSOK18_peak_1128	18	.	2.92953	3.67647	1.87289	70	Intron (ENST00000636203.1/23254, intron 2 of 16)	1	14348947	14351324	2378	2	105376762	ENST00000661309.1	-18440	ENSG00000234593	KAZN-AS1	KAZN antisense RNA 1
chr1	14379456	14379957	502	*	DMSOK18_peak_1129	29	.	3.51544	5.04904	2.9992	423	Intron (ENST00000636203.1/23254, intron 2 of 16)	1	14348947	14351324	2378	2	105376762	ENST00000661309.1	-28132	ENSG00000234593	KAZN-AS1	KAZN antisense RNA 1
chr1	14435244	14435659	416	*	DMSOK18_peak_1130	18	.	2.92258	3.66501	1.87289	127	Intron (ENST00000636203.1/23254, intron 2 of 16)	1	14390655	14419973	29319	2	105376762	ENST00000670776.1	-15271	ENSG00000234593	KAZN-AS1	KAZN antisense RNA 1
chr1	14436344	14436691	348	*	DMSOK18_peak_1131	18	.	2.92953	3.67647	1.87289	76	Intron (ENST00000636203.1/23254, intron 2 of 16)	1	14390655	14419973	29319	2	105376762	ENST00000670776.1	-16371	ENSG00000234593	KAZN-AS1	KAZN antisense RNA 1
chr1	14445919	14446162	244	*	DMSOK18_peak_1132	36	.	3.80839	5.78702	3.63058	75	Intron (ENST00000636203.1/23254, intron 2 of 16)	1	14390655	14419973	29319	2	105376762	ENST00000670776.1	-25946	ENSG00000234593	KAZN-AS1	KAZN antisense RNA 1
chr1	14464931	14465322	392	*	DMSOK18_peak_1133	36	.	3.80839	5.78702	3.63058	332	Intron (ENST00000636203.1/23254, intron 2 of 16)	1	14390655	14419973	29319	2	105376762	ENST00000670776.1	-44958	ENSG00000234593	KAZN-AS1	KAZN antisense RNA 1
chr1	14492929	14493204	276	*	DMSOK18_peak_1134	43	.	4.10135	6.55625	4.30372	183	Intron (ENST00000636203.1/23254, intron 2 of 16)	1	14390655	14419973	29319	2	105376762	ENST00000670776.1	-72956	ENSG00000234593	KAZN-AS1	KAZN antisense RNA 1
chr1	14581582	14581988	407	*	DMSOK18_peak_1135	43	.	4.10135	6.55625	4.30372	210	Intron (ENST00000636203.1/23254, intron 2 of 16)	1	14598685	15118043	519359	1	23254	ENST00000376030.7	-16697	ENSG00000189337	KAZN	kazrin, periplakin interacting protein
chr1	14592086	14592445	360	*	DMSOK18_peak_1136	18	.	2.92953	3.67647	1.87289	7	Intron (ENST00000636203.1/23254, intron 2 of 16)	1	14598685	15118043	519359	1	23254	ENST00000376030.7	-6240	ENSG00000189337	KAZN	kazrin, periplakin interacting protein
chr1	14627827	14628163	337	*	DMSOK18_peak_1137	24	.	3.15035	4.41395	2.47286	59	Intron (ENST00000636203.1/23254, intron 3 of 16)	1	14598717	15065797	467081	1	23254	ENST00000503743.5	29110	ENSG00000189337	KAZN	kazrin, periplakin interacting protein
chr1	14634651	14634949	299	*	DMSOK18_peak_1138	36	.	3.34615	5.83133	3.6705	141	Intron (ENST00000636203.1/23254, intron 3 of 16)	1	14598717	15065797	467081	1	23254	ENST00000503743.5	35934	ENSG00000189337	KAZN	kazrin, periplakin interacting protein
chr1	14635349	14635824	476	*	DMSOK18_peak_1139	29	.	3.06175	5.0197	2.9992	296	Intron (ENST00000636203.1/23254, intron 3 of 16)	1	14598717	15065797	467081	1	23254	ENST00000503743.5	36632	ENSG00000189337	KAZN	kazrin, periplakin interacting protein
chr1	14639015	14639570	556	*	DMSOK18_peak_1140	36	.	3.33028	5.79743	3.6398	8	Intron (ENST00000636203.1/23254, intron 3 of 16)	1	14598717	15065797	467081	1	23254	ENST00000503743.5	40298	ENSG00000189337	KAZN	kazrin, periplakin interacting protein
chr1	14640364	14640732	369	*	DMSOK18_peak_1141	36	.	3.52352	5.74128	3.61377	56	Intron (ENST00000636203.1/23254, intron 3 of 16)	1	14598717	15065797	467081	1	23254	ENST00000503743.5	41647	ENSG00000189337	KAZN	kazrin, periplakin interacting protein
chr1	14646725	14647053	329	*	DMSOK18_peak_1142	24	.	3.22249	4.34463	2.41238	249	Intron (ENST00000636203.1/23254, intron 3 of 16)	1	14598717	15065797	467081	1	23254	ENST00000503743.5	48008	ENSG00000189337	KAZN	kazrin, periplakin interacting protein
chr1	14648103	14648898	796	*	DMSOK18_peak_1143	57	.	4.68725	8.18054	5.76258	505	Intron (ENST00000636203.1/23254, intron 3 of 16)	1	14598717	15065797	467081	1	23254	ENST00000503743.5	49386	ENSG00000189337	KAZN	kazrin, periplakin interacting protein
chr1	14654549	14655331	783	*	DMSOK18_peak_1144	27	.	3.00258	4.70574	2.72866	407	Intron (ENST00000636203.1/23254, intron 3 of 16)	1	14598717	15065797	467081	1	23254	ENST00000503743.5	55832	ENSG00000189337	KAZN	kazrin, periplakin interacting protein
chr1	14655914	14656542	629	*	DMSOK18_peak_1145	38	.	3.4195	5.98712	3.81026	588	Intron (ENST00000636203.1/23254, intron 3 of 16)	1	14598717	15065797	467081	1	23254	ENST00000503743.5	57197	ENSG00000189337	KAZN	kazrin, periplakin interacting protein
chr1	14669133	14669381	249	*	DMSOK18_peak_1146	39	.	3.49613	6.14845	3.95518	55	Intron (ENST00000636203.1/23254, intron 3 of 16)	1	14598717	15065797	467081	1	23254	ENST00000503743.5	70416	ENSG00000189337	KAZN	kazrin, periplakin interacting protein
chr1	14677582	14677962	381	*	DMSOK18_peak_1147	23	.	2.83678	4.19093	2.31778	350	Intron (ENST00000636203.1/23254, intron 3 of 16)	1	14598717	15065797	467081	1	23254	ENST00000503743.5	78865	ENSG00000189337	KAZN	kazrin, periplakin interacting protein
chr1	14683528	14683774	247	*	DMSOK18_peak_1148	34	.	3.52955	5.52316	3.41972	133	Intron (ENST00000636203.1/23254, intron 3 of 16)	1	14598717	15065797	467081	1	23254	ENST00000503743.5	84811	ENSG00000189337	KAZN	kazrin, periplakin interacting protein
chr1	14699501	14699859	359	*	DMSOK18_peak_1149	75	.	4.40876	10.0925	7.52053	152	Intron (ENST00000636203.1/23254, intron 3 of 16)	1	14598717	15065797	467081	1	23254	ENST00000503743.5	100784	ENSG00000189337	KAZN	kazrin, periplakin interacting protein
chr1	14704602	14704945	344	*	DMSOK18_peak_1150	30	.	3.21283	5.13099	3.07176	23	Intron (ENST00000636203.1/23254, intron 3 of 16)	1	14598717	15065797	467081	1	23254	ENST00000503743.5	105885	ENSG00000189337	KAZN	kazrin, periplakin interacting protein
chr1	14722985	14723359	375	*	DMSOK18_peak_1151	74	.	4.66377	10.0444	7.47556	207	Intron (ENST00000636203.1/23254, intron 3 of 16)	1	14598717	15065797	467081	1	23254	ENST00000503743.5	124268	ENSG00000189337	KAZN	kazrin, periplakin interacting protein
chr1	14726081	14726470	390	*	DMSOK18_peak_1152	31	.	3.06827	5.2283	3.15841	192	Intron (ENST00000636203.1/23254, intron 3 of 16)	1	14598717	15065797	467081	1	23254	ENST00000503743.5	127364	ENSG00000189337	KAZN	kazrin, periplakin interacting protein
chr1	14731803	14732379	577	*	DMSOK18_peak_1153	123	.	4.5714	15.2924	12.397	232	Intron (ENST00000636203.1/23254, intron 3 of 16)	1	14598717	15065797	467081	1	23254	ENST00000503743.5	133086	ENSG00000189337	KAZN	kazrin, periplakin interacting protein
chr1	14742196	14743372	1177	*	DMSOK18_peak_1154	76	.	3.72894	10.192	7.61344	1022	Intron (ENST00000636203.1/23254, intron 3 of 16)	1	14598717	15065797	467081	1	23254	ENST00000503743.5	143479	ENSG00000189337	KAZN	kazrin, periplakin interacting protein
chr1	14765401	14765814	414	*	DMSOK18_peak_1155	43	.	3.71835	6.60827	4.35096	57	Intron (ENST00000636203.1/23254, intron 3 of 16)	1	14924130	15068152	144023	1	23254	ENST00000361144.9	-158316	ENSG00000189337	KAZN	kazrin, periplakin interacting protein
chr1	14768637	14769165	529	*	DMSOK18_peak_1156	33	.	3.18666	5.48775	3.38831	474	Intron (ENST00000636203.1/23254, intron 3 of 16)	1	14924130	15068152	144023	1	23254	ENST00000361144.9	-154965	ENSG00000189337	KAZN	kazrin, periplakin interacting protein
chr1	14773785	14774182	398	*	DMSOK18_peak_1157	50	.	3.8405	7.37544	5.03405	32	Intron (ENST00000636203.1/23254, intron 3 of 16)	1	14924130	15068152	144023	1	23254	ENST00000361144.9	-149948	ENSG00000189337	KAZN	kazrin, periplakin interacting protein
chr1	14775215	14775523	309	*	DMSOK18_peak_1158	18	.	2.64715	3.65475	1.87289	6	Exon (ENST00000666715.1/ENST00000666715.1, exon 2 of 2)	1	14924130	15068152	144023	1	23254	ENST00000361144.9	-148607	ENSG00000189337	KAZN	kazrin, periplakin interacting protein
chr1	14783005	14783386	382	*	DMSOK18_peak_1159	49	.	3.90604	7.25173	4.93543	210	Intron (ENST00000636203.1/23254, intron 3 of 16)	1	14924130	15068152	144023	1	23254	ENST00000361144.9	-140744	ENSG00000189337	KAZN	kazrin, periplakin interacting protein
chr1	14804839	14805200	362	*	DMSOK18_peak_1160	79	.	4.49253	10.6045	7.99809	198	Intron (ENST00000636203.1/23254, intron 3 of 16)	1	14924130	15068152	144023	1	23254	ENST00000361144.9	-118930	ENSG00000189337	KAZN	kazrin, periplakin interacting protein
chr1	14822925	14823598	674	*	DMSOK18_peak_1161	57	.	3.95442	8.16162	5.75489	654	Intron (ENST00000636203.1/23254, intron 3 of 16)	1	14924130	15068152	144023	1	23254	ENST00000361144.9	-100532	ENSG00000189337	KAZN	kazrin, periplakin interacting protein
chr1	14829363	14829758	396	*	DMSOK18_peak_1162	35	.	3.29124	5.71379	3.58923	173	Intron (ENST00000636203.1/23254, intron 3 of 16)	1	14924130	15068152	144023	1	23254	ENST00000361144.9	-94372	ENSG00000189337	KAZN	kazrin, periplakin interacting protein
chr1	14836498	14836871	374	*	DMSOK18_peak_1163	18	.	2.60856	3.57944	1.83746	204	Intron (ENST00000636203.1/23254, intron 3 of 16)	1	14924130	15068152	144023	1	23254	ENST00000361144.9	-87259	ENSG00000189337	KAZN	kazrin, periplakin interacting protein
chr1	14851195	14851599	405	*	DMSOK18_peak_1164	65	.	3.76992	9.02485	6.54094	253	Intron (ENST00000636203.1/23254, intron 3 of 16)	1	14924130	15068152	144023	1	23254	ENST00000361144.9	-72531	ENSG00000189337	KAZN	kazrin, periplakin interacting protein
chr1	14853361	14853741	381	*	DMSOK18_peak_1165	46	.	3.34251	6.9268	4.6401	204	Intron (ENST00000636203.1/23254, intron 3 of 16)	1	14924130	15068152	144023	1	23254	ENST00000361144.9	-70389	ENSG00000189337	KAZN	kazrin, periplakin interacting protein
chr1	14863226	14863552	327	*	DMSOK18_peak_1166	30	.	3.17984	5.06495	3.0135	118	Intron (ENST00000636203.1/23254, intron 3 of 16)	1	14924130	15068152	144023	1	23254	ENST00000361144.9	-60578	ENSG00000189337	KAZN	kazrin, periplakin interacting protein
chr1	14894528	14895002	475	*	DMSOK18_peak_1167	31	.	2.95788	5.1684	3.10506	395	Intron (ENST00000636203.1/23254, intron 3 of 16)	1	14924130	15068152	144023	1	23254	ENST00000361144.9	-29128	ENSG00000189337	KAZN	kazrin, periplakin interacting protein
chr1	14895522	14895780	259	*	DMSOK18_peak_1168	44	.	3.33154	6.67795	4.414	182	Intron (ENST00000636203.1/23254, intron 3 of 16)	1	14924130	15068152	144023	1	23254	ENST00000361144.9	-28350	ENSG00000189337	KAZN	kazrin, periplakin interacting protein
chr1	14907215	14907499	285	*	DMSOK18_peak_1169	46	.	3.45086	6.97147	4.68074	175	Intron (ENST00000636203.1/23254, intron 3 of 16)	1	14924130	15068152	144023	1	23254	ENST00000361144.9	-16631	ENSG00000189337	KAZN	kazrin, periplakin interacting protein
chr1	14911228	14911622	395	*	DMSOK18_peak_1170	25	.	2.63468	4.55428	2.59618	335	Intron (ENST00000636203.1/23254, intron 3 of 16)	1	14924130	15068152	144023	1	23254	ENST00000361144.9	-12508	ENSG00000189337	KAZN	kazrin, periplakin interacting protein
chr1	14915546	14915807	262	*	DMSOK18_peak_1171	62	.	3.85187	8.71804	6.25847	203	Intron (ENST00000636203.1/23254, intron 3 of 16)	1	14924130	15068152	144023	1	23254	ENST00000361144.9	-8323	ENSG00000189337	KAZN	kazrin, periplakin interacting protein
chr1	14923789	14924057	269	*	DMSOK18_peak_1172	40	.	3.24776	6.25603	4.05173	73	Promoter (<=1kb)	1	14924130	15068152	144023	1	23254	ENST00000361144.9	-73	ENSG00000189337	KAZN	kazrin, periplakin interacting protein
chr1	14939552	14939921	370	*	DMSOK18_peak_1173	42	.	3.111	6.52521	4.29396	257	Intron (ENST00000636203.1/23254, intron 3 of 16)	1	14945919	15065797	119879	1	23254	ENST00000400797.3	-5998	ENSG00000189337	KAZN	kazrin, periplakin interacting protein
chr1	14946792	14947314	523	*	DMSOK18_peak_1174	40	.	2.99806	6.21358	4.01377	42	Promoter (<=1kb)	1	14945919	15065797	119879	1	23254	ENST00000400797.3	873	ENSG00000189337	KAZN	kazrin, periplakin interacting protein
chr1	14949908	14950593	686	*	DMSOK18_peak_1175	45	.	3.21635	6.81148	4.53538	529	Intron (ENST00000636203.1/23254, intron 3 of 16)	1	14945919	15065797	119879	1	23254	ENST00000400797.3	3989	ENSG00000189337	KAZN	kazrin, periplakin interacting protein
chr1	14969918	14970211	294	*	DMSOK18_peak_1176	37	.	3.62667	5.93946	3.76757	287	Intron (ENST00000636203.1/23254, intron 4 of 16)	1	14945919	15065797	119879	1	23254	ENST00000400797.3	23999	ENSG00000189337	KAZN	kazrin, periplakin interacting protein
chr1	14976102	14977764	1663	*	DMSOK18_peak_1177	76	.	3.80834	10.1798	7.60197	1443	Intron (ENST00000636203.1/23254, intron 4 of 16)	1	14945919	15065797	119879	1	23254	ENST00000400797.3	30183	ENSG00000189337	KAZN	kazrin, periplakin interacting protein
chr1	14982982	14983240	259	*	DMSOK18_peak_1178	37	.	3.0396	5.93956	3.76761	170	Intron (ENST00000636203.1/23254, intron 4 of 16)	1	14945919	15065797	119879	1	23254	ENST00000400797.3	37063	ENSG00000189337	KAZN	kazrin, periplakin interacting protein
chr1	14996040	14996918	879	*	DMSOK18_peak_1179	84	.	3.50817	11.1433	8.49829	528	Intron (ENST00000636203.1/23254, intron 4 of 16)	1	14945919	15065797	119879	1	23254	ENST00000400797.3	50121	ENSG00000189337	KAZN	kazrin, periplakin interacting protein
chr1	15023778	15024117	340	*	DMSOK18_peak_1180	16	.	2.32403	3.38224	1.6693	324	Intron (ENST00000636203.1/23254, intron 4 of 16)	1	14945919	15065797	119879	1	23254	ENST00000400797.3	77859	ENSG00000189337	KAZN	kazrin, periplakin interacting protein
chr1	15031022	15031618	597	*	DMSOK18_peak_1181	35	.	3.02751	5.71518	3.5904	71	Intron (ENST00000636203.1/23254, intron 4 of 16)	1	14945919	15065797	119879	1	23254	ENST00000400797.3	85103	ENSG00000189337	KAZN	kazrin, periplakin interacting protein
chr1	15036022	15036318	297	*	DMSOK18_peak_1182	53	.	3.39821	7.75024	5.37775	110	Intron (ENST00000636203.1/23254, intron 5 of 16)	1	14945919	15065797	119879	1	23254	ENST00000400797.3	90103	ENSG00000189337	KAZN	kazrin, periplakin interacting protein
chr1	15042937	15043337	401	*	DMSOK18_peak_1183	26	.	2.86276	4.59248	2.62956	105	Intron (ENST00000636203.1/23254, intron 5 of 16)	1	14945919	15065797	119879	1	23254	ENST00000400797.3	97018	ENSG00000189337	KAZN	kazrin, periplakin interacting protein
chr1	15073745	15074491	747	*	DMSOK18_peak_1184	79	.	3.77231	10.5891	7.98384	349	Intron (ENST00000636203.1/23254, intron 10 of 16)	1	15111869	15152458	40590	2	200197	ENST00000404665.4	77967	ENSG00000175147	TMEM51-AS1	TMEM51 antisense RNA 1
chr1	15075339	15076017	679	*	DMSOK18_peak_1185	64	.	3.49345	8.95919	6.4812	109	Intron (ENST00000636203.1/23254, intron 10 of 16)	1	15111869	15152458	40590	2	200197	ENST00000404665.4	76441	ENSG00000175147	TMEM51-AS1	TMEM51 antisense RNA 1
chr1	15090391	15090829	439	*	DMSOK18_peak_1186	33	.	2.92562	5.4595	3.36331	322	Intron (ENST00000636203.1/23254, intron 10 of 16)	1	15111869	15152458	40590	2	200197	ENST00000404665.4	61629	ENSG00000175147	TMEM51-AS1	TMEM51 antisense RNA 1
chr1	15094730	15095025	296	*	DMSOK18_peak_1187	41	.	3.05103	6.36036	4.14573	126	Exon (ENST00000636203.1/23254, exon 12 of 17)	1	15111869	15152458	40590	2	200197	ENST00000404665.4	57433	ENSG00000175147	TMEM51-AS1	TMEM51 antisense RNA 1
chr1	15095948	15096213	266	*	DMSOK18_peak_1188	36	.	2.9924	5.81738	3.6578	233	Intron (ENST00000636203.1/23254, intron 12 of 16)	1	15111869	15152458	40590	2	200197	ENST00000404665.4	56245	ENSG00000175147	TMEM51-AS1	TMEM51 antisense RNA 1
chr1	15114613	15115079	467	*	DMSOK18_peak_1189	41	.	2.98249	6.35971	4.14524	341	3' UTR	1	15111869	15152458	40590	2	200197	ENST00000404665.4	37379	ENSG00000175147	TMEM51-AS1	TMEM51 antisense RNA 1
chr1	15117089	15117685	597	*	DMSOK18_peak_1190	25	.	2.54672	4.47717	2.52849	123	3' UTR	1	15111869	15152458	40590	2	200197	ENST00000404665.4	34773	ENSG00000175147	TMEM51-AS1	TMEM51 antisense RNA 1
chr1	15122553	15122991	439	*	DMSOK18_peak_1191	20	.	2.5286	3.85107	2.0237	97	Exon (ENST00000667108.1/200197, exon 2 of 2)	1	15111869	15152458	40590	2	200197	ENST00000404665.4	29467	ENSG00000175147	TMEM51-AS1	TMEM51 antisense RNA 1
chr1	15139851	15140520	670	*	DMSOK18_peak_1192	117	.	4.44787	14.5543	11.7008	216	Intron (ENST00000310916.6/200197, intron 1 of 5)	1	15111869	15152458	40590	2	200197	ENST00000404665.4	11938	ENSG00000175147	TMEM51-AS1	TMEM51 antisense RNA 1
chr1	15141974	15142497	524	*	DMSOK18_peak_1193	46	.	2.92501	6.93023	4.64332	458	Intron (ENST00000310916.6/200197, intron 1 of 5)	1	15111869	15152458	40590	2	200197	ENST00000404665.4	9961	ENSG00000175147	TMEM51-AS1	TMEM51 antisense RNA 1
chr1	15146970	15147500	531	*	DMSOK18_peak_1194	42	.	3.18993	6.53165	4.29974	217	Intron (ENST00000310916.6/200197, intron 1 of 5)	1	15111869	15152458	40590	2	200197	ENST00000404665.4	4958	ENSG00000175147	TMEM51-AS1	TMEM51 antisense RNA 1
chr1	15152562	15154174	1613	*	DMSOK18_peak_1195	118	.	4.14627	14.6707	11.8086	1375	Promoter (<=1kb)	1	15115981	15153237	37257	2	200197	ENST00000650369.1	0	ENSG00000175147	TMEM51-AS1	TMEM51 antisense RNA 1
chr1	15154579	15155006	428	*	DMSOK18_peak_1196	51	.	2.99022	7.52455	5.17078	39	Promoter (<=1kb)	1	15153768	15220393	66626	1	55092	ENST00000434578.6	811	ENSG00000171729	TMEM51	transmembrane protein 51
chr1	15173948	15174792	845	*	DMSOK18_peak_1197	167	.	3.53353	19.8636	16.7286	543	Promoter (2-3kb)	1	15168474	15171317	2844	2	727684	ENST00000625027.2	-2631	ENSG00000204464	TMEM51-AS2	TMEM51 antisense RNA 2
chr1	15178001	15178271	271	*	DMSOK18_peak_1198	40	.	2.14862	6.21334	4.01358	100	Intron (ENST00000428417.5/55092, intron 1 of 2)	1	15168474	15171317	2844	2	727684	ENST00000625027.2	-6684	ENSG00000204464	TMEM51-AS2	TMEM51 antisense RNA 2
chr1	15178841	15179755	915	*	DMSOK18_peak_1199	205	.	3.91724	23.8352	20.5126	355	Intron (ENST00000428417.5/55092, intron 1 of 2)	1	15168474	15171317	2844	2	727684	ENST00000625027.2	-7524	ENSG00000204464	TMEM51-AS2	TMEM51 antisense RNA 2
chr1	15186749	15187199	451	*	DMSOK18_peak_1200	43	.	2.83884	6.64506	4.38433	369	Intron (ENST00000428417.5/55092, intron 1 of 2)	1	15168474	15171317	2844	2	727684	ENST00000625027.2	-15432	ENSG00000204464	TMEM51-AS2	TMEM51 antisense RNA 2
chr1	15188398	15188795	398	*	DMSOK18_peak_1201	17	.	2.10884	3.48399	1.75587	136	Intron (ENST00000428417.5/55092, intron 1 of 2)	1	15168474	15171317	2844	2	727684	ENST00000625027.2	-17081	ENSG00000204464	TMEM51-AS2	TMEM51 antisense RNA 2
chr1	15189735	15190171	437	*	DMSOK18_peak_1202	50	.	2.93705	7.34057	5.01515	288	Intron (ENST00000428417.5/55092, intron 1 of 2)	1	15168474	15171317	2844	2	727684	ENST00000625027.2	-18418	ENSG00000204464	TMEM51-AS2	TMEM51 antisense RNA 2
chr1	15200066	15201103	1038	*	DMSOK18_peak_1203	462	.	6.35485	50.5315	46.2791	734	Intron (ENST00000428417.5/55092, intron 1 of 2)	1	15168474	15171317	2844	2	727684	ENST00000625027.2	-28749	ENSG00000204464	TMEM51-AS2	TMEM51 antisense RNA 2
chr1	15206367	15206655	289	*	DMSOK18_peak_1204	29	.	2.45336	4.9138	2.91155	139	Intron (ENST00000428417.5/55092, intron 1 of 2)	1	15236521	15398328	161808	1	114827	ENST00000683790.1	-29866	ENSG00000142621	FHAD1	forkhead associated phosphopeptide binding domain 1
chr1	15226172	15226562	391	*	DMSOK18_peak_1205	22	.	2.7014	4.07794	2.21988	310	Exon (ENST00000612442.1/ENST00000612442.1, exon 1 of 2)	1	15236521	15398328	161808	1	114827	ENST00000683790.1	-9959	ENSG00000142621	FHAD1	forkhead associated phosphopeptide binding domain 1
chr1	15247038	15247742	705	*	DMSOK18_peak_1206	172	.	6.08849	20.4339	17.2714	161	Promoter (<=1kb)	1	15247272	15398126	150855	1	114827	ENST00000358897.8	0	ENSG00000142621	FHAD1	forkhead associated phosphopeptide binding domain 1
chr1	15259814	15261606	1793	*	DMSOK18_peak_1207	94	.	3.90907	12.1126	9.40429	993	Intron (ENST00000683790.1/114827, intron 2 of 33)	1	15251785	15397529	145745	1	114827	ENST00000375998.8	8029	ENSG00000142621	FHAD1	forkhead associated phosphopeptide binding domain 1
chr1	15288666	15289371	706	*	DMSOK18_peak_1208	53	.	3.58006	7.76823	5.39403	564	Promoter (1-2kb)	1	15287045	15289641	2597	1	114827	ENST00000462113.1	1621	ENSG00000142621	FHAD1	forkhead associated phosphopeptide binding domain 1
chr1	15301846	15302091	246	*	DMSOK18_peak_1209	35	.	3.6179	5.6863	3.56462	157	Intron (ENST00000683790.1/114827, intron 6 of 33)	1	15305761	15330059	24299	1	114827	ENST00000375996.6	-3670	ENSG00000142621	FHAD1	forkhead associated phosphopeptide binding domain 1
chr1	15314378	15314792	415	*	DMSOK18_peak_1210	76	.	4.34139	10.2334	7.65179	264	Promoter (2-3kb)	1	15312105	15315239	3135	1	114827	ENST00000483694.1	2273	ENSG00000142621	FHAD1	forkhead associated phosphopeptide binding domain 1
chr1	15316448	15317003	556	*	DMSOK18_peak_1211	58	.	4.12337	8.26119	5.83677	125	Exon (ENST00000683790.1/114827, exon 9 of 34)	1	15312105	15315239	3135	1	114827	ENST00000483694.1	4343	ENSG00000142621	FHAD1	forkhead associated phosphopeptide binding domain 1
chr1	15323072	15324127	1056	*	DMSOK18_peak_1212	115	.	5.49847	14.4417	11.5941	613	Promoter (<=1kb)	1	15324469	15330008	5540	1	114827	ENST00000459961.1	-342	ENSG00000142621	FHAD1	forkhead associated phosphopeptide binding domain 1
chr1	15337564	15338224	661	*	DMSOK18_peak_1213	174	.	5.50111	20.5967	17.4261	325	Intron (ENST00000683790.1/114827, intron 14 of 33)	1	15341761	15384558	42798	1	114827	ENST00000444385.5	-3537	ENSG00000142621	FHAD1	forkhead associated phosphopeptide binding domain 1
chr1	15345440	15345709	270	*	DMSOK18_peak_1214	15	.	2.0356	3.26298	1.56742	34	Promoter (<=1kb)	1	15345460	15360623	15164	1	114827	ENST00000532408.1	0	ENSG00000142621	FHAD1	forkhead associated phosphopeptide binding domain 1
chr1	15350650	15351780	1131	*	DMSOK18_peak_1215	53	.	2.23149	7.69325	5.32542	660	Intron (ENST00000683790.1/114827, intron 19 of 33)	1	15345460	15360623	15164	1	114827	ENST00000532408.1	5190	ENSG00000142621	FHAD1	forkhead associated phosphopeptide binding domain 1
chr1	15352304	15352729	426	*	DMSOK18_peak_1216	195	.	3.26107	22.8365	19.5593	181	Intron (ENST00000683790.1/114827, intron 19 of 33)	1	15357791	15364317	6527	1	114827	ENST00000483120.1	-5062	ENSG00000142621	FHAD1	forkhead associated phosphopeptide binding domain 1
chr1	15356111	15357490	1380	*	DMSOK18_peak_1217	137	.	3.02596	16.7241	13.7499	933	Promoter (<=1kb)	1	15357791	15364317	6527	1	114827	ENST00000483120.1	-301	ENSG00000142621	FHAD1	forkhead associated phosphopeptide binding domain 1
chr1	15364873	15365255	383	*	DMSOK18_peak_1218	20	.	2.18945	3.83522	2.01018	124	Promoter (2-3kb)	1	15362697	15398127	35431	1	114827	ENST00000481324.5	2176	ENSG00000142621	FHAD1	forkhead associated phosphopeptide binding domain 1
chr1	15371736	15372418	683	*	DMSOK18_peak_1219	34	.	2.81006	5.51068	3.40892	67	Intron (ENST00000683790.1/114827, intron 26 of 33)	1	15375700	15400283	24584	1	114827	ENST00000477846.5	-3282	ENSG00000142621	FHAD1	forkhead associated phosphopeptide binding domain 1
chr1	15409488	15410470	983	*	DMSOK18_peak_1220	130	.	4.19052	16.0163	13.0807	330	Promoter (<=1kb)	1	15409888	15430339	20452	1	79180	ENST00000375980.9	0	ENSG00000142634	EFHD2	EF-hand domain family member D2
chr1	15416088	15416610	523	*	DMSOK18_peak_1221	61	.	3.46913	8.64939	6.19504	434	Intron (ENST00000375980.9/79180, intron 1 of 3)	1	15410265	15429081	18817	1	79180	ENST00000445566.1	5823	ENSG00000142634	EFHD2	EF-hand domain family member D2
chr1	15421462	15421794	333	*	DMSOK18_peak_1222	42	.	3.18993	6.53165	4.29974	187	Intron (ENST00000375980.9/79180, intron 1 of 3)	1	15410265	15429081	18817	1	79180	ENST00000445566.1	11197	ENSG00000142634	EFHD2	EF-hand domain family member D2
chr1	15426670	15427432	763	*	DMSOK18_peak_1223	47	.	3.02733	7.07013	4.77041	357	Exon (ENST00000375980.9/79180, exon 3 of 4)	1	15438442	15449242	10801	1	11330	ENST00000375943.6	-11010	ENSG00000162438	CTRC	chymotrypsin C
chr1	15431142	15431563	422	*	DMSOK18_peak_1224	58	.	3.26933	8.25032	5.82681	194	Distal Intergenic	1	15438442	15449242	10801	1	11330	ENST00000375943.6	-6879	ENSG00000162438	CTRC	chymotrypsin C
chr1	15442364	15442684	321	*	DMSOK18_peak_1225	17	.	2.27451	3.50387	1.77276	94	Promoter (2-3kb)	1	15440350	15446654	6305	1	11330	ENST00000483406.1	2014	ENSG00000162438	CTRC	chymotrypsin C
chr1	15447242	15447624	383	*	DMSOK18_peak_1226	32	.	2.72574	5.27665	3.20123	299	3' UTR	1	15440350	15446654	6305	1	11330	ENST00000483406.1	6892	ENSG00000162438	CTRC	chymotrypsin C
chr1	15455316	15455610	295	*	DMSOK18_peak_1227	18	.	2.58327	3.67722	1.87345	257	Promoter (1-2kb)	1	15456728	15463011	6284	1	63036	ENST00000459653.1	-1118	ENSG00000142615	CELA2A	chymotrypsin like elastase 2A
chr1	15487141	15487781	641	*	DMSOK18_peak_1228	71	.	4.66742	9.72995	7.18884	543	Promoter (1-2kb)	1	15485861	15491395	5535	1	51032	ENST00000488764.1	1280	ENSG00000215704	CELA2B	chymotrypsin like elastase 2B
chr1	15492469	15492942	474	*	DMSOK18_peak_1229	44	.	4.05391	6.73912	4.46971	357	3' UTR	1	15485861	15491395	5535	1	51032	ENST00000488764.1	6608	ENSG00000215704	CELA2B	chymotrypsin like elastase 2B
chr1	15524143	15525418	1276	*	DMSOK18_peak_1230	341	.	5.77173	38.0458	34.1606	508	Promoter (<=1kb)	1	15490832	15524445	33614	2	842	ENST00000546424.5	0	ENSG00000132906	CASP9	caspase 9
chr1	15526560	15527016	457	*	DMSOK18_peak_1231	96	.	3.27736	12.3996	9.67421	211	Promoter (<=1kb)	1	15526813	15566595	39783	1	23341	ENST00000375838.5	0	ENSG00000116138	DNAJC16	DnaJ heat shock protein family (Hsp40) member C16
chr1	15587762	15588111	350	*	DMSOK18_peak_1232	41	.	3.96532	6.3151	4.10515	93	Promoter (2-3kb)	1	15571699	15585051	13353	2	79814	ENST00000375826.4	-2711	ENSG00000116771	AGMAT	agmatinase
chr1	15604550	15604856	307	*	DMSOK18_peak_1233	18	.	2.92953	3.67647	1.87289	54	Exon (ENST00000454346.1/ENST00000454346.1, exon 1 of 1)	1	15617458	15669044	51587	1	84301	ENST00000480945.6	-12602	ENSG00000197312	DDI2	DNA damage inducible 1 homolog 2
chr1	15616984	15618135	1152	*	DMSOK18_peak_1234	165	.	6.4552	19.7206	16.5936	393	Promoter (<=1kb)	1	15617458	15669044	51587	1	84301	ENST00000480945.6	0	ENSG00000197312	DDI2	DNA damage inducible 1 homolog 2
chr1	15655469	15655726	258	*	DMSOK18_peak_1235	65	.	4.98021	9.03221	6.54094	92	Intron (ENST00000480945.6/84301, intron 8 of 9)	1	15651836	15656985	5150	1	84301	ENST00000548451.1	3633	ENSG00000197312	DDI2	DNA damage inducible 1 homolog 2
chr1	15683362	15684331	970	*	DMSOK18_peak_1236	75	.	3.95574	10.0768	7.50582	840	Promoter (<=1kb)	1	15684320	15734769	50450	1	23207	ENST00000375799.8	0	ENSG00000116786	PLEKHM2	pleckstrin homology and RUN domain containing M2
chr1	15684760	15685224	465	*	DMSOK18_peak_1237	90	.	4.22073	11.7006	9.02079	256	Promoter (<=1kb)	1	15684556	15734769	50214	1	23207	ENST00000642363.1	204	ENSG00000116786	PLEKHM2	pleckstrin homology and RUN domain containing M2
chr1	15706847	15707380	534	*	DMSOK18_peak_1238	49	.	4.02769	7.22991	4.91541	326	Intron (ENST00000375799.8/23207, intron 1 of 19)	1	15684556	15734769	50214	1	23207	ENST00000642363.1	22291	ENSG00000116786	PLEKHM2	pleckstrin homology and RUN domain containing M2
chr1	15717057	15717361	305	*	DMSOK18_peak_1239	31	.	3.36519	5.21586	3.14727	133	Intron (ENST00000375799.8/23207, intron 3 of 19)	1	15729845	15734115	4271	1	23207	ENST00000477849.1	-12484	ENSG00000116786	PLEKHM2	pleckstrin homology and RUN domain containing M2
chr1	15724764	15725016	253	*	DMSOK18_peak_1240	25	.	3.07119	4.462	2.51511	129	Intron (ENST00000375799.8/23207, intron 7 of 19)	1	15729845	15734115	4271	1	23207	ENST00000477849.1	-4829	ENSG00000116786	PLEKHM2	pleckstrin homology and RUN domain containing M2
chr1	15741331	15741809	479	*	DMSOK18_peak_1241	69	.	3.44304	9.49728	6.97303	245	Promoter (<=1kb)	1	15742499	15747982	5484	1	388595	ENST00000375782.2	-690	ENSG00000162460	TMEM82	transmembrane protein 82
chr1	15742982	15743287	306	*	DMSOK18_peak_1242	20	.	2.24429	3.88886	2.05629	20	Promoter (<=1kb)	1	15742547	15744580	2034	1	388595	ENST00000465575.1	435	ENSG00000162460	TMEM82	transmembrane protein 82
chr1	15748277	15748687	411	*	DMSOK18_peak_1243	29	.	2.66994	4.96112	2.95266	364	Promoter (1-2kb)	1	15740051	15749896	9846	2	110806303	ENST00000418525.1	1209	ENSG00000224459	SLC25A34-AS1	SLC25A34 and TMEM82 antisense RNA 1
chr1	15757012	15757363	352	*	DMSOK18_peak_1244	25	.	2.46003	4.52129	2.56731	47	Promoter (<=1kb)	1	15756659	15786594	29936	1	54751	ENST00000375771.5	353	ENSG00000162458	FBLIM1	filamin binding LIM protein 1
chr1	15770478	15770897	420	*	DMSOK18_peak_1245	36	.	3.00797	5.85777	3.69403	183	Exon (ENST00000375771.5/54751, exon 7 of 10)	1	15764953	15785329	20377	1	54751	ENST00000332305.5	5525	ENSG00000162458	FBLIM1	filamin binding LIM protein 1
chr1	15772068	15772420	353	*	DMSOK18_peak_1246	29	.	2.81929	5.01553	2.9992	167	Intron (ENST00000375771.5/54751, intron 7 of 9)	1	15777015	15784685	7671	1	54751	ENST00000514156.1	-4595	ENSG00000162458	FBLIM1	filamin binding LIM protein 1
chr1	15784630	15784946	317	*	DMSOK18_peak_1247	42	.	2.67974	6.42943	4.20814	165	3' UTR	1	15777073	15784838	7766	1	54751	ENST00000509138.1	7557	ENSG00000162458	FBLIM1	filamin binding LIM protein 1
chr1	15786358	15786854	497	*	DMSOK18_peak_1248	54	.	2.92871	7.86528	5.48328	305	3' UTR	1	15777073	15784838	7766	1	54751	ENST00000509138.1	9285	ENSG00000162458	FBLIM1	filamin binding LIM protein 1
chr1	15795040	15795850	811	*	DMSOK18_peak_1249	315	.	3.73745	35.3666	31.5751	403	Distal Intergenic	1	15807169	15809348	2180	2	440567	ENST00000483273.2	13498	ENSG00000233954	UQCRHL	ubiquinol-cytochrome c reductase hinge protein like
chr1	15796725	15797113	389	*	DMSOK18_peak_1250	38	.	1.83669	6.08409	3.89705	89	Distal Intergenic	1	15807169	15809348	2180	2	440567	ENST00000483273.2	12235	ENSG00000233954	UQCRHL	ubiquinol-cytochrome c reductase hinge protein like
chr1	15798955	15801275	2321	*	DMSOK18_peak_1251	289	.	3.52544	32.6546	28.9646	1258	Distal Intergenic	1	15807169	15809348	2180	2	440567	ENST00000483273.2	8073	ENSG00000233954	UQCRHL	ubiquinol-cytochrome c reductase hinge protein like
chr1	15815494	15815976	483	*	DMSOK18_peak_1252	33	.	3.25803	5.43108	3.33811	163	Distal Intergenic	1	15807169	15809348	2180	2	440567	ENST00000483273.2	-6146	ENSG00000233954	UQCRHL	ubiquinol-cytochrome c reductase hinge protein like
chr1	15829329	15829670	342	*	DMSOK18_peak_1253	25	.	2.75518	4.52317	2.56862	314	Distal Intergenic	1	15836095	15928557	92463	1	23013	ENST00000673875.1	-6425	ENSG00000065526	SPEN	spen family transcriptional repressor
chr1	15834377	15836346	1970	*	DMSOK18_peak_1254	130	.	4.03861	15.9446	13.0126	761	Promoter (<=1kb)	1	15836095	15928557	92463	1	23013	ENST00000673875.1	0	ENSG00000065526	SPEN	spen family transcriptional repressor
chr1	15847269	15847851	583	*	DMSOK18_peak_1255	111	.	4.27811	13.9713	11.1501	75	Promoter (<=1kb)	1	15847707	15940456	92750	1	23013	ENST00000375759.8	0	ENSG00000065526	SPEN	spen family transcriptional repressor
chr1	15848223	15848528	306	*	DMSOK18_peak_1256	29	.	2.57534	5.0021	2.98845	186	Promoter (<=1kb)	1	15834474	15848147	13674	2	729614	ENST00000317122.2	-76	ENSG00000179743	FLJ37453	uncharacterized LOC729614
chr1	15849312	15850196	885	*	DMSOK18_peak_1257	136	.	4.65858	16.5744	13.609	354	Promoter (1-2kb)	1	15834474	15848147	13674	2	729614	ENST00000317122.2	-1165	ENSG00000179743	FLJ37453	uncharacterized LOC729614
chr1	15886205	15886844	640	*	DMSOK18_peak_1258	101	.	5.87023	12.9266	10.1673	346	Intron (ENST00000673875.1/23013, intron 4 of 11)	1	15876576	15920906	44331	1	23013	ENST00000442985.1	9629	ENSG00000065526	SPEN	spen family transcriptional repressor
chr1	15892816	15893710	895	*	DMSOK18_peak_1259	50	.	4.2683	7.41289	5.06852	52	Intron (ENST00000673875.1/23013, intron 4 of 11)	1	15876576	15920906	44331	1	23013	ENST00000442985.1	16240	ENSG00000065526	SPEN	spen family transcriptional repressor
chr1	15949535	15949789	255	*	DMSOK18_peak_1260	27	.	2.65307	4.75794	2.77439	186	Promoter (2-3kb)	1	15945721	15947292	1572	2	7709	ENST00000464719.1	-2243	ENSG00000116809	ZBTB17	zinc finger and BTB domain containing 17
chr1	15975399	15976374	976	*	DMSOK18_peak_1261	282	.	8.81752	31.8908	28.2304	488	Promoter (<=1kb)	1	15941869	15976101	34233	2	7709	ENST00000375743.9	0	ENSG00000116809	ZBTB17	zinc finger and BTB domain containing 17
chr1	15985496	15985984	489	*	DMSOK18_peak_1262	42	.	2.95555	6.46899	4.24357	95	Distal Intergenic	1	15941871	15976132	34262	2	7709	ENST00000375733.6	-9364	ENSG00000116809	ZBTB17	zinc finger and BTB domain containing 17
chr1	15990576	15992226	1651	*	DMSOK18_peak_1263	50	.	2.61403	7.41746	5.07242	1011	Exon (ENST00000505954.1/ENST00000505954.1, exon 2 of 8)	1	16004236	16008807	4572	1	149563	ENST00000329454.2	-12010	ENSG00000183888	SRARP	steroid receptor associated and regulated protein
chr1	15992506	15992916	411	*	DMSOK18_peak_1264	36	.	2.35278	5.85407	3.69086	126	Intron (ENST00000505954.1/ENST00000505954.1, intron 5 of 7)	1	16004236	16008807	4572	1	149563	ENST00000329454.2	-11320	ENSG00000183888	SRARP	steroid receptor associated and regulated protein
chr1	15997471	15997839	369	*	DMSOK18_peak_1265	54	.	3.07559	7.81691	5.43873	95	Distal Intergenic	1	16004236	16008807	4572	1	149563	ENST00000329454.2	-6397	ENSG00000183888	SRARP	steroid receptor associated and regulated protein
chr1	16005103	16005383	281	*	DMSOK18_peak_1266	29	.	2.76406	5.04676	2.9992	185	Promoter (<=1kb)	1	16004236	16008807	4572	1	149563	ENST00000329454.2	867	ENSG00000183888	SRARP	steroid receptor associated and regulated protein
chr1	16007152	16007476	325	*	DMSOK18_peak_1267	24	.	2.56995	4.3899	2.45217	77	Promoter (2-3kb)	1	16004236	16008807	4572	1	149563	ENST00000329454.2	2916	ENSG00000183888	SRARP	steroid receptor associated and regulated protein
chr1	16012858	16014013	1156	*	DMSOK18_peak_1268	99	.	3.21629	12.7299	9.9817	435	Distal Intergenic	1	16015374	16017825	2452	2	27129	ENST00000463576.5	3812	ENSG00000173641	HSPB7	heat shock protein family B (small) member 7
chr1	16019209	16019480	272	*	DMSOK18_peak_1269	24	.	1.9146	4.40182	2.46243	155	Promoter (<=1kb)	1	16014028	16019594	5567	2	27129	ENST00000375718.4	114	ENSG00000173641	HSPB7	heat shock protein family B (small) member 7
chr1	16021359	16021684	326	*	DMSOK18_peak_1270	21	.	1.87411	3.97225	2.12849	20	Promoter (<=1kb)	1	16021871	16034050	12180	1	1187	ENST00000375692.5	-187	ENSG00000186510	CLCNKA	chloride voltage-gated channel Ka
chr1	16023428	16023820	393	*	DMSOK18_peak_1271	34	.	2.12468	5.57145	3.46256	155	Promoter (1-2kb)	1	16022036	16034050	12015	1	1187	ENST00000331433.5	1392	ENSG00000186510	CLCNKA	chloride voltage-gated channel Ka
chr1	16032920	16033238	319	*	DMSOK18_peak_1272	160	.	3.69243	19.195	16.0934	105	Exon (ENST00000464764.5/1187, exon 23 of 24)	1	16026839	16030075	3237	1	1187	ENST00000491433.1	6081	ENSG00000186510	CLCNKA	chloride voltage-gated channel Ka
chr1	16043857	16044196	340	*	DMSOK18_peak_1273	20	.	1.95289	3.93342	2.09528	270	Promoter (<=1kb)	1	16043782	16057308	13527	1	1188	ENST00000375679.9	75	ENSG00000184908	CLCNKB	chloride voltage-gated channel Kb
chr1	16049038	16049325	288	*	DMSOK18_peak_1274	44	.	2.47001	6.7692	4.49688	59	Promoter (<=1kb)	1	16049000	16057252	8253	1	1188	ENST00000684624.1	38	ENSG00000184908	CLCNKB	chloride voltage-gated channel Kb
chr1	16056006	16056524	519	*	DMSOK18_peak_1275	162	.	4.4593	19.3086	16.2016	231	Promoter (<=1kb)	1	16056524	16057305	782	1	1188	ENST00000684650.1	0	ENSG00000184908	CLCNKB	chloride voltage-gated channel Kb
chr1	16062048	16062365	318	*	DMSOK18_peak_1276	97	.	3.85744	12.4657	9.73647	177	Exon (ENST00000375662.5/348487, exon 4 of 7)	1	16056524	16057305	782	1	1188	ENST00000684650.1	5524	ENSG00000184908	CLCNKB	chloride voltage-gated channel Kb
chr1	16065089	16065456	368	*	DMSOK18_peak_1277	47	.	2.91872	7.09318	4.7913	232	Intron (ENST00000375662.5/348487, intron 1 of 6)	1	16058279	16073632	15354	2	348487	ENST00000494078.1	8176	ENSG00000185519	FAM131C	family with sequence similarity 131 member C
chr1	16073294	16073784	491	*	DMSOK18_peak_1278	47	.	2.4509	7.09063	4.78908	296	Promoter (<=1kb)	1	16057769	16073651	15883	2	348487	ENST00000375662.5	0	ENSG00000185519	FAM131C	family with sequence similarity 131 member C
chr1	16075990	16077230	1241	*	DMSOK18_peak_1279	93	.	3.0217	12.0746	9.36861	999	Promoter (2-3kb)	1	16057769	16073651	15883	2	348487	ENST00000375662.5	-2339	ENSG00000185519	FAM131C	family with sequence similarity 131 member C
chr1	16078790	16079314	525	*	DMSOK18_peak_1280	58	.	2.68829	8.22812	5.80643	371	Distal Intergenic	1	16057769	16073651	15883	2	348487	ENST00000375662.5	-5139	ENSG00000185519	FAM131C	family with sequence similarity 131 member C
chr1	16090542	16090803	262	*	DMSOK18_peak_1281	38	.	2.55801	5.98637	3.80971	54	Distal Intergenic	1	16057769	16073651	15883	2	348487	ENST00000375662.5	-16891	ENSG00000185519	FAM131C	family with sequence similarity 131 member C
chr1	16109936	16110304	369	*	DMSOK18_peak_1282	41	.	2.85702	6.35017	4.13663	121	Distal Intergenic	1	16133013	16133562	550	2	1969	ENST00000462805.1	23258	ENSG00000142627	EPHA2	EPH receptor A2
chr1	16111133	16111636	504	*	DMSOK18_peak_1283	41	.	2.70145	6.3453	4.13205	322	Distal Intergenic	1	16133013	16133562	550	2	1969	ENST00000462805.1	21926	ENSG00000142627	EPHA2	EPH receptor A2
chr1	16112013	16112805	793	*	DMSOK18_peak_1284	46	.	2.77507	6.94062	4.65298	233	Distal Intergenic	1	16133013	16133562	550	2	1969	ENST00000462805.1	20757	ENSG00000142627	EPHA2	EPH receptor A2
chr1	16139456	16140254	799	*	DMSOK18_peak_1285	63	.	2.77589	8.80728	6.341	206	Intron (ENST00000358432.8/1969, intron 3 of 16)	1	16133013	16133562	550	2	1969	ENST00000462805.1	-5894	ENSG00000142627	EPHA2	EPH receptor A2
chr1	16143566	16144497	932	*	DMSOK18_peak_1286	95	.	2.79109	12.2842	9.5655	273	Promoter (1-2kb)	1	16134560	16146450	11891	2	1969	ENST00000480202.1	1953	ENSG00000142627	EPHA2	EPH receptor A2
chr1	16145087	16146019	933	*	DMSOK18_peak_1287	74	.	2.69662	10.0385	7.4701	334	Promoter (<=1kb)	1	16134560	16146450	11891	2	1969	ENST00000480202.1	431	ENSG00000142627	EPHA2	EPH receptor A2
chr1	16150814	16151333	520	*	DMSOK18_peak_1288	30	.	2.14503	5.15822	3.0962	510	Exon (ENST00000358432.8/1969, exon 2 of 17)	1	16155211	16157329	2119	1	101927479	ENST00000424774.1	-3878	NA	EPHA2-AS1	EPHA2 antisense RNA 1
chr1	16154857	16155135	279	*	DMSOK18_peak_1289	20	.	1.86945	3.87605	2.04537	166	Promoter (<=1kb)	1	16155211	16157329	2119	1	101927479	ENST00000424774.1	-76	NA	EPHA2-AS1	EPHA2 antisense RNA 1
chr1	16155802	16156761	960	*	DMSOK18_peak_1290	128	.	3.29395	15.7527	12.8307	403	Promoter (<=1kb)	1	16124337	16156069	31733	2	1969	ENST00000358432.8	0	ENSG00000142627	EPHA2	EPH receptor A2
chr1	16162511	16162784	274	*	DMSOK18_peak_1291	62	.	2.66303	8.74004	6.27888	82	Distal Intergenic	1	16159266	16161883	2618	1	101927479	ENST00000426353.1	3245	NA	EPHA2-AS1	EPHA2 antisense RNA 1
chr1	16164336	16164646	311	*	DMSOK18_peak_1292	46	.	2.36032	6.89977	4.6158	82	Distal Intergenic	1	16159266	16161883	2618	1	101927479	ENST00000426353.1	5070	NA	EPHA2-AS1	EPHA2 antisense RNA 1
chr1	16167502	16168018	517	*	DMSOK18_peak_1293	39	.	2.12152	6.15965	3.96542	288	Distal Intergenic	1	16159266	16161883	2618	1	101927479	ENST00000426353.1	8236	NA	EPHA2-AS1	EPHA2 antisense RNA 1
chr1	16172130	16172388	259	*	DMSOK18_peak_1294	39	.	1.84609	6.0928	3.90547	35	Distal Intergenic	1	16159266	16161883	2618	1	101927479	ENST00000426353.1	12864	NA	EPHA2-AS1	EPHA2 antisense RNA 1
chr1	16173027	16174216	1190	*	DMSOK18_peak_1295	321	.	3.67843	35.9407	32.1293	378	Distal Intergenic	1	16159266	16161883	2618	1	101927479	ENST00000426353.1	13761	NA	EPHA2-AS1	EPHA2 antisense RNA 1
chr1	16175614	16176101	488	*	DMSOK18_peak_1296	189	.	2.98155	22.1936	18.9456	260	Distal Intergenic	1	16159266	16161883	2618	1	101927479	ENST00000426353.1	16348	NA	EPHA2-AS1	EPHA2 antisense RNA 1
chr1	16181525	16182473	949	*	DMSOK18_peak_1297	413	.	5.31589	45.4182	41.3039	502	Distal Intergenic	1	16159266	16161883	2618	1	101927479	ENST00000426353.1	22259	NA	EPHA2-AS1	EPHA2 antisense RNA 1
chr1	16184541	16184922	382	*	DMSOK18_peak_1298	57	.	2.44288	8.13151	5.72729	172	Distal Intergenic	1	16204900	16206526	1627	2	128272	ENST00000478210.1	21604	ENSG00000142632	ARHGEF19	Rho guanine nucleotide exchange factor 19
chr1	16206313	16207112	800	*	DMSOK18_peak_1299	127	.	3.86077	15.6882	12.7695	559	Promoter (<=1kb)	1	16197854	16207011	9158	2	128272	ENST00000478117.5	0	ENSG00000142632	ARHGEF19	Rho guanine nucleotide exchange factor 19
chr1	16207621	16208588	968	*	DMSOK18_peak_1300	74	.	3.04117	10.0415	7.47295	851	Promoter (<=1kb)	1	16197854	16207011	9158	2	128272	ENST00000478117.5	-610	ENSG00000142632	ARHGEF19	Rho guanine nucleotide exchange factor 19
chr1	16216119	16216369	251	*	DMSOK18_peak_1301	57	.	3.01622	8.19279	5.77362	94	Promoter (<=1kb)	1	16215909	16217160	1252	2	101927546	ENST00000442385.5	791	NA	ANO7L1	anoctamin 7 like 1 (pseudogene)
chr1	16217176	16217840	665	*	DMSOK18_peak_1302	379	.	7.55763	41.925	37.9143	272	Promoter (<=1kb)	1	16216457	16217328	872	2	101927546	ENST00000475369.1	0	NA	ANO7L1	anoctamin 7 like 1 (pseudogene)
chr1	16236273	16237473	1201	*	DMSOK18_peak_1303	377	.	8.59779	41.7195	37.7149	73	Promoter (<=1kb)	1	16231692	16237183	5492	2	79363	ENST00000375599.8	0	ENSG00000132881	CPLANE2	ciliogenesis and planar polarity effector 2
chr1	16259900	16260241	342	*	DMSOK18_peak_1304	18	.	2.92953	3.67647	1.87289	196	Intron (ENST00000375592.8/54455, intron 4 of 9)	1	16251082	16253593	2512	2	54455	ENST00000444116.1	-6307	ENSG00000037637	FBXO42	F-box protein 42
chr1	16324531	16324896	366	*	DMSOK18_peak_1305	57	.	4.68725	8.18054	5.76258	248	Intron (ENST00000375592.8/54455, intron 1 of 9)	1	16292314	16315367	23054	2	54455	ENST00000478089.1	-9164	ENSG00000037637	FBXO42	F-box protein 42
chr1	16331474	16331725	252	*	DMSOK18_peak_1306	29	.	3.51544	5.04904	2.9992	244	Intron (ENST00000375592.8/54455, intron 1 of 9)	1	16292314	16315367	23054	2	54455	ENST00000478089.1	-16107	ENSG00000037637	FBXO42	F-box protein 42
chr1	16348952	16349294	343	*	DMSOK18_peak_1307	125	.	4.94223	15.4824	12.5766	137	Intron (ENST00000375592.8/54455, intron 1 of 9)	1	16246840	16352480	105641	2	54455	ENST00000375592.8	3186	ENSG00000037637	FBXO42	F-box protein 42
chr1	16352202	16353007	806	*	DMSOK18_peak_1308	197	.	6.12173	23.0674	19.7792	61	Promoter (<=1kb)	1	16352575	16393355	40781	1	26099	ENST00000475078.1	0	ENSG00000055070	SZRD1	SUZ RNA binding domain containing 1
chr1	16367055	16368007	953	*	DMSOK18_peak_1309	199	.	6.59374	23.2131	19.9185	505	Promoter (<=1kb)	1	16367088	16395406	28319	1	26099	ENST00000471507.5	0	ENSG00000055070	SZRD1	SUZ RNA binding domain containing 1
chr1	16376881	16377191	311	*	DMSOK18_peak_1310	29	.	3.51544	5.04904	2.9992	158	Intron (ENST00000475078.1/26099, intron 2 of 2)	1	16367711	16395273	27563	1	26099	ENST00000472461.1	9170	ENSG00000055070	SZRD1	SUZ RNA binding domain containing 1
chr1	16386301	16386767	467	*	DMSOK18_peak_1311	35	.	3.6179	5.6863	3.56462	106	Intron (ENST00000475078.1/26099, intron 2 of 2)	1	16387117	16403974	16858	2	374955	ENST00000491418.5	17207	ENSG00000187144	SPATA21	spermatogenesis associated 21
chr1	16437791	16438254	464	*	DMSOK18_peak_1312	66	.	4.71809	9.18972	6.68715	226	Promoter (<=1kb)	1	16398643	16437424	38782	2	374955	ENST00000335496.5	-367	ENSG00000187144	SPATA21	spermatogenesis associated 21
chr1	16440246	16440947	702	*	DMSOK18_peak_1313	128	.	6.63591	15.731	12.8101	157	Promoter (<=1kb)	1	16440721	16459008	18288	1	55707	ENST00000504551.6	0	ENSG00000157191	NECAP2	NECAP endocytosis associated 2
chr1	16485091	16485369	279	*	DMSOK18_peak_1314	17	.	2.70711	3.45889	1.73456	2	Promoter (1-2kb)	1	16476930	16483341	6412	2	114819	ENST00000591316.1	-1750	ENSG00000080947	CROCCP3	CROCC pseudogene 3
chr1	16498781	16499813	1033	*	DMSOK18_peak_1315	38	.	3.34376	6.04567	3.86268	697	Promoter (<=1kb)	1	16490634	16499257	8624	2	114819	ENST00000590118.5	0	ENSG00000080947	CROCCP3	CROCC pseudogene 3
chr1	16505580	16506032	453	*	DMSOK18_peak_1316	41	.	3.96532	6.3151	4.10515	86	Distal Intergenic	1	16490646	16499257	8612	2	114819	ENST00000589964.1	-6323	ENSG00000080947	CROCCP3	CROCC pseudogene 3
chr1	16513066	16514547	1482	*	DMSOK18_peak_1317	317	.	6.23891	35.5141	31.7176	1280	Promoter (<=1kb)	1	16514122	16514285	164	2	26871	ENST00000383925.1	0	ENSG00000206652	RNU1-1	RNA, U1 small nuclear 1
chr1	16534873	16535446	574	*	DMSOK18_peak_1318	43	.	2.98547	6.55818	4.30553	148	Promoter (<=1kb)	1	16533886	16535649	1764	2	100132147	ENST00000415386.2	203	ENSG00000233421	LINC01783	long intergenic non-protein coding RNA 1783
chr1	16538664	16539141	478	*	DMSOK18_peak_1319	102	.	4.69264	13.0582	10.2911	165	Distal Intergenic	1	16533886	16535649	1764	2	100132147	ENST00000415386.2	-3015	ENSG00000233421	LINC01783	long intergenic non-protein coding RNA 1783
chr1	16545402	16546066	665	*	DMSOK18_peak_1320	131	.	6.03441	16.1206	13.1793	380	Distal Intergenic	1	16533886	16535649	1764	2	100132147	ENST00000415386.2	-9753	ENSG00000233421	LINC01783	long intergenic non-protein coding RNA 1783
chr1	16559866	16560257	392	*	DMSOK18_peak_1321	64	.	3.74363	8.95254	6.47503	187	Distal Intergenic	1	16533886	16535649	1764	2	100132147	ENST00000415386.2	-24217	ENSG00000233421	LINC01783	long intergenic non-protein coding RNA 1783
chr1	16563892	16564242	351	*	DMSOK18_peak_1322	30	.	2.57557	5.15255	3.09127	183	3' UTR	1	16533886	16535649	1764	2	100132147	ENST00000415386.2	-28243	ENSG00000233421	LINC01783	long intergenic non-protein coding RNA 1783
chr1	16566567	16567358	792	*	DMSOK18_peak_1323	68	.	3.7143	9.38071	6.86477	501	3' UTR	1	16533886	16535649	1764	2	100132147	ENST00000415386.2	-30918	ENSG00000233421	LINC01783	long intergenic non-protein coding RNA 1783
chr1	16574497	16574964	468	*	DMSOK18_peak_1324	30	.	3.43471	5.12659	3.06787	84	3' UTR	1	16564853	16604934	40082	2	55672	ENST00000392963.5	29970	ENSG00000219481	NBPF1	NBPF member 1
chr1	16582094	16582585	492	*	DMSOK18_peak_1325	81	.	4.70157	10.7794	8.16183	318	3' UTR	1	16564853	16604934	40082	2	55672	ENST00000392963.5	22349	ENSG00000219481	NBPF1	NBPF member 1
chr1	16600740	16601226	487	*	DMSOK18_peak_1326	65	.	4.34037	9.02593	6.54094	266	Exon (ENST00000599069.5/55672, exon 3 of 3)	1	16564853	16604934	40082	2	55672	ENST00000392963.5	3708	ENSG00000219481	NBPF1	NBPF member 1
chr1	16613275	16613974	700	*	DMSOK18_peak_1327	667	.	9.30725	71.4211	66.7284	408	Promoter (<=1kb)	1	16562319	16613487	51169	2	55672	ENST00000430580.6	0	ENSG00000219481	NBPF1	NBPF member 1
chr1	16620182	16621477	1296	*	DMSOK18_peak_1328	81	.	3.29831	10.7523	8.13653	1239	Exon (ENST00000639594.1/84809, exon 6 of 7)	1	16618253	16626386	8134	2	84809	ENST00000639481.1	4909	ENSG00000215908	CROCCP2	CROCC pseudogene 2
chr1	16626613	16627290	678	*	DMSOK18_peak_1329	133	.	4.05663	16.307	13.3559	522	Promoter (<=1kb)	1	16618253	16626386	8134	2	84809	ENST00000639481.1	-227	ENSG00000215908	CROCCP2	CROCC pseudogene 2
chr1	16633362	16633667	306	*	DMSOK18_peak_1330	23	.	2.47424	4.28358	2.39798	127	Promoter (2-3kb)	1	16618256	16631109	12854	2	84809	ENST00000639594.1	-2253	ENSG00000215908	CROCCP2	CROCC pseudogene 2
chr1	16638086	16638817	732	*	DMSOK18_peak_1331	74	.	3.53681	10.0537	7.48445	149	Intron (ENST00000639456.1/84809, intron 3 of 12)	1	16625375	16644672	19298	2	84809	ENST00000635081.1	5855	ENSG00000215908	CROCCP2	CROCC pseudogene 2
chr1	16643028	16643733	706	*	DMSOK18_peak_1332	78	.	2.56408	10.4369	7.84178	350	Promoter (<=1kb)	1	16625375	16644672	19298	2	84809	ENST00000635081.1	939	ENSG00000215908	CROCCP2	CROCC pseudogene 2
chr1	16644325	16645694	1370	*	DMSOK18_peak_1333	194	.	3.5953	22.739	19.4662	321	Promoter (<=1kb)	1	16645622	16650289	4668	1	11209	ENST00000457982.3	0	NA	MST1P2	macrophage stimulating 1 pseudogene 2
chr1	16647145	16647484	340	*	DMSOK18_peak_1334	33	.	2.00542	5.39441	3.3054	16	Promoter (1-2kb)	1	16645622	16650289	4668	1	11209	ENST00000457982.3	1523	NA	MST1P2	macrophage stimulating 1 pseudogene 2
chr1	16647738	16648047	310	*	DMSOK18_peak_1335	42	.	2.15649	6.46682	4.24151	127	Promoter (2-3kb)	1	16645622	16650289	4668	1	11209	ENST00000457982.3	2116	NA	MST1P2	macrophage stimulating 1 pseudogene 2
chr1	16656486	16657626	1141	*	DMSOK18_peak_1336	150	.	5.31468	18.0843	15.0389	72	Promoter (<=1kb)	1	16618969	16657232	38264	2	84809	ENST00000412962.4	0	ENSG00000215908	CROCCP2	CROCC pseudogene 2
chr1	16657872	16658407	536	*	DMSOK18_peak_1337	49	.	3.29482	7.24	4.9245	94	Promoter (<=1kb)	1	16618969	16657232	38264	2	84809	ENST00000412962.4	-640	ENSG00000215908	CROCCP2	CROCC pseudogene 2
chr1	16666245	16667558	1314	*	DMSOK18_peak_1338	628	.	8.4832	67.5008	62.8802	905	Promoter (<=1kb)	1	16666785	16666948	164	2	26869	ENST00000384782.1	0	ENSG00000207513	RNU1-3	RNA, U1 small nuclear 3
chr1	16673000	16673402	403	*	DMSOK18_peak_1339	102	.	4.44903	12.9928	10.2294	155	Distal Intergenic	1	16666785	16666948	164	2	26869	ENST00000384782.1	-6052	ENSG00000207513	RNU1-3	RNA, U1 small nuclear 3
chr1	16680853	16681244	392	*	DMSOK18_peak_1340	117	.	5.90562	14.601	11.7446	128	Exon (ENST00000624828.1/ENST00000624828.1, exon 5 of 5)	1	16687339	16692309	4971	2	284729	ENST00000414828.1	11065	NA	ESPNP	espin pseudogene
chr1	16693200	16693445	246	*	DMSOK18_peak_1341	51	.	2.7488	7.51192	5.15927	142	Promoter (<=1kb)	1	16687339	16692309	4971	2	284729	ENST00000414828.1	-891	NA	ESPNP	espin pseudogene
chr1	16700258	16701937	1680	*	DMSOK18_peak_1342	263	.	3.51558	29.9338	26.3504	310	Exon (ENST00000624517.1/ENST00000624517.1, exon 1 of 3)	1	16687339	16692309	4971	2	284729	ENST00000414828.1	-7949	NA	ESPNP	espin pseudogene
chr1	16707477	16708206	730	*	DMSOK18_peak_1343	182	.	3.40681	21.4691	18.2557	217	Promoter (2-3kb)	1	16706924	16710619	3696	2	284729	ENST00000492551.2	2413	NA	ESPNP	espin pseudogene
chr1	16709688	16709972	285	*	DMSOK18_peak_1344	165	.	3.44008	19.6638	16.5395	75	Promoter (<=1kb)	1	16706924	16710619	3696	2	284729	ENST00000492551.2	647	NA	ESPNP	espin pseudogene
chr1	16715338	16715908	571	*	DMSOK18_peak_1345	33	.	2.12618	5.47776	3.37989	335	Intron (ENST00000270691.9/284729, intron 1 of 10)	1	16692280	16720157	27878	2	284729	ENST00000270691.9	4249	NA	ESPNP	espin pseudogene
chr1	16717656	16719294	1639	*	DMSOK18_peak_1346	58	.	2.60012	8.26435	5.83971	572	Promoter (<=1kb)	1	16692280	16720157	27878	2	284729	ENST00000270691.9	863	NA	ESPNP	espin pseudogene
chr1	16727299	16728267	969	*	DMSOK18_peak_1347	364	.	7.31408	40.3923	36.43	215	Distal Intergenic	1	16692280	16720157	27878	2	284729	ENST00000270691.9	-7142	NA	ESPNP	espin pseudogene
chr1	16733976	16734325	350	*	DMSOK18_peak_1348	23	.	2.50433	4.22184	2.34441	71	Distal Intergenic	1	16740273	16941434	201162	1	9696	ENST00000466256.6	-5948	ENSG00000058453	CROCC	ciliary rootlet coiled-coil, rootletin
chr1	16739974	16741425	1452	*	DMSOK18_peak_1349	726	.	9.03745	77.4073	72.6161	400	Promoter (<=1kb)	1	16740516	16740679	164	1	6060	ENST00000384659.1	0	ENSG00000207389	RNU1-4	RNA, U1 small nuclear 4
chr1	16749791	16750977	1187	*	DMSOK18_peak_1350	760	.	10.4588	80.9232	76.0855	842	Exon (ENST00000633627.1/ENST00000633627.1, exon 2 of 2)	1	16758053	16758823	771	2	11223	ENST00000544155.1	7846	ENSG00000186715	MST1L	macrophage stimulating 1 like (pseudogene)
chr1	16757524	16757966	443	*	DMSOK18_peak_1351	192	.	4.7327	22.5238	19.2605	211	Promoter (<=1kb)	1	16758053	16758823	771	2	11223	ENST00000544155.1	857	ENSG00000186715	MST1L	macrophage stimulating 1 like (pseudogene)
chr1	16759767	16760018	252	*	DMSOK18_peak_1352	66	.	2.84185	9.11887	6.62163	146	Promoter (<=1kb)	1	16757128	16759291	2164	2	11223	ENST00000650268.1	-476	ENSG00000186715	MST1L	macrophage stimulating 1 like (pseudogene)
chr1	16761021	16761547	527	*	DMSOK18_peak_1353	30	.	2.22923	5.09298	3.03825	105	Promoter (1-2kb)	1	16757128	16759291	2164	2	11223	ENST00000650268.1	-1730	ENSG00000186715	MST1L	macrophage stimulating 1 like (pseudogene)
chr1	16764171	16764538	368	*	DMSOK18_peak_1354	61	.	2.98637	8.65158	6.19716	194	Promoter (<=1kb)	1	16755307	16764480	9174	2	11223	ENST00000624762.3	0	ENSG00000186715	MST1L	macrophage stimulating 1 like (pseudogene)
chr1	16772392	16772720	329	*	DMSOK18_peak_1355	34	.	2.83638	5.58318	3.47356	27	Promoter (2-3kb)	1	16760837	16770237	9401	2	11223	ENST00000545160.1	-2155	ENSG00000186715	MST1L	macrophage stimulating 1 like (pseudogene)
chr1	16775178	16776056	879	*	DMSOK18_peak_1356	86	.	3.98264	11.26	8.60729	758	Intron (ENST00000466256.6/9696, intron 1 of 8)	1	16760837	16770237	9401	2	11223	ENST00000545160.1	-4941	ENSG00000186715	MST1L	macrophage stimulating 1 like (pseudogene)
chr1	16857075	16857438	364	*	DMSOK18_peak_1357	31	.	2.97564	5.20975	3.1419	229	Promoter (1-2kb)	1	16858949	16859021	73	2	100500876	ENST00000583661.1	1583	ENSG00000263811	MIR3675	microRNA 3675
chr1	16862091	16862481	391	*	DMSOK18_peak_1358	52	.	3.70125	7.57272	5.21484	91	Intron (ENST00000466256.6/9696, intron 1 of 8)	1	16858949	16859021	73	2	100500876	ENST00000583661.1	-3070	ENSG00000263811	MIR3675	microRNA 3675
chr1	16868686	16869189	504	*	DMSOK18_peak_1359	115	.	4.40418	14.4055	11.5601	197	Promoter (1-2kb)	1	16870945	16874079	3135	1	112267871	ENST00000438002.1	-1756	ENSG00000228549	LOC112267871	uncharacterized LOC112267871
chr1	16872778	16873674	897	*	DMSOK18_peak_1360	48	.	2.83342	7.15312	4.84571	566	Promoter (<=1kb)	1	16873039	16874092	1054	1	112267871	ENST00000457856.1	0	ENSG00000228549	LOC112267871	uncharacterized LOC112267871
chr1	16881397	16881715	319	*	DMSOK18_peak_1361	17	.	2.73977	3.51619	1.78296	59	Intron (ENST00000466256.6/9696, intron 1 of 8)	1	16888538	16889373	836	2	105376805	ENST00000422124.1	7658	ENSG00000238142	LOC105376805	uncharacterized LOC105376805
chr1	16895719	16896584	866	*	DMSOK18_peak_1362	253	.	6.32288	28.9379	25.394	73	Promoter (<=1kb)	1	16895980	16896143	164	1	26870	ENST00000384278.1	0	ENSG00000207005	RNU1-2	RNA, U1 small nuclear 2
chr1	16904661	16905456	796	*	DMSOK18_peak_1363	531	.	8.68307	57.5288	53.1127	331	Exon (ENST00000606899.1/ENST00000606899.1, exon 1 of 1)	1	16895980	16896143	164	1	26870	ENST00000384278.1	8681	ENSG00000207005	RNU1-2	RNA, U1 small nuclear 2
chr1	16913601	16914677	1077	*	DMSOK18_peak_1364	131	.	4.61585	16.0949	13.1549	376	Intron (ENST00000466256.6/9696, intron 1 of 8)	1	16921931	16972964	51034	1	9696	ENST00000375541.10	-7254	ENSG00000058453	CROCC	ciliary rootlet coiled-coil, rootletin
chr1	16921322	16921850	529	*	DMSOK18_peak_1365	27	.	2.52499	4.70842	2.73123	502	Promoter (<=1kb)	1	16921931	16972964	51034	1	9696	ENST00000375541.10	-81	ENSG00000058453	CROCC	ciliary rootlet coiled-coil, rootletin
chr1	16927047	16927859	813	*	DMSOK18_peak_1366	26	.	2.39217	4.58605	2.62392	26	Promoter (2-3kb)	1	16930135	16946405	16271	1	9696	ENST00000492631.5	-2276	ENSG00000058453	CROCC	ciliary rootlet coiled-coil, rootletin
chr1	16938183	16938524	342	*	DMSOK18_peak_1367	33	.	3.1509	5.40979	3.31916	55	Promoter (<=1kb)	1	16938909	16954357	15449	1	9696	ENST00000494191.6	-385	ENSG00000058453	CROCC	ciliary rootlet coiled-coil, rootletin
chr1	16939369	16939736	368	*	DMSOK18_peak_1368	68	.	4.23448	9.37842	6.86265	227	Promoter (<=1kb)	1	16938909	16954357	15449	1	9696	ENST00000494191.6	460	ENSG00000058453	CROCC	ciliary rootlet coiled-coil, rootletin
chr1	16945648	16946358	711	*	DMSOK18_peak_1369	70	.	4.09188	9.60584	7.07376	261	Promoter (<=1kb)	1	16946867	16953215	6349	1	9696	ENST00000498688.5	-509	ENSG00000058453	CROCC	ciliary rootlet coiled-coil, rootletin
chr1	16953135	16953513	379	*	DMSOK18_peak_1370	16	.	2.62878	3.32073	1.61656	310	Promoter (<=1kb)	1	16953157	16954781	1625	1	9696	ENST00000497654.2	0	ENSG00000058453	CROCC	ciliary rootlet coiled-coil, rootletin
chr1	16960831	16961368	538	*	DMSOK18_peak_1371	216	.	8.24609	25.0663	21.6879	154	Exon (ENST00000375541.10/9696, exon 27 of 37)	1	16966028	16970742	4715	1	9696	ENST00000465021.5	-4660	ENSG00000058453	CROCC	ciliary rootlet coiled-coil, rootletin
chr1	16979784	16981108	1325	*	DMSOK18_peak_1372	78	.	3.73499	10.468	7.87082	928	Promoter (<=1kb)	1	16974502	16980620	6119	2	4237	ENST00000375535.4	0	ENSG00000117122	MFAP2	microfibril associated protein 2
chr1	16987832	16988294	463	*	DMSOK18_peak_1373	35	.	3.08537	5.66072	3.54214	264	Promoter (1-2kb)	1	16985981	16990003	4023	2	23400	ENST00000502418.1	1709	ENSG00000159363	ATP13A2	ATPase cation transporting 13A2
chr1	16996235	16996573	339	*	DMSOK18_peak_1374	20	.	2.85948	3.89282	2.05964	28	Promoter (<=1kb)	1	16990175	16996283	6109	2	23400	ENST00000503552.1	0	ENSG00000159363	ATP13A2	ATPase cation transporting 13A2
chr1	17001652	17002164	513	*	DMSOK18_peak_1375	66	.	4.54297	9.152	6.65228	216	Promoter (<=1kb)	1	16995487	17000847	5361	2	23400	ENST00000463860.5	-805	ENSG00000159363	ATP13A2	ATPase cation transporting 13A2
chr1	17010694	17011033	340	*	DMSOK18_peak_1376	21	.	2.66078	3.99154	2.145	10	Promoter (<=1kb)	1	17005068	17011757	6690	2	23400	ENST00000617114.5	724	ENSG00000159363	ATP13A2	ATPase cation transporting 13A2
chr1	17011514	17012293	780	*	DMSOK18_peak_1377	78	.	4.40625	10.3934	7.80116	455	Promoter (<=1kb)	1	16985958	17011915	25958	2	23400	ENST00000341676.9	0	ENSG00000159363	ATP13A2	ATPase cation transporting 13A2
chr1	17053470	17054472	1003	*	DMSOK18_peak_1378	185	.	7.25897	21.7265	18.5011	575	Promoter (<=1kb)	1	17018722	17054032	35311	2	6390	ENST00000375499.8	0	ENSG00000117118	SDHB	succinate dehydrogenase complex iron sulfur subunit B
chr1	17059576	17060111	536	*	DMSOK18_peak_1379	150	.	7.37426	18.1476	15.0991	301	Distal Intergenic	1	17018722	17054032	35311	2	6390	ENST00000375499.8	-5544	ENSG00000117118	SDHB	succinate dehydrogenase complex iron sulfur subunit B
chr1	17070171	17070592	422	*	DMSOK18_peak_1380	18	.	2.70348	3.60717	1.8607	79	Exon (ENST00000375486.9/11240, exon 15 of 16)	1	17067600	17075351	7752	2	11240	ENST00000479534.5	4759	ENSG00000117115	PADI2	peptidyl arginine deiminase 2
chr1	17075151	17075598	448	*	DMSOK18_peak_1381	32	.	3.20275	5.3162	3.23632	215	Promoter (<=1kb)	1	17067600	17075351	7752	2	11240	ENST00000479534.5	0	ENSG00000117115	PADI2	peptidyl arginine deiminase 2
chr1	17075861	17076181	321	*	DMSOK18_peak_1382	32	.	3.22621	5.36504	3.27969	123	Promoter (<=1kb)	1	17067600	17075351	7752	2	11240	ENST00000479534.5	-510	ENSG00000117115	PADI2	peptidyl arginine deiminase 2
chr1	17083951	17084318	368	*	DMSOK18_peak_1383	23	.	2.77398	4.23131	2.35279	4	Promoter (<=1kb)	1	17067786	17083426	15641	2	11240	ENST00000466151.1	-525	ENSG00000117115	PADI2	peptidyl arginine deiminase 2
chr1	17086042	17086454	413	*	DMSOK18_peak_1384	41	.	3.39218	6.37713	4.16067	219	Promoter (2-3kb)	1	17067786	17083426	15641	2	11240	ENST00000466151.1	-2616	ENSG00000117115	PADI2	peptidyl arginine deiminase 2
chr1	17107411	17107708	298	*	DMSOK18_peak_1385	22	.	2.50865	4.09032	2.23101	273	Intron (ENST00000375486.9/11240, intron 1 of 15)	1	17079031	17119435	40405	2	11240	ENST00000375481.1	11727	ENSG00000117115	PADI2	peptidyl arginine deiminase 2
chr1	17119279	17119819	541	*	DMSOK18_peak_1386	44	.	3.05617	6.76744	4.49523	468	Promoter (<=1kb)	1	17066761	17119451	52691	2	11240	ENST00000375486.9	0	ENSG00000117115	PADI2	peptidyl arginine deiminase 2
chr1	17125934	17126181	248	*	DMSOK18_peak_1387	65	.	3.75673	8.9886	6.50854	89	Distal Intergenic	1	17066761	17119451	52691	2	11240	ENST00000375486.9	-6483	ENSG00000117115	PADI2	peptidyl arginine deiminase 2
chr1	17128199	17128810	612	*	DMSOK18_peak_1388	116	.	5.0864	14.4888	11.6388	371	Distal Intergenic	1	17066761	17119451	52691	2	11240	ENST00000375486.9	-8748	ENSG00000117115	PADI2	peptidyl arginine deiminase 2
chr1	17136033	17136888	856	*	DMSOK18_peak_1389	81	.	4.09702	10.7591	8.14282	627	Distal Intergenic	1	17066761	17119451	52691	2	11240	ENST00000375486.9	-16582	ENSG00000117115	PADI2	peptidyl arginine deiminase 2
chr1	17162619	17163522	904	*	DMSOK18_peak_1390	93	.	4.04853	12.0307	9.32753	652	Distal Intergenic	1	17189783	17197617	7835	1	400743	ENST00000412427.1	-26261	ENSG00000204362	LINC02783	long intergenic non-protein coding RNA 2783
chr1	17169275	17169814	540	*	DMSOK18_peak_1391	37	.	3.09559	5.88408	3.71756	222	Distal Intergenic	1	17189783	17197617	7835	1	400743	ENST00000412427.1	-19969	ENSG00000204362	LINC02783	long intergenic non-protein coding RNA 2783
chr1	17176563	17177142	580	*	DMSOK18_peak_1392	29	.	3.51544	5.04904	2.9992	310	Distal Intergenic	1	17189783	17197617	7835	1	400743	ENST00000412427.1	-12641	ENSG00000204362	LINC02783	long intergenic non-protein coding RNA 2783
chr1	17183504	17183924	421	*	DMSOK18_peak_1393	101	.	4.63319	12.8916	10.1342	351	Distal Intergenic	1	17189783	17197617	7835	1	400743	ENST00000412427.1	-5859	ENSG00000204362	LINC02783	long intergenic non-protein coding RNA 2783
chr1	17184245	17184558	314	*	DMSOK18_peak_1394	50	.	3.43753	7.39897	5.05569	4	Distal Intergenic	1	17189783	17197617	7835	1	400743	ENST00000412427.1	-5225	ENSG00000204362	LINC02783	long intergenic non-protein coding RNA 2783
chr1	17190088	17190588	501	*	DMSOK18_peak_1395	29	.	2.52311	4.9919	2.97967	374	Promoter (<=1kb)	1	17189789	17196387	6599	1	400743	ENST00000634972.1	299	ENSG00000204362	LINC02783	long intergenic non-protein coding RNA 2783
chr1	17200212	17200583	372	*	DMSOK18_peak_1396	25	.	2.37213	4.52333	2.56877	139	Intron (ENST00000635428.1/ENST00000635428.1, intron 1 of 4)	1	17205128	17246007	40880	1	29943	ENST00000375471.5	-4545	ENSG00000142623	PADI1	peptidyl arginine deiminase 1
chr1	17204546	17205009	464	*	DMSOK18_peak_1397	39	.	2.39274	6.15569	3.96158	385	Promoter (<=1kb)	1	17205128	17246007	40880	1	29943	ENST00000375471.5	-119	ENSG00000142623	PADI1	peptidyl arginine deiminase 1
chr1	17207652	17208643	992	*	DMSOK18_peak_1398	244	.	4.73708	27.9012	24.4002	662	Promoter (2-3kb)	1	17205128	17246007	40880	1	29943	ENST00000375471.5	2524	ENSG00000142623	PADI1	peptidyl arginine deiminase 1
chr1	17214841	17215715	875	*	DMSOK18_peak_1399	71	.	3.18779	9.65806	7.12217	258	Intron (ENST00000375471.5/29943, intron 1 of 15)	1	17223487	17226158	2672	1	29943	ENST00000483501.1	-7772	ENSG00000142623	PADI1	peptidyl arginine deiminase 1
chr1	17221761	17222022	262	*	DMSOK18_peak_1400	16	.	2.03031	3.33955	1.63298	256	Promoter (1-2kb)	1	17223487	17226158	2672	1	29943	ENST00000483501.1	-1465	ENSG00000142623	PADI1	peptidyl arginine deiminase 1
chr1	17223049	17223880	832	*	DMSOK18_peak_1401	38	.	2.57931	6.06446	3.87962	400	Promoter (<=1kb)	1	17223487	17226158	2672	1	29943	ENST00000483501.1	0	ENSG00000142623	PADI1	peptidyl arginine deiminase 1
chr1	17229027	17229393	367	*	DMSOK18_peak_1402	155	.	3.6349	18.5858	15.5149	94	Exon (ENST00000375471.5/29943, exon 8 of 16)	1	17223487	17226158	2672	1	29943	ENST00000483501.1	5540	ENSG00000142623	PADI1	peptidyl arginine deiminase 1
chr1	17233116	17234161	1046	*	DMSOK18_peak_1403	153	.	3.61321	18.4507	15.3867	876	Intron (ENST00000375471.5/29943, intron 11 of 15)	1	17239632	17245968	6337	1	29943	ENST00000648847.1	-5471	ENSG00000142623	PADI1	peptidyl arginine deiminase 1
chr1	17237158	17237550	393	*	DMSOK18_peak_1404	76	.	2.96468	10.2536	7.67105	207	Promoter (2-3kb)	1	17239632	17245968	6337	1	29943	ENST00000648847.1	-2082	ENSG00000142623	PADI1	peptidyl arginine deiminase 1
chr1	17239314	17239992	679	*	DMSOK18_peak_1405	96	.	3.83388	12.3787	9.65448	473	Promoter (<=1kb)	1	17239632	17245968	6337	1	29943	ENST00000648847.1	0	ENSG00000142623	PADI1	peptidyl arginine deiminase 1
chr1	17250768	17251047	280	*	DMSOK18_peak_1406	46	.	2.7811	6.96266	4.67308	160	Promoter (1-2kb)	1	17249098	17284233	35136	1	51702	ENST00000375460.3	1670	ENSG00000142619	PADI3	peptidyl arginine deiminase 3
chr1	17259369	17259871	503	*	DMSOK18_peak_1407	106	.	4.3053	13.4607	10.6706	292	Exon (ENST00000375460.3/51702, exon 2 of 16)	1	17249098	17284233	35136	1	51702	ENST00000375460.3	10271	ENSG00000142619	PADI3	peptidyl arginine deiminase 3
chr1	17265267	17265614	348	*	DMSOK18_peak_1408	42	.	3.24429	6.46034	4.23581	174	Intron (ENST00000375460.3/51702, intron 3 of 15)	1	17277889	17277975	87	1	100616188	ENST00000582732.1	-12275	ENSG00000266634	MIR3972	microRNA 3972
chr1	17266769	17267015	247	*	DMSOK18_peak_1409	18	.	2.34162	3.54818	1.81044	188	Exon (ENST00000375460.3/51702, exon 5 of 16)	1	17277889	17277975	87	1	100616188	ENST00000582732.1	-10874	ENSG00000266634	MIR3972	microRNA 3972
chr1	17287265	17287614	350	*	DMSOK18_peak_1410	54	.	3.51698	7.84295	5.46266	264	Distal Intergenic	1	17277889	17277975	87	1	100616188	ENST00000582732.1	9376	ENSG00000266634	MIR3972	microRNA 3972
chr1	17303924	17304252	329	*	DMSOK18_peak_1411	56	.	3.92755	8.09999	5.69846	152	Distal Intergenic	1	17308195	17334796	26602	1	23569	ENST00000375453.5	-3943	ENSG00000159339	PADI4	peptidyl arginine deiminase 4
chr1	17311246	17311567	322	*	DMSOK18_peak_1412	23	.	2.58274	4.27245	2.38839	179	Intron (ENST00000375453.5/23569, intron 1 of 3)	1	17308197	17364004	55808	1	23569	ENST00000375448.4	3049	ENSG00000159339	PADI4	peptidyl arginine deiminase 4
chr1	17314679	17315106	428	*	DMSOK18_peak_1413	24	.	2.68151	4.35314	2.41967	20	Intron (ENST00000375453.5/23569, intron 1 of 3)	1	17308197	17364004	55808	1	23569	ENST00000375448.4	6482	ENSG00000159339	PADI4	peptidyl arginine deiminase 4
chr1	17347579	17348547	969	*	DMSOK18_peak_1414	121	.	4.02397	15.0379	12.1563	736	Promoter (<=1kb)	1	17347927	17356447	8521	1	23569	ENST00000487048.5	0	ENSG00000159339	PADI4	peptidyl arginine deiminase 4
chr1	17349065	17349420	356	*	DMSOK18_peak_1415	47	.	2.75414	7.03143	4.73538	257	Promoter (<=1kb)	1	17348730	17358849	10120	1	23569	ENST00000467001.1	335	ENSG00000159339	PADI4	peptidyl arginine deiminase 4
chr1	17359206	17359600	395	*	DMSOK18_peak_1416	48	.	3.33493	7.12869	4.82356	269	Exon (ENST00000375448.4/23569, exon 15 of 16)	1	17348730	17358849	10120	1	23569	ENST00000467001.1	10476	ENSG00000159339	PADI4	peptidyl arginine deiminase 4
chr1	17366852	17367210	359	*	DMSOK18_peak_1417	22	.	2.62923	4.07754	2.21967	224	Distal Intergenic	1	17372196	17401699	29504	1	353238	ENST00000619609.1	-4986	ENSG00000276747	PADI6	peptidyl arginine deiminase 6
chr1	17374993	17375483	491	*	DMSOK18_peak_1418	38	.	3.02025	6.0823	3.89574	81	Promoter (2-3kb)	1	17372196	17401699	29504	1	353238	ENST00000619609.1	2797	ENSG00000276747	PADI6	peptidyl arginine deiminase 6
chr1	17386231	17386767	537	*	DMSOK18_peak_1419	34	.	2.81441	5.52269	3.41948	254	Intron (ENST00000619609.1/353238, intron 6 of 15)	1	17372196	17401699	29504	1	353238	ENST00000619609.1	14035	ENSG00000276747	PADI6	peptidyl arginine deiminase 6
chr1	17396468	17397020	553	*	DMSOK18_peak_1420	40	.	3.01711	6.26649	4.06143	411	Intron (ENST00000619609.1/353238, intron 13 of 15)	1	17406760	17407382	623	1	114515514	ENST00000439577.1	-9740	ENSG00000227751	RCC2-AS1	RCC2 antisense RNA 1
chr1	17402366	17402691	326	*	DMSOK18_peak_1421	78	.	3.71922	10.4166	7.82277	142	Distal Intergenic	1	17406760	17407382	623	1	114515514	ENST00000439577.1	-4069	ENSG00000227751	RCC2-AS1	RCC2 antisense RNA 1
chr1	17405953	17406567	615	*	DMSOK18_peak_1422	89	.	4.41416	11.6477	8.97109	302	Promoter (<=1kb)	1	17406760	17407382	623	1	114515514	ENST00000439577.1	-193	ENSG00000227751	RCC2-AS1	RCC2 antisense RNA 1
chr1	17437674	17438110	437	*	DMSOK18_peak_1423	117	.	4.56367	14.6226	11.7632	68	Promoter (<=1kb)	1	17408676	17438561	29886	2	55920	ENST00000375433.3	451	ENSG00000179051	RCC2	regulator of chromosome condensation 2
chr1	17440529	17441220	692	*	DMSOK18_peak_1424	36	.	2.78942	5.79559	3.63843	315	Promoter (<=1kb)	1	17406760	17439677	32918	2	55920	ENST00000375436.9	-852	ENSG00000179051	RCC2	regulator of chromosome condensation 2
chr1	17448672	17449199	528	*	DMSOK18_peak_1425	33	.	3.34287	5.38897	3.30084	215	Distal Intergenic	1	17406760	17439677	32918	2	55920	ENST00000375436.9	-8995	ENSG00000179051	RCC2	regulator of chromosome condensation 2
chr1	17460138	17460745	608	*	DMSOK18_peak_1426	24	.	3.0109	4.34943	2.4164	467	Distal Intergenic	1	17406760	17439677	32918	2	55920	ENST00000375436.9	-20461	ENSG00000179051	RCC2	regulator of chromosome condensation 2
chr1	17475806	17476191	386	*	DMSOK18_peak_1427	47	.	3.93733	7.05043	4.75253	168	Distal Intergenic	1	17406760	17439677	32918	2	55920	ENST00000375436.9	-36129	ENSG00000179051	RCC2	regulator of chromosome condensation 2
chr1	17477352	17477806	455	*	DMSOK18_peak_1428	49	.	4.05093	7.27581	4.95719	391	Distal Intergenic	1	17406760	17439677	32918	2	55920	ENST00000375436.9	-37675	ENSG00000179051	RCC2	regulator of chromosome condensation 2
chr1	17487784	17488401	618	*	DMSOK18_peak_1429	104	.	4.31698	13.196	10.4209	252	Distal Intergenic	1	17406760	17439677	32918	2	55920	ENST00000375436.9	-48107	ENSG00000179051	RCC2	regulator of chromosome condensation 2
chr1	17488982	17489484	503	*	DMSOK18_peak_1430	40	.	2.93828	6.2319	4.03045	97	Distal Intergenic	1	17406760	17439677	32918	2	55920	ENST00000375436.9	-49305	ENSG00000179051	RCC2	regulator of chromosome condensation 2
chr1	17494104	17494547	444	*	DMSOK18_peak_1431	44	.	3.42984	6.69135	4.42617	134	Distal Intergenic	1	17539698	17697869	158172	1	55160	ENST00000361221.8	-45151	ENSG00000074964	ARHGEF10L	Rho guanine nucleotide exchange factor 10 like
chr1	17502097	17502667	571	*	DMSOK18_peak_1432	52	.	4.06631	7.58155	5.22308	296	Distal Intergenic	1	17539698	17697869	158172	1	55160	ENST00000361221.8	-37031	ENSG00000074964	ARHGEF10L	Rho guanine nucleotide exchange factor 10 like
chr1	17508287	17508920	634	*	DMSOK18_peak_1433	33	.	3.05514	5.39363	3.30491	246	Distal Intergenic	1	17539698	17697869	158172	1	55160	ENST00000361221.8	-30778	ENSG00000074964	ARHGEF10L	Rho guanine nucleotide exchange factor 10 like
chr1	17510443	17510737	295	*	DMSOK18_peak_1434	55	.	3.74175	7.92318	5.53643	232	Distal Intergenic	1	17539698	17697869	158172	1	55160	ENST00000361221.8	-28961	ENSG00000074964	ARHGEF10L	Rho guanine nucleotide exchange factor 10 like
chr1	17515866	17516165	300	*	DMSOK18_peak_1435	42	.	3.08072	6.44216	4.21941	140	Distal Intergenic	1	17539698	17697869	158172	1	55160	ENST00000361221.8	-23533	ENSG00000074964	ARHGEF10L	Rho guanine nucleotide exchange factor 10 like
chr1	17519902	17520545	644	*	DMSOK18_peak_1436	142	.	4.56802	17.2146	14.2152	269	Distal Intergenic	1	17539698	17697869	158172	1	55160	ENST00000361221.8	-19153	ENSG00000074964	ARHGEF10L	Rho guanine nucleotide exchange factor 10 like
chr1	17529329	17530096	768	*	DMSOK18_peak_1437	46	.	2.72012	6.90294	4.61841	417	Distal Intergenic	1	17539698	17697869	158172	1	55160	ENST00000361221.8	-9602	ENSG00000074964	ARHGEF10L	Rho guanine nucleotide exchange factor 10 like
chr1	17531669	17532277	609	*	DMSOK18_peak_1438	175	.	4.85492	20.6993	17.5235	222	Distal Intergenic	1	17539698	17697869	158172	1	55160	ENST00000361221.8	-7421	ENSG00000074964	ARHGEF10L	Rho guanine nucleotide exchange factor 10 like
chr1	17539873	17541023	1151	*	DMSOK18_peak_1439	89	.	3.78467	11.6735	8.99532	736	Promoter (<=1kb)	1	17539698	17697869	158172	1	55160	ENST00000361221.8	175	ENSG00000074964	ARHGEF10L	Rho guanine nucleotide exchange factor 10 like
chr1	17545629	17545986	358	*	DMSOK18_peak_1440	50	.	3.33361	7.34663	5.01515	63	Intron (ENST00000361221.8/55160, intron 1 of 28)	1	17539698	17697869	158172	1	55160	ENST00000361221.8	5931	ENSG00000074964	ARHGEF10L	Rho guanine nucleotide exchange factor 10 like
chr1	17551225	17551505	281	*	DMSOK18_peak_1441	40	.	2.75776	6.20551	4.0065	235	Intron (ENST00000361221.8/55160, intron 1 of 28)	1	17539698	17697869	158172	1	55160	ENST00000361221.8	11527	ENSG00000074964	ARHGEF10L	Rho guanine nucleotide exchange factor 10 like
chr1	17561337	17561887	551	*	DMSOK18_peak_1442	37	.	2.54226	5.9285	3.7575	141	Intron (ENST00000361221.8/55160, intron 1 of 28)	1	17580553	17697649	117097	1	55160	ENST00000375415.5	-18666	ENSG00000074964	ARHGEF10L	Rho guanine nucleotide exchange factor 10 like
chr1	17568845	17570131	1287	*	DMSOK18_peak_1443	246	.	4.2842	28.1425	24.632	886	Intron (ENST00000361221.8/55160, intron 1 of 28)	1	17580553	17697649	117097	1	55160	ENST00000375415.5	-10422	ENSG00000074964	ARHGEF10L	Rho guanine nucleotide exchange factor 10 like
chr1	17575988	17576434	447	*	DMSOK18_peak_1444	71	.	3.011	9.7116	7.1719	197	Intron (ENST00000361221.8/55160, intron 1 of 28)	1	17580553	17697649	117097	1	55160	ENST00000375415.5	-4119	ENSG00000074964	ARHGEF10L	Rho guanine nucleotide exchange factor 10 like
chr1	17579996	17580770	775	*	DMSOK18_peak_1445	52	.	3.12671	7.58364	5.22488	609	Promoter (<=1kb)	1	17580553	17697649	117097	1	55160	ENST00000375415.5	0	ENSG00000074964	ARHGEF10L	Rho guanine nucleotide exchange factor 10 like
chr1	17586384	17586934	551	*	DMSOK18_peak_1446	42	.	2.90731	6.50685	4.27763	156	Intron (ENST00000361221.8/55160, intron 2 of 28)	1	17580553	17697649	117097	1	55160	ENST00000375415.5	5831	ENSG00000074964	ARHGEF10L	Rho guanine nucleotide exchange factor 10 like
chr1	17588379	17588731	353	*	DMSOK18_peak_1447	30	.	2.56557	5.12201	3.06424	27	Exon (ENST00000361221.8/55160, exon 4 of 29)	1	17580553	17697649	117097	1	55160	ENST00000375415.5	7826	ENSG00000074964	ARHGEF10L	Rho guanine nucleotide exchange factor 10 like
chr1	17593849	17594404	556	*	DMSOK18_peak_1448	76	.	4.12494	10.2639	7.68025	216	Intron (ENST00000361221.8/55160, intron 4 of 28)	1	17602171	17604882	2712	1	55160	ENST00000482892.1	-7767	ENSG00000074964	ARHGEF10L	Rho guanine nucleotide exchange factor 10 like
chr1	17602634	17603020	387	*	DMSOK18_peak_1449	41	.	3.29308	6.36536	4.1502	327	Promoter (<=1kb)	1	17602171	17604882	2712	1	55160	ENST00000482892.1	463	ENSG00000074964	ARHGEF10L	Rho guanine nucleotide exchange factor 10 like
chr1	17624183	17625467	1285	*	DMSOK18_peak_1450	98	.	3.95525	12.5488	9.81441	1043	Promoter (<=1kb)	1	17626007	17697868	71862	1	55160	ENST00000167825.5	-540	ENSG00000074964	ARHGEF10L	Rho guanine nucleotide exchange factor 10 like
chr1	17634899	17635174	276	*	DMSOK18_peak_1451	44	.	3.27032	6.74086	4.47131	106	Promoter (<=1kb)	1	17634257	17638003	3747	1	55160	ENST00000482359.1	642	ENSG00000074964	ARHGEF10L	Rho guanine nucleotide exchange factor 10 like
chr1	17667394	17667654	261	*	DMSOK18_peak_1452	26	.	2.78248	4.58578	2.62368	185	Intron (ENST00000361221.8/55160, intron 26 of 28)	1	17694047	17697874	3828	1	55160	ENST00000495593.1	-26393	ENSG00000074964	ARHGEF10L	Rho guanine nucleotide exchange factor 10 like
chr1	17673636	17674000	365	*	DMSOK18_peak_1453	47	.	3.13506	6.99841	4.70547	296	Intron (ENST00000361221.8/55160, intron 26 of 28)	1	17694047	17697874	3828	1	55160	ENST00000495593.1	-20047	ENSG00000074964	ARHGEF10L	Rho guanine nucleotide exchange factor 10 like
chr1	17675555	17675801	247	*	DMSOK18_peak_1454	48	.	3.06899	7.20075	4.88897	109	Intron (ENST00000361221.8/55160, intron 26 of 28)	1	17694047	17697874	3828	1	55160	ENST00000495593.1	-18246	ENSG00000074964	ARHGEF10L	Rho guanine nucleotide exchange factor 10 like
chr1	17688682	17688930	249	*	DMSOK18_peak_1455	52	.	3.35405	7.62603	5.26379	143	Intron (ENST00000361221.8/55160, intron 27 of 28)	1	17694047	17697874	3828	1	55160	ENST00000495593.1	-5117	ENSG00000074964	ARHGEF10L	Rho guanine nucleotide exchange factor 10 like
chr1	17696638	17697038	401	*	DMSOK18_peak_1456	65	.	3.68219	9.03437	6.54298	225	Promoter (2-3kb)	1	17694047	17697874	3828	1	55160	ENST00000495593.1	2591	ENSG00000074964	ARHGEF10L	Rho guanine nucleotide exchange factor 10 like
chr1	17705382	17705770	389	*	DMSOK18_peak_1457	34	.	2.74663	5.50164	3.40071	288	Distal Intergenic	1	17694047	17697874	3828	1	55160	ENST00000495593.1	11335	ENSG00000074964	ARHGEF10L	Rho guanine nucleotide exchange factor 10 like
chr1	17719802	17720410	609	*	DMSOK18_peak_1458	64	.	3.48329	8.92755	6.45201	208	Promoter (2-3kb)	1	17717687	17749978	32292	1	107984028	ENST00000430540.1	2115	ENSG00000236648	LINC02810	long intergenic non-protein coding RNA 2810
chr1	17723879	17724375	497	*	DMSOK18_peak_1459	28	.	2.54089	4.90022	2.89941	411	Intron (ENST00000430540.1/107984028, intron 3 of 3)	1	17717687	17749978	32292	1	107984028	ENST00000430540.1	6192	ENSG00000236648	LINC02810	long intergenic non-protein coding RNA 2810
chr1	17724950	17725547	598	*	DMSOK18_peak_1460	147	.	5.00113	17.776	14.7466	549	Intron (ENST00000430540.1/107984028, intron 3 of 3)	1	17717687	17749978	32292	1	107984028	ENST00000430540.1	7263	ENSG00000236648	LINC02810	long intergenic non-protein coding RNA 2810
chr1	17737358	17737722	365	*	DMSOK18_peak_1461	31	.	2.64343	5.20209	3.13519	49	Intron (ENST00000430540.1/107984028, intron 3 of 3)	1	17755333	17827063	71731	1	81569	ENST00000375406.2	-17611	ENSG00000117148	ACTL8	actin like 8
chr1	17739505	17739817	313	*	DMSOK18_peak_1462	50	.	3.2117	7.43116	5.08514	116	Intron (ENST00000430540.1/107984028, intron 3 of 3)	1	17755333	17827063	71731	1	81569	ENST00000375406.2	-15516	ENSG00000117148	ACTL8	actin like 8
chr1	17746923	17747175	253	*	DMSOK18_peak_1463	56	.	3.69856	8.06991	5.67097	69	Intron (ENST00000430540.1/107984028, intron 3 of 3)	1	17755333	17827063	71731	1	81569	ENST00000375406.2	-8158	ENSG00000117148	ACTL8	actin like 8
chr1	17768571	17769290	720	*	DMSOK18_peak_1464	57	.	3.16598	8.12241	5.71914	301	Intron (ENST00000375406.2/81569, intron 1 of 2)	1	17755333	17827063	71731	1	81569	ENST00000375406.2	13238	ENSG00000117148	ACTL8	actin like 8
chr1	17788418	17788693	276	*	DMSOK18_peak_1465	109	.	4.71047	13.7705	10.9604	109	Intron (ENST00000375406.2/81569, intron 1 of 2)	1	17755333	17827063	71731	1	81569	ENST00000375406.2	33085	ENSG00000117148	ACTL8	actin like 8
chr1	17819226	17819757	532	*	DMSOK18_peak_1466	34	.	3.6695	5.54398	3.43825	161	Intron (ENST00000375406.2/81569, intron 1 of 2)	1	17822982	17827061	4080	1	81569	ENST00000617065.1	-3225	ENSG00000117148	ACTL8	actin like 8
chr1	17826256	17826498	243	*	DMSOK18_peak_1467	39	.	3.75872	6.19012	3.99273	179	Exon (ENST00000375406.2/81569, exon 3 of 3)	1	17822982	17827061	4080	1	81569	ENST00000617065.1	3274	ENSG00000117148	ACTL8	actin like 8
chr1	17839542	17840047	506	*	DMSOK18_peak_1468	44	.	3.24694	6.68026	4.41616	471	Distal Intergenic	1	17822982	17827061	4080	1	81569	ENST00000617065.1	16560	ENSG00000117148	ACTL8	actin like 8
chr1	17841219	17841505	287	*	DMSOK18_peak_1469	15	.	2.17469	3.2491	1.55588	71	Distal Intergenic	1	17822982	17827061	4080	1	81569	ENST00000617065.1	18237	ENSG00000117148	ACTL8	actin like 8
chr1	17845527	17846467	941	*	DMSOK18_peak_1470	60	.	3.56939	8.46667	6.02613	568	Distal Intergenic	1	17822982	17827061	4080	1	81569	ENST00000617065.1	22545	ENSG00000117148	ACTL8	actin like 8
chr1	17851989	17852377	389	*	DMSOK18_peak_1471	30	.	2.94615	5.14106	3.08122	281	Distal Intergenic	1	17822982	17827061	4080	1	81569	ENST00000617065.1	29007	ENSG00000117148	ACTL8	actin like 8
chr1	17860057	17860348	292	*	DMSOK18_peak_1472	61	.	4.16325	8.63405	6.18075	121	Distal Intergenic	1	17822982	17827061	4080	1	81569	ENST00000617065.1	37075	ENSG00000117148	ACTL8	actin like 8
chr1	17868961	17869290	330	*	DMSOK18_peak_1473	46	.	3.99717	6.90088	4.61663	145	Distal Intergenic	1	17822982	17827061	4080	1	81569	ENST00000617065.1	45979	ENSG00000117148	ACTL8	actin like 8
chr1	17886863	17887246	384	*	DMSOK18_peak_1474	41	.	3.21423	6.38476	4.16794	236	Distal Intergenic	1	17822982	17827061	4080	1	81569	ENST00000617065.1	63881	ENSG00000117148	ACTL8	actin like 8
chr1	17906807	17907051	245	*	DMSOK18_peak_1475	34	.	3.6695	5.54398	3.43825	179	Distal Intergenic	1	17822982	17827061	4080	1	81569	ENST00000617065.1	83825	ENSG00000117148	ACTL8	actin like 8
chr1	17907645	17907887	243	*	DMSOK18_peak_1476	29	.	3.50709	5.03473	2.9992	226	Distal Intergenic	1	17822982	17827061	4080	1	81569	ENST00000617065.1	84663	ENSG00000117148	ACTL8	actin like 8
chr1	17920042	17920288	247	*	DMSOK18_peak_1477	29	.	3.43418	4.90935	2.90727	191	Distal Intergenic	1	18015712	18045612	29901	1	105376812	ENST00000641892.1	-95424	NA	LOC105376812	uncharacterized LOC105376812
chr1	17928732	17929028	297	*	DMSOK18_peak_1478	29	.	3.33859	4.95313	2.94537	254	Distal Intergenic	1	18015712	18045612	29901	1	105376812	ENST00000641892.1	-86684	NA	LOC105376812	uncharacterized LOC105376812
chr1	17948756	17949096	341	*	DMSOK18_peak_1479	25	.	3.01427	4.54187	2.58504	4	Distal Intergenic	1	18015712	18045612	29901	1	105376812	ENST00000641892.1	-66616	NA	LOC105376812	uncharacterized LOC105376812
chr1	17955683	17956015	333	*	DMSOK18_peak_1480	67	.	4.32002	9.27995	6.77098	138	Distal Intergenic	1	18015712	18045612	29901	1	105376812	ENST00000641892.1	-59697	NA	LOC105376812	uncharacterized LOC105376812
chr1	17977220	17977622	403	*	DMSOK18_peak_1481	18	.	2.92953	3.67647	1.87289	402	Distal Intergenic	1	18015712	18045612	29901	1	105376812	ENST00000641892.1	-38090	NA	LOC105376812	uncharacterized LOC105376812
chr1	17992048	17992703	656	*	DMSOK18_peak_1482	60	.	4.49682	8.44092	6.00246	215	Distal Intergenic	1	18015712	18045612	29901	1	105376812	ENST00000641892.1	-23009	NA	LOC105376812	uncharacterized LOC105376812
chr1	18001326	18001603	278	*	DMSOK18_peak_1483	23	.	2.9208	4.17987	2.30796	268	Distal Intergenic	1	18015712	18045612	29901	1	105376812	ENST00000641892.1	-14109	NA	LOC105376812	uncharacterized LOC105376812
chr1	18006397	18006690	294	*	DMSOK18_peak_1484	37	.	3.50892	5.94335	3.77109	125	Distal Intergenic	1	18015712	18045612	29901	1	105376812	ENST00000641892.1	-9022	NA	LOC105376812	uncharacterized LOC105376812
chr1	18019073	18019468	396	*	DMSOK18_peak_1485	39	.	3.74735	6.16866	3.9733	314	Intron (ENST00000641892.1/105376812, intron 1 of 3)	1	18015712	18045612	29901	1	105376812	ENST00000641892.1	3361	NA	LOC105376812	uncharacterized LOC105376812
chr1	18030608	18030969	362	*	DMSOK18_peak_1486	53	.	3.88115	7.72777	5.35701	259	Intron (ENST00000641892.1/105376812, intron 1 of 3)	1	18015712	18045612	29901	1	105376812	ENST00000641892.1	14896	NA	LOC105376812	uncharacterized LOC105376812
chr1	18036409	18036663	255	*	DMSOK18_peak_1487	40	.	3.66462	6.25406	4.05013	99	Intron (ENST00000641892.1/105376812, intron 2 of 3)	1	18015712	18045612	29901	1	105376812	ENST00000641892.1	20697	NA	LOC105376812	uncharacterized LOC105376812
chr1	18077497	18078105	609	*	DMSOK18_peak_1488	52	.	3.80954	7.56714	5.20973	520	Distal Intergenic	1	18065657	18074412	8756	1	101927876	ENST00000569711.1	11840	ENSG00000261781	LINC01654	long intergenic non-protein coding RNA 1654
chr1	18096577	18096994	418	*	DMSOK18_peak_1489	38	.	2.99536	6.01547	3.83572	15	Distal Intergenic	1	18107798	18378483	270686	1	84966	ENST00000251296.4	-10804	ENSG00000117154	IGSF21	immunoglobin superfamily member 21
chr1	18098131	18098470	340	*	DMSOK18_peak_1490	45	.	3.31809	6.86412	4.58295	27	Distal Intergenic	1	18107798	18378483	270686	1	84966	ENST00000251296.4	-9328	ENSG00000117154	IGSF21	immunoglobin superfamily member 21
chr1	18104389	18104830	442	*	DMSOK18_peak_1491	32	.	3.04887	5.37921	3.29222	412	Promoter (2-3kb)	1	18107798	18378483	270686	1	84966	ENST00000251296.4	-2968	ENSG00000117154	IGSF21	immunoglobin superfamily member 21
chr1	18114767	18115427	661	*	DMSOK18_peak_1492	50	.	3.43132	7.38272	5.04088	434	Exon (ENST00000624418.1/ENST00000624418.1, exon 1 of 1)	1	18107798	18378483	270686	1	84966	ENST00000251296.4	6969	ENSG00000117154	IGSF21	immunoglobin superfamily member 21
chr1	18123599	18123922	324	*	DMSOK18_peak_1493	66	.	3.73774	9.19271	6.68994	153	Intron (ENST00000251296.4/84966, intron 1 of 9)	1	18107798	18378483	270686	1	84966	ENST00000251296.4	15801	ENSG00000117154	IGSF21	immunoglobin superfamily member 21
chr1	18129893	18130402	510	*	DMSOK18_peak_1494	78	.	3.82361	10.4905	7.89175	369	Intron (ENST00000251296.4/84966, intron 1 of 9)	1	18107798	18378483	270686	1	84966	ENST00000251296.4	22095	ENSG00000117154	IGSF21	immunoglobin superfamily member 21
chr1	18134550	18135187	638	*	DMSOK18_peak_1495	105	.	4.90055	13.2875	10.5073	259	Intron (ENST00000251296.4/84966, intron 1 of 9)	1	18107798	18378483	270686	1	84966	ENST00000251296.4	26752	ENSG00000117154	IGSF21	immunoglobin superfamily member 21
chr1	18144043	18144342	300	*	DMSOK18_peak_1496	50	.	3.08089	7.4369	5.09056	226	Intron (ENST00000251296.4/84966, intron 1 of 9)	1	18166929	18179346	12418	2	105376814	ENST00000419667.2	35004	NA	IGSF21-AS1	IGSF21 antisense RNA 1
chr1	18171233	18171487	255	*	DMSOK18_peak_1497	17	.	2.44544	3.52645	1.79238	207	Intron (ENST00000251296.4/84966, intron 1 of 9)	1	18166929	18179346	12418	2	105376814	ENST00000419667.2	7859	NA	IGSF21-AS1	IGSF21 antisense RNA 1
chr1	18180733	18181117	385	*	DMSOK18_peak_1498	31	.	3.05492	5.1988	3.13207	53	Promoter (1-2kb)	1	18166929	18179346	12418	2	105376814	ENST00000419667.2	-1387	NA	IGSF21-AS1	IGSF21 antisense RNA 1
chr1	18182724	18183196	473	*	DMSOK18_peak_1499	37	.	3.41119	5.96954	3.79432	25	Intron (ENST00000251296.4/84966, intron 1 of 9)	1	18166929	18179346	12418	2	105376814	ENST00000419667.2	-3378	NA	IGSF21-AS1	IGSF21 antisense RNA 1
chr1	18207103	18207659	557	*	DMSOK18_peak_1500	42	.	3.67937	6.52845	4.29688	109	Intron (ENST00000251296.4/84966, intron 1 of 9)	1	18166929	18179346	12418	2	105376814	ENST00000419667.2	-27757	NA	IGSF21-AS1	IGSF21 antisense RNA 1
chr1	18223206	18223484	279	*	DMSOK18_peak_1501	21	.	2.66078	3.99154	2.145	92	Intron (ENST00000251296.4/84966, intron 1 of 9)	1	18166929	18179346	12418	2	105376814	ENST00000419667.2	-43860	NA	IGSF21-AS1	IGSF21 antisense RNA 1
chr1	18226147	18226617	471	*	DMSOK18_peak_1502	45	.	3.61074	6.87063	4.58913	276	Intron (ENST00000251296.4/84966, intron 1 of 9)	1	18166929	18179346	12418	2	105376814	ENST00000419667.2	-46801	NA	IGSF21-AS1	IGSF21 antisense RNA 1
chr1	18238376	18238714	339	*	DMSOK18_peak_1503	24	.	3.2035	4.31265	2.41238	87	Intron (ENST00000251296.4/84966, intron 2 of 9)	1	18278845	18376367	97523	1	84966	ENST00000412684.3	-40131	ENSG00000117154	IGSF21	immunoglobin superfamily member 21
chr1	18279883	18280262	380	*	DMSOK18_peak_1504	94	.	4.50002	12.1979	9.48445	335	Promoter (1-2kb)	1	18278845	18376367	97523	1	84966	ENST00000412684.3	1038	ENSG00000117154	IGSF21	immunoglobin superfamily member 21
chr1	18282969	18283264	296	*	DMSOK18_peak_1505	40	.	3.07131	6.21862	4.01834	96	Intron (ENST00000251296.4/84966, intron 2 of 9)	1	18278845	18376367	97523	1	84966	ENST00000412684.3	4124	ENSG00000117154	IGSF21	immunoglobin superfamily member 21
chr1	18290369	18290910	542	*	DMSOK18_peak_1506	36	.	3.08403	5.85552	3.69216	80	Intron (ENST00000251296.4/84966, intron 2 of 9)	1	18278845	18376367	97523	1	84966	ENST00000412684.3	11524	ENSG00000117154	IGSF21	immunoglobin superfamily member 21
chr1	18308746	18309106	361	*	DMSOK18_peak_1507	86	.	4.50858	11.2736	8.62016	170	Intron (ENST00000251296.4/84966, intron 3 of 9)	1	18278845	18376367	97523	1	84966	ENST00000412684.3	29901	ENSG00000117154	IGSF21	immunoglobin superfamily member 21
chr1	18309353	18309651	299	*	DMSOK18_peak_1508	19	.	2.54595	3.74499	1.93188	3	Intron (ENST00000251296.4/84966, intron 3 of 9)	1	18278845	18376367	97523	1	84966	ENST00000412684.3	30508	ENSG00000117154	IGSF21	immunoglobin superfamily member 21
chr1	18316018	18316407	390	*	DMSOK18_peak_1509	97	.	4.97091	12.4302	9.70285	220	Intron (ENST00000251296.4/84966, intron 3 of 9)	1	18278845	18376367	97523	1	84966	ENST00000412684.3	37173	ENSG00000117154	IGSF21	immunoglobin superfamily member 21
chr1	18334885	18335310	426	*	DMSOK18_peak_1510	31	.	2.97564	5.20975	3.1419	205	Exon (ENST00000251296.4/84966, exon 4 of 10)	1	18361367	18378483	17117	1	84966	ENST00000497331.2	-26057	ENSG00000117154	IGSF21	immunoglobin superfamily member 21
chr1	18336399	18336679	281	*	DMSOK18_peak_1511	18	.	2.46	3.55828	1.8193	258	Intron (ENST00000251296.4/84966, intron 4 of 9)	1	18361367	18378483	17117	1	84966	ENST00000497331.2	-24688	ENSG00000117154	IGSF21	immunoglobin superfamily member 21
chr1	18344268	18344661	394	*	DMSOK18_peak_1512	51	.	3.48803	7.53061	5.17637	197	Intron (ENST00000251296.4/84966, intron 4 of 9)	1	18361367	18378483	17117	1	84966	ENST00000497331.2	-16706	ENSG00000117154	IGSF21	immunoglobin superfamily member 21
chr1	18352101	18352656	556	*	DMSOK18_peak_1513	59	.	3.82518	8.38709	5.95289	7	Intron (ENST00000251296.4/84966, intron 4 of 9)	1	18361367	18378483	17117	1	84966	ENST00000497331.2	-8711	ENSG00000117154	IGSF21	immunoglobin superfamily member 21
chr1	18361399	18362246	848	*	DMSOK18_peak_1514	54	.	3.60042	7.82039	5.44199	662	Promoter (<=1kb)	1	18361367	18378483	17117	1	84966	ENST00000497331.2	32	ENSG00000117154	IGSF21	immunoglobin superfamily member 21
chr1	18363192	18363613	422	*	DMSOK18_peak_1515	23	.	2.61168	4.19049	2.31752	285	Promoter (1-2kb)	1	18361367	18378483	17117	1	84966	ENST00000497331.2	1825	ENSG00000117154	IGSF21	immunoglobin superfamily member 21
chr1	18368747	18369209	463	*	DMSOK18_peak_1516	39	.	3.47021	6.09404	3.90644	253	Intron (ENST00000251296.4/84966, intron 6 of 9)	1	18375957	18376920	964	1	84966	ENST00000473951.1	-6748	ENSG00000117154	IGSF21	immunoglobin superfamily member 21
chr1	18375194	18376135	942	*	DMSOK18_peak_1517	46	.	3.64428	6.94519	4.65693	566	Promoter (<=1kb)	1	18375957	18376920	964	1	84966	ENST00000473951.1	0	ENSG00000117154	IGSF21	immunoglobin superfamily member 21
chr1	18386591	18387065	475	*	DMSOK18_peak_1518	40	.	2.83066	6.26757	4.06224	20	Intron (ENST00000420211.1/ENST00000420211.1, intron 1 of 1)	1	18375957	18376920	964	1	84966	ENST00000473951.1	10634	ENSG00000117154	IGSF21	immunoglobin superfamily member 21
chr1	18399066	18399585	520	*	DMSOK18_peak_1519	59	.	3.37792	8.37068	5.93788	272	Distal Intergenic	1	18375957	18376920	964	1	84966	ENST00000473951.1	23109	ENSG00000117154	IGSF21	immunoglobin superfamily member 21
chr1	18403986	18404439	454	*	DMSOK18_peak_1520	24	.	2.47795	4.29354	2.40642	76	Distal Intergenic	1	18375957	18376920	964	1	84966	ENST00000473951.1	28029	ENSG00000117154	IGSF21	immunoglobin superfamily member 21
chr1	18440632	18441062	431	*	DMSOK18_peak_1521	78	.	4.70662	10.4639	7.86702	238	Distal Intergenic	1	18480930	18485974	5045	1	127707	ENST00000400664.3	-39868	ENSG00000179023	KLHDC7A	kelch domain containing 7A
chr1	18447324	18447703	380	*	DMSOK18_peak_1522	24	.	3.1108	4.34392	2.41238	176	Distal Intergenic	1	18480930	18485974	5045	1	127707	ENST00000400664.3	-33227	ENSG00000179023	KLHDC7A	kelch domain containing 7A
chr1	18452636	18452989	354	*	DMSOK18_peak_1523	32	.	3.57183	5.37141	3.28491	85	Distal Intergenic	1	18480930	18485974	5045	1	127707	ENST00000400664.3	-27941	ENSG00000179023	KLHDC7A	kelch domain containing 7A
chr1	18480508	18481439	932	*	DMSOK18_peak_1524	116	.	4.24845	14.4647	11.6159	488	Promoter (<=1kb)	1	18480930	18485974	5045	1	127707	ENST00000400664.3	0	ENSG00000179023	KLHDC7A	kelch domain containing 7A
chr1	18490340	18490876	537	*	DMSOK18_peak_1525	54	.	4.33886	7.83574	5.45619	377	Distal Intergenic	1	18480930	18485974	5045	1	127707	ENST00000400664.3	9410	ENSG00000179023	KLHDC7A	kelch domain containing 7A
chr1	18536736	18537099	364	*	DMSOK18_peak_1526	19	.	2.43925	3.78281	1.9648	22	Distal Intergenic	1	18480930	18485974	5045	1	127707	ENST00000400664.3	55806	ENSG00000179023	KLHDC7A	kelch domain containing 7A
chr1	18548405	18549014	610	*	DMSOK18_peak_1527	42	.	3.2322	6.42998	4.2086	493	Distal Intergenic	1	18480930	18485974	5045	1	127707	ENST00000400664.3	67475	ENSG00000179023	KLHDC7A	kelch domain containing 7A
chr1	18560606	18560958	353	*	DMSOK18_peak_1528	30	.	3.11223	5.12643	3.06787	259	Distal Intergenic	1	18630846	18748866	118021	1	5081	ENST00000420770.7	-69888	ENSG00000009709	PAX7	paired box 7
chr1	18572077	18572351	275	*	DMSOK18_peak_1529	56	.	3.50791	8.05546	5.65772	155	Distal Intergenic	1	18630846	18748866	118021	1	5081	ENST00000420770.7	-58495	ENSG00000009709	PAX7	paired box 7
chr1	18572835	18573320	486	*	DMSOK18_peak_1530	27	.	2.71679	4.76082	2.77711	333	Distal Intergenic	1	18630846	18748866	118021	1	5081	ENST00000420770.7	-57526	ENSG00000009709	PAX7	paired box 7
chr1	18575496	18575814	319	*	DMSOK18_peak_1531	101	.	4.53637	12.9365	10.1764	112	Distal Intergenic	1	18630846	18748866	118021	1	5081	ENST00000420770.7	-55032	ENSG00000009709	PAX7	paired box 7
chr1	18602862	18603126	265	*	DMSOK18_peak_1532	65	.	3.89137	9.08698	6.59203	176	Distal Intergenic	1	18630846	18748866	118021	1	5081	ENST00000420770.7	-27720	ENSG00000009709	PAX7	paired box 7
chr1	18618282	18619098	817	*	DMSOK18_peak_1533	119	.	4.61885	14.8024	11.9331	516	Distal Intergenic	1	18630846	18748866	118021	1	5081	ENST00000420770.7	-11748	ENSG00000009709	PAX7	paired box 7
chr1	18628629	18628903	275	*	DMSOK18_peak_1534	25	.	2.66134	4.46381	2.51681	151	Promoter (1-2kb)	1	18630846	18748866	118021	1	5081	ENST00000420770.7	-1943	ENSG00000009709	PAX7	paired box 7
chr1	18629738	18630383	646	*	DMSOK18_peak_1535	49	.	3.4067	7.31816	4.99558	590	Promoter (<=1kb)	1	18630846	18748866	118021	1	5081	ENST00000420770.7	-463	ENSG00000009709	PAX7	paired box 7
chr1	18643504	18643825	322	*	DMSOK18_peak_1536	51	.	3.57253	7.50729	5.15498	133	Intron (ENST00000420770.7/5081, intron 4 of 8)	1	18631524	18736102	104579	1	5081	ENST00000400661.3	11980	ENSG00000009709	PAX7	paired box 7
chr1	18648663	18649372	710	*	DMSOK18_peak_1537	38	.	2.92422	6.0071	3.82822	324	Intron (ENST00000420770.7/5081, intron 4 of 8)	1	18631524	18736102	104579	1	5081	ENST00000400661.3	17139	ENSG00000009709	PAX7	paired box 7
chr1	18649620	18650482	863	*	DMSOK18_peak_1538	59	.	3.44871	8.35517	5.92338	696	Intron (ENST00000420770.7/5081, intron 4 of 8)	1	18631524	18736102	104579	1	5081	ENST00000400661.3	18096	ENSG00000009709	PAX7	paired box 7
chr1	18658484	18658924	441	*	DMSOK18_peak_1539	24	.	2.57417	4.40065	2.46137	88	Intron (ENST00000420770.7/5081, intron 4 of 8)	1	18631524	18736102	104579	1	5081	ENST00000400661.3	26960	ENSG00000009709	PAX7	paired box 7
chr1	18659336	18659857	522	*	DMSOK18_peak_1540	45	.	3.15832	6.8601	4.57964	181	Intron (ENST00000420770.7/5081, intron 4 of 8)	1	18631524	18736102	104579	1	5081	ENST00000400661.3	27812	ENSG00000009709	PAX7	paired box 7
chr1	18668985	18669565	581	*	DMSOK18_peak_1541	72	.	3.40123	9.81127	7.26467	132	Intron (ENST00000420770.7/5081, intron 4 of 8)	1	18631524	18736102	104579	1	5081	ENST00000400661.3	37461	ENSG00000009709	PAX7	paired box 7
chr1	18679327	18679702	376	*	DMSOK18_peak_1542	42	.	3.10084	6.49738	4.26909	59	Intron (ENST00000420770.7/5081, intron 4 of 8)	1	18631524	18736102	104579	1	5081	ENST00000400661.3	47803	ENSG00000009709	PAX7	paired box 7
chr1	18690481	18690899	419	*	DMSOK18_peak_1543	42	.	3.09075	6.4697	4.24404	141	Intron (ENST00000420770.7/5081, intron 4 of 8)	1	18631524	18736102	104579	1	5081	ENST00000400661.3	58957	ENSG00000009709	PAX7	paired box 7
chr1	18695617	18695902	286	*	DMSOK18_peak_1544	39	.	3.20367	6.14902	3.9554	138	Intron (ENST00000420770.7/5081, intron 5 of 8)	1	18631524	18736102	104579	1	5081	ENST00000400661.3	64093	ENSG00000009709	PAX7	paired box 7
chr1	18705675	18706413	739	*	DMSOK18_peak_1545	87	.	4.12552	11.4164	8.75381	539	Intron (ENST00000420770.7/5081, intron 7 of 8)	1	18631524	18736102	104579	1	5081	ENST00000400661.3	74151	ENSG00000009709	PAX7	paired box 7
chr1	18711822	18712134	313	*	DMSOK18_peak_1546	41	.	3.07076	6.41476	4.19459	171	Intron (ENST00000420770.7/5081, intron 7 of 8)	1	18631524	18736102	104579	1	5081	ENST00000400661.3	80298	ENSG00000009709	PAX7	paired box 7
chr1	18733337	18733657	321	*	DMSOK18_peak_1547	47	.	2.91872	7.09318	4.7913	139	Intron (ENST00000420770.7/5081, intron 7 of 8)	1	18631524	18736102	104579	1	5081	ENST00000400661.3	101813	ENSG00000009709	PAX7	paired box 7
chr1	18742575	18742987	413	*	DMSOK18_peak_1548	51	.	3.24078	7.51735	5.16393	30	Intron (ENST00000420770.7/5081, intron 8 of 8)	1	18631524	18736102	104579	1	5081	ENST00000400661.3	111051	ENSG00000009709	PAX7	paired box 7
chr1	18764121	18764518	398	*	DMSOK18_peak_1549	26	.	3.13394	4.57844	2.6169	390	Distal Intergenic	1	18839599	18859682	20084	2	80834	ENST00000375371.3	95164	ENSG00000179002	TAS1R2	taste 1 receptor member 2
chr1	18778783	18779427	645	*	DMSOK18_peak_1550	43	.	3.28112	6.5525	4.30372	363	Distal Intergenic	1	18839599	18859682	20084	2	80834	ENST00000375371.3	80255	ENSG00000179002	TAS1R2	taste 1 receptor member 2
chr1	18780584	18780934	351	*	DMSOK18_peak_1551	44	.	3.27621	6.75612	4.4852	175	Distal Intergenic	1	18839599	18859682	20084	2	80834	ENST00000375371.3	78748	ENSG00000179002	TAS1R2	taste 1 receptor member 2
chr1	18781676	18782237	562	*	DMSOK18_peak_1552	22	.	2.55931	4.06758	2.21105	96	Distal Intergenic	1	18839599	18859682	20084	2	80834	ENST00000375371.3	77445	ENSG00000179002	TAS1R2	taste 1 receptor member 2
chr1	18799799	18800170	372	*	DMSOK18_peak_1553	26	.	2.78248	4.58578	2.62368	60	Distal Intergenic	1	18839599	18859682	20084	2	80834	ENST00000375371.3	59512	ENSG00000179002	TAS1R2	taste 1 receptor member 2
chr1	18804668	18805039	372	*	DMSOK18_peak_1554	36	.	2.85822	5.82072	3.66056	343	Distal Intergenic	1	18839599	18859682	20084	2	80834	ENST00000375371.3	54643	ENSG00000179002	TAS1R2	taste 1 receptor member 2
chr1	18805665	18806278	614	*	DMSOK18_peak_1555	99	.	4.17966	12.7485	9.99916	419	Distal Intergenic	1	18839599	18859682	20084	2	80834	ENST00000375371.3	53404	ENSG00000179002	TAS1R2	taste 1 receptor member 2
chr1	18808401	18808742	342	*	DMSOK18_peak_1556	23	.	2.40353	4.22513	2.34706	157	Distal Intergenic	1	18839599	18859682	20084	2	80834	ENST00000375371.3	50940	ENSG00000179002	TAS1R2	taste 1 receptor member 2
chr1	18817784	18818378	595	*	DMSOK18_peak_1557	67	.	3.86492	9.28398	6.77453	447	Distal Intergenic	1	18839599	18859682	20084	2	80834	ENST00000375371.3	41304	ENSG00000179002	TAS1R2	taste 1 receptor member 2
chr1	18839142	18839594	453	*	DMSOK18_peak_1558	25	.	3.08886	4.49487	2.54401	263	Distal Intergenic	1	18839599	18859682	20084	2	80834	ENST00000375371.3	20088	ENSG00000179002	TAS1R2	taste 1 receptor member 2
chr1	18840535	18840812	278	*	DMSOK18_peak_1559	18	.	2.8075	3.63452	1.87289	57	Intron (ENST00000375371.3/80834, intron 5 of 5)	1	18839599	18859682	20084	2	80834	ENST00000375371.3	18870	ENSG00000179002	TAS1R2	taste 1 receptor member 2
chr1	18846210	18846538	329	*	DMSOK18_peak_1560	20	.	2.74881	3.85164	2.02401	16	Intron (ENST00000375371.3/80834, intron 4 of 5)	1	18839599	18859682	20084	2	80834	ENST00000375371.3	13144	ENSG00000179002	TAS1R2	taste 1 receptor member 2
chr1	18848171	18848631	461	*	DMSOK18_peak_1561	68	.	4.24394	9.40076	6.88323	324	Intron (ENST00000375371.3/80834, intron 4 of 5)	1	18839599	18859682	20084	2	80834	ENST00000375371.3	11051	ENSG00000179002	TAS1R2	taste 1 receptor member 2
chr1	18854478	18854721	244	*	DMSOK18_peak_1562	53	.	3.39263	7.73458	5.36315	219	Exon (ENST00000375371.3/80834, exon 3 of 6)	1	18839599	18859682	20084	2	80834	ENST00000375371.3	4961	ENSG00000179002	TAS1R2	taste 1 receptor member 2
chr1	18865142	18865651	510	*	DMSOK18_peak_1563	94	.	4.10175	12.2042	9.49026	202	Distal Intergenic	1	18839599	18859682	20084	2	80834	ENST00000375371.3	-5460	ENSG00000179002	TAS1R2	taste 1 receptor member 2
chr1	18875362	18875662	301	*	DMSOK18_peak_1564	23	.	2.71011	4.25757	2.37524	124	Exon (ENST00000290597.9/8659, exon 13 of 16)	1	18883202	18883275	74	2	100616120	ENST00000577305.1	7613	ENSG00000265606	MIR4695	microRNA 4695
chr1	18886432	18886689	258	*	DMSOK18_peak_1565	29	.	2.95837	4.98396	2.9725	132	Promoter (<=1kb)	1	18882560	18885619	3060	2	8659	ENST00000454547.1	-813	ENSG00000159423	ALDH4A1	aldehyde dehydrogenase 4 family member A1
chr1	18902360	18903035	676	*	DMSOK18_peak_1566	526	.	11.1725	57.0267	52.6208	301	Promoter (<=1kb)	1	18871430	18902553	31124	2	8659	ENST00000290597.9	0	ENSG00000159423	ALDH4A1	aldehyde dehydrogenase 4 family member A1
chr1	18908033	18908565	533	*	DMSOK18_peak_1567	63	.	4.52751	8.80945	6.34293	343	3' UTR	1	18908291	18911992	3702	2	126917	ENST00000355609.8	3427	ENSG00000169991	IFFO2	intermediate filament family orphan 2
chr1	18913148	18913487	340	*	DMSOK18_peak_1568	60	.	4.21813	8.46592	6.02551	119	Promoter (1-2kb)	1	18908291	18911992	3702	2	126917	ENST00000355609.8	-1156	ENSG00000169991	IFFO2	intermediate filament family orphan 2
chr1	18926412	18928747	2336	*	DMSOK18_peak_1569	154	.	3.89083	18.5271	15.4593	973	Intron (ENST00000455833.7/126917, intron 1 of 8)	1	18908291	18911992	3702	2	126917	ENST00000355609.8	-14420	ENSG00000169991	IFFO2	intermediate filament family orphan 2
chr1	18932910	18933285	376	*	DMSOK18_peak_1570	27	.	2.39363	4.72166	2.74263	166	Intron (ENST00000455833.7/126917, intron 1 of 8)	1	18908291	18911992	3702	2	126917	ENST00000355609.8	-20918	ENSG00000169991	IFFO2	intermediate filament family orphan 2
chr1	18938611	18939065	455	*	DMSOK18_peak_1571	28	.	2.27974	4.82715	2.83536	101	Intron (ENST00000455833.7/126917, intron 1 of 8)	1	18908340	18955698	47359	2	126917	ENST00000416166.1	16633	ENSG00000169991	IFFO2	intermediate filament family orphan 2
chr1	18940906	18942107	1202	*	DMSOK18_peak_1572	100	.	3.4062	12.8011	10.0489	409	Intron (ENST00000455833.7/126917, intron 1 of 8)	1	18908340	18955698	47359	2	126917	ENST00000416166.1	13591	ENSG00000169991	IFFO2	intermediate filament family orphan 2
chr1	18955663	18956035	373	*	DMSOK18_peak_1573	21	.	2.39721	3.9445	2.10458	11	Promoter (<=1kb)	1	18908340	18955698	47359	2	126917	ENST00000416166.1	0	ENSG00000169991	IFFO2	intermediate filament family orphan 2
chr1	18956558	18957057	500	*	DMSOK18_peak_1574	151	.	5.24504	18.2313	15.1785	262	Promoter (<=1kb)	1	18904280	18956676	52397	2	126917	ENST00000455833.7	0	ENSG00000169991	IFFO2	intermediate filament family orphan 2
chr1	18965932	18966218	287	*	DMSOK18_peak_1575	48	.	3.44388	7.18482	4.8745	253	Distal Intergenic	1	18904280	18956676	52397	2	126917	ENST00000455833.7	-9256	ENSG00000169991	IFFO2	intermediate filament family orphan 2
chr1	18973570	18973915	346	*	DMSOK18_peak_1576	35	.	3.16574	5.64634	3.52922	345	Distal Intergenic	1	18904280	18956676	52397	2	126917	ENST00000455833.7	-16894	ENSG00000169991	IFFO2	intermediate filament family orphan 2
chr1	18985350	18985695	346	*	DMSOK18_peak_1577	20	.	2.7348	3.82465	2.00065	50	Distal Intergenic	1	18904280	18956676	52397	2	126917	ENST00000455833.7	-28674	ENSG00000169991	IFFO2	intermediate filament family orphan 2
chr1	18989296	18989798	503	*	DMSOK18_peak_1578	39	.	3.48745	6.13024	3.93868	167	Distal Intergenic	1	18904280	18956676	52397	2	126917	ENST00000455833.7	-32620	ENSG00000169991	IFFO2	intermediate filament family orphan 2
chr1	18995404	18995657	254	*	DMSOK18_peak_1579	20	.	2.96317	3.9038	2.06937	4	Distal Intergenic	1	18904280	18956676	52397	2	126917	ENST00000455833.7	-38728	ENSG00000169991	IFFO2	intermediate filament family orphan 2
chr1	18997293	18997774	482	*	DMSOK18_peak_1580	24	.	3.22249	4.34463	2.41238	149	Distal Intergenic	1	18904280	18956676	52397	2	126917	ENST00000455833.7	-40617	ENSG00000169991	IFFO2	intermediate filament family orphan 2
chr1	19009604	19011404	1801	*	DMSOK18_peak_1581	133	.	3.93063	16.2863	13.3364	479	Distal Intergenic	1	18904280	18956676	52397	2	126917	ENST00000455833.7	-52928	ENSG00000169991	IFFO2	intermediate filament family orphan 2
chr1	19011673	19012080	408	*	DMSOK18_peak_1582	25	.	2.21166	4.46286	2.51595	88	Distal Intergenic	1	18904280	18956676	52397	2	126917	ENST00000455833.7	-54997	ENSG00000169991	IFFO2	intermediate filament family orphan 2
chr1	19029985	19030365	381	*	DMSOK18_peak_1583	51	.	3.46259	7.46442	5.11564	86	Distal Intergenic	1	19074567	19077827	3261	2	23352	ENST00000486515.1	47462	ENSG00000127481	UBR4	ubiquitin protein ligase E3 component n-recognin 4
chr1	19035160	19035793	634	*	DMSOK18_peak_1584	73	.	3.63884	9.90413	7.3486	478	Distal Intergenic	1	19074567	19077827	3261	2	23352	ENST00000486515.1	42034	ENSG00000127481	UBR4	ubiquitin protein ligase E3 component n-recognin 4
chr1	19041977	19042565	589	*	DMSOK18_peak_1585	60	.	3.48645	8.4665	6.02603	87	Distal Intergenic	1	19074567	19077827	3261	2	23352	ENST00000486515.1	35262	ENSG00000127481	UBR4	ubiquitin protein ligase E3 component n-recognin 4
chr1	19053805	19054507	703	*	DMSOK18_peak_1586	34	.	2.61042	5.56523	3.45766	343	Distal Intergenic	1	19074567	19077827	3261	2	23352	ENST00000486515.1	23320	ENSG00000127481	UBR4	ubiquitin protein ligase E3 component n-recognin 4
chr1	19057899	19058570	672	*	DMSOK18_peak_1587	32	.	2.49544	5.33138	3.24979	72	Distal Intergenic	1	19074567	19077827	3261	2	23352	ENST00000486515.1	19257	ENSG00000127481	UBR4	ubiquitin protein ligase E3 component n-recognin 4
chr1	19059554	19060047	494	*	DMSOK18_peak_1588	34	.	2.57319	5.5938	3.48265	92	Distal Intergenic	1	19074567	19077827	3261	2	23352	ENST00000486515.1	17780	ENSG00000127481	UBR4	ubiquitin protein ligase E3 component n-recognin 4
chr1	19064833	19065259	427	*	DMSOK18_peak_1589	24	.	2.30322	4.30652	2.41238	400	Distal Intergenic	1	19074567	19077827	3261	2	23352	ENST00000486515.1	12568	ENSG00000127481	UBR4	ubiquitin protein ligase E3 component n-recognin 4
chr1	19067201	19067621	421	*	DMSOK18_peak_1590	59	.	3.06714	8.38135	5.94761	50	Distal Intergenic	1	19074567	19077827	3261	2	23352	ENST00000486515.1	10206	ENSG00000127481	UBR4	ubiquitin protein ligase E3 component n-recognin 4
chr1	19113777	19114077	301	*	DMSOK18_peak_1591	43	.	4.10135	6.55625	4.30372	87	Promoter (1-2kb)	1	19110487	19112687	2201	2	23352	ENST00000466969.1	-1090	ENSG00000127481	UBR4	ubiquitin protein ligase E3 component n-recognin 4
chr1	19209681	19211261	1581	*	DMSOK18_peak_1592	314	.	9.65749	35.2153	31.4297	876	Promoter (<=1kb)	1	19210501	19240704	30204	1	101927895	ENST00000437898.1	0	ENSG00000230424	EMC1-AS1	EMC1 antisense RNA 1
chr1	19251298	19252380	1083	*	DMSOK18_peak_1593	260	.	8.78627	29.5968	26.0262	295	Promoter (<=1kb)	1	19215660	19251524	35865	2	23065	ENST00000477853.6	0	ENSG00000127463	EMC1	ER membrane protein complex subunit 1
chr1	19259721	19260103	383	*	DMSOK18_peak_1594	36	.	3.80839	5.78702	3.63058	64	Promoter (2-3kb)	1	19257712	19258739	1028	1	51154	ENST00000479559.1	2009	ENSG00000053372	MRTO4	MRT4 homolog, ribosome maturation factor
chr1	19269880	19270703	824	*	DMSOK18_peak_1595	57	.	4.68725	8.18054	5.76258	715	Promoter (<=1kb)	1	19270533	19271269	737	2	246181	ENST00000493176.1	566	ENSG00000211454	AKR7L	aldo-keto reductase family 7 like (gene/pseudogene)
chr1	19311313	19312726	1414	*	DMSOK18_peak_1596	137	.	4.53337	16.7611	13.7849	930	Promoter (<=1kb)	1	19312326	19329300	16975	1	54896	ENST00000375153.8	0	ENSG00000040487	SLC66A1	solute carrier family 66 member 1
chr1	19324860	19325192	333	*	DMSOK18_peak_1597	20	.	2.75586	3.86522	2.0358	164	Promoter (<=1kb)	1	19324754	19328081	3328	1	54896	ENST00000432465.1	106	ENSG00000040487	SLC66A1	solute carrier family 66 member 1
chr1	19352322	19352703	382	*	DMSOK18_peak_1598	18	.	2.92953	3.67647	1.87289	207	Intron (ENST00000264202.8/832, intron 6 of 8)	1	19339137	19346362	7226	2	832	ENST00000674299.1	-5960	ENSG00000077549	CAPZB	capping actin protein of muscle Z-line subunit beta
chr1	19353032	19353764	733	*	DMSOK18_peak_1599	24	.	3.2035	4.31265	2.41238	42	Intron (ENST00000264202.8/832, intron 6 of 8)	1	19339137	19346362	7226	2	832	ENST00000674299.1	-6670	ENSG00000077549	CAPZB	capping actin protein of muscle Z-line subunit beta
chr1	19410467	19410811	345	*	DMSOK18_peak_1600	65	.	4.98021	9.03221	6.54094	163	Intron (ENST00000264202.8/832, intron 2 of 8)	1	19339374	19419737	80364	2	832	ENST00000674228.1	8926	ENSG00000077549	CAPZB	capping actin protein of muscle Z-line subunit beta
chr1	19414429	19414798	370	*	DMSOK18_peak_1601	24	.	3.22249	4.34463	2.41238	247	3' UTR	1	19339374	19419737	80364	2	832	ENST00000674228.1	4939	ENSG00000077549	CAPZB	capping actin protein of muscle Z-line subunit beta
chr1	19417547	19417791	245	*	DMSOK18_peak_1602	29	.	3.51544	5.04904	2.9992	127	Promoter (1-2kb)	1	19339374	19419737	80364	2	832	ENST00000674228.1	1946	ENSG00000077549	CAPZB	capping actin protein of muscle Z-line subunit beta
chr1	19423647	19424435	789	*	DMSOK18_peak_1603	40	.	3.65448	6.234	4.03191	388	Exon (ENST00000481521.3/ENST00000481521.3, exon 1 of 1)	1	19357522	19420144	62623	2	832	ENST00000489607.5	-3503	ENSG00000077549	CAPZB	capping actin protein of muscle Z-line subunit beta
chr1	19429622	19430933	1312	*	DMSOK18_peak_1604	141	.	5.80662	17.1827	14.1849	993	Intron (ENST00000264202.8/832, intron 1 of 8)	1	19357522	19420144	62623	2	832	ENST00000489607.5	-9478	ENSG00000077549	CAPZB	capping actin protein of muscle Z-line subunit beta
chr1	19439571	19439999	429	*	DMSOK18_peak_1605	61	.	4.01457	8.57516	6.12658	43	Intron (ENST00000264202.8/832, intron 1 of 8)	1	19357522	19420144	62623	2	832	ENST00000489607.5	-19427	ENSG00000077549	CAPZB	capping actin protein of muscle Z-line subunit beta
chr1	19445917	19446219	303	*	DMSOK18_peak_1606	82	.	4.24629	10.8851	8.25598	182	Intron (ENST00000264202.8/832, intron 1 of 8)	1	19357522	19420144	62623	2	832	ENST00000489607.5	-25773	ENSG00000077549	CAPZB	capping actin protein of muscle Z-line subunit beta
chr1	19449612	19450022	411	*	DMSOK18_peak_1607	13	.	2.15359	2.98345	1.38365	71	Intron (ENST00000264202.8/832, intron 1 of 8)	1	19357522	19420144	62623	2	832	ENST00000489607.5	-29468	ENSG00000077549	CAPZB	capping actin protein of muscle Z-line subunit beta
chr1	19450734	19451178	445	*	DMSOK18_peak_1608	151	.	5.34046	18.166	15.1165	186	Intron (ENST00000264202.8/832, intron 1 of 8)	1	19357522	19420144	62623	2	832	ENST00000489607.5	-30590	ENSG00000077549	CAPZB	capping actin protein of muscle Z-line subunit beta
chr1	19468366	19468821	456	*	DMSOK18_peak_1609	134	.	6.52159	16.3682	13.4139	217	Intron (ENST00000264202.8/832, intron 1 of 8)	1	19484403	19626630	142228	1	440574	ENST00000648702.1	-15582	ENSG00000173436	MICOS10	mitochondrial contact site and cristae organizing system subunit 10
chr1	19469577	19470183	607	*	DMSOK18_peak_1610	46	.	3.89365	6.96306	4.67332	237	Intron (ENST00000264202.8/832, intron 1 of 8)	1	19484403	19626630	142228	1	440574	ENST00000648702.1	-14220	ENSG00000173436	MICOS10	mitochondrial contact site and cristae organizing system subunit 10
chr1	19480083	19480436	354	*	DMSOK18_peak_1611	38	.	3.24487	6.03673	3.85487	276	Intron (ENST00000264202.8/832, intron 1 of 8)	1	19484403	19626630	142228	1	440574	ENST00000648702.1	-3967	ENSG00000173436	MICOS10	mitochondrial contact site and cristae organizing system subunit 10
chr1	19484798	19486107	1310	*	DMSOK18_peak_1612	131	.	4.53079	16.112	13.1715	699	Promoter (<=1kb)	1	19338775	19485539	146765	2	832	ENST00000264202.8	0	ENSG00000077549	CAPZB	capping actin protein of muscle Z-line subunit beta
chr1	19558432	19558802	371	*	DMSOK18_peak_1613	68	.	4.99547	9.39413	6.87712	147	Intron (ENST00000648702.1/440574, intron 1 of 3)	1	19591802	19596832	5031	2	105378614	ENST00000416470.1	38030	ENSG00000235185	MICOS10-DT	MICOS10 divergent transcript
chr1	19582354	19582684	331	*	DMSOK18_peak_1614	27	.	3.34154	4.74899	2.76657	326	Intron (ENST00000648702.1/440574, intron 1 of 3)	1	19591802	19596832	5031	2	105378614	ENST00000416470.1	14148	ENSG00000235185	MICOS10-DT	MICOS10 divergent transcript
chr1	19583321	19583667	347	*	DMSOK18_peak_1615	31	.	3.51339	5.26743	3.19293	311	Intron (ENST00000648702.1/440574, intron 1 of 3)	1	19591802	19596832	5031	2	105378614	ENST00000416470.1	13165	ENSG00000235185	MICOS10-DT	MICOS10 divergent transcript
chr1	19596428	19597942	1515	*	DMSOK18_peak_1616	274	.	7.15287	31.0383	27.4104	355	Promoter (<=1kb)	1	19596979	19658056	61078	1	100532736	ENST00000602662.1	0	ENSG00000158747	MICOS10-NBL1	MICOS10-NBL1 readthrough
chr1	19643087	19643573	487	*	DMSOK18_peak_1617	37	.	2.73337	5.96003	3.78604	162	Promoter (<=1kb)	1	19643232	19657129	13898	1	4681	ENST00000289749.6	0	ENSG00000158747	NBL1	NBL1, DAN family BMP antagonist
chr1	19643866	19644418	553	*	DMSOK18_peak_1618	51	.	3.03716	7.49085	5.13964	465	Promoter (<=1kb)	1	19644311	19658452	14142	1	4681	ENST00000375136.8	0	ENSG00000158747	NBL1	NBL1, DAN family BMP antagonist
chr1	19645143	19645598	456	*	DMSOK18_peak_1619	35	.	2.70043	5.69262	3.57029	188	Promoter (<=1kb)	1	19645372	19656933	11562	1	4681	ENST00000425400.5	0	ENSG00000158747	NBL1	NBL1, DAN family BMP antagonist
chr1	19646072	19646485	414	*	DMSOK18_peak_1620	28	.	2.54089	4.90022	2.89941	345	Promoter (<=1kb)	1	19645766	19658456	12691	1	4681	ENST00000615215.4	306	ENSG00000158747	NBL1	NBL1, DAN family BMP antagonist
chr1	19651103	19651505	403	*	DMSOK18_peak_1621	23	.	2.76779	4.21827	2.34166	298	Intron (ENST00000602662.1/100532736, intron 1 of 3)	1	19647610	19658456	10847	1	4681	ENST00000548815.2	3493	ENSG00000158747	NBL1	NBL1, DAN family BMP antagonist
chr1	19653676	19654059	384	*	DMSOK18_peak_1622	49	.	3.78492	7.25458	4.9376	290	Intron (ENST00000602662.1/100532736, intron 1 of 3)	1	19647610	19658456	10847	1	4681	ENST00000548815.2	6066	ENSG00000158747	NBL1	NBL1, DAN family BMP antagonist
chr1	19659719	19660219	501	*	DMSOK18_peak_1623	47	.	3.66985	7.00183	4.70869	87	Distal Intergenic	1	19664875	19680966	16092	1	3362	ENST00000289753.2	-4656	ENSG00000158748	HTR6	5-hydroxytryptamine receptor 6
chr1	19667616	19667924	309	*	DMSOK18_peak_1624	22	.	2.7073	4.09046	2.23102	224	Promoter (2-3kb)	1	19664875	19680966	16092	1	3362	ENST00000289753.2	2741	ENSG00000158748	HTR6	5-hydroxytryptamine receptor 6
chr1	19674832	19675131	300	*	DMSOK18_peak_1625	26	.	2.9809	4.6613	2.68979	153	Intron (ENST00000289753.2/3362, intron 1 of 2)	1	19664875	19680966	16092	1	3362	ENST00000289753.2	9957	ENSG00000158748	HTR6	5-hydroxytryptamine receptor 6
chr1	19679502	19679842	341	*	DMSOK18_peak_1626	27	.	2.83301	4.70109	2.72467	156	3' UTR	1	19664875	19680966	16092	1	3362	ENST00000289753.2	14627	ENSG00000158748	HTR6	5-hydroxytryptamine receptor 6
chr1	19695226	19695568	343	*	DMSOK18_peak_1627	45	.	3.72032	6.86211	4.58142	269	Intron (ENST00000375127.5/255104, intron 13 of 15)	1	19694492	19701210	6719	2	255104	ENST00000494342.1	5642	ENSG00000162542	TMCO4	transmembrane and coiled-coil domains 4
chr1	19704454	19704974	521	*	DMSOK18_peak_1628	56	.	4.64326	8.10114	5.69939	76	Intron (ENST00000375127.5/255104, intron 12 of 15)	1	19694492	19701210	6719	2	255104	ENST00000494342.1	-3244	ENSG00000162542	TMCO4	transmembrane and coiled-coil domains 4
chr1	19715467	19716043	577	*	DMSOK18_peak_1629	97	.	5.83125	12.4554	9.72665	327	Intron (ENST00000375127.5/255104, intron 12 of 15)	1	19694492	19701210	6719	2	255104	ENST00000494342.1	-14257	ENSG00000162542	TMCO4	transmembrane and coiled-coil domains 4
chr1	19733331	19733688	358	*	DMSOK18_peak_1630	34	.	3.52955	5.52316	3.41972	5	Intron (ENST00000375127.5/255104, intron 12 of 15)	1	19682242	19738419	56178	2	255104	ENST00000489814.5	4731	ENSG00000162542	TMCO4	transmembrane and coiled-coil domains 4
chr1	19740244	19740536	293	*	DMSOK18_peak_1631	50	.	4.0863	7.34545	5.01515	93	Promoter (1-2kb)	1	19682242	19738419	56178	2	255104	ENST00000489814.5	-1825	ENSG00000162542	TMCO4	transmembrane and coiled-coil domains 4
chr1	19744966	19745492	527	*	DMSOK18_peak_1632	53	.	4.00723	7.73336	5.36223	409	Intron (ENST00000375127.5/255104, intron 9 of 15)	1	19682242	19738419	56178	2	255104	ENST00000489814.5	-6547	ENSG00000162542	TMCO4	transmembrane and coiled-coil domains 4
chr1	19759737	19760078	342	*	DMSOK18_peak_1633	76	.	4.33228	10.2109	7.63082	182	Intron (ENST00000375127.5/255104, intron 5 of 15)	1	19750081	19771427	21347	2	255104	ENST00000462171.1	11349	ENSG00000162542	TMCO4	transmembrane and coiled-coil domains 4
chr1	19771542	19771800	259	*	DMSOK18_peak_1634	21	.	2.73609	3.98867	2.14267	163	Promoter (<=1kb)	1	19750081	19771427	21347	2	255104	ENST00000462171.1	-115	ENSG00000162542	TMCO4	transmembrane and coiled-coil domains 4
chr1	19772207	19772500	294	*	DMSOK18_peak_1635	40	.	3.46051	6.3028	4.0939	85	Promoter (<=1kb)	1	19750081	19771427	21347	2	255104	ENST00000462171.1	-780	ENSG00000162542	TMCO4	transmembrane and coiled-coil domains 4
chr1	19777374	19777851	478	*	DMSOK18_peak_1636	27	.	3.18981	4.68147	2.70734	471	Promoter (2-3kb)	1	19737372	19780764	43393	2	255104	ENST00000489135.5	2913	ENSG00000162542	TMCO4	transmembrane and coiled-coil domains 4
chr1	19799112	19800268	1157	*	DMSOK18_peak_1637	113	.	4.83584	14.1345	11.3041	947	Promoter (<=1kb)	1	19682240	19799344	117105	2	255104	ENST00000375127.5	0	ENSG00000162542	TMCO4	transmembrane and coiled-coil domains 4
chr1	19813662	19814078	417	*	DMSOK18_peak_1638	43	.	3.62065	6.64957	4.38833	74	Promoter (1-2kb)	1	19814029	19815283	1255	2	54546	ENST00000375121.4	1205	ENSG00000178828	RNF186	ring finger protein 186
chr1	19814480	19814874	395	*	DMSOK18_peak_1639	19	.	2.72094	3.79789	1.97774	318	Promoter (<=1kb)	1	19814029	19815283	1255	2	54546	ENST00000375121.4	409	ENSG00000178828	RNF186	ring finger protein 186
chr1	19842893	19843188	296	*	DMSOK18_peak_1640	43	.	4.10135	6.55625	4.30372	144	Distal Intergenic	1	19814029	19815283	1255	2	54546	ENST00000375121.4	-27610	ENSG00000178828	RNF186	ring finger protein 186
chr1	19868901	19869722	822	*	DMSOK18_peak_1641	50	.	4.3943	7.35469	5.01515	135	Distal Intergenic	1	19882395	19912945	30551	1	23252	ENST00000375120.4	-12673	ENSG00000169914	OTUD3	OTU deubiquitinase 3
chr1	19882249	19882938	690	*	DMSOK18_peak_1642	102	.	5.52671	12.9837	10.221	201	Promoter (<=1kb)	1	19882395	19912945	30551	1	23252	ENST00000375120.4	0	ENSG00000169914	OTUD3	OTU deubiquitinase 3
chr1	19888423	19888852	430	*	DMSOK18_peak_1643	29	.	3.51544	5.04904	2.9992	328	Promoter (1-2kb)	1	19890458	19897815	7358	1	23252	ENST00000466697.1	-1606	ENSG00000169914	OTUD3	OTU deubiquitinase 3
chr1	19903322	19903966	645	*	DMSOK18_peak_1644	50	.	4.3943	7.35469	5.01515	519	Promoter (2-3kb)	1	19906565	19906944	380	1	23252	ENST00000481686.1	-2599	ENSG00000169914	OTUD3	OTU deubiquitinase 3
chr1	19921783	19922286	504	*	DMSOK18_peak_1645	35	.	2.37078	5.67516	3.55507	77	Promoter (1-2kb)	1	19920009	19923617	3609	2	30814	ENST00000375116.3	1331	ENSG00000188784	PLA2G2E	phospholipase A2 group IIE
chr1	19925208	19925922	715	*	DMSOK18_peak_1646	159	.	4.19845	18.9947	15.9031	320	Promoter (1-2kb)	1	19920009	19923617	3609	2	30814	ENST00000375116.3	-1591	ENSG00000188784	PLA2G2E	phospholipase A2 group IIE
chr1	19948784	19949200	417	*	DMSOK18_peak_1647	54	.	4.5163	7.87048	5.48795	229	Distal Intergenic	1	19920009	19923617	3609	2	30814	ENST00000375116.3	-25167	ENSG00000188784	PLA2G2E	phospholipase A2 group IIE
chr1	19969172	19969712	541	*	DMSOK18_peak_1648	50	.	4.3943	7.35469	5.01515	62	Distal Intergenic	1	19978246	19979067	822	2	5320	ENST00000461140.1	9355	ENSG00000188257	PLA2G2A	phospholipase A2 group IIA
chr1	19974555	19975252	698	*	DMSOK18_peak_1649	53	.	3.85398	7.66699	5.30113	545	Distal Intergenic	1	19978246	19979067	822	2	5320	ENST00000461140.1	3815	ENSG00000188257	PLA2G2A	phospholipase A2 group IIA
chr1	19976388	19976741	354	*	DMSOK18_peak_1650	27	.	2.86188	4.76664	2.78223	340	Promoter (2-3kb)	1	19978246	19979067	822	2	5320	ENST00000461140.1	2326	ENSG00000188257	PLA2G2A	phospholipase A2 group IIA
chr1	19984426	19984817	392	*	DMSOK18_peak_1651	65	.	4.49354	9.04909	6.55696	182	Distal Intergenic	1	19975438	19980416	4979	2	5320	ENST00000375111.7	-4010	ENSG00000188257	PLA2G2A	phospholipase A2 group IIA
chr1	19994933	19995499	567	*	DMSOK18_peak_1652	102	.	5.90674	12.9998	10.236	401	Distal Intergenic	1	19975438	19980416	4979	2	5320	ENST00000375111.7	-14517	ENSG00000188257	PLA2G2A	phospholipase A2 group IIA
chr1	20000388	20000681	294	*	DMSOK18_peak_1653	29	.	3.45814	4.95064	2.94347	18	Distal Intergenic	1	19975438	19980416	4979	2	5320	ENST00000375111.7	-19972	ENSG00000188257	PLA2G2A	phospholipase A2 group IIA
chr1	20038552	20038937	386	*	DMSOK18_peak_1654	43	.	4.10135	6.55625	4.30372	72	Intron (ENST00000486277.5/5322, intron 1 of 9)	1	20028571	20070414	41844	1	5322	ENST00000498348.1	9981	ENSG00000127472	PLA2G5	phospholipase A2 group V
chr1	20063153	20063609	457	*	DMSOK18_peak_1655	14	.	2.50553	3.10132	1.42915	72	Exon (ENST00000469069.5/5322, exon 3 of 7)	1	20070194	20091911	21718	1	5322	ENST00000375108.4	-6585	ENSG00000127472	PLA2G5	phospholipase A2 group V
chr1	20071364	20071759	396	*	DMSOK18_peak_1656	29	.	3.07601	5.0499	2.99989	314	Promoter (1-2kb)	1	20070295	20090828	20534	1	5322	ENST00000478803.1	1069	ENSG00000127472	PLA2G5	phospholipase A2 group V
chr1	20080931	20081572	642	*	DMSOK18_peak_1657	31	.	2.84011	5.24215	3.17094	182	Intron (ENST00000486277.5/5322, intron 6 of 9)	1	20070295	20090828	20534	1	5322	ENST00000478803.1	10636	ENSG00000127472	PLA2G5	phospholipase A2 group V
chr1	20083274	20083668	395	*	DMSOK18_peak_1658	48	.	3.45042	7.20135	4.88948	78	Intron (ENST00000486277.5/5322, intron 6 of 9)	1	20070295	20090828	20534	1	5322	ENST00000478803.1	12979	ENSG00000127472	PLA2G5	phospholipase A2 group V
chr1	20090490	20090753	264	*	DMSOK18_peak_1659	38	.	3.79607	6.01121	3.83182	105	3' UTR	1	20070295	20090828	20534	1	5322	ENST00000478803.1	20195	ENSG00000127472	PLA2G5	phospholipase A2 group V
chr1	20100944	20101205	262	*	DMSOK18_peak_1660	32	.	3.19501	5.30004	3.22198	116	Distal Intergenic	1	20111939	20119536	7598	2	26279	ENST00000375105.8	18331	ENSG00000117215	PLA2G2D	phospholipase A2 group IID
chr1	20102025	20102368	344	*	DMSOK18_peak_1661	43	.	3.5685	6.53738	4.30372	115	Distal Intergenic	1	20111939	20119536	7598	2	26279	ENST00000375105.8	17168	ENSG00000117215	PLA2G2D	phospholipase A2 group IID
chr1	20113059	20113672	614	*	DMSOK18_peak_1662	52	.	3.35951	7.64142	5.27796	431	3' UTR	1	20111939	20119536	7598	2	26279	ENST00000375105.8	5864	ENSG00000117215	PLA2G2D	phospholipase A2 group IID
chr1	20124430	20124920	491	*	DMSOK18_peak_1663	81	.	4.00534	10.7738	8.1566	107	Distal Intergenic	1	20112657	20119566	6910	2	26279	ENST00000617227.1	-4864	ENSG00000117215	PLA2G2D	phospholipase A2 group IID
chr1	20126572	20127371	800	*	DMSOK18_peak_1664	70	.	3.97952	9.59227	7.06128	596	Distal Intergenic	1	20112657	20119566	6910	2	26279	ENST00000617227.1	-7006	ENSG00000117215	PLA2G2D	phospholipase A2 group IID
chr1	20148867	20149724	858	*	DMSOK18_peak_1665	125	.	4.13132	15.481	12.5753	341	3' UTR	1	20154433	20160568	6136	1	117779438	ENST00000652935.1	-4709	ENSG00000227066	LOC117779438	uncharacterized LOC117779438
chr1	20152418	20152758	341	*	DMSOK18_peak_1666	46	.	2.92132	6.91807	4.63231	265	Promoter (1-2kb)	1	20154433	20160568	6136	1	117779438	ENST00000652935.1	-1675	ENSG00000227066	LOC117779438	uncharacterized LOC117779438
chr1	20170756	20171499	744	*	DMSOK18_peak_1667	80	.	4.39491	10.6723	8.06152	559	Intron (ENST00000429261.2/391013, intron 3 of 3)	1	20163092	20175169	12078	2	391013	ENST00000495760.2	3670	ENSG00000187980	PLA2G2C	phospholipase A2 group IIC
chr1	20185060	20185864	805	*	DMSOK18_peak_1668	65	.	4.22951	9.07374	6.57955	628	Promoter (<=1kb)	1	20186096	20196050	9955	1	127733	ENST00000375099.4	-232	ENSG00000162543	UBXN10	UBX domain protein 10
chr1	20203455	20203738	284	*	DMSOK18_peak_1669	37	.	3.50892	5.94335	3.77109	83	Distal Intergenic	1	20163055	20186518	23464	2	391013	ENST00000679259.1	-16937	ENSG00000187980	PLA2G2C	phospholipase A2 group IIC
chr1	20212611	20212916	306	*	DMSOK18_peak_1670	23	.	2.87917	4.27538	2.39031	170	Distal Intergenic	1	20163055	20186518	23464	2	391013	ENST00000679259.1	-26093	ENSG00000187980	PLA2G2C	phospholipase A2 group IIC
chr1	20223588	20224040	453	*	DMSOK18_peak_1671	57	.	4.3393	8.13076	5.72657	313	Distal Intergenic	1	20243095	20244655	1561	1	105376827	ENST00000435552.1	-19055	ENSG00000228105	LINC01757	long intergenic non-protein coding RNA 1757
chr1	20251735	20252120	386	*	DMSOK18_peak_1672	45	.	4.10768	6.83753	4.55888	21	Distal Intergenic	1	20243120	20244664	1545	1	105376827	ENST00000659784.1	8615	ENSG00000228105	LINC01757	long intergenic non-protein coding RNA 1757
chr1	20261590	20262134	545	*	DMSOK18_peak_1673	52	.	3.73311	7.64787	5.2839	358	Distal Intergenic	1	20272018	20273599	1582	1	105376828	ENST00000641574.1	-9884	NA	LOC105376828	uncharacterized LOC105376828
chr1	20270859	20271378	520	*	DMSOK18_peak_1674	35	.	3.60662	5.66554	3.54614	9	Promoter (<=1kb)	1	20272018	20273599	1582	1	105376828	ENST00000641574.1	-640	NA	LOC105376828	uncharacterized LOC105376828
chr1	20290418	20290818	401	*	DMSOK18_peak_1675	22	.	2.32767	4.1352	2.26943	312	Promoter (<=1kb)	1	20290875	20359518	68644	1	127731	ENST00000289815.13	-57	ENSG00000158816	VWA5B1	von Willebrand factor A domain containing 5B1
chr1	20291088	20291426	339	*	DMSOK18_peak_1676	47	.	2.96629	7.06552	4.76634	110	Promoter (<=1kb)	1	20290937	20339222	48286	1	127731	ENST00000473325.5	151	ENSG00000158816	VWA5B1	von Willebrand factor A domain containing 5B1
chr1	20292442	20293104	663	*	DMSOK18_peak_1677	29	.	2.53602	5.03155	2.9992	346	Promoter (1-2kb)	1	20290937	20339222	48286	1	127731	ENST00000473325.5	1505	ENSG00000158816	VWA5B1	von Willebrand factor A domain containing 5B1
chr1	20293428	20293713	286	*	DMSOK18_peak_1678	17	.	2.12131	3.41911	1.7008	21	Promoter (2-3kb)	1	20290937	20339222	48286	1	127731	ENST00000473325.5	2491	ENSG00000158816	VWA5B1	von Willebrand factor A domain containing 5B1
chr1	20329699	20329986	288	*	DMSOK18_peak_1679	20	.	2.74179	3.83811	2.01208	14	Promoter (2-3kb)	1	20332915	20354251	21337	1	127731	ENST00000467486.5	-2929	ENSG00000158816	VWA5B1	von Willebrand factor A domain containing 5B1
chr1	20337571	20337993	423	*	DMSOK18_peak_1680	82	.	4.7466	10.883	8.25411	284	3' UTR	1	20332918	20354222	21305	1	127731	ENST00000525343.1	4653	ENSG00000158816	VWA5B1	von Willebrand factor A domain containing 5B1
chr1	20342625	20343209	585	*	DMSOK18_peak_1681	40	.	3.33451	6.24464	4.04148	59	3' UTR	1	20332918	20354222	21305	1	127731	ENST00000525343.1	9707	ENSG00000158816	VWA5B1	von Willebrand factor A domain containing 5B1
chr1	20343496	20343840	345	*	DMSOK18_peak_1682	46	.	3.53254	6.93236	4.64522	331	Intron (ENST00000289815.13/127731, intron 16 of 21)	1	20332918	20354222	21305	1	127731	ENST00000525343.1	10578	ENSG00000158816	VWA5B1	von Willebrand factor A domain containing 5B1
chr1	20352665	20353051	387	*	DMSOK18_peak_1683	30	.	2.80633	5.15561	3.09379	208	Intron (ENST00000289815.13/127731, intron 21 of 21)	1	20332918	20354222	21305	1	127731	ENST00000525343.1	19747	ENSG00000158816	VWA5B1	von Willebrand factor A domain containing 5B1
chr1	20356104	20356547	444	*	DMSOK18_peak_1684	48	.	3.26229	7.15011	4.84295	357	3' UTR	1	20332918	20354222	21305	1	127731	ENST00000525343.1	23186	ENSG00000158816	VWA5B1	von Willebrand factor A domain containing 5B1
chr1	20361788	20362539	752	*	DMSOK18_peak_1685	40	.	3.35591	6.29391	4.08618	409	Exon (ENST00000426428.5/339505, exon 11 of 12)	1	20332918	20354222	21305	1	127731	ENST00000525343.1	28870	ENSG00000158816	VWA5B1	von Willebrand factor A domain containing 5B1
chr1	20367340	20367687	348	*	DMSOK18_peak_1686	30	.	3.11958	5.14191	3.08183	130	Intron (ENST00000426428.5/339505, intron 10 of 11)	1	20332918	20354222	21305	1	127731	ENST00000525343.1	34422	ENSG00000158816	VWA5B1	von Willebrand factor A domain containing 5B1
chr1	20377834	20378174	341	*	DMSOK18_peak_1687	43	.	3.20118	6.56105	4.30818	284	Intron (ENST00000426428.5/339505, intron 8 of 11)	1	20332918	20354222	21305	1	127731	ENST00000525343.1	44916	ENSG00000158816	VWA5B1	von Willebrand factor A domain containing 5B1
chr1	20386056	20386490	435	*	DMSOK18_peak_1688	40	.	3.35591	6.29391	4.08618	51	Intron (ENST00000426428.5/339505, intron 6 of 11)	1	20398105	20428739	30635	2	339505	ENST00000418743.5	42249	NA	LINC01141	long intergenic non-protein coding RNA 1141
chr1	20399683	20399991	309	*	DMSOK18_peak_1689	43	.	3.22963	6.63525	4.37536	152	Intron (ENST00000426428.5/339505, intron 4 of 11)	1	20398105	20428739	30635	2	339505	ENST00000418743.5	28748	NA	LINC01141	long intergenic non-protein coding RNA 1141
chr1	20405095	20405527	433	*	DMSOK18_peak_1690	59	.	3.45405	8.37097	5.93811	282	Intron (ENST00000426428.5/339505, intron 3 of 11)	1	20398105	20428739	30635	2	339505	ENST00000418743.5	23212	NA	LINC01141	long intergenic non-protein coding RNA 1141
chr1	20411134	20411637	504	*	DMSOK18_peak_1691	67	.	3.97375	9.30179	6.79118	189	Intron (ENST00000426428.5/339505, intron 1 of 11)	1	20398105	20428739	30635	2	339505	ENST00000418743.5	17102	NA	LINC01141	long intergenic non-protein coding RNA 1141
chr1	20417501	20417991	491	*	DMSOK18_peak_1692	37	.	3.48119	5.88744	3.72054	94	Intron (ENST00000426428.5/339505, intron 1 of 11)	1	20398105	20428739	30635	2	339505	ENST00000418743.5	10748	NA	LINC01141	long intergenic non-protein coding RNA 1141
chr1	20430234	20430639	406	*	DMSOK18_peak_1693	127	.	5.66943	15.6372	12.7212	205	Promoter (<=1kb)	1	20398716	20431234	32519	2	339505	ENST00000423486.1	595	NA	LINC01141	long intergenic non-protein coding RNA 1141
chr1	20466079	20466648	570	*	DMSOK18_peak_1694	47	.	3.39878	7.07047	4.77066	372	Distal Intergenic	1	20483187	20484645	1459	2	55450	ENST00000489020.1	17997	ENSG00000162545	CAMK2N1	calcium/calmodulin dependent protein kinase II inhibitor 1
chr1	20476158	20476582	425	*	DMSOK18_peak_1695	34	.	2.77067	5.5708	3.46197	129	Exon (ENST00000641552.1/ENST00000641552.1, exon 1 of 2)	1	20483187	20484645	1459	2	55450	ENST00000489020.1	8063	ENSG00000162545	CAMK2N1	calcium/calmodulin dependent protein kinase II inhibitor 1
chr1	20480222	20480670	449	*	DMSOK18_peak_1696	36	.	2.75447	5.85943	3.69538	118	Exon (ENST00000641097.1/ENST00000641097.1, exon 1 of 2)	1	20483187	20484645	1459	2	55450	ENST00000489020.1	3975	ENSG00000162545	CAMK2N1	calcium/calmodulin dependent protein kinase II inhibitor 1
chr1	20481269	20481903	635	*	DMSOK18_peak_1697	44	.	2.80918	6.71909	4.45152	126	Promoter (2-3kb)	1	20483187	20484645	1459	2	55450	ENST00000489020.1	2742	ENSG00000162545	CAMK2N1	calcium/calmodulin dependent protein kinase II inhibitor 1
chr1	20485530	20485865	336	*	DMSOK18_peak_1698	18	.	2.05172	3.69076	1.88502	7	Promoter (<=1kb)	1	20482391	20486210	3820	2	55450	ENST00000375078.4	345	ENSG00000162545	CAMK2N1	calcium/calmodulin dependent protein kinase II inhibitor 1
chr1	20486319	20487306	988	*	DMSOK18_peak_1699	95	.	3.61154	12.2817	9.56319	725	Promoter (<=1kb)	1	20482391	20486210	3820	2	55450	ENST00000375078.4	-109	ENSG00000162545	CAMK2N1	calcium/calmodulin dependent protein kinase II inhibitor 1
chr1	20494534	20495426	893	*	DMSOK18_peak_1700	87	.	3.16435	11.4235	8.76071	491	Distal Intergenic	1	20482391	20486210	3820	2	55450	ENST00000375078.4	-8324	ENSG00000162545	CAMK2N1	calcium/calmodulin dependent protein kinase II inhibitor 1
chr1	20495717	20496698	982	*	DMSOK18_peak_1701	190	.	4.42218	22.2577	19.0066	639	Distal Intergenic	1	20482391	20486210	3820	2	55450	ENST00000375078.4	-9507	ENSG00000162545	CAMK2N1	calcium/calmodulin dependent protein kinase II inhibitor 1
chr1	20507557	20508621	1065	*	DMSOK18_peak_1702	254	.	9.01931	29.0476	25.4994	569	Promoter (<=1kb)	1	20499448	20508151	8704	2	79594	ENST00000264198.5	0	ENSG00000090432	MUL1	mitochondrial E3 ubiquitin protein ligase 1
chr1	20554470	20554857	388	*	DMSOK18_peak_1703	30	.	2.92874	5.10037	3.04472	288	Promoter (1-2kb)	1	20552573	20555020	2448	1	163933	ENST00000332947.6	1897	ENSG00000183114	FAM43B	family with sequence similarity 43 member B
chr1	20575210	20576006	797	*	DMSOK18_peak_1704	128	.	5.70734	15.7319	12.8109	227	Distal Intergenic	1	20589086	20618903	29818	1	978	ENST00000461985.1	-13080	ENSG00000158825	CDA	cytidine deaminase
chr1	20588723	20590092	1370	*	DMSOK18_peak_1705	349	.	7.17652	38.8337	34.9219	211	Promoter (<=1kb)	1	20589086	20618903	29818	1	978	ENST00000461985.1	0	ENSG00000158825	CDA	cytidine deaminase
chr1	20612319	20612987	669	*	DMSOK18_peak_1706	99	.	3.16341	12.6564	9.91554	341	Intron (ENST00000461985.1/978, intron 2 of 2)	1	20633458	20651511	18054	1	65018	ENST00000321556.5	-20471	ENSG00000158828	PINK1	PTEN induced kinase 1
chr1	20613521	20614429	909	*	DMSOK18_peak_1707	238	.	4.593	27.3648	23.8865	523	Exon (ENST00000375071.4/978, exon 3 of 4)	1	20633458	20651511	18054	1	65018	ENST00000321556.5	-19029	ENSG00000158828	PINK1	PTEN induced kinase 1
chr1	20633496	20634879	1384	*	DMSOK18_peak_1708	197	.	6.68878	23.0359	19.7498	318	Promoter (<=1kb)	1	20633679	20633788	110	1	102464833	ENST00000622012.1	0	ENSG00000284005	MIR6084	microRNA 6084
chr1	20640104	20640505	402	*	DMSOK18_peak_1709	28	.	3.39884	4.84833	2.85345	226	Promoter (1-2kb)	1	20638129	20651316	13188	1	65018	ENST00000492302.1	1975	ENSG00000158828	PINK1	PTEN induced kinase 1
chr1	20660874	20662496	1623	*	DMSOK18_peak_1710	116	.	5.37933	14.5253	11.6733	684	Promoter (<=1kb)	1	20651767	20661544	9778	2	1650	ENST00000415136.6	0	ENSG00000244038	DDOST	dolichyl-diphosphooligosaccharide--protein glycosyltransferase non-catalytic subunit
chr1	20682105	20682493	389	*	DMSOK18_peak_1711	40	.	3.42859	6.23286	4.03118	176	Promoter (2-3kb)	1	20664014	20685187	21174	2	57576	ENST00000477167.5	2694	ENSG00000117245	KIF17	kinesin family member 17
chr1	20684446	20684950	505	*	DMSOK18_peak_1712	85	.	4.62195	11.2397	8.58834	193	Promoter (<=1kb)	1	20664014	20685187	21174	2	57576	ENST00000477167.5	237	ENSG00000117245	KIF17	kinesin family member 17
chr1	20696482	20697232	751	*	DMSOK18_peak_1713	259	.	6.60627	29.5616	25.9925	297	Promoter (1-2kb)	1	20664014	20698439	34426	2	57576	ENST00000490034.5	1207	ENSG00000117245	KIF17	kinesin family member 17
chr1	20704373	20704755	383	*	DMSOK18_peak_1714	16	.	2.39346	3.41246	1.69486	25	Exon (ENST00000375044.5/57576, exon 5 of 15)	1	20664014	20698439	34426	2	57576	ENST00000490034.5	-5934	ENSG00000117245	KIF17	kinesin family member 17
chr1	20711344	20711944	601	*	DMSOK18_peak_1715	59	.	3.82518	8.38709	5.95289	442	Intron (ENST00000375044.5/57576, intron 3 of 14)	1	20664014	20717491	53478	2	57576	ENST00000375044.5	5547	ENSG00000117245	KIF17	kinesin family member 17
chr1	20731254	20731651	398	*	DMSOK18_peak_1716	40	.	2.39183	6.28187	4.07513	33	Promoter (<=1kb)	1	20725932	20731591	5660	2	400745	ENST00000517430.5	0	ENSG00000189410	SH2D5	SH2 domain containing 5
chr1	20731985	20732296	312	*	DMSOK18_peak_1717	32	.	2.27957	5.30111	3.22286	212	Promoter (<=1kb)	1	20724601	20732278	7678	2	400745	ENST00000447746.6	0	ENSG00000189410	SH2D5	SH2 domain containing 5
chr1	20732618	20733714	1097	*	DMSOK18_peak_1718	283	.	5.46902	32.0166	28.3515	737	Promoter (<=1kb)	1	20719731	20732703	12973	2	400745	ENST00000444387.7	0	ENSG00000189410	SH2D5	SH2 domain containing 5
chr1	20741991	20742254	264	*	DMSOK18_peak_1719	18	.	2.92953	3.67647	1.87289	25	3' UTR	1	20743135	20749747	6613	2	50809	ENST00000488722.5	7493	ENSG00000127483	HP1BP3	heterochromatin protein 1 binding protein 3
chr1	20786334	20787949	1616	*	DMSOK18_peak_1720	107	.	5.29671	13.5783	10.7814	659	Promoter (<=1kb)	1	20740266	20787307	47042	2	50809	ENST00000438032.6	0	ENSG00000127483	HP1BP3	heterochromatin protein 1 binding protein 3
chr1	20792915	20793589	675	*	DMSOK18_peak_1721	50	.	4.3943	7.35469	5.01515	196	Distal Intergenic	1	20776698	20787323	10626	2	50809	ENST00000437575.5	-5592	ENSG00000127483	HP1BP3	heterochromatin protein 1 binding protein 3
chr1	20805426	20805748	323	*	DMSOK18_peak_1722	36	.	3.80839	5.78702	3.63058	35	Distal Intergenic	1	20776698	20787323	10626	2	50809	ENST00000437575.5	-18103	ENSG00000127483	HP1BP3	heterochromatin protein 1 binding protein 3
chr1	20842722	20843088	367	*	DMSOK18_peak_1723	24	.	3.22249	4.34463	2.41238	262	Intron (ENST00000374935.7/8672, intron 25 of 32)	1	20807025	20851268	44244	2	8672	ENST00000435383.2	8180	ENSG00000075151	EIF4G3	eukaryotic translation initiation factor 4 gamma 3
chr1	20847993	20848523	531	*	DMSOK18_peak_1724	63	.	4.68089	8.79763	6.33193	243	Promoter (2-3kb)	1	20807025	20851268	44244	2	8672	ENST00000435383.2	2745	ENSG00000075151	EIF4G3	eukaryotic translation initiation factor 4 gamma 3
chr1	20849712	20850011	300	*	DMSOK18_peak_1725	40	.	3.9383	6.26689	4.0616	181	Promoter (1-2kb)	1	20807025	20851268	44244	2	8672	ENST00000435383.2	1257	ENSG00000075151	EIF4G3	eukaryotic translation initiation factor 4 gamma 3
chr1	21021042	21021789	748	*	DMSOK18_peak_1726	136	.	3.64661	16.6652	13.6938	469	Intron (ENST00000374935.7/8672, intron 4 of 32)	1	20806488	21050950	244463	2	8672	ENST00000681717.1	29161	ENSG00000075151	EIF4G3	eukaryotic translation initiation factor 4 gamma 3
chr1	21022189	21022814	626	*	DMSOK18_peak_1727	215	.	4.50745	24.9313	21.559	320	Intron (ENST00000374935.7/8672, intron 4 of 32)	1	20806488	21050950	244463	2	8672	ENST00000681717.1	28136	ENSG00000075151	EIF4G3	eukaryotic translation initiation factor 4 gamma 3
chr1	21023460	21023709	250	*	DMSOK18_peak_1728	43	.	2.46914	6.62707	4.36806	99	Intron (ENST00000374935.7/8672, intron 4 of 32)	1	20806488	21050950	244463	2	8672	ENST00000681717.1	27241	ENSG00000075151	EIF4G3	eukaryotic translation initiation factor 4 gamma 3
chr1	21028551	21029075	525	*	DMSOK18_peak_1729	38	.	3.07735	6.03671	3.85487	126	Intron (ENST00000374935.7/8672, intron 4 of 32)	1	20806488	21050950	244463	2	8672	ENST00000681717.1	21875	ENSG00000075151	EIF4G3	eukaryotic translation initiation factor 4 gamma 3
chr1	21035251	21036021	771	*	DMSOK18_peak_1730	73	.	4.93673	9.95404	7.39143	295	Intron (ENST00000374935.7/8672, intron 4 of 32)	1	20806488	21050950	244463	2	8672	ENST00000681717.1	14929	ENSG00000075151	EIF4G3	eukaryotic translation initiation factor 4 gamma 3
chr1	21043649	21044011	363	*	DMSOK18_peak_1731	57	.	4.68725	8.18054	5.76258	184	Intron (ENST00000374935.7/8672, intron 4 of 32)	1	20806488	21050950	244463	2	8672	ENST00000681717.1	6939	ENSG00000075151	EIF4G3	eukaryotic translation initiation factor 4 gamma 3
chr1	21051452	21051735	284	*	DMSOK18_peak_1732	22	.	3.09438	4.128	2.26296	5	Promoter (<=1kb)	1	20806470	21050994	244525	2	8672	ENST00000264211.12	-458	ENSG00000075151	EIF4G3	eukaryotic translation initiation factor 4 gamma 3
chr1	21052783	21053057	275	*	DMSOK18_peak_1733	29	.	3.47025	4.97147	2.96166	101	Promoter (1-2kb)	1	20806470	21050994	244525	2	8672	ENST00000264211.12	-1789	ENSG00000075151	EIF4G3	eukaryotic translation initiation factor 4 gamma 3
chr1	21053589	21053907	319	*	DMSOK18_peak_1734	43	.	4.10135	6.55625	4.30372	164	Promoter (2-3kb)	1	20806470	21050994	244525	2	8672	ENST00000264211.12	-2595	ENSG00000075151	EIF4G3	eukaryotic translation initiation factor 4 gamma 3
chr1	21082856	21083415	560	*	DMSOK18_peak_1735	39	.	3.72481	6.12607	3.9349	354	Intron (ENST00000374935.7/8672, intron 3 of 32)	1	21064531	21111610	47080	2	8672	ENST00000463775.1	28195	ENSG00000075151	EIF4G3	eukaryotic translation initiation factor 4 gamma 3
chr1	21091171	21091631	461	*	DMSOK18_peak_1736	57	.	4.68725	8.18054	5.76258	183	Intron (ENST00000374935.7/8672, intron 2 of 32)	1	21064531	21111610	47080	2	8672	ENST00000463775.1	19979	ENSG00000075151	EIF4G3	eukaryotic translation initiation factor 4 gamma 3
chr1	21138741	21139143	403	*	DMSOK18_peak_1737	73	.	5.27316	9.90827	7.3486	37	Intron (ENST00000374935.7/8672, intron 2 of 32)	1	20806488	21113129	306642	2	8672	ENST00000684485.1	-25612	ENSG00000075151	EIF4G3	eukaryotic translation initiation factor 4 gamma 3
chr1	21145138	21145565	428	*	DMSOK18_peak_1738	23	.	2.85077	4.21885	2.3417	251	Intron (ENST00000374935.7/8672, intron 2 of 32)	1	20941247	21168039	226793	2	8672	ENST00000682284.1	22474	ENSG00000075151	EIF4G3	eukaryotic translation initiation factor 4 gamma 3
chr1	21149685	21150223	539	*	DMSOK18_peak_1739	117	.	5.13583	14.6233	11.7639	412	Intron (ENST00000374935.7/8672, intron 2 of 32)	1	20941247	21168039	226793	2	8672	ENST00000682284.1	17816	ENSG00000075151	EIF4G3	eukaryotic translation initiation factor 4 gamma 3
chr1	21175742	21176182	441	*	DMSOK18_peak_1740	108	.	4.68617	13.6993	10.8933	144	Promoter (<=1kb)	1	21175114	21176819	1706	2	8672	ENST00000634778.1	637	ENSG00000075151	EIF4G3	eukaryotic translation initiation factor 4 gamma 3
chr1	21176632	21177227	596	*	DMSOK18_peak_1741	192	.	6.07678	22.5006	19.2384	221	Promoter (<=1kb)	1	20806292	21176888	370597	2	8672	ENST00000374935.7	0	ENSG00000075151	EIF4G3	eukaryotic translation initiation factor 4 gamma 3
chr1	21183538	21183787	250	*	DMSOK18_peak_1742	33	.	3.39788	5.49699	3.39681	153	Distal Intergenic	1	20806292	21176888	370597	2	8672	ENST00000374935.7	-6650	ENSG00000075151	EIF4G3	eukaryotic translation initiation factor 4 gamma 3
chr1	21247255	21247783	529	*	DMSOK18_peak_1743	24	.	2.82458	4.33744	2.41238	205	Exon (ENST00000415912.6/1889, exon 9 of 19)	1	21233570	21238350	4781	2	1889	ENST00000470394.1	-8905	ENSG00000117298	ECE1	endothelin converting enzyme 1
chr1	21251986	21252705	720	*	DMSOK18_peak_1744	136	.	5.32269	16.6157	13.6483	224	Intron (ENST00000415912.6/1889, intron 8 of 18)	1	21238149	21256717	18569	2	1889	ENST00000528294.1	4012	ENSG00000117298	ECE1	endothelin converting enzyme 1
chr1	21261111	21262710	1600	*	DMSOK18_peak_1745	335	.	6.10869	37.4263	33.5626	868	Intron (ENST00000415912.6/1889, intron 4 of 18)	1	21238149	21256717	18569	2	1889	ENST00000528294.1	-4394	ENSG00000117298	ECE1	endothelin converting enzyme 1
chr1	21270152	21270634	483	*	DMSOK18_peak_1746	54	.	3.60042	7.82039	5.44199	313	Intron (ENST00000415912.6/1889, intron 4 of 18)	1	21218584	21279549	60966	2	1889	ENST00000357071.8	8915	ENSG00000117298	ECE1	endothelin converting enzyme 1
chr1	21280188	21280522	335	*	DMSOK18_peak_1747	49	.	3.93708	7.31605	4.99371	131	Promoter (<=1kb)	1	21260313	21280069	19757	2	1889	ENST00000473505.5	-119	ENSG00000117298	ECE1	endothelin converting enzyme 1
chr1	21289259	21289966	708	*	DMSOK18_peak_1748	83	.	3.98427	10.988	8.35262	178	Promoter (<=1kb)	1	21219937	21290257	70321	2	1889	ENST00000264205.10	291	ENSG00000117298	ECE1	endothelin converting enzyme 1
chr1	21294252	21295215	964	*	DMSOK18_peak_1749	99	.	3.49101	12.7293	9.9812	422	Promoter (<=1kb)	1	21272832	21294424	21593	2	1889	ENST00000527991.2	0	ENSG00000117298	ECE1	endothelin converting enzyme 1
chr1	21307487	21307788	302	*	DMSOK18_peak_1750	36	.	2.89513	5.74405	3.61619	147	Intron (ENST00000415912.6/1889, intron 1 of 18)	1	21272746	21298999	26254	2	1889	ENST00000481130.6	-8488	ENSG00000117298	ECE1	endothelin converting enzyme 1
chr1	21313051	21313340	290	*	DMSOK18_peak_1751	26	.	2.66149	4.62197	2.65516	228	Intron (ENST00000415912.6/1889, intron 1 of 18)	1	21272746	21298999	26254	2	1889	ENST00000481130.6	-14052	ENSG00000117298	ECE1	endothelin converting enzyme 1
chr1	21323955	21325254	1300	*	DMSOK18_peak_1752	209	.	4.24699	24.3018	20.9577	702	Intron (ENST00000415912.6/1889, intron 1 of 18)	1	21272835	21345137	72303	2	1889	ENST00000463334.2	19883	ENSG00000117298	ECE1	endothelin converting enzyme 1
chr1	21329516	21329921	406	*	DMSOK18_peak_1753	34	.	2.3544	5.60828	3.49538	268	Intron (ENST00000415912.6/1889, intron 1 of 18)	1	21272835	21345137	72303	2	1889	ENST00000463334.2	15216	ENSG00000117298	ECE1	endothelin converting enzyme 1
chr1	21335543	21336128	586	*	DMSOK18_peak_1754	46	.	2.77507	6.94062	4.65298	483	Intron (ENST00000415912.6/1889, intron 1 of 18)	1	21272835	21345137	72303	2	1889	ENST00000463334.2	9009	ENSG00000117298	ECE1	endothelin converting enzyme 1
chr1	21338624	21338941	318	*	DMSOK18_peak_1755	20	.	2.23876	3.87244	2.04216	132	Intron (ENST00000415912.6/1889, intron 1 of 18)	1	21272835	21345137	72303	2	1889	ENST00000463334.2	6196	ENSG00000117298	ECE1	endothelin converting enzyme 1
chr1	21345220	21346010	791	*	DMSOK18_peak_1756	126	.	4.85361	15.553	12.6432	155	Promoter (<=1kb)	1	21217247	21345504	128258	2	1889	ENST00000415912.6	0	ENSG00000117298	ECE1	endothelin converting enzyme 1
chr1	21355899	21356477	579	*	DMSOK18_peak_1757	89	.	4.7975	11.6683	8.99028	353	Distal Intergenic	1	21217281	21345572	128292	2	1889	ENST00000649812.1	-10327	ENSG00000117298	ECE1	endothelin converting enzyme 1
chr1	21370518	21370913	396	*	DMSOK18_peak_1758	53	.	4.44042	7.73149	5.36054	156	Distal Intergenic	1	21217281	21345572	128292	2	1889	ENST00000649812.1	-24946	ENSG00000117298	ECE1	endothelin converting enzyme 1
chr1	21385869	21386129	261	*	DMSOK18_peak_1759	52	.	4.36705	7.59624	5.23637	208	Distal Intergenic	1	21411460	21413293	1834	2	105376832	ENST00000443127.1	27164	NA	LOC105376832	uncharacterized LOC105376832
chr1	21387176	21387572	397	*	DMSOK18_peak_1760	52	.	4.3961	7.6499	5.28547	163	Distal Intergenic	1	21411460	21413293	1834	2	105376832	ENST00000443127.1	25721	NA	LOC105376832	uncharacterized LOC105376832
chr1	21407454	21407950	497	*	DMSOK18_peak_1761	29	.	3.51544	5.04904	2.9992	451	Distal Intergenic	1	21411460	21413293	1834	2	105376832	ENST00000443127.1	5343	NA	LOC105376832	uncharacterized LOC105376832
chr1	21414946	21415962	1017	*	DMSOK18_peak_1762	88	.	5.21009	11.5626	8.89119	231	Promoter (1-2kb)	1	21411460	21413293	1834	2	105376832	ENST00000443127.1	-1653	NA	LOC105376832	uncharacterized LOC105376832
chr1	21423612	21424001	390	*	DMSOK18_peak_1763	29	.	3.51544	5.04904	2.9992	47	Distal Intergenic	1	21411460	21413293	1834	2	105376832	ENST00000443127.1	-10319	NA	LOC105376832	uncharacterized LOC105376832
chr1	21434551	21434869	319	*	DMSOK18_peak_1764	54	.	3.69608	7.81183	5.43419	127	Intron (ENST00000436658.1/ENST00000436658.1, intron 1 of 4)	1	21440128	21483467	43340	1	84224	ENST00000454000.6	-5259	ENSG00000142794	NBPF3	NBPF member 3
chr1	21439817	21440413	597	*	DMSOK18_peak_1765	132	.	5.72552	16.1735	13.2294	198	Promoter (<=1kb)	1	21440128	21483467	43340	1	84224	ENST00000454000.6	0	ENSG00000142794	NBPF3	NBPF member 3
chr1	21447268	21447855	588	*	DMSOK18_peak_1766	18	.	2.92953	3.67647	1.87289	58	Promoter (2-3kb)	1	21444992	21451858	6867	1	84224	ENST00000467103.2	2276	ENSG00000142794	NBPF3	NBPF member 3
chr1	21472581	21473153	573	*	DMSOK18_peak_1767	18	.	2.92953	3.67647	1.87289	477	Promoter (<=1kb)	1	21473377	21483307	9931	1	84224	ENST00000469876.5	-224	ENSG00000142794	NBPF3	NBPF member 3
chr1	21487079	21487321	243	*	DMSOK18_peak_1768	24	.	3.0109	4.34943	2.4164	98	Distal Intergenic	1	21473395	21480221	6827	1	84224	ENST00000477050.1	13684	ENSG00000142794	NBPF3	NBPF member 3
chr1	21488435	21489158	724	*	DMSOK18_peak_1769	75	.	4.7244	10.1764	7.59876	388	Distal Intergenic	1	21473395	21480221	6827	1	84224	ENST00000477050.1	15040	ENSG00000142794	NBPF3	NBPF member 3
chr1	21495160	21495504	345	*	DMSOK18_peak_1770	35	.	3.49371	5.68361	3.56236	191	Distal Intergenic	1	21509397	21564211	54815	1	249	ENST00000468526.1	-13893	ENSG00000162551	ALPL	alkaline phosphatase, biomineralization associated
chr1	21506328	21506616	289	*	DMSOK18_peak_1771	29	.	2.94595	4.95615	2.94805	8	Promoter (2-3kb)	1	21509397	21564211	54815	1	249	ENST00000468526.1	-2781	ENSG00000162551	ALPL	alkaline phosphatase, biomineralization associated
chr1	21522876	21523118	243	*	DMSOK18_peak_1772	22	.	2.72517	4.12831	2.26313	183	Intron (ENST00000468526.1/249, intron 1 of 4)	1	21509428	21578175	68748	1	249	ENST00000540617.5	13448	ENSG00000162551	ALPL	alkaline phosphatase, biomineralization associated
chr1	21539985	21540311	327	*	DMSOK18_peak_1773	24	.	2.65185	4.44079	2.49668	248	Intron (ENST00000468526.1/249, intron 1 of 4)	1	21551279	21578012	26734	1	249	ENST00000374832.5	-10968	ENSG00000162551	ALPL	alkaline phosphatase, biomineralization associated
chr1	21541528	21541863	336	*	DMSOK18_peak_1774	43	.	3.21818	6.60545	4.34846	98	Intron (ENST00000468526.1/249, intron 1 of 4)	1	21551279	21578012	26734	1	249	ENST00000374832.5	-9416	ENSG00000162551	ALPL	alkaline phosphatase, biomineralization associated
chr1	21558980	21559293	314	*	DMSOK18_peak_1775	39	.	2.95607	6.09643	3.90829	106	Intron (ENST00000468526.1/249, intron 1 of 4)	1	21551279	21578012	26734	1	249	ENST00000374832.5	7701	ENSG00000162551	ALPL	alkaline phosphatase, biomineralization associated
chr1	21562820	21563164	345	*	DMSOK18_peak_1776	37	.	2.79171	5.97366	3.7982	275	Exon (ENST00000468526.1/249, exon 4 of 5)	1	21570303	21577731	7429	1	249	ENST00000374830.2	-7139	ENSG00000162551	ALPL	alkaline phosphatase, biomineralization associated
chr1	21568228	21568720	493	*	DMSOK18_peak_1777	63	.	3.38668	8.85124	6.38168	174	Promoter (1-2kb)	1	21570303	21577731	7429	1	249	ENST00000374830.2	-1583	ENSG00000162551	ALPL	alkaline phosphatase, biomineralization associated
chr1	21574254	21575027	774	*	DMSOK18_peak_1778	58	.	3.48821	8.23627	5.81375	552	Promoter (<=1kb)	1	21574478	21578399	3922	1	249	ENST00000374829.2	0	ENSG00000162551	ALPL	alkaline phosphatase, biomineralization associated
chr1	21586854	21587411	558	*	DMSOK18_peak_1779	104	.	3.77204	13.1894	10.4148	232	Promoter (<=1kb)	1	21586472	21591187	4716	1	105376834	ENST00000457706.1	382	NA	LINC02596	long intergenic non-protein coding RNA 2596
chr1	21597693	21598030	338	*	DMSOK18_peak_1780	30	.	2.40236	5.14547	3.08483	37	3' UTR	1	21586472	21591187	4716	1	105376834	ENST00000457706.1	11221	NA	LINC02596	long intergenic non-protein coding RNA 2596
chr1	21598316	21598607	292	*	DMSOK18_peak_1781	66	.	3.0984	9.09827	6.60237	189	3' UTR	1	21586472	21591187	4716	1	105376834	ENST00000457706.1	11844	NA	LINC02596	long intergenic non-protein coding RNA 2596
chr1	21607690	21608147	458	*	DMSOK18_peak_1782	408	.	7.45362	44.96	40.8578	267	Intron (ENST00000290101.8/5909, intron 17 of 26)	1	21596221	21620041	23821	2	5909	ENST00000374763.6	11894	ENSG00000076864	RAP1GAP	RAP1 GTPase activating protein
chr1	21622397	21622656	260	*	DMSOK18_peak_1783	160	.	4.72437	19.1453	16.0462	217	Promoter (<=1kb)	1	21596221	21622568	26348	2	5909	ENST00000374761.6	0	ENSG00000076864	RAP1GAP	RAP1 GTPase activating protein
chr1	21638197	21639764	1568	*	DMSOK18_peak_1784	330	.	4.77859	36.9229	33.0767	720	Intron (ENST00000290101.8/5909, intron 2 of 26)	1	21596221	21651820	55600	2	5909	ENST00000471600.6	12056	ENSG00000076864	RAP1GAP	RAP1 GTPase activating protein
chr1	21650794	21651270	477	*	DMSOK18_peak_1785	38	.	2.85779	5.99713	3.81931	185	Promoter (<=1kb)	1	21596221	21651820	55600	2	5909	ENST00000471600.6	550	ENSG00000076864	RAP1GAP	RAP1 GTPase activating protein
chr1	21653283	21653835	553	*	DMSOK18_peak_1786	39	.	2.97459	6.14818	3.95509	138	Promoter (<=1kb)	1	21617932	21653307	35376	2	5909	ENST00000447293.5	0	ENSG00000076864	RAP1GAP	RAP1 GTPase activating protein
chr1	21666316	21666954	639	*	DMSOK18_peak_1787	26	.	2.45867	4.65518	2.68431	94	Promoter (<=1kb)	1	21620041	21667681	47641	2	5909	ENST00000482984.5	727	ENSG00000076864	RAP1GAP	RAP1 GTPase activating protein
chr1	21671397	21671701	305	*	DMSOK18_peak_1788	18	.	2.35734	3.58615	1.84301	43	Promoter (2-3kb)	1	21596215	21669363	73149	2	5909	ENST00000290101.8	-2034	ENSG00000076864	RAP1GAP	RAP1 GTPase activating protein
[truncated: 133,500 more rows]
