# Supplementary material for: Platelet-derived exosomal LINC00183 facilitate colorectal cancer malignant progression driven by histone lactylation through stabilizing ENO1
Source: Cell Death Dis. 2025 Aug 7;16(1):593. doi: 10.1038/s41419-025-07914-4 (PMC12331901; doi:10.1038/s41419-025-07914-4)
Supplement: Supplementary file 16 — Supplementary File6 [file 41419_2025_7914_MOESM16_ESM.xls]

seqnames	start	end	width	strand	V4	V5	V6	V7	V8	V9	V10	annotation	geneChr	geneStart	geneEnd	geneLength	geneStrand	geneId	transcriptId	distanceToTSS	ENSEMBL	SYMBOL	GENENAME
chr1	10010	10468	459	*	K18_peak_1	323	.	10.4271	36.5196	32.355	121	Promoter (1-2kb)	1	11869	14409	2541	1	100287102	ENST00000456328.2	-1401	ENSG00000223972	DDX11L1	DEAD/H-box helicase 11 like 1 (pseudogene)
chr1	16695	16988	294	*	K18_peak_2	30	.	3.26334	5.23163	3.08297	129	Promoter (<=1kb)	1	17369	17436	68	2	102466751	ENST00000619216.1	448	ENSG00000278267	MIR6859-1	microRNA 6859-1
chr1	28914	29387	474	*	K18_peak_3	253	.	8.61004	29.1577	25.3058	403	Promoter (<=1kb)	1	29554	31097	1544	1	107985730	ENST00000473358.1	-167	NA	MIR1302-2HG	MIR1302-2 host gene
chr1	87931	88339	409	*	K18_peak_4	44	.	4.56052	6.78083	4.40234	134	Distal Intergenic	1	65419	71585	6167	1	79501	ENST00000641515.2	22512	ENSG00000186092	OR4F5	olfactory receptor family 4 subfamily F member 5
chr1	94177	94528	352	*	K18_peak_5	19	.	3.10236	3.78492	1.92586	68	Intron (ENST00000466430.5/100996442, intron 2 of 3)	1	89295	120932	31638	2	100996442	ENST00000466430.5	26404	ENSG00000238009	LOC100996442	uncharacterized LOC100996442
chr1	95866	96334	469	*	K18_peak_6	20	.	3.15829	3.87232	2.00035	50	Intron (ENST00000466430.5/100996442, intron 2 of 3)	1	89295	120932	31638	2	100996442	ENST00000466430.5	24598	ENSG00000238009	LOC100996442	uncharacterized LOC100996442
chr1	118512	118768	257	*	K18_peak_7	29	.	3.80217	5.077	2.94701	86	Promoter (2-3kb)	1	89295	120932	31638	2	100996442	ENST00000466430.5	2164	ENSG00000238009	LOC100996442	uncharacterized LOC100996442
chr1	180555	181041	487	*	K18_peak_8	210	.	6.79144	24.7057	21.0649	261	Promoter (1-2kb)	1	182696	184174	1479	1	102725121	ENST00000624431.2	-1655	ENSG00000223972	DDX11L17	DEAD/H-box helicase 11 like 17 (pseudogene)
chr1	196385	196793	409	*	K18_peak_9	16	.	2.37911	3.38086	1.64663	5	Promoter (<=1kb)	1	185217	195411	10195	2	102723897	ENST00000623083.4	-974	ENSG00000279457	WASH9P	WAS protein family homolog 9, pseudogene
chr1	199301	200539	1239	*	K18_peak_10	203	.	7.00397	23.9199	20.3187	536	Distal Intergenic	1	185217	195411	10195	2	102723897	ENST00000623083.4	-3890	ENSG00000279457	WASH9P	WAS protein family homolog 9, pseudogene
chr1	359638	360420	783	*	K18_peak_11	33	.	3.91305	5.48027	3.30095	292	Promoter (<=1kb)	1	258144	359681	101538	2	112268260	ENST00000441866.2	0	NA	LOC112268260	uncharacterized LOC112268260
chr1	377290	378467	1178	*	K18_peak_12	123	.	5.75477	15.4523	12.3407	985	Promoter (1-2kb)	1	365615	379972	14358	2	112268260	ENST00000440163.1	1505	NA	LOC112268260	uncharacterized LOC112268260
chr1	432759	433393	635	*	K18_peak_13	313	.	11.3483	35.4507	31.3286	345	Intron (ENST00000455207.5/112268260, intron 1 of 2)	1	450740	451678	939	2	729759	ENST00000426406.4	18285	ENSG00000284733	OR4F29	olfactory receptor family 4 subfamily F member 29
chr1	434334	434928	595	*	K18_peak_14	53	.	4.32724	7.81344	5.31161	487	Intron (ENST00000455207.5/112268260, intron 1 of 2)	1	450740	451678	939	2	729759	ENST00000426406.4	16750	ENSG00000284733	OR4F29	olfactory receptor family 4 subfamily F member 29
chr1	502473	502755	283	*	K18_peak_15	44	.	4.38413	6.76841	4.40234	145	Promoter (<=1kb)	1	494464	502508	8045	2	100132287	ENST00000440038.7	0	NA	LOC100132287	uncharacterized LOC100132287
chr1	528475	529426	952	*	K18_peak_16	47	.	4.64574	7.20307	4.77863	345	Distal Intergenic	1	494464	502508	8045	2	100132287	ENST00000440038.7	-25967	NA	LOC100132287	uncharacterized LOC100132287
chr1	530925	531298	374	*	K18_peak_17	64	.	5.36047	9.0233	6.40072	297	Distal Intergenic	1	494464	502508	8045	2	100132287	ENST00000440038.7	-28417	NA	LOC100132287	uncharacterized LOC100132287
chr1	605190	605596	407	*	K18_peak_18	22	.	2.66248	4.15177	2.23998	270	Intron (ENST00000634833.2/105378947, intron 2 of 5)	1	586071	612813	26743	2	105378947	ENST00000634833.2	7217	NA	LOC105378947	proline-rich extensin-like protein EPR1
chr1	606284	606645	362	*	K18_peak_19	31	.	3.02764	5.33025	3.16975	144	Intron (ENST00000634833.2/105378947, intron 2 of 5)	1	586071	612813	26743	2	105378947	ENST00000634833.2	6168	NA	LOC105378947	proline-rich extensin-like protein EPR1
chr1	611675	612053	379	*	K18_peak_20	33	.	3.65569	5.51967	3.33618	147	Promoter (<=1kb)	1	586071	612813	26743	2	105378947	ENST00000634833.2	760	NA	LOC105378947	proline-rich extensin-like protein EPR1
chr1	621521	622071	551	*	K18_peak_21	56	.	5.02618	8.13689	5.6051	236	Intron (ENST00000419394.2/81399, intron 3 of 3)	1	586071	612813	26743	2	105378947	ENST00000634833.2	-8708	NA	LOC105378947	proline-rich extensin-like protein EPR1
chr1	629671	629997	327	*	K18_peak_22	1250	.	2.96805	130.543	125.023	142	Promoter (1-2kb)	1	627377	631150	3774	2	101928626	ENST00000452176.2	1153	ENSG00000230021	LOC101928626	uncharacterized LOC101928626
chr1	630765	631168	404	*	K18_peak_23	409	.	2.05233	45.4426	40.9766	56	Promoter (<=1kb)	1	627377	631150	3774	2	101928626	ENST00000452176.2	0	ENSG00000230021	LOC101928626	uncharacterized LOC101928626
chr1	631888	632293	406	*	K18_peak_24	2023	.	3.58753	208.174	202.361	80	Promoter (<=1kb)	1	594198	631204	37007	2	105378947	ENST00000641296.1	-684	NA	LOC105378947	proline-rich extensin-like protein EPR1
chr1	668544	669907	1364	*	K18_peak_25	108	.	6.59129	13.9062	10.8965	517	Intron (ENST00000419394.2/81399, intron 3 of 3)	1	685679	686673	995	2	81399	ENST00000332831.4	16766	ENSG00000284662	OR4F16	olfactory receptor family 4 subfamily F member 16
chr1	718538	718970	433	*	K18_peak_26	44	.	4.5626	6.7842	4.40234	86	Promoter (1-2kb)	1	701936	720150	18215	2	81399	ENST00000441245.5	1180	ENSG00000284662	OR4F16	olfactory receptor family 4 subfamily F member 16
chr1	736827	737640	814	*	K18_peak_27	106	.	6.04971	13.6907	10.6977	416	Intron (ENST00000635509.2/105378947, intron 1 of 3)	1	594458	733064	138607	2	105378947	ENST00000648019.1	-3763	NA	LOC105378947	proline-rich extensin-like protein EPR1
chr1	738112	738615	504	*	K18_peak_28	66	.	4.78935	9.33017	6.68111	151	Intron (ENST00000635509.2/105378947, intron 1 of 3)	1	594458	733064	138607	2	105378947	ENST00000648019.1	-5048	NA	LOC105378947	proline-rich extensin-like protein EPR1
chr1	778158	779119	962	*	K18_peak_29	104	.	5.74386	13.4529	10.4758	217	Promoter (<=1kb)	1	725885	778626	52742	2	100288069	ENST00000506640.2	0	NA	LOC100288069	uncharacterized LOC100288069
chr1	820039	820912	874	*	K18_peak_30	55	.	4.65049	8.11421	5.58448	443	Promoter (2-3kb)	1	817371	819837	2467	1	400728	ENST00000326734.2	2668	ENSG00000177757	FAM87B	family with sequence similarity 87 member B
chr1	822789	823150	362	*	K18_peak_31	36	.	3.45195	5.82832	3.60774	245	Promoter (1-2kb)	1	825138	849592	24455	1	643837	ENST00000624927.3	-1988	ENSG00000228794	LINC01128	long intergenic non-protein coding RNA 1128
chr1	826643	827489	847	*	K18_peak_32	103	.	6.27725	13.316	10.3483	146	Promoter (<=1kb)	1	826832	852225	25394	1	643837	ENST00000623808.3	0	ENSG00000228794	LINC01128	long intergenic non-protein coding RNA 1128
chr1	877767	878182	416	*	K18_peak_33	53	.	4.82589	7.8019	5.30134	2	Promoter (<=1kb)	1	874529	877234	2706	2	284593	ENST00000635557.1	-533	ENSG00000230368	FAM41C	family with sequence similarity 41 member C
chr1	886225	886852	628	*	K18_peak_34	44	.	4.5626	6.7842	4.40234	41	Distal Intergenic	1	874529	877234	2706	2	284593	ENST00000635557.1	-8991	ENSG00000230368	FAM41C	family with sequence similarity 41 member C
chr1	904109	904747	639	*	K18_peak_35	23	.	3.03154	4.38805	2.39065	302	Distal Intergenic	1	911435	914948	3514	1	284600	ENST00000448179.1	-6688	NA	LOC284600	uncharacterized LOC284600
chr1	906239	906935	697	*	K18_peak_36	86	.	5.1774	11.493	8.66079	241	Intron (ENST00000607769.1/ENST00000607769.1, intron 1 of 1)	1	911435	914948	3514	1	284600	ENST00000448179.1	-4500	NA	LOC284600	uncharacterized LOC284600
chr1	912463	912851	389	*	K18_peak_37	35	.	3.43293	5.78974	3.57369	260	Promoter (1-2kb)	1	911435	914948	3514	1	284600	ENST00000448179.1	1028	NA	LOC284600	uncharacterized LOC284600
chr1	921660	922288	629	*	K18_peak_38	64	.	3.8059	9.12337	6.49168	288	Promoter (1-2kb)	1	923923	944574	20652	1	148398	ENST00000616016.5	-1635	ENSG00000187634	SAMD11	sterile alpha motif domain containing 11
chr1	925540	925965	426	*	K18_peak_39	37	.	3.13384	5.97829	3.70889	188	Promoter (<=1kb)	1	925731	944574	18844	1	148398	ENST00000342066.8	0	ENSG00000187634	SAMD11	sterile alpha motif domain containing 11
chr1	940791	941407	617	*	K18_peak_40	44	.	3.03087	6.88701	4.49497	249	Promoter (<=1kb)	1	941076	942994	1919	1	148398	ENST00000474461.1	0	ENSG00000187634	SAMD11	sterile alpha motif domain containing 11
chr1	959247	960160	914	*	K18_peak_41	49	.	3.8336	7.36048	4.92017	186	Promoter (<=1kb)	1	944203	959256	15054	2	26155	ENST00000327044.7	0	ENSG00000188976	NOC2L	NOC2 like nucleolar associated transcriptional repressor
chr1	965906	967258	1353	*	K18_peak_42	96	.	4.40272	12.543	9.63191	929	Promoter (<=1kb)	1	966482	975865	9384	1	84069	ENST00000379410.8	0	ENSG00000187583	PLEKHN1	pleckstrin homology domain containing N1
chr1	975863	976298	436	*	K18_peak_43	79	.	3.82774	10.7679	7.98945	206	Promoter (<=1kb)	1	975205	976641	1437	2	84808	ENST00000479361.1	343	ENSG00000187642	PERM1	PPARGC1 and ESRR induced regulator, muscle 1
chr1	976713	977014	302	*	K18_peak_44	39	.	2.9478	6.2595	3.95929	258	Promoter (<=1kb)	1	975205	976641	1437	2	84808	ENST00000479361.1	-72	ENSG00000187642	PERM1	PPARGC1 and ESRR induced regulator, muscle 1
chr1	984080	984380	301	*	K18_peak_45	50	.	3.91477	7.53571	5.07811	176	Promoter (1-2kb)	1	975204	982093	6890	2	84808	ENST00000341290.6	-1987	ENSG00000187642	PERM1	PPARGC1 and ESRR induced regulator, muscle 1
chr1	999907	1000779	873	*	K18_peak_46	182	.	4.51386	21.7832	18.2957	566	Promoter (<=1kb)	1	998962	1000172	1211	2	57801	ENST00000428771.6	0	ENSG00000188290	HES4	hes family bHLH transcription factor 4
chr1	1001367	1001929	563	*	K18_peak_47	40	.	2.45023	6.4067	4.0897	234	Promoter (<=1kb)	1	1001145	1014435	13291	1	9636	ENST00000624652.1	222	ENSG00000187608	ISG15	ISG15 ubiquitin like modifier
chr1	1006255	1006723	469	*	K18_peak_48	125	.	4.50937	15.7157	12.5879	205	Intron (ENST00000624697.4/9636, intron 1 of 2)	1	1001145	1014435	13291	1	9636	ENST00000624652.1	5110	ENSG00000187608	ISG15	ISG15 ubiquitin like modifier
chr1	1013366	1014658	1293	*	K18_peak_49	125	.	5.00615	15.6765	12.5509	168	Promoter (<=1kb)	1	1013497	1014540	1044	1	9636	ENST00000649529.1	0	ENSG00000187608	ISG15	ISG15 ubiquitin like modifier
chr1	1019395	1020191	797	*	K18_peak_50	48	.	3.01984	7.23986	4.81191	380	Promoter (<=1kb)	1	1020120	1056116	35997	1	375790	ENST00000379370.7	0	ENSG00000188157	AGRN	agrin
chr1	1024516	1025068	553	*	K18_peak_51	54	.	3.39711	7.97451	5.45837	331	Intron (ENST00000379370.7/375790, intron 2 of 35)	1	1020123	1056118	35996	1	375790	ENST00000620552.4	4393	ENSG00000188157	AGRN	agrin
chr1	1040856	1041226	371	*	K18_peak_52	40	.	3.49593	6.38008	4.0663	160	Exon (ENST00000379370.7/375790, exon 4 of 36)	1	1045399	1046349	951	1	375790	ENST00000479707.1	-4173	ENSG00000188157	AGRN	agrin
chr1	1045990	1046273	284	*	K18_peak_53	27	.	3.36234	4.7851	2.73526	238	Promoter (<=1kb)	1	1045399	1046349	951	1	375790	ENST00000479707.1	591	ENSG00000188157	AGRN	agrin
chr1	1063824	1064308	485	*	K18_peak_54	63	.	3.42034	8.9603	6.34294	167	Promoter (<=1kb)	1	1064495	1066274	1780	1	100288175	ENST00000433695.1	-187	ENSG00000217801	LOC100288175	uncharacterized LOC100288175
chr1	1068944	1069812	869	*	K18_peak_55	143	.	4.15705	17.6255	14.3784	381	Exon (ENST00000412397.2/100288175, exon 10 of 10)	1	1064495	1066274	1780	1	100288175	ENST00000433695.1	4449	ENSG00000217801	LOC100288175	uncharacterized LOC100288175
chr1	1073883	1074546	664	*	K18_peak_56	158	.	4.17127	19.1533	15.814	203	Promoter (<=1kb)	1	1070967	1074306	3340	2	401934	ENST00000453464.3	0	ENSG00000237330	RNF223	ring finger protein 223
chr1	1074888	1075410	523	*	K18_peak_57	14	.	1.8821	3.17816	1.47542	513	Promoter (<=1kb)	1	1070967	1074306	3340	2	401934	ENST00000453464.3	-582	ENSG00000237330	RNF223	ring finger protein 223
chr1	1079495	1080658	1164	*	K18_peak_58	176	.	4.79449	21.1225	17.6709	682	Distal Intergenic	1	1082146	1084072	1927	2	54991	ENST00000464905.1	3414	ENSG00000131591	C1orf159	chromosome 1 open reading frame 159
chr1	1091422	1091986	565	*	K18_peak_59	47	.	4.0246	7.22379	4.79792	332	Promoter (<=1kb)	1	1081823	1092077	10255	2	54991	ENST00000465822.5	91	ENSG00000131591	C1orf159	chromosome 1 open reading frame 159
chr1	1107421	1108097	677	*	K18_peak_60	52	.	4.94282	7.69023	5.20019	406	Promoter (1-2kb)	1	1082700	1106127	23428	2	54991	ENST00000379319.5	-1294	ENSG00000131591	C1orf159	chromosome 1 open reading frame 159
chr1	1115680	1116296	617	*	K18_peak_61	125	.	6.19544	15.6554	12.531	447	Promoter (<=1kb)	1	1081818	1116081	34264	2	54991	ENST00000379339.5	0	ENSG00000131591	C1orf159	chromosome 1 open reading frame 159
chr1	1122125	1122403	279	*	K18_peak_62	38	.	3.48424	6.12352	3.83772	183	Distal Intergenic	1	1087190	1116361	29172	2	54991	ENST00000475119.5	-5764	ENSG00000131591	C1orf159	chromosome 1 open reading frame 159
chr1	1128260	1128702	443	*	K18_peak_63	30	.	3.15471	5.21574	3.06915	367	Distal Intergenic	1	1137017	1144056	7040	1	254099	ENST00000416774.1	-8315	ENSG00000223823	LINC01342	long intergenic non-protein coding RNA 1342
chr1	1134334	1134612	279	*	K18_peak_64	35	.	3.23748	5.80836	3.5905	113	Promoter (2-3kb)	1	1137017	1144056	7040	1	254099	ENST00000416774.1	-2405	ENSG00000223823	LINC01342	long intergenic non-protein coding RNA 1342
chr1	1141827	1142344	518	*	K18_peak_65	24	.	2.60033	4.46723	2.45894	269	Intron (ENST00000416774.1/254099, intron 2 of 2)	1	1137017	1144056	7040	1	254099	ENST00000416774.1	4810	ENSG00000223823	LINC01342	long intergenic non-protein coding RNA 1342
chr1	1150309	1150649	341	*	K18_peak_66	28	.	2.94863	4.96215	2.88889	186	Distal Intergenic	1	1137017	1144056	7040	1	254099	ENST00000416774.1	13292	ENSG00000223823	LINC01342	long intergenic non-protein coding RNA 1342
chr1	1157214	1158839	1626	*	K18_peak_67	124	.	3.77118	15.5265	12.4101	1074	Distal Intergenic	1	1167104	1167198	95	1	406984	ENST00000384997.3	-8265	ENSG00000207730	MIR200B	microRNA 200b
chr1	1162484	1163476	993	*	K18_peak_68	155	.	4.05028	18.8242	15.5046	355	Distal Intergenic	1	1167104	1167198	95	1	406984	ENST00000384997.3	-3628	ENSG00000207730	MIR200B	microRNA 200b
chr1	1179226	1179488	263	*	K18_peak_69	21	.	2.60132	4.015	2.12249	146	Promoter (<=1kb)	1	1173056	1179555	6500	2	100506376	ENST00000379317.1	67	ENSG00000205231	TTLL10-AS1	TTLL10 antisense RNA 1
chr1	1201713	1202477	765	*	K18_peak_70	286	.	5.38415	32.6969	28.6889	267	Distal Intergenic	1	1203844	1205680	1837	2	8784	ENST00000486728.5	3203	ENSG00000186891	TNFRSF18	TNF receptor superfamily member 18
chr1	1208145	1208594	450	*	K18_peak_71	62	.	3.25297	8.84234	6.23492	84	Promoter (1-2kb)	1	1203508	1206592	3085	2	8784	ENST00000379268.7	-1553	ENSG00000186891	TNFRSF18	TNF receptor superfamily member 18
chr1	1213249	1213614	366	*	K18_peak_72	22	.	2.60095	4.16538	2.2513	62	Promoter (<=1kb)	1	1212019	1213498	1480	2	7293	ENST00000453580.1	0	ENSG00000186827	TNFRSF4	TNF receptor superfamily member 4
chr1	1231756	1232021	266	*	K18_peak_73	62	.	3.99823	8.81237	6.20762	206	Promoter (<=1kb)	1	1216931	1232001	15071	2	51150	ENST00000360001.12	0	ENSG00000078808	SDF4	stromal cell derived factor 4
chr1	1237147	1238628	1482	*	K18_peak_74	67	.	3.55573	9.39361	6.73914	989	Distal Intergenic	1	1242449	1243158	710	2	388581	ENST00000478606.1	4530	ENSG00000184163	C1QTNF12	C1q and TNF related 12
chr1	1273658	1274388	731	*	K18_peak_75	87	.	5.38855	11.5709	8.73296	333	Promoter (<=1kb)	1	1253909	1273853	19945	2	118424	ENST00000450390.6	0	ENSG00000160087	UBE2J2	ubiquitin conjugating enzyme E2 J2
chr1	1293739	1294252	514	*	K18_peak_76	81	.	3.81262	10.9826	8.18849	231	Promoter (<=1kb)	1	1294499	1295008	510	2	116983	ENST00000470659.1	756	ENSG00000131584	ACAP3	ArfGAP with coiled-coil, ankyrin repeat and PH domains 3
chr1	1305185	1305955	771	*	K18_peak_77	70	.	3.45849	9.78297	7.08824	199	Promoter (<=1kb)	1	1292390	1305929	13540	2	116983	ENST00000492936.5	0	ENSG00000131584	ACAP3	ArfGAP with coiled-coil, ankyrin repeat and PH domains 3
chr1	1306283	1306549	267	*	K18_peak_78	34	.	2.65343	5.70411	3.49845	99	Promoter (<=1kb)	1	1292390	1305929	13540	2	116983	ENST00000492936.5	-354	ENSG00000131584	ACAP3	ArfGAP with coiled-coil, ankyrin repeat and PH domains 3
chr1	1318397	1318692	296	*	K18_peak_79	42	.	3.98765	6.61718	4.27681	138	Promoter (<=1kb)	1	1312787	1319346	6560	2	54973	ENST00000531377.5	654	ENSG00000127054	INTS11	integrator complex subunit 11
chr1	1324741	1325247	507	*	K18_peak_80	114	.	5.21427	14.4705	11.4235	121	Promoter (<=1kb)	1	1324756	1327994	3239	1	80772	ENST00000464957.1	0	ENSG00000224051	CPTP	ceramide-1-phosphate transfer protein
chr1	1330827	1331287	461	*	K18_peak_81	32	.	2.96522	5.3722	3.20661	298	Promoter (<=1kb)	1	1331280	1335314	4035	1	83756	ENST00000339381.6	0	ENSG00000169962	TAS1R3	taste 1 receptor member 3
chr1	1332717	1333979	1263	*	K18_peak_82	51	.	3.62987	7.64924	5.18071	734	Promoter (1-2kb)	1	1331280	1335314	4035	1	83756	ENST00000339381.6	1437	ENSG00000169962	TAS1R3	taste 1 receptor member 3
chr1	1344578	1345475	898	*	K18_peak_83	249	.	5.21576	28.7989	24.9629	554	Intron (ENST00000378891.9/1855, intron 1 of 14)	1	1341770	1348955	7186	2	1855	ENST00000472445.1	3480	ENSG00000107404	DVL1	dishevelled segment polarity protein 1
chr1	1348132	1348449	318	*	K18_peak_84	100	.	3.40697	13.0333	10.0853	150	Promoter (<=1kb)	1	1341770	1348955	7186	2	1855	ENST00000472445.1	506	ENSG00000107404	DVL1	dishevelled segment polarity protein 1
chr1	1359418	1359975	558	*	K18_peak_85	111	.	4.52887	14.1895	11.1615	199	Promoter (<=1kb)	1	1352689	1358794	6106	2	54587	ENST00000342753.8	-624	ENSG00000162576	MXRA8	matrix remodeling associated 8
chr1	1371998	1372630	633	*	K18_peak_86	80	.	4.34436	10.8473	8.06309	264	Promoter (2-3kb)	1	1374244	1375144	901	2	54998	ENST00000489799.1	2514	ENSG00000175756	AURKAIP1	aurora kinase A interacting protein 1
chr1	1374853	1375580	728	*	K18_peak_87	74	.	4.21833	10.2201	7.49031	571	Promoter (<=1kb)	1	1373730	1375157	1428	2	54998	ENST00000338370.7	0	ENSG00000175756	AURKAIP1	aurora kinase A interacting protein 1
chr1	1376163	1376735	573	*	K18_peak_88	106	.	4.90684	13.6486	10.6585	394	Promoter (<=1kb)	1	1373730	1375495	1766	2	54998	ENST00000338338.9	-668	ENSG00000175756	AURKAIP1	aurora kinase A interacting protein 1
chr1	1398025	1398475	451	*	K18_peak_89	25	.	3.47786	4.56369	2.54262	30	Promoter (<=1kb)	1	1386482	1398304	11823	2	81669	ENST00000482621.5	0	ENSG00000221978	CCNL2	cyclin L2
chr1	1399445	1399795	351	*	K18_peak_90	69	.	5.53983	9.6732	6.98697	231	Promoter (<=1kb)	1	1399520	1402019	2500	1	148413	ENST00000659048.1	0	ENSG00000224870	MRPL20-AS1	MRPL20 antisense RNA 1
chr1	1407274	1407944	671	*	K18_peak_91	86	.	6.39827	11.5006	8.66775	100	Promoter (<=1kb)	1	1401909	1407293	5385	2	55052	ENST00000344843.12	0	ENSG00000242485	MRPL20	mitochondrial ribosomal protein L20
chr1	1433179	1433732	554	*	K18_peak_92	101	.	3.82339	13.1332	10.1783	404	Promoter (<=1kb)	1	1430550	1434488	3939	2	102724312	ENST00000454562.1	756	NA	LINC01770	long intergenic non-protein coding RNA 1770
chr1	1441046	1441439	394	*	K18_peak_93	107	.	4.92687	13.703	10.7092	188	3' UTR	1	1435735	1437177	1443	1	64856	ENST00000471398.1	5311	ENSG00000179403	VWA1	von Willebrand factor A domain containing 1
chr1	1444554	1445140	587	*	K18_peak_94	51	.	3.95665	7.6255	5.15945	193	Distal Intergenic	1	1449689	1470163	20475	1	219293	ENST00000378785.7	-4549	ENSG00000215915	ATAD3C	ATPase family AAA domain containing 3C
chr1	1452097	1452541	445	*	K18_peak_95	13	.	2.73345	3.06204	1.37695	109	Promoter (2-3kb)	1	1449914	1455902	5989	1	219293	ENST00000475091.2	2183	ENSG00000215915	ATAD3C	ATPase family AAA domain containing 3C
chr1	1471500	1471977	478	*	K18_peak_96	60	.	4.72927	8.57163	6.00013	445	Promoter (<=1kb)	1	1471765	1497848	26084	1	83858	ENST00000673477.1	0	ENSG00000160072	ATAD3B	ATPase family AAA domain containing 3B
chr1	1472790	1473128	339	*	K18_peak_97	18	.	2.97316	3.74819	1.89418	237	Promoter (1-2kb)	1	1471784	1496201	24418	1	83858	ENST00000308647.8	1006	ENSG00000160072	ATAD3B	ATPase family AAA domain containing 3B
chr1	1497366	1497652	287	*	K18_peak_98	22	.	3.42195	4.28195	2.29802	32	3' UTR	1	1503250	1509452	6203	1	83858	ENST00000641974.1	-5598	ENSG00000160072	ATAD3B	ATPase family AAA domain containing 3B
chr1	1504871	1505860	990	*	K18_peak_99	80	.	5.99268	10.8133	8.03167	337	Promoter (1-2kb)	1	1503582	1509351	5770	1	83858	ENST00000641679.1	1289	ENSG00000160072	ATAD3B	ATPase family AAA domain containing 3B
chr1	1510861	1512354	1494	*	K18_peak_100	128	.	5.99095	16.0179	12.8695	236	Promoter (<=1kb)	1	1512162	1534685	22524	1	55210	ENST00000378756.8	0	ENSG00000197785	ATAD3A	ATPase family AAA domain containing 3A
chr1	1574383	1575315	933	*	K18_peak_101	45	.	3.99434	6.89548	4.50259	273	Promoter (<=1kb)	1	1541673	1574863	33191	2	29101	ENST00000291386.4	0	ENSG00000160075	SSU72	SSU72 homolog, RNA polymerase II CTD phosphatase
chr1	1580280	1580590	311	*	K18_peak_102	52	.	4.58223	7.68752	5.20019	212	Distal Intergenic	1	1541673	1574863	33191	2	29101	ENST00000291386.4	-5417	ENSG00000160075	SSU72	SSU72 homolog, RNA polymerase II CTD phosphatase
chr1	1605414	1606512	1099	*	K18_peak_103	261	.	7.75655	29.9949	26.1054	310	Distal Intergenic	1	1600314	1602703	2390	1	105378586	ENST00000658591.1	5100	NA	LOC105378586	uncharacterized LOC105378586
chr1	1615116	1616226	1111	*	K18_peak_104	167	.	6.46078	20.1749	16.777	421	Promoter (<=1kb)	1	1615454	1630604	15151	1	142678	ENST00000479659.5	0	ENSG00000197530	MIB2	MIB E3 ubiquitin protein ligase 2
chr1	1627088	1628143	1056	*	K18_peak_105	111	.	4.35155	14.2252	11.1948	465	Promoter (<=1kb)	1	1627460	1629552	2093	1	142678	ENST00000473511.5	0	ENSG00000197530	MIB2	MIB E3 ubiquitin protein ligase 2
chr1	1628411	1628901	491	*	K18_peak_106	20	.	2.32448	3.87802	2.00536	372	Promoter (<=1kb)	1	1628489	1630589	2101	1	142678	ENST00000483015.1	0	ENSG00000197530	MIB2	MIB E3 ubiquitin protein ligase 2
chr1	1658963	1659497	535	*	K18_peak_107	89	.	5.69948	11.8118	8.95235	225	Promoter (<=1kb)	1	1635225	1659004	23780	2	984	ENST00000341832.11	0	ENSG00000248333	CDK11B	cyclin dependent kinase 11B
chr1	1686130	1687201	1072	*	K18_peak_108	103	.	5.67685	13.3091	10.342	443	Intron (ENST00000614300.4/728661, intron 2 of 6)	1	1670425	1692709	22285	2	728661	ENST00000481276.1	5508	ENSG00000189339	SLC35E2B	solute carrier family 35 member E2B
chr1	1692482	1693431	950	*	K18_peak_109	693	.	11.7738	74.3948	69.3416	389	Promoter (<=1kb)	1	1659529	1692724	33196	2	728661	ENST00000614300.4	0	ENSG00000189339	SLC35E2B	solute carrier family 35 member E2B
chr1	1724227	1724928	702	*	K18_peak_110	145	.	8.49226	17.7732	14.5171	395	Promoter (<=1kb)	1	1702379	1724357	21979	2	728642	ENST00000404249.8	0	ENSG00000008128	CDK11A	cyclin dependent kinase 11A
chr1	1745757	1746772	1016	*	K18_peak_111	244	.	7.35236	28.2871	24.4743	766	Promoter (<=1kb)	1	1724838	1745919	21082	2	9906	ENST00000647043.1	0	ENSG00000215790	SLC35E2A	solute carrier family 35 member E2A
chr1	1758599	1759563	965	*	K18_peak_112	302	.	8.1666	34.358	30.2807	399	Promoter (<=1kb)	1	1752471	1758575	6105	2	65220	ENST00000342348.9	-24	ENSG00000008130	NADK	NAD kinase
chr1	1759836	1760636	801	*	K18_peak_113	29	.	2.82371	5.02642	2.94451	446	Promoter (1-2kb)	1	1752471	1758575	6105	2	65220	ENST00000342348.9	-1261	ENSG00000008130	NADK	NAD kinase
chr1	1771670	1772010	341	*	K18_peak_114	44	.	4.5626	6.7842	4.40234	43	Intron (ENST00000341426.9/65220, intron 1 of 11)	1	1756588	1778419	21832	2	65220	ENST00000492768.5	6409	ENSG00000008130	NADK	NAD kinase
chr1	1778200	1779202	1003	*	K18_peak_115	138	.	6.07851	17.0568	13.8446	685	Promoter (<=1kb)	1	1751232	1778470	27239	2	65220	ENST00000341426.9	0	ENSG00000008130	NADK	NAD kinase
chr1	1891045	1891803	759	*	K18_peak_116	109	.	4.75898	13.912	10.9021	218	Promoter (<=1kb)	1	1785285	1891117	105833	2	2782	ENST00000610897.4	0	ENSG00000078369	GNB1	G protein subunit beta 1
chr1	1906681	1907114	434	*	K18_peak_117	41	.	3.45728	6.52553	4.19557	83	Distal Intergenic	1	1915108	1917294	2187	1	163688	ENST00000378604.3	-7994	ENSG00000169885	CALML6	calmodulin like 6
chr1	1908639	1909682	1044	*	K18_peak_118	154	.	6.41149	18.734	15.4198	470	Distal Intergenic	1	1915108	1917294	2187	1	163688	ENST00000378604.3	-5426	ENSG00000169885	CALML6	calmodulin like 6
chr1	1919077	1920094	1018	*	K18_peak_119	218	.	4.92811	25.5325	21.8502	295	Promoter (<=1kb)	1	1917591	1919279	1689	2	339456	ENST00000310991.8	0	ENSG00000178821	TMEM52	transmembrane protein 52
chr1	1925150	1925719	570	*	K18_peak_120	66	.	3.14257	9.27224	6.62823	118	Promoter (1-2kb)	1	1922083	1927403	5321	2	85452	ENST00000412120.2	1684	ENSG00000142609	CFAP74	cilia and flagella associated protein 74
chr1	1929720	1930251	532	*	K18_peak_121	28	.	2.59175	4.8991	2.83455	58	Promoter (1-2kb)	1	1921957	1927929	5973	2	85452	ENST00000464311.5	-1791	ENSG00000142609	CFAP74	cilia and flagella associated protein 74
chr1	1954717	1955136	420	*	K18_peak_122	18	.	2.61469	3.7417	1.8892	306	Exon (ENST00000270720.11/85452, exon 18 of 18)	1	1921951	1959974	38024	2	85452	ENST00000642590.1	4838	ENSG00000142609	CFAP74	cilia and flagella associated protein 74
chr1	1956425	1956744	320	*	K18_peak_123	17	.	2.46447	3.56802	1.73962	7	Exon (ENST00000642590.1/85452, exon 3 of 25)	1	1921951	1959974	38024	2	85452	ENST00000642590.1	3230	ENSG00000142609	CFAP74	cilia and flagella associated protein 74
chr1	1959647	1960423	777	*	K18_peak_124	72	.	4.13221	9.99589	7.2842	381	Promoter (<=1kb)	1	1921951	1959974	38024	2	85452	ENST00000642590.1	0	ENSG00000142609	CFAP74	cilia and flagella associated protein 74
chr1	1968532	1969591	1060	*	K18_peak_125	294	.	7.71957	33.44	29.4006	711	Exon (ENST00000493964.5/85452, exon 11 of 38)	1	1955711	1960108	4398	2	85452	ENST00000461752.3	-8424	ENSG00000142609	CFAP74	cilia and flagella associated protein 74
chr1	1985520	1985878	359	*	K18_peak_126	18	.	2.81841	3.65351	1.81335	290	Intron (ENST00000493964.5/85452, intron 5 of 37)	1	1987962	1990929	2968	2	85452	ENST00000378590.4	5051	ENSG00000142609	CFAP74	cilia and flagella associated protein 74
chr1	1986409	1986677	269	*	K18_peak_127	28	.	3.30907	4.89954	2.83464	235	Intron (ENST00000493964.5/85452, intron 5 of 37)	1	1987962	1990929	2968	2	85452	ENST00000378590.4	4252	ENSG00000142609	CFAP74	cilia and flagella associated protein 74
chr1	2003501	2004056	556	*	K18_peak_128	65	.	5.05436	9.16664	6.53144	366	Promoter (<=1kb)	1	1921951	2003837	81887	2	85452	ENST00000493964.5	0	ENSG00000142609	CFAP74	cilia and flagella associated protein 74
chr1	2023177	2023608	432	*	K18_peak_129	25	.	2.92056	4.53699	2.52024	199	Promoter (<=1kb)	1	2024270	2030712	6443	1	2563	ENST00000639777.1	-662	ENSG00000187730	GABRD	gamma-aminobutyric acid type A receptor subunit delta
chr1	2049375	2050451	1077	*	K18_peak_130	125	.	5.53802	15.6912	12.5649	983	Promoter (<=1kb)	1	2049203	2049651	449	2	105378591	ENST00000445600.1	0	ENSG00000226969	PRKCZ-DT	PRKCZ divergent transcript
chr1	2068149	2068517	369	*	K18_peak_131	17	.	3.04174	3.53096	1.70813	42	Intron (ENST00000378567.8/5590, intron 4 of 17)	1	2073462	2185390	111929	1	5590	ENST00000400921.6	-4945	ENSG00000067606	PRKCZ	protein kinase C zeta
chr1	2089340	2089633	294	*	K18_peak_132	52	.	4.94282	7.69023	5.20019	241	Intron (ENST00000378567.8/5590, intron 4 of 17)	1	2082248	2150936	68689	1	5590	ENST00000481140.5	7092	ENSG00000067606	PRKCZ	protein kinase C zeta
chr1	2121658	2122032	375	*	K18_peak_133	129	.	7.05566	16.1159	12.9616	265	Intron (ENST00000378567.8/5590, intron 4 of 17)	1	2116205	2150897	34693	1	5590	ENST00000470511.5	5453	ENSG00000067606	PRKCZ	protein kinase C zeta
chr1	2133078	2133988	911	*	K18_peak_134	451	.	8.04872	49.735	45.1569	487	Promoter (<=1kb)	1	2133638	2148924	15287	1	5590	ENST00000471018.6	0	ENSG00000067606	PRKCZ	protein kinase C zeta
chr1	2139554	2140321	768	*	K18_peak_135	214	.	6.0911	25.077	21.4181	583	Intron (ENST00000378567.8/5590, intron 5 of 17)	1	2144451	2185395	40945	1	5590	ENST00000479263.5	-4130	ENSG00000067606	PRKCZ	protein kinase C zeta
chr1	2157961	2158418	458	*	K18_peak_136	24	.	3.43187	4.49032	2.47916	338	Intron (ENST00000378567.8/5590, intron 10 of 17)	1	2168848	2185393	16546	1	5590	ENST00000505322.5	-10430	ENSG00000067606	PRKCZ	protein kinase C zeta
chr1	2189375	2189765	391	*	K18_peak_137	21	.	2.95782	4.07063	2.16997	185	3' UTR	1	2189544	2194108	4565	2	199990	ENST00000497675.2	4343	ENSG00000162585	FAAP20	FA core complex associated protein 20
chr1	2194714	2195151	438	*	K18_peak_138	79	.	3.89986	10.728	7.95296	159	Promoter (<=1kb)	1	2184461	2194775	10315	2	199990	ENST00000400919.7	0	ENSG00000162585	FAAP20	FA core complex associated protein 20
chr1	2199160	2199517	358	*	K18_peak_139	56	.	3.31363	8.17203	5.63751	53	Promoter (<=1kb)	1	2189548	2199907	10360	2	199990	ENST00000401813.7	390	ENSG00000162585	FAAP20	FA core complex associated protein 20
chr1	2204816	2205469	654	*	K18_peak_140	91	.	3.39547	12.0674	9.18997	529	Promoter (<=1kb)	1	2198063	2203882	5820	2	199990	ENST00000514625.1	-934	ENSG00000162585	FAAP20	FA core complex associated protein 20
chr1	2212519	2213275	757	*	K18_peak_141	200	.	4.09504	23.6351	20.0493	332	Promoter (<=1kb)	1	2189548	2212720	23173	2	199990	ENST00000487186.5	0	ENSG00000162585	FAAP20	FA core complex associated protein 20
chr1	2214805	2215331	527	*	K18_peak_142	34	.	2.33864	5.66857	3.46719	202	Promoter (2-3kb)	1	2189548	2212720	23173	2	199990	ENST00000487186.5	-2085	ENSG00000162585	FAAP20	FA core complex associated protein 20
chr1	2215791	2216057	267	*	K18_peak_143	13	.	1.86242	3.0334	1.35303	76	Intron (ENST00000442483.2/ENST00000442483.2, intron 1 of 1)	1	2189548	2212720	23173	2	199990	ENST00000487186.5	-3071	ENSG00000162585	FAAP20	FA core complex associated protein 20
chr1	2227641	2228016	376	*	K18_peak_144	197	.	5.96143	23.3709	19.7984	264	Promoter (<=1kb)	1	2228319	2310213	81895	1	6497	ENST00000378536.5	-303	ENSG00000157933	SKI	SKI proto-oncogene
chr1	2246975	2247651	677	*	K18_peak_145	40	.	4.1504	6.3746	4.06114	5	Promoter (<=1kb)	1	2247996	2303376	55381	1	6497	ENST00000478223.2	-345	ENSG00000157933	SKI	SKI proto-oncogene
chr1	2249133	2249446	314	*	K18_peak_146	40	.	3.98002	6.3413	4.03177	65	Promoter (1-2kb)	1	2247996	2303376	55381	1	6497	ENST00000478223.2	1137	ENSG00000157933	SKI	SKI proto-oncogene
chr1	2255451	2257057	1607	*	K18_peak_147	78	.	4.47582	10.5638	7.80752	584	Intron (ENST00000378536.5/6497, intron 1 of 6)	1	2247996	2303376	55381	1	6497	ENST00000478223.2	7455	ENSG00000157933	SKI	SKI proto-oncogene
chr1	2267731	2268077	347	*	K18_peak_148	27	.	3.4692	4.75604	2.71002	76	Intron (ENST00000378536.5/6497, intron 1 of 6)	1	2247996	2303376	55381	1	6497	ENST00000478223.2	19735	ENSG00000157933	SKI	SKI proto-oncogene
chr1	2274600	2275029	430	*	K18_peak_149	46	.	3.92902	7.03383	4.62663	356	Intron (ENST00000378536.5/6497, intron 1 of 6)	1	2247996	2303376	55381	1	6497	ENST00000478223.2	26604	ENSG00000157933	SKI	SKI proto-oncogene
chr1	2290007	2290327	321	*	K18_peak_150	32	.	3.72424	5.40398	3.23439	35	Intron (ENST00000378536.5/6497, intron 1 of 6)	1	2303646	2304368	723	1	6497	ENST00000507179.1	-13319	ENSG00000157933	SKI	SKI proto-oncogene
chr1	2313956	2314542	587	*	K18_peak_151	52	.	2.80955	7.75805	5.26154	433	Distal Intergenic	1	2303646	2304368	723	1	6497	ENST00000507179.1	10310	ENSG00000157933	SKI	SKI proto-oncogene
chr1	2335987	2336386	400	*	K18_peak_152	59	.	3.4926	8.48457	5.92075	345	Intron (ENST00000378531.8/79906, intron 12 of 13)	1	2351644	2351857	214	2	100129534	ENST00000417061.2	15471	ENSG00000269896	LOC100129534	small nuclear ribonucleoprotein polypeptide N pseudogene
chr1	2345342	2346056	715	*	K18_peak_153	49	.	3.61025	7.35646	4.91705	576	Intron (ENST00000378531.8/79906, intron 10 of 13)	1	2351644	2351857	214	2	100129534	ENST00000417061.2	5801	ENSG00000269896	LOC100129534	small nuclear ribonucleoprotein polypeptide N pseudogene
chr1	2358944	2359448	505	*	K18_peak_154	28	.	3.21656	4.93349	2.86409	182	Intron (ENST00000378531.8/79906, intron 8 of 13)	1	2350414	2352820	2407	2	100129534	ENST00000602865.1	-6124	ENSG00000269896	LOC100129534	small nuclear ribonucleoprotein polypeptide N pseudogene
chr1	2381763	2382143	381	*	K18_peak_155	91	.	5.63682	12.0709	9.19316	236	Promoter (2-3kb)	1	2371676	2385121	13446	2	79906	ENST00000419785.1	2978	ENSG00000116151	MORN1	MORN repeat containing 1
chr1	2391494	2392056	563	*	K18_peak_156	38	.	3.83981	6.09016	3.80821	124	Promoter (<=1kb)	1	2391775	2405442	13668	1	11079	ENST00000378513.7	0	ENSG00000157916	RER1	retention in endoplasmic reticulum sorting receptor 1
chr1	2397148	2397477	330	*	K18_peak_157	22	.	3.42195	4.28195	2.29802	65	Exon (ENST00000378513.7/11079, exon 3 of 6)	1	2394005	2403216	9212	1	11079	ENST00000488353.2	3143	ENSG00000157916	RER1	retention in endoplasmic reticulum sorting receptor 1
chr1	2411971	2413528	1558	*	K18_peak_158	262	.	6.18948	30.1332	26.2369	377	Promoter (<=1kb)	1	2403964	2412564	8601	2	5192	ENST00000288774.8	0	ENSG00000157911	PEX10	peroxisomal biogenesis factor 10
chr1	2436843	2437216	374	*	K18_peak_159	31	.	2.74107	5.31939	3.1599	274	Intron (ENST00000609981.5/9651, intron 2 of 3)	1	2425980	2479804	53825	1	9651	ENST00000609981.5	10863	ENSG00000149527	PLCH2	phospholipase C eta 2
chr1	2446578	2447485	908	*	K18_peak_160	74	.	3.56899	10.164	7.43877	576	Intron (ENST00000609981.5/9651, intron 2 of 3)	1	2467459	2505526	38068	1	9651	ENST00000449969.5	-19974	ENSG00000149527	PLCH2	phospholipase C eta 2
chr1	2452702	2452964	263	*	K18_peak_161	61	.	3.21518	8.70991	6.11363	97	Intron (ENST00000609981.5/9651, intron 2 of 3)	1	2467459	2505526	38068	1	9651	ENST00000449969.5	-14495	ENSG00000149527	PLCH2	phospholipase C eta 2
chr1	2458037	2458402	366	*	K18_peak_162	37	.	2.60452	6.00399	3.7317	50	Intron (ENST00000609981.5/9651, intron 2 of 3)	1	2467459	2505526	38068	1	9651	ENST00000449969.5	-9057	ENSG00000149527	PLCH2	phospholipase C eta 2
chr1	2499624	2500044	421	*	K18_peak_163	47	.	2.84318	7.18847	4.76581	213	Promoter (<=1kb)	1	2498647	2505528	6882	1	9651	ENST00000462379.1	977	ENSG00000149527	PLCH2	phospholipase C eta 2
chr1	2505651	2505969	319	*	K18_peak_164	37	.	3.01091	6.05724	3.77922	23	Downstream (<=300bp)	1	2498647	2505528	6882	1	9651	ENST00000462379.1	7004	ENSG00000149527	PLCH2	phospholipase C eta 2
chr1	2506843	2507399	557	*	K18_peak_165	53	.	3.63317	7.90402	5.3937	309	Distal Intergenic	1	2510293	2513013	2721	2	55229	ENST00000471361.1	5614	ENSG00000157881	PANK4	pantothenate kinase 4 (inactive)
chr1	2526035	2526653	619	*	K18_peak_166	112	.	5.12568	14.2366	11.2053	337	Promoter (<=1kb)	1	2508537	2526596	18060	2	55229	ENST00000378466.9	0	ENSG00000157881	PANK4	pantothenate kinase 4 (inactive)
chr1	2527320	2527591	272	*	K18_peak_167	26	.	2.76481	4.71276	2.67256	108	Promoter (<=1kb)	1	2521367	2526597	5231	2	55229	ENST00000514922.1	-723	ENSG00000157881	PANK4	pantothenate kinase 4 (inactive)
chr1	2539325	2539592	268	*	K18_peak_168	84	.	3.89352	11.248	8.43382	174	Intron (ENST00000644246.1/ENST00000644246.1, intron 1 of 1)	1	2528745	2530263	1519	2	388585	ENST00000378453.4	-9062	ENSG00000197921	HES5	hes family bHLH transcription factor 5
chr1	2546973	2547942	970	*	K18_peak_169	64	.	3.08718	9.05388	6.42871	156	Exon (ENST00000644246.1/ENST00000644246.1, exon 2 of 2)	1	2550074	2551598	1525	2	115110	ENST00000448624.2	3656	NA	TNFRSF14-AS1	TNFRSF14 antisense RNA 1
chr1	2548789	2549104	316	*	K18_peak_170	32	.	2.43855	5.40878	3.23853	116	Promoter (2-3kb)	1	2550074	2551598	1525	2	115110	ENST00000448624.2	2494	NA	TNFRSF14-AS1	TNFRSF14 antisense RNA 1
chr1	2560372	2560979	608	*	K18_peak_171	61	.	3.21104	8.69533	6.10055	203	Promoter (<=1kb)	1	2560554	2563504	2951	1	8764	ENST00000463835.5	0	ENSG00000157873	TNFRSF14	TNF receptor superfamily member 14
chr1	2578185	2578605	421	*	K18_peak_172	64	.	4.68321	9.12063	6.48955	100	Promoter (2-3kb)	1	2581560	2584533	2974	1	100996583	ENST00000424215.1	-2955	ENSG00000228037	LOC100996583	uncharacterized LOC100996583
chr1	2585338	2587030	1693	*	K18_peak_173	97	.	4.16102	12.6871	9.76254	1073	Promoter (<=1kb)	1	2586491	2589632	3142	1	127281	ENST00000493183.5	0	ENSG00000157870	PRXL2B	peroxiredoxin like 2B
chr1	2591851	2592125	275	*	K18_peak_174	39	.	2.93853	6.23263	3.93518	166	Promoter (<=1kb)	1	2590639	2592678	2040	2	79258	ENST00000471840.5	553	ENSG00000142606	MMEL1	membrane metalloendopeptidase like 1
chr1	2595375	2596290	916	*	K18_peak_175	64	.	3.77045	9.02629	6.40361	613	Promoter (1-2kb)	1	2592655	2594073	1419	2	79258	ENST00000469962.1	-1302	ENSG00000142606	MMEL1	membrane metalloendopeptidase like 1
chr1	2603152	2603918	767	*	K18_peak_176	39	.	3.15101	6.22482	3.92826	313	Exon (ENST00000378412.8/79258, exon 11 of 24)	1	2606281	2611401	5121	2	79258	ENST00000509374.1	7483	ENSG00000142606	MMEL1	membrane metalloendopeptidase like 1
chr1	2604391	2604956	566	*	K18_peak_177	32	.	2.84405	5.42817	3.2558	297	Intron (ENST00000378412.8/79258, intron 9 of 23)	1	2606281	2611401	5121	2	79258	ENST00000509374.1	6445	ENSG00000142606	MMEL1	membrane metalloendopeptidase like 1
chr1	2611177	2611701	525	*	K18_peak_178	177	.	5.94769	21.2586	17.7998	176	Promoter (<=1kb)	1	2606281	2611401	5121	2	79258	ENST00000509374.1	0	ENSG00000142606	MMEL1	membrane metalloendopeptidase like 1
chr1	2633623	2634441	819	*	K18_peak_179	41	.	3.23199	6.42945	4.11038	214	Promoter (<=1kb)	1	2590639	2633016	42378	2	79258	ENST00000378412.8	-607	ENSG00000142606	MMEL1	membrane metalloendopeptidase like 1
chr1	2641846	2642666	821	*	K18_peak_180	46	.	3.10051	7.09827	4.6847	632	Exon (ENST00000401095.8/100287898, exon 9 of 9)	1	2590639	2633016	42378	2	79258	ENST00000378412.8	-8830	ENSG00000142606	MMEL1	membrane metalloendopeptidase like 1
chr1	2643018	2643373	356	*	K18_peak_181	58	.	3.39623	8.42695	5.86853	188	Intron (ENST00000401095.8/100287898, intron 8 of 8)	1	2590639	2633016	42378	2	79258	ENST00000378412.8	-10002	ENSG00000142606	MMEL1	membrane metalloendopeptidase like 1
chr1	2652193	2655482	3290	*	K18_peak_182	659	.	5.72087	70.9716	65.9675	1841	Intron (ENST00000401095.8/100287898, intron 6 of 8)	1	2590639	2633016	42378	2	79258	ENST00000378412.8	-19177	ENSG00000142606	MMEL1	membrane metalloendopeptidase like 1
chr1	2664199	2664473	275	*	K18_peak_183	35	.	2.29382	5.71955	3.51148	108	Intron (ENST00000401095.8/100287898, intron 6 of 8)	1	2590639	2633016	42378	2	79258	ENST00000378412.8	-31183	ENSG00000142606	MMEL1	membrane metalloendopeptidase like 1
chr1	2679352	2679775	424	*	K18_peak_184	26	.	2.04461	4.6933	2.65532	13	Intron (ENST00000401095.8/100287898, intron 6 of 8)	1	2590639	2633016	42378	2	79258	ENST00000378412.8	-46336	ENSG00000142606	MMEL1	membrane metalloendopeptidase like 1
chr1	2687867	2688490	624	*	K18_peak_185	166	.	4.17497	20.0498	16.659	249	Intron (ENST00000401095.8/100287898, intron 6 of 8)	1	2590639	2633016	42378	2	79258	ENST00000378412.8	-54851	ENSG00000142606	MMEL1	membrane metalloendopeptidase like 1
chr1	2695664	2695949	286	*	K18_peak_186	46	.	2.68499	7.09058	4.67795	118	Intron (ENST00000401095.8/100287898, intron 6 of 8)	1	2590639	2633016	42378	2	79258	ENST00000378412.8	-62648	ENSG00000142606	MMEL1	membrane metalloendopeptidase like 1
chr1	2697082	2697914	833	*	K18_peak_187	398	.	7.10945	44.2993	39.8653	630	Intron (ENST00000401095.8/100287898, intron 6 of 8)	1	2590639	2633016	42378	2	79258	ENST00000378412.8	-64066	ENSG00000142606	MMEL1	membrane metalloendopeptidase like 1
chr1	2748319	2749150	832	*	K18_peak_188	244	.	6.3753	28.2617	24.4503	163	Intron (ENST00000401095.8/100287898, intron 6 of 8)	1	2768091	2784733	16643	1	105378598	ENST00000648684.1	-18941	NA	LOC105378598	uncharacterized LOC105378598
chr1	2749839	2750257	419	*	K18_peak_189	55	.	3.03501	8.06783	5.54233	351	Intron (ENST00000401095.8/100287898, intron 6 of 8)	1	2768091	2784733	16643	1	105378598	ENST00000648684.1	-17834	NA	LOC105378598	uncharacterized LOC105378598
chr1	2756492	2757080	589	*	K18_peak_190	289	.	5.29678	32.9508	28.9322	431	Intron (ENST00000401095.8/100287898, intron 6 of 8)	1	2768091	2784733	16643	1	105378598	ENST00000648684.1	-11011	NA	LOC105378598	uncharacterized LOC105378598
chr1	2758034	2758865	832	*	K18_peak_191	292	.	5.55138	33.2347	29.2044	696	Intron (ENST00000401095.8/100287898, intron 6 of 8)	1	2768091	2784733	16643	1	105378598	ENST00000648684.1	-9226	NA	LOC105378598	uncharacterized LOC105378598
chr1	2776827	2777082	256	*	K18_peak_192	17	.	2.71994	3.48143	1.70813	34	Intron (ENST00000648684.1/105378598, intron 1 of 2)	1	2773603	2776473	2871	1	105378598	ENST00000638002.1	3224	NA	LOC105378598	uncharacterized LOC105378598
chr1	2786245	2786832	588	*	K18_peak_193	30	.	3.47973	5.20729	3.06168	506	Promoter (2-3kb)	1	2641368	2789665	148298	2	100287898	ENST00000637179.1	2833	ENSG00000215912	TTC34	tetratricopeptide repeat domain 34
chr1	2797061	2797545	485	*	K18_peak_194	21	.	2.66102	3.99204	2.10288	442	Intron (ENST00000401095.8/100287898, intron 2 of 8)	1	2635976	2801717	165742	2	100287898	ENST00000401095.8	4172	ENSG00000215912	TTC34	tetratricopeptide repeat domain 34
chr1	2801585	2801852	268	*	K18_peak_195	50	.	3.21884	7.45236	5.00361	193	Promoter (<=1kb)	1	2635976	2801717	165742	2	100287898	ENST00000401095.8	0	ENSG00000215912	TTC34	tetratricopeptide repeat domain 34
chr1	2810480	2810842	363	*	K18_peak_196	23	.	2.73256	4.30723	2.32009	23	Distal Intergenic	1	2635976	2801717	165742	2	100287898	ENST00000401095.8	-8763	ENSG00000215912	TTC34	tetratricopeptide repeat domain 34
chr1	2821915	2822200	286	*	K18_peak_197	46	.	3.3292	7.11347	4.69844	187	Distal Intergenic	1	2635976	2801717	165742	2	100287898	ENST00000401095.8	-20198	ENSG00000215912	TTC34	tetratricopeptide repeat domain 34
chr1	2848925	2849586	662	*	K18_peak_198	103	.	4.78997	13.3284	10.3602	406	Distal Intergenic	1	2635976	2801717	165742	2	100287898	ENST00000401095.8	-47208	ENSG00000215912	TTC34	tetratricopeptide repeat domain 34
chr1	2861719	2862055	337	*	K18_peak_199	43	.	2.973	6.70982	4.35968	87	Distal Intergenic	1	2635976	2801717	165742	2	100287898	ENST00000401095.8	-60002	ENSG00000215912	TTC34	tetratricopeptide repeat domain 34
chr1	2887237	2887595	359	*	K18_peak_200	31	.	2.52753	5.2952	3.13892	8	Distal Intergenic	1	2635976	2801717	165742	2	100287898	ENST00000401095.8	-85520	ENSG00000215912	TTC34	tetratricopeptide repeat domain 34
chr1	2900783	2901097	315	*	K18_peak_201	24	.	2.55737	4.50545	2.49268	223	Distal Intergenic	1	2635976	2801717	165742	2	100287898	ENST00000401095.8	-99066	ENSG00000215912	TTC34	tetratricopeptide repeat domain 34
chr1	2910216	2910863	648	*	K18_peak_202	69	.	3.35977	9.66173	6.97642	206	Distal Intergenic	1	2635976	2801717	165742	2	100287898	ENST00000401095.8	-108499	ENSG00000215912	TTC34	tetratricopeptide repeat domain 34
chr1	2926460	2927238	779	*	K18_peak_203	505	.	7.61304	55.2846	50.5819	512	Distal Intergenic	1	3021467	3022903	1437	1	140625	ENST00000378404.4	-94229	ENSG00000169717	ACTRT2	actin related protein T2
chr1	2938903	2939160	258	*	K18_peak_204	43	.	3.43833	6.7114	4.36111	195	Distal Intergenic	1	3021467	3022903	1437	1	140625	ENST00000378404.4	-82307	ENSG00000169717	ACTRT2	actin related protein T2
chr1	2949198	2949616	419	*	K18_peak_205	28	.	3.09061	4.88504	2.82206	344	Distal Intergenic	1	3021467	3022903	1437	1	140625	ENST00000378404.4	-71851	ENSG00000169717	ACTRT2	actin related protein T2
chr1	2960518	2961198	681	*	K18_peak_206	69	.	5.29712	9.60181	6.9213	249	Exon (ENST00000641229.1/ENST00000641229.1, exon 3 of 3)	1	3021467	3022903	1437	1	140625	ENST00000378404.4	-60269	ENSG00000169717	ACTRT2	actin related protein T2
chr1	2974516	2974978	463	*	K18_peak_207	33	.	2.48416	5.57368	3.38364	128	Distal Intergenic	1	3021467	3022903	1437	1	140625	ENST00000378404.4	-46489	ENSG00000169717	ACTRT2	actin related protein T2
chr1	2979127	2979947	821	*	K18_peak_208	46	.	2.79381	7.00907	4.60463	128	Distal Intergenic	1	3021467	3022903	1437	1	140625	ENST00000378404.4	-41520	ENSG00000169717	ACTRT2	actin related protein T2
chr1	2981632	2982062	431	*	K18_peak_209	32	.	2.75873	5.36853	3.20324	319	Distal Intergenic	1	3021467	3022903	1437	1	140625	ENST00000378404.4	-39405	ENSG00000169717	ACTRT2	actin related protein T2
chr1	2989662	2990235	574	*	K18_peak_210	37	.	4.06449	5.97168	3.70271	224	Distal Intergenic	1	3021467	3022903	1437	1	140625	ENST00000378404.4	-31232	ENSG00000169717	ACTRT2	actin related protein T2
chr1	2998392	2998722	331	*	K18_peak_211	31	.	3.39701	5.27575	3.12185	247	Distal Intergenic	1	3021467	3022903	1437	1	140625	ENST00000378404.4	-22745	ENSG00000169717	ACTRT2	actin related protein T2
chr1	3004158	3004710	553	*	K18_peak_212	91	.	4.8228	12.0663	9.18892	23	Distal Intergenic	1	3021467	3022903	1437	1	140625	ENST00000378404.4	-16757	ENSG00000169717	ACTRT2	actin related protein T2
chr1	3015060	3015601	542	*	K18_peak_213	36	.	2.93859	5.86221	3.63735	463	Distal Intergenic	1	3021467	3022903	1437	1	140625	ENST00000378404.4	-5866	ENSG00000169717	ACTRT2	actin related protein T2
chr1	3018926	3019483	558	*	K18_peak_214	22	.	2.41086	4.11284	2.20601	9	Promoter (1-2kb)	1	3021467	3022903	1437	1	140625	ENST00000378404.4	-1984	ENSG00000169717	ACTRT2	actin related protein T2
chr1	3035710	3036065	356	*	K18_peak_215	28	.	2.60753	4.94392	2.87337	82	Distal Intergenic	1	3021467	3022903	1437	1	140625	ENST00000378404.4	14243	ENSG00000169717	ACTRT2	actin related protein T2
chr1	3036570	3037013	444	*	K18_peak_216	52	.	3.33004	7.77964	5.28144	297	Distal Intergenic	1	3021467	3022903	1437	1	140625	ENST00000378404.4	15103	ENSG00000169717	ACTRT2	actin related protein T2
chr1	3050316	3050787	472	*	K18_peak_217	95	.	5.46572	12.4746	9.56839	163	Distal Intergenic	1	3059617	3061751	2135	2	440556	ENST00000413472.5	10964	ENSG00000177133	PRDM16-DT	PRDM16 divergent transcript
chr1	3052588	3052923	336	*	K18_peak_218	60	.	4.27936	8.59707	6.02316	139	Distal Intergenic	1	3059617	3061751	2135	2	440556	ENST00000413472.5	8828	ENSG00000177133	PRDM16-DT	PRDM16 divergent transcript
chr1	3060658	3061739	1082	*	K18_peak_219	144	.	5.72153	17.7517	14.4968	515	Promoter (<=1kb)	1	3059617	3061751	2135	2	440556	ENST00000413472.5	12	ENSG00000177133	PRDM16-DT	PRDM16 divergent transcript
chr1	3069665	3070021	357	*	K18_peak_220	46	.	3.3926	7.05475	4.64566	126	Promoter (<=1kb)	1	3069211	3434342	365132	1	63976	ENST00000514189.5	454	ENSG00000142611	PRDM16	PR/SET domain 16
chr1	3085270	3085724	455	*	K18_peak_221	41	.	3.54905	6.49536	4.16874	145	Intron (ENST00000511072.5/63976, intron 1 of 15)	1	3069211	3434342	365132	1	63976	ENST00000514189.5	16059	ENSG00000142611	PRDM16	PR/SET domain 16
chr1	3092456	3093009	554	*	K18_peak_222	22	.	2.51629	4.25257	2.29802	261	Intron (ENST00000511072.5/63976, intron 1 of 15)	1	3069211	3434342	365132	1	63976	ENST00000514189.5	23245	ENSG00000142611	PRDM16	PR/SET domain 16
chr1	3095269	3095682	414	*	K18_peak_223	31	.	2.62112	5.29112	3.13519	372	Intron (ENST00000511072.5/63976, intron 1 of 15)	1	3069211	3434342	365132	1	63976	ENST00000514189.5	26058	ENSG00000142611	PRDM16	PR/SET domain 16
chr1	3111013	3111269	257	*	K18_peak_224	20	.	2.44201	3.92507	2.04545	219	Intron (ENST00000511072.5/63976, intron 1 of 15)	1	3127975	3128035	61	1	100422968	ENST00000635819.1	-16706	ENSG00000283572	MIR4251	microRNA 4251
chr1	3115024	3115319	296	*	K18_peak_225	28	.	2.86076	4.94064	2.87018	15	Intron (ENST00000511072.5/63976, intron 1 of 15)	1	3127975	3128035	61	1	100422968	ENST00000635819.1	-12656	ENSG00000283572	MIR4251	microRNA 4251
chr1	3144251	3145009	759	*	K18_peak_226	67	.	3.65416	9.45346	6.79373	482	Intron (ENST00000511072.5/63976, intron 1 of 15)	1	3127975	3128035	61	1	100422968	ENST00000635819.1	16276	ENSG00000283572	MIR4251	microRNA 4251
chr1	3149256	3149520	265	*	K18_peak_227	30	.	2.62226	5.14011	3.00254	71	Intron (ENST00000511072.5/63976, intron 1 of 15)	1	3127975	3128035	61	1	100422968	ENST00000635819.1	21281	ENSG00000283572	MIR4251	microRNA 4251
chr1	3152851	3153379	529	*	K18_peak_228	33	.	2.86901	5.4942	3.31394	263	Intron (ENST00000511072.5/63976, intron 1 of 15)	1	3127975	3128035	61	1	100422968	ENST00000635819.1	24876	ENSG00000283572	MIR4251	microRNA 4251
chr1	3154113	3154486	374	*	K18_peak_229	56	.	3.65755	8.21507	5.67559	143	Intron (ENST00000511072.5/63976, intron 1 of 15)	1	3127975	3128035	61	1	100422968	ENST00000635819.1	26138	ENSG00000283572	MIR4251	microRNA 4251
chr1	3162909	3163437	529	*	K18_peak_230	110	.	4.47822	14.0263	11.0088	100	Intron (ENST00000511072.5/63976, intron 1 of 15)	1	3127975	3128035	61	1	100422968	ENST00000635819.1	34934	ENSG00000283572	MIR4251	microRNA 4251
chr1	3164758	3165908	1151	*	K18_peak_231	98	.	4.28419	12.7893	9.85766	508	Intron (ENST00000511072.5/63976, intron 1 of 15)	1	3127975	3128035	61	1	100422968	ENST00000635819.1	36783	ENSG00000283572	MIR4251	microRNA 4251
chr1	3173717	3175623	1907	*	K18_peak_232	56	.	3.45509	8.1415	5.60935	1134	Intron (ENST00000511072.5/63976, intron 1 of 15)	1	3127975	3128035	61	1	100422968	ENST00000635819.1	45742	ENSG00000283572	MIR4251	microRNA 4251
chr1	3185405	3185668	264	*	K18_peak_233	26	.	2.7378	4.6481	2.6163	80	Intron (ENST00000511072.5/63976, intron 1 of 15)	1	3237931	3433925	195995	1	63976	ENST00000512462.5	-52263	ENSG00000142611	PRDM16	PR/SET domain 16
chr1	3187965	3188255	291	*	K18_peak_234	26	.	2.75395	4.68677	2.65042	150	Intron (ENST00000511072.5/63976, intron 2 of 15)	1	3237931	3433925	195995	1	63976	ENST00000512462.5	-49676	ENSG00000142611	PRDM16	PR/SET domain 16
chr1	3201117	3201465	349	*	K18_peak_235	22	.	2.51629	4.25257	2.29802	249	Intron (ENST00000511072.5/63976, intron 2 of 15)	1	3237931	3433925	195995	1	63976	ENST00000512462.5	-36466	ENSG00000142611	PRDM16	PR/SET domain 16
chr1	3206216	3206735	520	*	K18_peak_236	37	.	3.34569	6.04997	3.77252	355	Exon (ENST00000624175.1/ENST00000624175.1, exon 1 of 1)	1	3237931	3433925	195995	1	63976	ENST00000512462.5	-31196	ENSG00000142611	PRDM16	PR/SET domain 16
chr1	3216739	3217281	543	*	K18_peak_237	20	.	2.57443	3.95457	2.07142	512	Intron (ENST00000511072.5/63976, intron 2 of 15)	1	3237931	3433925	195995	1	63976	ENST00000512462.5	-20650	ENSG00000142611	PRDM16	PR/SET domain 16
chr1	3241499	3242340	842	*	K18_peak_238	60	.	3.81435	8.62193	6.03887	143	Promoter (1-2kb)	1	3244132	3386918	142787	1	63976	ENST00000463591.1	-1792	ENSG00000142611	PRDM16	PR/SET domain 16
chr1	3245221	3245509	289	*	K18_peak_239	29	.	3.00896	5.09686	2.96471	71	Promoter (1-2kb)	1	3244132	3386918	142787	1	63976	ENST00000463591.1	1089	ENSG00000142611	PRDM16	PR/SET domain 16
chr1	3250447	3251953	1507	*	K18_peak_240	59	.	4.00316	8.54833	5.97878	860	Intron (ENST00000511072.5/63976, intron 3 of 15)	1	3244132	3386918	142787	1	63976	ENST00000463591.1	6315	ENSG00000142611	PRDM16	PR/SET domain 16
chr1	3255501	3255761	261	*	K18_peak_241	36	.	3.25251	5.84211	3.62005	25	Intron (ENST00000511072.5/63976, intron 3 of 15)	1	3244132	3386918	142787	1	63976	ENST00000463591.1	11369	ENSG00000142611	PRDM16	PR/SET domain 16
chr1	3265731	3265989	259	*	K18_peak_242	42	.	2.77413	6.59814	4.26044	71	Intron (ENST00000511072.5/63976, intron 3 of 15)	1	3244132	3386918	142787	1	63976	ENST00000463591.1	21599	ENSG00000142611	PRDM16	PR/SET domain 16
chr1	3270434	3270856	423	*	K18_peak_243	28	.	2.40729	4.89818	2.83404	331	Intron (ENST00000511072.5/63976, intron 3 of 15)	1	3244132	3386918	142787	1	63976	ENST00000463591.1	26302	ENSG00000142611	PRDM16	PR/SET domain 16
chr1	3277240	3277511	272	*	K18_peak_244	23	.	2.38928	4.31571	2.32816	161	Intron (ENST00000511072.5/63976, intron 3 of 15)	1	3244132	3386918	142787	1	63976	ENST00000463591.1	33108	ENSG00000142611	PRDM16	PR/SET domain 16
chr1	3279556	3279832	277	*	K18_peak_245	16	.	2.12756	3.33411	1.60697	5	Intron (ENST00000511072.5/63976, intron 3 of 15)	1	3244132	3386918	142787	1	63976	ENST00000463591.1	35424	ENSG00000142611	PRDM16	PR/SET domain 16
chr1	3283442	3284035	594	*	K18_peak_246	32	.	2.63069	5.47546	3.29752	515	Intron (ENST00000511072.5/63976, intron 3 of 15)	1	3313052	3323149	10098	2	105378604	ENST00000669140.1	39114	NA	LOC105378604	uncharacterized LOC105378604
chr1	3290991	3291335	345	*	K18_peak_247	23	.	2.22002	4.38053	2.38422	307	Intron (ENST00000511072.5/63976, intron 3 of 15)	1	3313052	3323149	10098	2	105378604	ENST00000669140.1	31814	NA	LOC105378604	uncharacterized LOC105378604
chr1	3312013	3312493	481	*	K18_peak_248	33	.	2.02849	5.52682	3.34288	282	Intron (ENST00000511072.5/63976, intron 3 of 15)	1	3313052	3323149	10098	2	105378604	ENST00000669140.1	10656	NA	LOC105378604	uncharacterized LOC105378604
chr1	3313010	3313911	902	*	K18_peak_249	285	.	4.30619	32.5321	28.5316	364	Exon (ENST00000669140.1/105378604, exon 2 of 2)	1	3313052	3323149	10098	2	105378604	ENST00000669140.1	9238	NA	LOC105378604	uncharacterized LOC105378604
chr1	3319763	3321012	1250	*	K18_peak_250	165	.	4.19922	19.8822	16.5007	357	Promoter (2-3kb)	1	3313052	3323149	10098	2	105378604	ENST00000669140.1	2137	NA	LOC105378604	uncharacterized LOC105378604
chr1	3328511	3328978	468	*	K18_peak_251	45	.	2.83496	6.98319	4.58162	126	Intron (ENST00000511072.5/63976, intron 3 of 15)	1	3313052	3323149	10098	2	105378604	ENST00000669140.1	-5362	NA	LOC105378604	uncharacterized LOC105378604
chr1	3329541	3329824	284	*	K18_peak_252	42	.	2.77073	6.58636	4.24991	163	Intron (ENST00000511072.5/63976, intron 3 of 15)	1	3313052	3323149	10098	2	105378604	ENST00000669140.1	-6392	NA	LOC105378604	uncharacterized LOC105378604
chr1	3340118	3340405	288	*	K18_peak_253	58	.	3.92069	8.3533	5.8013	183	Intron (ENST00000511072.5/63976, intron 3 of 15)	1	3313052	3323149	10098	2	105378604	ENST00000669140.1	-16969	NA	LOC105378604	uncharacterized LOC105378604
chr1	3346848	3347156	309	*	K18_peak_254	54	.	3.39142	7.95804	5.44281	166	Intron (ENST00000511072.5/63976, intron 3 of 15)	1	3313052	3323149	10098	2	105378604	ENST00000669140.1	-23699	NA	LOC105378604	uncharacterized LOC105378604
chr1	3357349	3358026	678	*	K18_peak_255	109	.	4.18303	13.9321	10.921	353	Intron (ENST00000511072.5/63976, intron 3 of 15)	1	3313052	3323149	10098	2	105378604	ENST00000669140.1	-34200	NA	LOC105378604	uncharacterized LOC105378604
chr1	3362113	3362493	381	*	K18_peak_256	32	.	2.6236	5.45325	3.27779	78	Intron (ENST00000511072.5/63976, intron 3 of 15)	1	3396491	3434293	37803	1	63976	ENST00000509860.1	-33998	ENSG00000142611	PRDM16	PR/SET domain 16
chr1	3378150	3378452	303	*	K18_peak_257	40	.	2.70759	6.36679	4.0548	34	Intron (ENST00000511072.5/63976, intron 3 of 15)	1	3396491	3434293	37803	1	63976	ENST00000509860.1	-18039	ENSG00000142611	PRDM16	PR/SET domain 16
chr1	3381779	3382175	397	*	K18_peak_258	45	.	2.99925	6.98165	4.58033	228	Intron (ENST00000511072.5/63976, intron 3 of 15)	1	3396491	3434293	37803	1	63976	ENST00000509860.1	-14316	ENSG00000142611	PRDM16	PR/SET domain 16
chr1	3388813	3389312	500	*	K18_peak_259	25	.	3.03729	4.58687	2.56325	384	Intron (ENST00000511072.5/63976, intron 4 of 15)	1	3396491	3434293	37803	1	63976	ENST00000509860.1	-7179	ENSG00000142611	PRDM16	PR/SET domain 16
chr1	3439743	3440446	704	*	K18_peak_260	67	.	4.69202	9.45918	6.79888	444	Distal Intergenic	1	3454665	3481113	26449	1	27237	ENST00000378378.9	-14219	ENSG00000130762	ARHGEF16	Rho guanine nucleotide exchange factor 16
chr1	3453147	3453677	531	*	K18_peak_261	74	.	3.71955	10.1622	7.43717	126	Promoter (<=1kb)	1	3454665	3481113	26449	1	27237	ENST00000378378.9	-988	ENSG00000130762	ARHGEF16	Rho guanine nucleotide exchange factor 16
chr1	3454239	3455355	1117	*	K18_peak_262	66	.	3.46334	9.33249	6.68319	721	Promoter (<=1kb)	1	3454665	3481113	26449	1	27237	ENST00000378378.9	0	ENSG00000130762	ARHGEF16	Rho guanine nucleotide exchange factor 16
chr1	3477077	3477380	304	*	K18_peak_263	31	.	2.84731	5.26056	3.10814	254	Intron (ENST00000378378.9/27237, intron 10 of 14)	1	3472769	3481113	8345	1	27237	ENST00000485984.1	4308	ENSG00000130762	ARHGEF16	Rho guanine nucleotide exchange factor 16
chr1	3482462	3483048	587	*	K18_peak_264	138	.	5.23749	17.102	13.8861	279	Distal Intergenic	1	3472769	3481113	8345	1	27237	ENST00000485984.1	9693	ENSG00000130762	ARHGEF16	Rho guanine nucleotide exchange factor 16
chr1	3491809	3492314	506	*	K18_peak_265	23	.	2.73857	4.3205	2.33217	240	Promoter (1-2kb)	1	3490312	3493486	3175	2	1953	ENST00000494257.1	1172	ENSG00000162591	MEGF6	multiple EGF like domains 6
chr1	3509813	3510865	1053	*	K18_peak_266	273	.	5.62972	31.2889	27.3419	548	Exon (ENST00000356575.9/1953, exon 10 of 37)	1	3490925	3496717	5793	2	1953	ENST00000491842.1	-13096	ENSG00000162591	MEGF6	multiple EGF like domains 6
chr1	3515947	3516204	258	*	K18_peak_267	52	.	3.16911	7.71852	5.22588	143	Intron (ENST00000356575.9/1953, intron 5 of 36)	1	3489920	3531448	41529	2	1953	ENST00000294599.8	15244	ENSG00000162591	MEGF6	multiple EGF like domains 6
chr1	3525654	3525964	311	*	K18_peak_268	25	.	2.72715	4.62252	2.59376	75	Intron (ENST00000356575.9/1953, intron 4 of 36)	1	3489920	3531448	41529	2	1953	ENST00000294599.8	5484	ENSG00000162591	MEGF6	multiple EGF like domains 6
chr1	3530621	3531553	933	*	K18_peak_269	53	.	3.26985	7.81934	5.317	790	Promoter (<=1kb)	1	3489920	3531448	41529	2	1953	ENST00000294599.8	0	ENSG00000162591	MEGF6	multiple EGF like domains 6
chr1	3542955	3544019	1065	*	K18_peak_270	80	.	3.5439	10.8003	8.01998	444	Intron (ENST00000356575.9/1953, intron 4 of 36)	1	3489920	3531448	41529	2	1953	ENST00000294599.8	-11507	ENSG00000162591	MEGF6	multiple EGF like domains 6
chr1	3551556	3551816	261	*	K18_peak_271	25	.	2.53926	4.6033	2.57732	98	Intron (ENST00000356575.9/1953, intron 4 of 36)	1	3560695	3560790	96	2	693135	ENST00000385042.1	8974	ENSG00000207776	MIR551A	microRNA 551a
chr1	3554524	3555338	815	*	K18_peak_272	44	.	3.13054	6.78186	4.40234	447	Intron (ENST00000356575.9/1953, intron 4 of 36)	1	3560695	3560790	96	2	693135	ENST00000385042.1	5452	ENSG00000207776	MIR551A	microRNA 551a
chr1	3565406	3565670	265	*	K18_peak_273	42	.	3.19633	6.5484	4.21599	110	Intron (ENST00000356575.9/1953, intron 4 of 36)	1	3560695	3560790	96	2	693135	ENST00000385042.1	-4616	ENSG00000207776	MIR551A	microRNA 551a
chr1	3584718	3585477	760	*	K18_peak_274	50	.	3.56935	7.49938	5.04555	624	Intron (ENST00000356575.9/1953, intron 3 of 36)	1	3560695	3560790	96	2	693135	ENST00000385042.1	-23928	ENSG00000207776	MIR551A	microRNA 551a
chr1	3595412	3595815	404	*	K18_peak_275	36	.	3.18896	5.9058	3.65019	4	Exon (ENST00000356575.9/1953, exon 3 of 37)	1	3490562	3611277	120716	2	1953	ENST00000485002.6	15462	ENSG00000162591	MEGF6	multiple EGF like domains 6
chr1	3599978	3600233	256	*	K18_peak_276	22	.	2.59077	4.14151	2.23114	78	Intron (ENST00000356575.9/1953, intron 2 of 36)	1	3490562	3611277	120716	2	1953	ENST00000485002.6	11044	ENSG00000162591	MEGF6	multiple EGF like domains 6
chr1	3611396	3612165	770	*	K18_peak_277	235	.	6.22504	27.2682	23.5019	342	Promoter (<=1kb)	1	3487951	3611508	123558	2	1953	ENST00000356575.9	0	ENSG00000162591	MEGF6	multiple EGF like domains 6
chr1	3623874	3624244	371	*	K18_peak_278	83	.	5.0319	11.1801	8.37118	172	Promoter (<=1kb)	1	3623190	3624743	1554	2	1953	ENST00000435049.1	499	ENSG00000162591	MEGF6	multiple EGF like domains 6
chr1	3624527	3624988	462	*	K18_peak_279	74	.	4.86794	10.15	7.42589	295	Promoter (<=1kb)	1	3623190	3624743	1554	2	1953	ENST00000435049.1	0	ENSG00000162591	MEGF6	multiple EGF like domains 6
chr1	3641799	3642311	513	*	K18_peak_280	22	.	3.42195	4.28195	2.29802	357	Promoter (2-3kb)	1	3631886	3639625	7740	2	49856	ENST00000471223.1	-2174	ENSG00000116213	WRAP73	WD repeat containing, antisense to TP73
chr1	3652197	3653430	1234	*	K18_peak_281	120	.	5.79125	15.1416	12.0496	883	Promoter (<=1kb)	1	3635014	3652761	17748	2	49856	ENST00000465916.5	0	ENSG00000116213	WRAP73	WD repeat containing, antisense to TP73
chr1	3662227	3662606	380	*	K18_peak_282	39	.	4.09997	6.28884	3.98508	293	Exon (ENST00000443034.1/105378610, exon 2 of 3)	1	3658938	3668772	9835	2	105378610	ENST00000443034.1	6166	NA	TP73-AS3	TP73 antisense RNA 3
chr1	3674979	3675537	559	*	K18_peak_283	84	.	4.0916	11.3143	8.49529	177	Intron (ENST00000378295.9/7161, intron 1 of 13)	1	3658938	3668772	9835	2	105378610	ENST00000443034.1	-6207	NA	TP73-AS3	TP73 antisense RNA 3
chr1	3695711	3696026	316	*	K18_peak_284	37	.	3.54025	6.0063	3.73378	280	Promoter (2-3kb)	1	3698046	3708534	10489	1	7161	ENST00000604194.1	-2020	ENSG00000078900	TP73	tumor protein p73
chr1	3697134	3697667	534	*	K18_peak_285	59	.	4.39125	8.53321	5.96527	142	Promoter (<=1kb)	1	3698046	3708534	10489	1	7161	ENST00000604194.1	-379	ENSG00000078900	TP73	tumor protein p73
chr1	3707014	3707283	270	*	K18_peak_286	26	.	3.08894	4.68743	2.65061	89	Intron (ENST00000378295.9/7161, intron 3 of 13)	1	3698058	3733091	35034	1	7161	ENST00000378290.4	8956	ENSG00000078900	TP73	tumor protein p73
chr1	3714696	3715338	643	*	K18_peak_287	32	.	3.15982	5.42926	3.25636	123	Intron (ENST00000378295.9/7161, intron 4 of 13)	1	3727478	3733367	5890	1	7161	ENST00000604566.1	-12140	ENSG00000078900	TP73	tumor protein p73
chr1	3739145	3739415	271	*	K18_peak_288	53	.	4.21013	7.87279	5.36555	109	Exon (ENST00000452079.5/57212, exon 4 of 4)	1	3738075	3742858	4784	2	57212	ENST00000587071.5	3443	ENSG00000227372	TP73-AS1	TP73 antisense RNA 1
chr1	3752254	3752983	730	*	K18_peak_289	37	.	3.78645	5.99379	3.72245	260	Promoter (<=1kb)	1	3752445	3771645	19201	1	148870	ENST00000462521.2	0	ENSG00000162592	CCDC27	coiled-coil domain containing 27
chr1	3761901	3762882	982	*	K18_peak_290	55	.	4.47351	8.09239	5.56469	498	3' UTR	1	3752450	3771645	19196	1	148870	ENST00000294600.7	9451	ENSG00000162592	CCDC27	coiled-coil domain containing 27
chr1	3772169	3772921	753	*	K18_peak_291	273	.	7.24391	31.3494	27.3996	533	Promoter (<=1kb)	1	3772749	3775956	3208	1	388588	ENST00000642557.4	0	ENSG00000235169	SMIM1	small integral membrane protein 1 (Vel blood group)
chr1	3785750	3786268	519	*	K18_peak_292	22	.	3.42195	4.28195	2.29802	284	Promoter (1-2kb)	1	3781135	3784175	3041	2	57470	ENST00000462356.5	-1575	ENSG00000130764	LRRC47	leucine rich repeat containing 47
chr1	3795779	3796834	1056	*	K18_peak_293	97	.	6.14969	12.6663	9.74312	762	Promoter (<=1kb)	1	3778559	3796498	17940	2	57470	ENST00000378251.3	0	ENSG00000130764	LRRC47	leucine rich repeat containing 47
chr1	3856948	3857811	864	*	K18_peak_294	170	.	6.73966	20.4469	17.034	256	Promoter (<=1kb)	1	3857267	3860490	3224	1	1677	ENST00000625756.2	0	ENSG00000169598	DFFB	DNA fragmentation factor subunit beta
chr1	3880131	3880444	314	*	K18_peak_295	52	.	4.94282	7.69023	5.20019	216	Intron (ENST00000338895.7/1677, intron 6 of 6)	1	3883507	3885429	1923	1	1677	ENST00000461150.1	-3063	ENSG00000169598	DFFB	DNA fragmentation factor subunit beta
chr1	3900015	3901560	1546	*	K18_peak_296	249	.	6.76054	28.7456	24.9119	1152	Promoter (<=1kb)	1	3900352	3914652	14301	1	100133612	ENST00000667408.1	0	ENSG00000236423	LINC01134	long intergenic non-protein coding RNA 1134
chr1	3932977	3933340	364	*	K18_peak_297	17	.	3.04174	3.53096	1.70813	161	Distal Intergenic	1	3940486	3949866	9381	1	728716	ENST00000456897.6	-7146	NA	LINC01346	long intergenic non-protein coding RNA 1346
chr1	3956566	3956897	332	*	K18_peak_298	23	.	3.11565	4.35252	2.35947	144	Distal Intergenic	1	3947144	3949024	1881	2	105376672	ENST00000671015.1	-7542	ENSG00000226374	LINC01345	long intergenic non-protein coding RNA 1345
chr1	3973486	3973771	286	*	K18_peak_299	155	.	7.76165	18.9216	15.5961	137	Promoter (2-3kb)	1	3976133	4012704	36572	1	105376673	ENST00000642026.2	-2362	ENSG00000284668	LINC02780	long intergenic non-protein coding RNA 2780
chr1	3978900	3979470	571	*	K18_peak_300	33	.	3.29665	5.5109	3.32828	124	Promoter (2-3kb)	1	3976140	3998855	22716	1	105376673	ENST00000641078.1	2760	ENSG00000284668	LINC02780	long intergenic non-protein coding RNA 2780
chr1	3992659	3992948	290	*	K18_peak_301	68	.	5.06172	9.5178	6.85287	129	Intron (ENST00000642026.2/105376673, intron 2 of 2)	1	3976140	3998855	22716	1	105376673	ENST00000641078.1	16519	ENSG00000284668	LINC02780	long intergenic non-protein coding RNA 2780
chr1	3995121	3995415	295	*	K18_peak_302	74	.	5.04143	10.1624	7.43721	102	Intron (ENST00000642026.2/105376673, intron 2 of 2)	1	3976140	3998855	22716	1	105376673	ENST00000641078.1	18981	ENSG00000284668	LINC02780	long intergenic non-protein coding RNA 2780
chr1	4000417	4000827	411	*	K18_peak_303	23	.	2.73857	4.3205	2.33217	50	Intron (ENST00000642026.2/105376673, intron 2 of 2)	1	3976140	3998855	22716	1	105376673	ENST00000641078.1	24277	ENSG00000284668	LINC02780	long intergenic non-protein coding RNA 2780
chr1	4002120	4002396	277	*	K18_peak_304	28	.	2.84913	4.91317	2.84692	74	Intron (ENST00000642026.2/105376673, intron 2 of 2)	1	3976140	3998855	22716	1	105376673	ENST00000641078.1	25980	ENSG00000284668	LINC02780	long intergenic non-protein coding RNA 2780
chr1	4004632	4005110	479	*	K18_peak_305	56	.	3.74722	8.19241	5.65528	173	Intron (ENST00000642026.2/105376673, intron 2 of 2)	1	3976140	3998855	22716	1	105376673	ENST00000641078.1	28492	ENSG00000284668	LINC02780	long intergenic non-protein coding RNA 2780
chr1	4020864	4021233	370	*	K18_peak_306	29	.	3.24529	4.98842	2.91155	229	Distal Intergenic	1	3976140	3998855	22716	1	105376673	ENST00000641078.1	44724	ENSG00000284668	LINC02780	long intergenic non-protein coding RNA 2780
chr1	4046655	4046968	314	*	K18_peak_307	32	.	3.49505	5.45907	3.28247	53	Distal Intergenic	1	3976140	3998855	22716	1	105376673	ENST00000641078.1	70515	ENSG00000284668	LINC02780	long intergenic non-protein coding RNA 2780
chr1	4061639	4062013	375	*	K18_peak_308	24	.	3.07763	4.47399	2.4649	36	Distal Intergenic	1	3976140	3998855	22716	1	105376673	ENST00000641078.1	85499	ENSG00000284668	LINC02780	long intergenic non-protein coding RNA 2780
chr1	4062385	4062674	290	*	K18_peak_309	33	.	3.50629	5.47998	3.30095	7	Distal Intergenic	1	3976140	3998855	22716	1	105376673	ENST00000641078.1	86245	ENSG00000284668	LINC02780	long intergenic non-protein coding RNA 2780
chr1	4077334	4077627	294	*	K18_peak_310	30	.	3.49173	5.22876	3.08102	12	Distal Intergenic	1	3976140	3998855	22716	1	105376673	ENST00000641078.1	101194	ENSG00000284668	LINC02780	long intergenic non-protein coding RNA 2780
chr1	4091794	4092234	441	*	K18_peak_311	20	.	3.11595	3.98145	2.09388	132	Distal Intergenic	1	3976140	3998855	22716	1	105376673	ENST00000641078.1	115654	ENSG00000284668	LINC02780	long intergenic non-protein coding RNA 2780
chr1	4105205	4106144	940	*	K18_peak_312	63	.	4.94115	8.9611	6.34353	517	Distal Intergenic	1	3976140	3998855	22716	1	105376673	ENST00000641078.1	129065	ENSG00000284668	LINC02780	long intergenic non-protein coding RNA 2780
chr1	4119108	4119612	505	*	K18_peak_313	29	.	3.55421	5.11537	2.98095	371	Distal Intergenic	1	3976140	3998855	22716	1	105376673	ENST00000641078.1	142968	ENSG00000284668	LINC02780	long intergenic non-protein coding RNA 2780
chr1	4129708	4129970	263	*	K18_peak_314	17	.	3.00909	3.63872	1.79993	30	Distal Intergenic	1	3976140	3998855	22716	1	105376673	ENST00000641078.1	153568	ENSG00000284668	LINC02780	long intergenic non-protein coding RNA 2780
chr1	4137542	4137913	372	*	K18_peak_315	18	.	2.97316	3.74819	1.89418	338	Distal Intergenic	1	3976140	3998855	22716	1	105376673	ENST00000641078.1	161402	ENSG00000284668	LINC02780	long intergenic non-protein coding RNA 2780
chr1	4140798	4141283	486	*	K18_peak_316	54	.	4.58206	7.99025	5.47191	176	Distal Intergenic	1	3976140	3998855	22716	1	105376673	ENST00000641078.1	164658	ENSG00000284668	LINC02780	long intergenic non-protein coding RNA 2780
chr1	4166554	4166923	370	*	K18_peak_317	44	.	4.09964	6.82284	4.43718	361	Distal Intergenic	1	3976140	3998855	22716	1	105376673	ENST00000641078.1	190414	ENSG00000284668	LINC02780	long intergenic non-protein coding RNA 2780
chr1	4216153	4216593	441	*	K18_peak_318	20	.	3.15829	3.87232	2.00035	198	Distal Intergenic	1	4412027	4424689	12663	1	284661	ENST00000635002.1	-195434	ENSG00000235054	LINC01777	long intergenic non-protein coding RNA 1777
chr1	4249024	4249576	553	*	K18_peak_319	22	.	3.42195	4.28195	2.29802	421	Distal Intergenic	1	4412027	4424689	12663	1	284661	ENST00000635002.1	-162451	ENSG00000235054	LINC01777	long intergenic non-protein coding RNA 1777
chr1	4328190	4328568	379	*	K18_peak_320	27	.	3.37448	4.80616	2.75346	19	Distal Intergenic	1	4412027	4424689	12663	1	284661	ENST00000635002.1	-83459	ENSG00000235054	LINC01777	long intergenic non-protein coding RNA 1777
chr1	4334950	4335344	395	*	K18_peak_321	23	.	3.32914	4.32584	2.33616	4	Distal Intergenic	1	4412027	4424689	12663	1	284661	ENST00000635002.1	-76683	ENSG00000235054	LINC01777	long intergenic non-protein coding RNA 1777
chr1	4335635	4335959	325	*	K18_peak_322	22	.	3.20577	4.12707	2.21833	153	Distal Intergenic	1	4412027	4424689	12663	1	284661	ENST00000635002.1	-76068	ENSG00000235054	LINC01777	long intergenic non-protein coding RNA 1777
chr1	4341779	4342091	313	*	K18_peak_323	48	.	4.52534	7.29231	4.8595	103	Distal Intergenic	1	4412027	4424689	12663	1	284661	ENST00000635002.1	-69936	ENSG00000235054	LINC01777	long intergenic non-protein coding RNA 1777
chr1	4351631	4351978	348	*	K18_peak_324	54	.	4.76937	8.01455	5.49422	139	Distal Intergenic	1	4412027	4424689	12663	1	284661	ENST00000635002.1	-60049	ENSG00000235054	LINC01777	long intergenic non-protein coding RNA 1777
chr1	4355334	4355865	532	*	K18_peak_325	34	.	3.87886	5.66348	3.46228	421	Distal Intergenic	1	4412027	4424689	12663	1	284661	ENST00000635002.1	-56162	ENSG00000235054	LINC01777	long intergenic non-protein coding RNA 1777
chr1	4467246	4467559	314	*	K18_peak_326	44	.	4.5626	6.7842	4.40234	20	Distal Intergenic	1	4416311	4424689	8379	1	284661	ENST00000635642.1	50935	ENSG00000235054	LINC01777	long intergenic non-protein coding RNA 1777
chr1	4489323	4489588	266	*	K18_peak_327	49	.	4.75487	7.38273	4.94046	209	Distal Intergenic	1	4416311	4424689	8379	1	284661	ENST00000635642.1	73012	ENSG00000235054	LINC01777	long intergenic non-protein coding RNA 1777
chr1	4507178	4507659	482	*	K18_peak_328	29	.	3.80217	5.077	2.94701	316	Distal Intergenic	1	4571481	4594009	22529	1	105376679	ENST00000634256.1	-63822	ENSG00000232596	LINC01646	long intergenic non-protein coding RNA 1646
chr1	4512318	4512847	530	*	K18_peak_329	29	.	3.76369	5.0164	2.93643	226	Distal Intergenic	1	4571481	4594009	22529	1	105376679	ENST00000634256.1	-58634	ENSG00000232596	LINC01646	long intergenic non-protein coding RNA 1646
chr1	4622721	4623078	358	*	K18_peak_330	31	.	3.79177	5.28412	3.12873	162	Distal Intergenic	1	4654609	4792534	137926	1	55966	ENST00000378191.5	-31531	ENSG00000196581	AJAP1	adherens junctions associated protein 1
chr1	4633025	4633404	380	*	K18_peak_331	47	.	3.86204	7.16016	4.74028	106	Distal Intergenic	1	4654609	4792534	137926	1	55966	ENST00000378191.5	-21205	ENSG00000196581	AJAP1	adherens junctions associated protein 1
chr1	4659065	4659395	331	*	K18_peak_332	29	.	3.69365	5.12452	2.9884	169	Intron (ENST00000378191.5/55966, intron 1 of 5)	1	4654732	4777794	123063	1	55966	ENST00000378190.7	4333	ENSG00000196581	AJAP1	adherens junctions associated protein 1
chr1	4679848	4680254	407	*	K18_peak_333	28	.	3.70988	4.93156	2.86248	123	Intron (ENST00000378191.5/55966, intron 1 of 5)	1	4654732	4777794	123063	1	55966	ENST00000378190.7	25116	ENSG00000196581	AJAP1	adherens junctions associated protein 1
chr1	4721486	4721747	262	*	K18_peak_334	70	.	5.40529	9.79346	7.09794	109	Intron (ENST00000378191.5/55966, intron 2 of 5)	1	4711155	4712165	1011	1	55966	ENST00000466761.1	10331	ENSG00000196581	AJAP1	adherens junctions associated protein 1
chr1	4732092	4732438	347	*	K18_peak_335	26	.	3.32642	4.7227	2.681	169	Exon (ENST00000658045.1/ENST00000658045.1, exon 2 of 2)	1	4711155	4712165	1011	1	55966	ENST00000466761.1	20937	ENSG00000196581	AJAP1	adherens junctions associated protein 1
chr1	4758403	4758808	406	*	K18_peak_336	52	.	4.94282	7.69023	5.20019	344	Intron (ENST00000378191.5/55966, intron 2 of 5)	1	4711155	4712165	1011	1	55966	ENST00000466761.1	47248	ENSG00000196581	AJAP1	adherens junctions associated protein 1
chr1	4842022	4842450	429	*	K18_peak_337	36	.	4.18239	5.91218	3.65019	115	Distal Intergenic	1	4711155	4712165	1011	1	55966	ENST00000466761.1	130867	ENSG00000196581	AJAP1	adherens junctions associated protein 1
chr1	5094195	5094717	523	*	K18_peak_338	60	.	5.32304	8.62786	6.03887	162	Distal Intergenic	1	5086459	5090899	4441	2	105376681	ENST00000443270.1	-3296	NA	LINC02782	long intergenic non-protein coding RNA 2782
chr1	5369927	5370298	372	*	K18_peak_339	29	.	3.80217	5.077	2.94701	202	Distal Intergenic	1	5490829	5492804	1976	2	105376686	ENST00000649109.1	122506	ENSG00000284692	LOC105376686	uncharacterized LOC105376686
chr1	5390769	5391517	749	*	K18_peak_340	29	.	3.76369	5.0164	2.93643	34	Distal Intergenic	1	5490829	5492804	1976	2	105376686	ENST00000649109.1	101287	ENSG00000284692	LOC105376686	uncharacterized LOC105376686
chr1	5416930	5417280	351	*	K18_peak_341	36	.	4.18239	5.91218	3.65019	289	Distal Intergenic	1	5490829	5492804	1976	2	105376686	ENST00000649109.1	75524	ENSG00000284692	LOC105376686	uncharacterized LOC105376686
chr1	5429300	5429900	601	*	K18_peak_342	43	.	4.36522	6.73676	4.384	481	Distal Intergenic	1	5490829	5492804	1976	2	105376686	ENST00000649109.1	62904	ENSG00000284692	LOC105376686	uncharacterized LOC105376686
chr1	5432056	5432319	264	*	K18_peak_343	30	.	3.75849	5.23008	3.08173	161	Distal Intergenic	1	5490829	5492804	1976	2	105376686	ENST00000649109.1	60485	ENSG00000284692	LOC105376686	uncharacterized LOC105376686
chr1	5469407	5469777	371	*	K18_peak_344	44	.	4.5626	6.7842	4.40234	9	Distal Intergenic	1	5490829	5492804	1976	2	105376686	ENST00000649109.1	23027	ENSG00000284692	LOC105376686	uncharacterized LOC105376686
chr1	5494152	5494424	273	*	K18_peak_345	22	.	3.42195	4.28195	2.29802	29	Promoter (1-2kb)	1	5489795	5493057	3263	2	105376686	ENST00000641860.1	-1095	ENSG00000284692	LOC105376686	uncharacterized LOC105376686
chr1	5506296	5506701	406	*	K18_peak_346	20	.	3.10353	3.96125	2.07675	298	Distal Intergenic	1	5489795	5493057	3263	2	105376686	ENST00000641860.1	-13239	ENSG00000284692	LOC105376686	uncharacterized LOC105376686
chr1	5512831	5513440	610	*	K18_peak_347	52	.	4.76263	7.69536	5.20444	508	Distal Intergenic	1	5489795	5493057	3263	2	105376686	ENST00000641860.1	-19774	ENSG00000284692	LOC105376686	uncharacterized LOC105376686
chr1	5528088	5528650	563	*	K18_peak_348	50	.	4.32737	7.52277	5.06677	451	Distal Intergenic	1	5489795	5493057	3263	2	105376686	ENST00000641860.1	-35031	ENSG00000284692	LOC105376686	uncharacterized LOC105376686
chr1	5529800	5530201	402	*	K18_peak_349	65	.	5.07374	9.20165	6.56336	364	Distal Intergenic	1	5489795	5493057	3263	2	105376686	ENST00000641860.1	-36743	ENSG00000284692	LOC105376686	uncharacterized LOC105376686
chr1	5611689	5612020	332	*	K18_peak_350	69	.	5.70326	9.59497	6.91527	218	Intron (ENST00000637702.1/ENST00000637702.1, intron 1 of 2)	1	5489795	5493057	3263	2	105376686	ENST00000641860.1	-118632	ENSG00000284692	LOC105376686	uncharacterized LOC105376686
chr1	5651207	5651532	326	*	K18_peak_351	26	.	3.3029	4.68173	2.64583	117	Intron (ENST00000637702.1/ENST00000637702.1, intron 1 of 2)	1	5489795	5493057	3263	2	105376686	ENST00000641860.1	-158150	ENSG00000284692	LOC105376686	uncharacterized LOC105376686
chr1	5662745	5663149	405	*	K18_peak_352	54	.	3.67794	8.01776	5.49729	221	Intron (ENST00000637702.1/ENST00000637702.1, intron 1 of 2)	1	5489795	5493057	3263	2	105376686	ENST00000641860.1	-169688	ENSG00000284692	LOC105376686	uncharacterized LOC105376686
chr1	5690679	5691003	325	*	K18_peak_353	22	.	2.98618	4.1216	2.21424	283	Distal Intergenic	1	5862672	5862741	70	2	100616421	ENST00000582517.1	171738	ENSG00000264101	MIR4689	microRNA 4689
chr1	5692453	5693260	808	*	K18_peak_354	51	.	4.40387	7.66422	5.19414	359	Distal Intergenic	1	5862672	5862741	70	2	100616421	ENST00000582517.1	169481	ENSG00000264101	MIR4689	microRNA 4689
chr1	5705187	5705930	744	*	K18_peak_355	70	.	4.9998	9.73977	7.04848	369	Distal Intergenic	1	5862672	5862741	70	2	100616421	ENST00000582517.1	156811	ENSG00000264101	MIR4689	microRNA 4689
chr1	5711378	5711929	552	*	K18_peak_356	42	.	3.81103	6.54156	4.20988	247	Distal Intergenic	1	5862672	5862741	70	2	100616421	ENST00000582517.1	150812	ENSG00000264101	MIR4689	microRNA 4689
chr1	5753003	5753369	367	*	K18_peak_357	30	.	2.98254	5.22577	3.07843	56	Distal Intergenic	1	5862672	5862741	70	2	100616421	ENST00000582517.1	109372	ENSG00000264101	MIR4689	microRNA 4689
chr1	5756580	5757084	505	*	K18_peak_358	38	.	3.30288	6.17155	3.881	241	Distal Intergenic	1	5862672	5862741	70	2	100616421	ENST00000582517.1	105657	ENSG00000264101	MIR4689	microRNA 4689
chr1	5758079	5758665	587	*	K18_peak_359	37	.	3.41238	5.97205	3.7029	176	Distal Intergenic	1	5862672	5862741	70	2	100616421	ENST00000582517.1	104076	ENSG00000264101	MIR4689	microRNA 4689
chr1	5766287	5766663	377	*	K18_peak_360	31	.	3.40763	5.2957	3.13915	53	Distal Intergenic	1	5862672	5862741	70	2	100616421	ENST00000582517.1	96078	ENSG00000264101	MIR4689	microRNA 4689
chr1	5772384	5772853	470	*	K18_peak_361	27	.	3.14237	4.79086	2.74046	165	Distal Intergenic	1	5862672	5862741	70	2	100616421	ENST00000582517.1	89888	ENSG00000264101	MIR4689	microRNA 4689
chr1	5780706	5781190	485	*	K18_peak_362	32	.	3.59084	5.4051	3.23504	358	Distal Intergenic	1	5862672	5862741	70	2	100616421	ENST00000582517.1	81551	ENSG00000264101	MIR4689	microRNA 4689
chr1	5793233	5793744	512	*	K18_peak_363	61	.	4.49808	8.75009	6.15015	242	Distal Intergenic	1	5862672	5862741	70	2	100616421	ENST00000582517.1	68997	ENSG00000264101	MIR4689	microRNA 4689
chr1	5819450	5819799	350	*	K18_peak_364	31	.	3.17886	5.26632	3.11362	194	Distal Intergenic	1	5862672	5862741	70	2	100616421	ENST00000582517.1	42942	ENSG00000264101	MIR4689	microRNA 4689
chr1	5820850	5821184	335	*	K18_peak_365	17	.	2.55673	3.4778	1.70813	15	Distal Intergenic	1	5862672	5862741	70	2	100616421	ENST00000582517.1	41557	ENSG00000264101	MIR4689	microRNA 4689
chr1	5830608	5830912	305	*	K18_peak_366	55	.	3.82439	8.12304	5.59223	100	Distal Intergenic	1	5862672	5862741	70	2	100616421	ENST00000582517.1	31829	ENSG00000264101	MIR4689	microRNA 4689
chr1	5839939	5840216	278	*	K18_peak_367	24	.	2.7876	4.42837	2.42517	243	Distal Intergenic	1	5862672	5862741	70	2	100616421	ENST00000582517.1	22525	ENSG00000264101	MIR4689	microRNA 4689
chr1	5840671	5841244	574	*	K18_peak_368	27	.	2.94582	4.77206	2.72395	419	Distal Intergenic	1	5862672	5862741	70	2	100616421	ENST00000582517.1	21497	ENSG00000264101	MIR4689	microRNA 4689
chr1	5855791	5856179	389	*	K18_peak_369	41	.	3.17854	6.50181	4.17446	82	Distal Intergenic	1	5862672	5862741	70	2	100616421	ENST00000582517.1	6562	ENSG00000264101	MIR4689	microRNA 4689
chr1	5856781	5857268	488	*	K18_peak_370	59	.	3.66641	8.48834	5.92442	361	Distal Intergenic	1	5862672	5862741	70	2	100616421	ENST00000582517.1	5473	ENSG00000264101	MIR4689	microRNA 4689
chr1	5860433	5860924	492	*	K18_peak_371	22	.	2.59585	4.15343	2.24062	22	Promoter (1-2kb)	1	5862672	5862741	70	2	100616421	ENST00000582517.1	1817	ENSG00000264101	MIR4689	microRNA 4689
chr1	5873002	5873312	311	*	K18_peak_372	22	.	3.17352	4.26207	2.29802	169	Promoter (<=1kb)	1	5867082	5873841	6760	2	261734	ENST00000468253.1	529	ENSG00000131697	NPHP4	nephrocystin 4
chr1	5874969	5875347	379	*	K18_peak_373	44	.	3.98157	6.87103	4.48043	77	Promoter (1-2kb)	1	5867082	5873841	6760	2	261734	ENST00000468253.1	-1128	ENSG00000131697	NPHP4	nephrocystin 4
chr1	5884368	5884660	293	*	K18_peak_374	37	.	3.56049	6.04685	3.76971	155	Promoter (1-2kb)	1	5876879	5882849	5971	2	261734	ENST00000470763.1	-1519	ENSG00000131697	NPHP4	nephrocystin 4
chr1	5907139	5907399	261	*	K18_peak_375	19	.	3.00761	3.80468	1.94279	60	Promoter (1-2kb)	1	5886495	5905324	18830	2	261734	ENST00000466897.1	-1815	ENSG00000131697	NPHP4	nephrocystin 4
chr1	5952127	5952550	424	*	K18_peak_376	36	.	4.16017	5.87672	3.65019	139	Intron (ENST00000478423.6/261734, intron 5 of 25)	1	5990927	6090419	99493	1	8514	ENST00000655548.1	-38377	ENSG00000069424	KCNAB2	potassium voltage-gated channel subfamily A regulatory beta subunit 2
chr1	5959447	5959787	341	*	K18_peak_377	19	.	3.11616	3.8065	1.94398	51	Intron (ENST00000478423.6/261734, intron 4 of 25)	1	5990927	6090419	99493	1	8514	ENST00000655548.1	-31140	ENSG00000069424	KCNAB2	potassium voltage-gated channel subfamily A regulatory beta subunit 2
chr1	5992012	5992698	687	*	K18_peak_378	117	.	5.21352	14.8333	11.7615	488	Promoter (<=1kb)	1	5862811	5992424	129614	2	261734	ENST00000478423.6	0	ENSG00000131697	NPHP4	nephrocystin 4
chr1	6010926	6011252	327	*	K18_peak_379	35	.	3.52965	5.75311	3.54131	143	Intron (ENST00000655548.1/8514, intron 1 of 9)	1	6026013	6099119	73107	1	8514	ENST00000428161.6	-14761	ENSG00000069424	KCNAB2	potassium voltage-gated channel subfamily A regulatory beta subunit 2
chr1	6013303	6013973	671	*	K18_peak_380	36	.	3.62835	5.94266	3.67701	327	Intron (ENST00000655548.1/8514, intron 1 of 9)	1	6026013	6099119	73107	1	8514	ENST00000428161.6	-12040	ENSG00000069424	KCNAB2	potassium voltage-gated channel subfamily A regulatory beta subunit 2
chr1	6025233	6026896	1664	*	K18_peak_381	50	.	3.45777	7.45185	5.00315	868	Promoter (<=1kb)	1	6026013	6099119	73107	1	8514	ENST00000428161.6	0	ENSG00000069424	KCNAB2	potassium voltage-gated channel subfamily A regulatory beta subunit 2
chr1	6047418	6047702	285	*	K18_peak_382	25	.	3.22314	4.54217	2.52408	208	Promoter (1-2kb)	1	6046114	6098855	52742	1	8514	ENST00000458166.6	1304	ENSG00000069424	KCNAB2	potassium voltage-gated channel subfamily A regulatory beta subunit 2
chr1	6049019	6049790	772	*	K18_peak_383	29	.	3.39795	5.06043	2.94701	410	Promoter (2-3kb)	1	6046114	6098855	52742	1	8514	ENST00000458166.6	2905	ENSG00000069424	KCNAB2	potassium voltage-gated channel subfamily A regulatory beta subunit 2
chr1	6068642	6069162	521	*	K18_peak_384	44	.	3.67951	6.7754	4.40234	348	Promoter (2-3kb)	1	6065753	6100023	34271	1	8514	ENST00000662363.1	2889	ENSG00000069424	KCNAB2	potassium voltage-gated channel subfamily A regulatory beta subunit 2
chr1	6103475	6103884	410	*	K18_peak_385	30	.	2.98254	5.22577	3.07843	363	Promoter (2-3kb)	1	6105081	6106772	1692	2	26038	ENST00000475121.1	2888	ENSG00000116254	CHD5	chromodomain helicase DNA binding protein 5
chr1	6108977	6109244	268	*	K18_peak_386	45	.	3.86026	6.89599	4.50289	119	Promoter (2-3kb)	1	6105081	6106772	1692	2	26038	ENST00000475121.1	-2205	ENSG00000116254	CHD5	chromodomain helicase DNA binding protein 5
chr1	6112611	6112962	352	*	K18_peak_387	50	.	4.45973	7.47111	5.0201	193	3' UTR	1	6105081	6106772	1692	2	26038	ENST00000475121.1	-5839	ENSG00000116254	CHD5	chromodomain helicase DNA binding protein 5
chr1	6127784	6128199	416	*	K18_peak_388	96	.	4.86741	12.517	9.6078	143	Promoter (<=1kb)	1	6125534	6128542	3009	2	26038	ENST00000491020.1	343	ENSG00000116254	CHD5	chromodomain helicase DNA binding protein 5
chr1	6129275	6129693	419	*	K18_peak_389	24	.	2.81278	4.48352	2.47388	2	Promoter (<=1kb)	1	6125534	6128542	3009	2	26038	ENST00000491020.1	-733	ENSG00000116254	CHD5	chromodomain helicase DNA binding protein 5
chr1	6143447	6143977	531	*	K18_peak_390	88	.	4.95433	11.699	8.84762	256	Promoter (<=1kb)	1	6105081	6144104	39024	2	26038	ENST00000462991.5	127	ENSG00000116254	CHD5	chromodomain helicase DNA binding protein 5
chr1	6148586	6149052	467	*	K18_peak_391	90	.	4.62965	11.9067	9.04041	271	Exon (ENST00000262450.8/26038, exon 9 of 42)	1	6105081	6144104	39024	2	26038	ENST00000462991.5	-4482	ENSG00000116254	CHD5	chromodomain helicase DNA binding protein 5
chr1	6157510	6158276	767	*	K18_peak_392	52	.	3.37404	7.68233	5.20019	409	Intron (ENST00000262450.8/26038, intron 3 of 41)	1	6105081	6144104	39024	2	26038	ENST00000462991.5	-13406	ENSG00000116254	CHD5	chromodomain helicase DNA binding protein 5
chr1	6171046	6172192	1147	*	K18_peak_393	51	.	3.20503	7.62172	5.15633	680	Intron (ENST00000262450.8/26038, intron 1 of 41)	1	6105091	6180023	74933	2	26038	ENST00000496404.1	7831	ENSG00000116254	CHD5	chromodomain helicase DNA binding protein 5
chr1	6176350	6176718	369	*	K18_peak_394	31	.	3.02764	5.33025	3.16975	165	Intron (ENST00000262450.8/26038, intron 1 of 41)	1	6105091	6180023	74933	2	26038	ENST00000496404.1	3305	ENSG00000116254	CHD5	chromodomain helicase DNA binding protein 5
chr1	6179169	6179428	260	*	K18_peak_395	19	.	2.6273	3.76751	1.91073	217	Promoter (<=1kb)	1	6105091	6180023	74933	2	26038	ENST00000496404.1	595	ENSG00000116254	CHD5	chromodomain helicase DNA binding protein 5
chr1	6183676	6184036	361	*	K18_peak_396	45	.	3.99434	6.89548	4.50259	170	Intron (ENST00000484532.6/6146, intron 2 of 4)	1	6101787	6180321	78535	2	26038	ENST00000262450.8	-3355	ENSG00000116254	CHD5	chromodomain helicase DNA binding protein 5
chr1	6199374	6200389	1016	*	K18_peak_397	77	.	5.06395	10.5528	7.79728	435	Promoter (<=1kb)	1	6185020	6199595	14576	2	6146	ENST00000234875.9	0	ENSG00000116251	RPL22	ribosomal protein L22
chr1	6205085	6205424	340	*	K18_peak_398	34	.	2.85531	5.63516	3.43799	172	Promoter (<=1kb)	1	6205475	6208307	2833	1	388591	ENST00000466994.5	-51	ENSG00000158286	RNF207	ring finger protein 207
chr1	6205841	6206466	626	*	K18_peak_399	261	.	7.13941	30.033	26.1419	301	Promoter (<=1kb)	1	6206119	6221299	15181	1	388591	ENST00000377939.5	0	ENSG00000158286	RNF207	ring finger protein 207
chr1	6207024	6207456	433	*	K18_peak_400	40	.	3.0357	6.31799	4.01102	186	Promoter (<=1kb)	1	6206129	6207564	1436	1	388591	ENST00000484435.1	895	ENSG00000158286	RNF207	ring finger protein 207
chr1	6220013	6220583	571	*	K18_peak_401	59	.	3.98454	8.50446	5.93902	307	3' UTR	1	6212738	6219343	6606	1	388591	ENST00000483336.1	7275	ENSG00000158286	RNF207	ring finger protein 207
chr1	6224890	6225604	715	*	K18_peak_402	64	.	5.01605	9.09728	6.46814	507	3' UTR	1	6234692	6239408	4717	1	148645	ENST00000650463.1	-9088	NA	ICMT-DT	ICMT divergent transcript
chr1	6235738	6236154	417	*	K18_peak_403	73	.	4.83912	10.0901	7.37063	177	Promoter (<=1kb)	1	6221193	6235964	14772	2	23463	ENST00000343813.10	0	ENSG00000116237	ICMT	isoprenylcysteine carboxyl methyltransferase
chr1	6238618	6239093	476	*	K18_peak_404	44	.	3.72846	6.87937	4.48783	223	Promoter (<=1kb)	1	6237771	6239444	1674	1	148645	ENST00000429480.2	847	NA	ICMT-DT	ICMT divergent transcript
chr1	6260374	6260773	400	*	K18_peak_405	19	.	2.45614	3.82312	1.95907	133	Promoter (<=1kb)	1	6247353	6261098	13746	2	387509	ENST00000377893.3	325	ENSG00000158292	GPR153	G protein-coupled receptor 153
chr1	6261202	6261741	540	*	K18_peak_406	28	.	2.76047	4.86979	2.8095	140	Promoter (<=1kb)	1	6247353	6261098	13746	2	387509	ENST00000377893.3	-104	ENSG00000158292	GPR153	G protein-coupled receptor 153
chr1	6293795	6294343	549	*	K18_peak_407	44	.	4.5626	6.7842	4.40234	147	Promoter (1-2kb)	1	6281253	6295504	14252	2	11332	ENST00000481175.1	1161	ENSG00000097021	ACOT7	acyl-CoA thioesterase 7
chr1	6301931	6302233	303	*	K18_peak_408	45	.	4.50111	6.96351	4.56363	197	Intron (ENST00000608083.5/11332, intron 6 of 8)	1	6281253	6295504	14252	2	11332	ENST00000481175.1	-6427	ENSG00000097021	ACOT7	acyl-CoA thioesterase 7
chr1	6310344	6310804	461	*	K18_peak_409	27	.	3.62355	4.79508	2.74388	35	Intron (ENST00000608083.5/11332, intron 6 of 8)	1	6281253	6295504	14252	2	11332	ENST00000481175.1	-14840	ENSG00000097021	ACOT7	acyl-CoA thioesterase 7
chr1	6324992	6325602	611	*	K18_peak_410	44	.	4.5626	6.7842	4.40234	554	Intron (ENST00000608083.5/11332, intron 5 of 8)	1	6281130	6352249	71120	2	11332	ENST00000473466.2	26647	ENSG00000097021	ACOT7	acyl-CoA thioesterase 7
chr1	6336040	6336539	500	*	K18_peak_411	22	.	3.42195	4.28195	2.29802	163	Intron (ENST00000608083.5/11332, intron 3 of 8)	1	6281130	6352249	71120	2	11332	ENST00000473466.2	15710	ENSG00000097021	ACOT7	acyl-CoA thioesterase 7
chr1	6338542	6339025	484	*	K18_peak_412	57	.	4.95137	8.32877	5.77916	283	Intron (ENST00000608083.5/11332, intron 3 of 8)	1	6281130	6352249	71120	2	11332	ENST00000473466.2	13224	ENSG00000097021	ACOT7	acyl-CoA thioesterase 7
chr1	6343283	6343690	408	*	K18_peak_413	67	.	5.37257	9.38645	6.73228	311	Intron (ENST00000608083.5/11332, intron 2 of 8)	1	6281130	6352249	71120	2	11332	ENST00000473466.2	8559	ENSG00000097021	ACOT7	acyl-CoA thioesterase 7
chr1	6377834	6378834	1001	*	K18_peak_414	33	.	3.93101	5.50923	3.32679	686	Intron (ENST00000608083.5/11332, intron 1 of 8)	1	6264273	6385813	121541	2	11332	ENST00000377855.6	6979	ENSG00000097021	ACOT7	acyl-CoA thioesterase 7
chr1	6385082	6386407	1326	*	K18_peak_415	49	.	3.97149	7.38712	4.94442	419	Promoter (<=1kb)	1	6264273	6385813	121541	2	11332	ENST00000377855.6	0	ENSG00000097021	ACOT7	acyl-CoA thioesterase 7
chr1	6392805	6394438	1634	*	K18_peak_416	117	.	5.07884	14.8245	11.7534	1222	Promoter (<=1kb)	1	6264269	6393361	129093	2	11332	ENST00000608083.5	0	ENSG00000097021	ACOT7	acyl-CoA thioesterase 7
chr1	6414209	6415044	836	*	K18_peak_417	57	.	3.90282	8.31078	5.76274	674	Intron (ENST00000377837.5/54626, intron 3 of 3)	1	6413000	6419903	6904	2	54626	ENST00000377836.8	4859	ENSG00000069812	HES2	hes family bHLH transcription factor 2
chr1	6420028	6420514	487	*	K18_peak_418	53	.	3.28518	7.86582	5.35966	117	Promoter (<=1kb)	1	6415232	6419919	4688	2	54626	ENST00000377834.8	-109	ENSG00000069812	HES2	hes family bHLH transcription factor 2
chr1	6427520	6427831	312	*	K18_peak_419	30	.	2.98254	5.22577	3.07843	176	Promoter (2-3kb)	1	6429834	6429896	63	2	100422975	ENST00000585139.1	2065	ENSG00000265392	MIR4252	microRNA 4252
chr1	6434285	6434574	290	*	K18_peak_420	29	.	3.14894	5.00286	2.92424	228	Promoter (2-3kb)	1	6437300	6440797	3498	1	83715	ENST00000633651.1	-2726	ENSG00000187017	ESPN	espin
chr1	6440288	6440848	561	*	K18_peak_421	178	.	6.10209	21.3161	17.8544	367	Promoter (<=1kb)	1	6440378	6445757	5380	1	83715	ENST00000418286.1	0	ENSG00000187017	ESPN	espin
chr1	6447468	6448305	838	*	K18_peak_422	103	.	4.36079	13.3371	10.3682	661	Promoter (<=1kb)	1	6448043	6460398	12356	1	83715	ENST00000416731.5	0	ENSG00000187017	ESPN	espin
chr1	6448940	6449266	327	*	K18_peak_423	40	.	2.96652	6.31364	4.00747	282	Promoter (<=1kb)	1	6449055	6460926	11872	1	83715	ENST00000633239.1	0	ENSG00000187017	ESPN	espin
chr1	6471399	6471720	322	*	K18_peak_424	39	.	3.15101	6.22482	3.92826	166	Promoter (<=1kb)	1	6467122	6471583	4462	2	57449	ENST00000487949.4	0	ENSG00000171680	PLEKHG5	pleckstrin homology and RhoGEF domain containing G5
chr1	6475658	6476085	428	*	K18_peak_425	154	.	6.26615	18.798	15.4802	112	Promoter (<=1kb)	1	6474451	6475497	1047	2	57449	ENST00000676255.1	-161	ENSG00000171680	PLEKHG5	pleckstrin homology and RhoGEF domain containing G5
chr1	6486233	6486873	641	*	K18_peak_426	61	.	3.59412	8.78079	6.17875	372	Promoter (<=1kb)	1	6475082	6485954	10873	2	57449	ENST00000675655.1	-279	ENSG00000171680	PLEKHG5	pleckstrin homology and RhoGEF domain containing G5
chr1	6491366	6491721	356	*	K18_peak_427	32	.	2.73021	5.45427	3.27855	180	Promoter (<=1kb)	1	6467122	6491667	24546	2	57449	ENST00000377728.8	0	ENSG00000171680	PLEKHG5	pleckstrin homology and RhoGEF domain containing G5
chr1	6497254	6497745	492	*	K18_peak_428	68	.	3.86507	9.55114	6.8832	203	Promoter (<=1kb)	1	6467122	6497424	30303	2	57449	ENST00000400915.8	0	ENSG00000171680	PLEKHG5	pleckstrin homology and RhoGEF domain containing G5
chr1	6553739	6554903	1165	*	K18_peak_429	81	.	5.44706	10.952	8.16005	576	Promoter (<=1kb)	1	6521347	6554513	33167	2	79707	ENST00000377705.6	0	ENSG00000162408	NOL9	nucleolar protein 9
chr1	6571214	6571827	614	*	K18_peak_430	54	.	4.39916	7.95106	5.43636	155	Promoter (<=1kb)	1	6570941	6579426	8486	1	80835	ENST00000415267.1	273	ENSG00000173662	TAS1R1	taste 1 receptor member 1
chr1	6579808	6580684	877	*	K18_peak_431	71	.	4.55701	9.81007	7.113	399	Promoter (<=1kb)	1	6579994	6589280	9287	1	3104	ENST00000377674.9	0	ENSG00000204859	ZBTB48	zinc finger and BTB domain containing 48
chr1	6600939	6601296	358	*	K18_peak_432	39	.	2.93391	6.21924	3.9231	179	Promoter (1-2kb)	1	6593381	6599816	6436	2	9903	ENST00000496707.5	-1123	ENSG00000162413	KLHL21	kelch like family member 21
chr1	6602812	6604122	1311	*	K18_peak_433	133	.	4.82919	16.4978	13.3195	136	Promoter (<=1kb)	1	6590724	6602869	12146	2	9903	ENST00000377658.8	0	ENSG00000162413	KLHL21	kelch like family member 21
chr1	6612755	6613875	1121	*	K18_peak_434	102	.	4.98558	13.163	10.2062	820	Promoter (<=1kb)	1	6613731	6624030	10300	1	148479	ENST00000377648.5	0	ENSG00000116273	PHF13	PHD finger protein 13
chr1	6624810	6625470	661	*	K18_peak_435	175	.	7.3354	20.944	17.5029	287	Promoter (<=1kb)	1	6624866	6633565	8700	1	90326	ENST00000054650.8	0	ENSG00000041988	THAP3	THAP domain containing 3
chr1	6636986	6637359	374	*	K18_peak_436	36	.	4.18239	5.91218	3.65019	284	Exon (ENST00000465508.5/55735, exon 5 of 7)	1	6634168	6645057	10890	2	55735	ENST00000465508.5	7698	ENSG00000007923	DNAJC11	DnaJ heat shock protein family (Hsp40) member C11
chr1	6646439	6647075	637	*	K18_peak_437	78	.	6.08347	10.5897	7.82539	208	Promoter (1-2kb)	1	6637301	6645112	7812	2	55735	ENST00000472414.1	-1327	ENSG00000007923	DNAJC11	DnaJ heat shock protein family (Hsp40) member C11
chr1	6700961	6701287	327	*	K18_peak_438	19	.	3.14412	3.8502	1.98158	159	Promoter (<=1kb)	1	6645800	6701802	56003	2	55735	ENST00000426784.1	515	ENSG00000007923	DNAJC11	DnaJ heat shock protein family (Hsp40) member C11
chr1	6701570	6701881	312	*	K18_peak_439	94	.	6.43545	12.3678	9.46925	221	Promoter (<=1kb)	1	6634170	6701816	67647	2	55735	ENST00000377577.10	0	ENSG00000007923	DNAJC11	DnaJ heat shock protein family (Hsp40) member C11
chr1	6714005	6714359	355	*	K18_peak_440	44	.	4.5626	6.7842	4.40234	249	Distal Intergenic	1	6724637	6727408	2772	1	100505887	ENST00000432429.5	-10278	NA	LINC01672	long intergenic non-protein coding RNA 1672
chr1	6768735	6769251	517	*	K18_peak_441	29	.	3.80217	5.077	2.94701	52	Exon (ENST00000641757.1/ENST00000641757.1, exon 1 of 3)	1	6783892	6784843	952	2	110841581	ENST00000442889.1	15592	NA	CAMTA1-DT	CAMTA1 divergent transcript
chr1	6784482	6785641	1160	*	K18_peak_442	179	.	6.28523	21.4322	17.9645	714	Promoter (<=1kb)	1	6783892	6784843	952	2	110841581	ENST00000442889.1	0	NA	CAMTA1-DT	CAMTA1 divergent transcript
chr1	6860108	6860728	621	*	K18_peak_443	49	.	4.42593	7.41104	4.96608	539	Intron (ENST00000490738.5/23261, intron 2 of 2)	1	6853095	6872045	18951	1	23261	ENST00000472283.1	7013	ENSG00000171735	CAMTA1	calmodulin binding transcription activator 1
chr1	6883436	6883729	294	*	K18_peak_444	22	.	3.42195	4.28195	2.29802	197	Intron (ENST00000303635.12/23261, intron 3 of 22)	1	6874056	6887842	13787	1	23261	ENST00000467267.1	9380	ENSG00000171735	CAMTA1	calmodulin binding transcription activator 1
chr1	6890044	6890468	425	*	K18_peak_445	29	.	3.80217	5.077	2.94701	303	Intron (ENST00000303635.12/23261, intron 3 of 22)	1	6874056	6887842	13787	1	23261	ENST00000467267.1	15988	ENSG00000171735	CAMTA1	calmodulin binding transcription activator 1
chr1	6911914	6912227	314	*	K18_peak_446	38	.	3.4751	6.10431	3.8208	4	Intron (ENST00000303635.12/23261, intron 3 of 22)	1	6874056	6887842	13787	1	23261	ENST00000467267.1	37858	ENSG00000171735	CAMTA1	calmodulin binding transcription activator 1
chr1	6923686	6924369	684	*	K18_peak_447	38	.	3.39432	6.15748	3.86834	508	Intron (ENST00000303635.12/23261, intron 3 of 22)	1	6874056	6887842	13787	1	23261	ENST00000467267.1	49630	ENSG00000171735	CAMTA1	calmodulin binding transcription activator 1
chr1	6934108	6934601	494	*	K18_peak_448	39	.	3.9369	6.26437	3.96323	276	Intron (ENST00000303635.12/23261, intron 3 of 22)	1	6874056	6887842	13787	1	23261	ENST00000467267.1	60052	ENSG00000171735	CAMTA1	calmodulin binding transcription activator 1
chr1	6941192	6941823	632	*	K18_peak_449	24	.	2.89163	4.47709	2.46778	291	Intron (ENST00000303635.12/23261, intron 3 of 22)	1	6874056	6887842	13787	1	23261	ENST00000467267.1	67136	ENSG00000171735	CAMTA1	calmodulin binding transcription activator 1
chr1	6955677	6956053	377	*	K18_peak_450	27	.	2.97395	4.83247	2.77629	161	Intron (ENST00000303635.12/23261, intron 3 of 22)	1	6874056	6887842	13787	1	23261	ENST00000467267.1	81621	ENSG00000171735	CAMTA1	calmodulin binding transcription activator 1
chr1	6962426	6963387	962	*	K18_peak_451	183	.	5.14499	21.8929	18.3997	263	Intron (ENST00000303635.12/23261, intron 3 of 22)	1	6874056	6887842	13787	1	23261	ENST00000467267.1	88370	ENSG00000171735	CAMTA1	calmodulin binding transcription activator 1
chr1	6968645	6969071	427	*	K18_peak_452	33	.	3.13605	5.57886	3.38846	395	Intron (ENST00000303635.12/23261, intron 3 of 22)	1	6874056	6887842	13787	1	23261	ENST00000467267.1	94589	ENSG00000171735	CAMTA1	calmodulin binding transcription activator 1
chr1	6982646	6982958	313	*	K18_peak_453	17	.	2.70908	3.61751	1.7827	204	Intron (ENST00000303635.12/23261, intron 3 of 22)	1	6874056	6887842	13787	1	23261	ENST00000467267.1	108590	ENSG00000171735	CAMTA1	calmodulin binding transcription activator 1
chr1	6988950	6989213	264	*	K18_peak_454	24	.	3.04981	4.42217	2.42023	13	Intron (ENST00000303635.12/23261, intron 3 of 22)	1	6874056	6887842	13787	1	23261	ENST00000467267.1	114894	ENSG00000171735	CAMTA1	calmodulin binding transcription activator 1
chr1	6998306	6998620	315	*	K18_peak_455	102	.	6.44039	13.2043	10.2442	226	Intron (ENST00000303635.12/23261, intron 3 of 22)	1	6874056	6887842	13787	1	23261	ENST00000467267.1	124250	ENSG00000171735	CAMTA1	calmodulin binding transcription activator 1
chr1	7007720	7008082	363	*	K18_peak_456	43	.	3.52315	6.67448	4.3279	284	Intron (ENST00000303635.12/23261, intron 3 of 22)	1	6874056	6887842	13787	1	23261	ENST00000467267.1	133664	ENSG00000171735	CAMTA1	calmodulin binding transcription activator 1
chr1	7009477	7009912	436	*	K18_peak_457	68	.	4.07306	9.55771	6.8893	227	Intron (ENST00000303635.12/23261, intron 3 of 22)	1	6874056	6887842	13787	1	23261	ENST00000467267.1	135421	ENSG00000171735	CAMTA1	calmodulin binding transcription activator 1
chr1	7020605	7021000	396	*	K18_peak_458	36	.	3.52024	5.96612	3.6981	280	Intron (ENST00000303635.12/23261, intron 3 of 22)	1	6874056	6887842	13787	1	23261	ENST00000467267.1	146549	ENSG00000171735	CAMTA1	calmodulin binding transcription activator 1
chr1	7040748	7041207	460	*	K18_peak_459	45	.	4.32769	6.95194	4.55316	364	Intron (ENST00000303635.12/23261, intron 3 of 22)	1	6874056	6887842	13787	1	23261	ENST00000467267.1	166692	ENSG00000171735	CAMTA1	calmodulin binding transcription activator 1
chr1	7051859	7052332	474	*	K18_peak_460	35	.	3.14823	5.80985	3.59138	74	Intron (ENST00000303635.12/23261, intron 3 of 22)	1	6874056	6887842	13787	1	23261	ENST00000467267.1	177803	ENSG00000171735	CAMTA1	calmodulin binding transcription activator 1
chr1	7061266	7061604	339	*	K18_peak_461	47	.	4.29568	7.17812	4.75622	33	Intron (ENST00000303635.12/23261, intron 3 of 22)	1	6874056	6887842	13787	1	23261	ENST00000467267.1	187210	ENSG00000171735	CAMTA1	calmodulin binding transcription activator 1
chr1	7084571	7085707	1137	*	K18_peak_462	38	.	4.17343	6.15103	3.86232	175	Intron (ENST00000303635.12/23261, intron 3 of 22)	1	6874056	6887842	13787	1	23261	ENST00000467267.1	210515	ENSG00000171735	CAMTA1	calmodulin binding transcription activator 1
chr1	7108042	7108367	326	*	K18_peak_463	29	.	3.66206	5.07296	2.94701	107	Intron (ENST00000303635.12/23261, intron 4 of 22)	1	6874056	6887842	13787	1	23261	ENST00000467267.1	233986	ENSG00000171735	CAMTA1	calmodulin binding transcription activator 1
chr1	7117441	7118237	797	*	K18_peak_464	117	.	5.66057	14.8317	11.7601	549	Intron (ENST00000303635.12/23261, intron 4 of 22)	1	6874056	6887842	13787	1	23261	ENST00000467267.1	243385	ENSG00000171735	CAMTA1	calmodulin binding transcription activator 1
chr1	7135944	7136228	285	*	K18_peak_465	43	.	4.49469	6.67445	4.3279	177	Intron (ENST00000303635.12/23261, intron 4 of 22)	1	7368942	7370270	1329	1	23261	ENST00000427317.1	-232714	ENSG00000171735	CAMTA1	calmodulin binding transcription activator 1
chr1	7176985	7177592	608	*	K18_peak_466	32	.	3.89525	5.45156	3.27623	459	Intron (ENST00000303635.12/23261, intron 4 of 22)	1	7368942	7370270	1329	1	23261	ENST00000427317.1	-191350	ENSG00000171735	CAMTA1	calmodulin binding transcription activator 1
chr1	7186483	7187116	634	*	K18_peak_467	87	.	6.46369	11.6105	8.76586	404	Intron (ENST00000303635.12/23261, intron 4 of 22)	1	7368942	7370270	1329	1	23261	ENST00000427317.1	-181826	ENSG00000171735	CAMTA1	calmodulin binding transcription activator 1
chr1	7198224	7198647	424	*	K18_peak_468	30	.	3.47973	5.20729	3.06168	379	Intron (ENST00000303635.12/23261, intron 4 of 22)	1	7368942	7370270	1329	1	23261	ENST00000427317.1	-170295	ENSG00000171735	CAMTA1	calmodulin binding transcription activator 1
chr1	7207571	7208151	581	*	K18_peak_469	36	.	4.18239	5.91218	3.65019	120	Intron (ENST00000303635.12/23261, intron 4 of 22)	1	7368942	7370270	1329	1	23261	ENST00000427317.1	-160791	ENSG00000171735	CAMTA1	calmodulin binding transcription activator 1
chr1	7222326	7222693	368	*	K18_peak_470	57	.	4.15379	8.32715	5.77789	202	Intron (ENST00000303635.12/23261, intron 4 of 22)	1	7368942	7370270	1329	1	23261	ENST00000427317.1	-146249	ENSG00000171735	CAMTA1	calmodulin binding transcription activator 1
chr1	7228958	7229407	450	*	K18_peak_471	88	.	4.11205	11.663	8.81428	296	Intron (ENST00000303635.12/23261, intron 4 of 22)	1	7368942	7370270	1329	1	23261	ENST00000427317.1	-139535	ENSG00000171735	CAMTA1	calmodulin binding transcription activator 1
chr1	7235010	7235419	410	*	K18_peak_472	32	.	3.07413	5.43729	3.26385	349	Intron (ENST00000303635.12/23261, intron 4 of 22)	1	7368942	7370270	1329	1	23261	ENST00000427317.1	-133523	ENSG00000171735	CAMTA1	calmodulin binding transcription activator 1
chr1	7253339	7253807	469	*	K18_peak_473	32	.	3.04739	5.3758	3.21009	211	Intron (ENST00000303635.12/23261, intron 5 of 22)	1	7368942	7370270	1329	1	23261	ENST00000427317.1	-115135	ENSG00000171735	CAMTA1	calmodulin binding transcription activator 1
chr1	7265584	7267024	1441	*	K18_peak_474	214	.	5.46604	25.0835	21.4244	321	Intron (ENST00000303635.12/23261, intron 5 of 22)	1	7368942	7370270	1329	1	23261	ENST00000427317.1	-101918	ENSG00000171735	CAMTA1	calmodulin binding transcription activator 1
chr1	7283018	7283337	320	*	K18_peak_475	22	.	2.74225	4.16442	2.25045	310	Intron (ENST00000303635.12/23261, intron 5 of 22)	1	7368942	7370270	1329	1	23261	ENST00000427317.1	-85605	ENSG00000171735	CAMTA1	calmodulin binding transcription activator 1
chr1	7298743	7299956	1214	*	K18_peak_476	149	.	4.10203	18.2306	14.9464	989	Intron (ENST00000303635.12/23261, intron 5 of 22)	1	7368942	7370270	1329	1	23261	ENST00000427317.1	-68986	ENSG00000171735	CAMTA1	calmodulin binding transcription activator 1
chr1	7301156	7301639	484	*	K18_peak_477	33	.	2.42822	5.5057	3.32406	70	Intron (ENST00000303635.12/23261, intron 5 of 22)	1	7368942	7370270	1329	1	23261	ENST00000427317.1	-67303	ENSG00000171735	CAMTA1	calmodulin binding transcription activator 1
chr1	7349693	7350394	702	*	K18_peak_478	43	.	3.02764	6.68323	4.3359	296	Intron (ENST00000303635.12/23261, intron 5 of 22)	1	7368942	7370270	1329	1	23261	ENST00000427317.1	-18548	ENSG00000171735	CAMTA1	calmodulin binding transcription activator 1
chr1	7350859	7351471	613	*	K18_peak_479	36	.	2.81459	5.87001	3.64473	66	Intron (ENST00000303635.12/23261, intron 5 of 22)	1	7368942	7370270	1329	1	23261	ENST00000427317.1	-17471	ENSG00000171735	CAMTA1	calmodulin binding transcription activator 1
chr1	7356138	7356550	413	*	K18_peak_480	42	.	3.06884	6.60702	4.26844	201	Intron (ENST00000303635.12/23261, intron 5 of 22)	1	7368942	7370270	1329	1	23261	ENST00000427317.1	-12392	ENSG00000171735	CAMTA1	calmodulin binding transcription activator 1
chr1	7367607	7367893	287	*	K18_peak_481	30	.	2.62611	5.15138	3.01226	185	Promoter (1-2kb)	1	7368942	7370270	1329	1	23261	ENST00000427317.1	-1049	ENSG00000171735	CAMTA1	calmodulin binding transcription activator 1
chr1	7376572	7376959	388	*	K18_peak_482	15	.	2.2027	3.20989	1.50322	92	Intron (ENST00000303635.12/23261, intron 5 of 22)	1	7368942	7370270	1329	1	23261	ENST00000427317.1	7630	ENSG00000171735	CAMTA1	calmodulin binding transcription activator 1
chr1	7383968	7384243	276	*	K18_peak_483	14	.	2.07505	3.08979	1.40118	237	Intron (ENST00000303635.12/23261, intron 5 of 22)	1	7388183	7389419	1237	2	102725193	ENST00000411708.1	5176	ENSG00000237728	CAMTA1-AS2	CAMTA1 antisense RNA 2
chr1	7388674	7389297	624	*	K18_peak_484	189	.	4.87194	22.4923	18.9664	447	Promoter (<=1kb)	1	7388183	7389419	1237	2	102725193	ENST00000411708.1	122	ENSG00000237728	CAMTA1-AS2	CAMTA1 antisense RNA 2
chr1	7389737	7390387	651	*	K18_peak_485	42	.	2.72578	6.59497	4.25744	569	Promoter (<=1kb)	1	7382487	7389754	7268	2	102725193	ENST00000618051.1	0	ENSG00000237728	CAMTA1-AS2	CAMTA1 antisense RNA 2
chr1	7401853	7402441	589	*	K18_peak_486	420	.	5.72428	46.5824	42.0876	118	Intron (ENST00000303635.12/23261, intron 5 of 22)	1	7382487	7389754	7268	2	102725193	ENST00000618051.1	-12099	ENSG00000237728	CAMTA1-AS2	CAMTA1 antisense RNA 2
chr1	7403545	7404053	509	*	K18_peak_487	176	.	3.3628	21.1088	17.6582	388	Intron (ENST00000303635.12/23261, intron 5 of 22)	1	7382487	7389754	7268	2	102725193	ENST00000618051.1	-13791	ENSG00000237728	CAMTA1-AS2	CAMTA1 antisense RNA 2
chr1	7407044	7408424	1381	*	K18_peak_488	95	.	2.74004	12.4335	9.53008	463	Intron (ENST00000303635.12/23261, intron 5 of 22)	1	7382487	7389754	7268	2	102725193	ENST00000618051.1	-17290	ENSG00000237728	CAMTA1-AS2	CAMTA1 antisense RNA 2
chr1	7408962	7409543	582	*	K18_peak_489	27	.	2.0106	4.80246	2.75087	8	Intron (ENST00000303635.12/23261, intron 5 of 22)	1	7382487	7389754	7268	2	102725193	ENST00000618051.1	-19208	ENSG00000237728	CAMTA1-AS2	CAMTA1 antisense RNA 2
chr1	7417212	7417677	466	*	K18_peak_490	33	.	2.89954	5.57467	3.38458	353	Intron (ENST00000303635.12/23261, intron 5 of 22)	1	7441096	7441554	459	2	101928836	ENST00000440032.1	23877	NA	CAMTA1-AS1	CAMTA1 antisense RNA 1
chr1	7443455	7443741	287	*	K18_peak_491	44	.	2.59299	6.87059	4.48018	61	Promoter (1-2kb)	1	7441096	7441554	459	2	101928836	ENST00000440032.1	-1901	NA	CAMTA1-AS1	CAMTA1 antisense RNA 1
chr1	7446918	7447206	289	*	K18_peak_492	26	.	2.33778	4.66588	2.63145	193	Intron (ENST00000303635.12/23261, intron 5 of 22)	1	7441096	7441554	459	2	101928836	ENST00000440032.1	-5364	NA	CAMTA1-AS1	CAMTA1 antisense RNA 1
chr1	7453470	7453838	369	*	K18_peak_493	38	.	2.73754	6.13928	3.85241	295	Intron (ENST00000303635.12/23261, intron 5 of 22)	1	7441096	7441554	459	2	101928836	ENST00000440032.1	-11916	NA	CAMTA1-AS1	CAMTA1 antisense RNA 1
chr1	7462857	7463196	340	*	K18_peak_494	43	.	3.03235	6.69717	4.34843	186	Intron (ENST00000303635.12/23261, intron 5 of 22)	1	7441096	7441554	459	2	101928836	ENST00000440032.1	-21303	NA	CAMTA1-AS1	CAMTA1 antisense RNA 1
chr1	7470800	7471736	937	*	K18_peak_495	288	.	4.72838	32.8601	28.8449	358	Intron (ENST00000303635.12/23261, intron 6 of 22)	1	7441096	7441554	459	2	101928836	ENST00000440032.1	-29246	NA	CAMTA1-AS1	CAMTA1 antisense RNA 1
chr1	7472736	7473226	491	*	K18_peak_496	27	.	1.99267	4.80019	2.74893	216	Intron (ENST00000303635.12/23261, intron 6 of 22)	1	7441096	7441554	459	2	101928836	ENST00000440032.1	-31182	NA	CAMTA1-AS1	CAMTA1 antisense RNA 1
chr1	7487328	7488213	886	*	K18_peak_497	80	.	3.47955	10.7967	8.01655	430	Intron (ENST00000303635.12/23261, intron 6 of 22)	1	7441096	7441554	459	2	101928836	ENST00000440032.1	-45774	NA	CAMTA1-AS1	CAMTA1 antisense RNA 1
chr1	7489867	7490321	455	*	K18_peak_498	73	.	3.76797	10.0561	7.3395	361	Intron (ENST00000303635.12/23261, intron 6 of 22)	1	7441096	7441554	459	2	101928836	ENST00000440032.1	-48313	NA	CAMTA1-AS1	CAMTA1 antisense RNA 1
chr1	7504098	7504587	490	*	K18_peak_499	66	.	3.19499	9.26762	6.6243	135	Intron (ENST00000303635.12/23261, intron 6 of 22)	1	7441096	7441554	459	2	101928836	ENST00000440032.1	-62544	NA	CAMTA1-AS1	CAMTA1 antisense RNA 1
chr1	7505470	7506278	809	*	K18_peak_500	60	.	3.04163	8.67764	6.08407	177	Intron (ENST00000303635.12/23261, intron 6 of 22)	1	7441096	7441554	459	2	101928836	ENST00000440032.1	-63916	NA	CAMTA1-AS1	CAMTA1 antisense RNA 1
chr1	7515349	7515682	334	*	K18_peak_501	39	.	2.71517	6.22952	3.93288	152	Intron (ENST00000303635.12/23261, intron 6 of 22)	1	7441096	7441554	459	2	101928836	ENST00000440032.1	-73795	NA	CAMTA1-AS1	CAMTA1 antisense RNA 1
chr1	7518852	7519679	828	*	K18_peak_502	65	.	3.42404	9.20242	6.56404	563	Intron (ENST00000303635.12/23261, intron 6 of 22)	1	7441096	7441554	459	2	101928836	ENST00000440032.1	-77298	NA	CAMTA1-AS1	CAMTA1 antisense RNA 1
chr1	7527075	7527744	670	*	K18_peak_503	33	.	2.65945	5.56526	3.37649	456	Intron (ENST00000303635.12/23261, intron 6 of 22)	1	7441096	7441554	459	2	101928836	ENST00000440032.1	-85521	NA	CAMTA1-AS1	CAMTA1 antisense RNA 1
chr1	7540051	7540512	462	*	K18_peak_504	32	.	2.71778	5.41833	3.24718	91	Intron (ENST00000303635.12/23261, intron 6 of 22)	1	7441096	7441554	459	2	101928836	ENST00000440032.1	-98497	NA	CAMTA1-AS1	CAMTA1 antisense RNA 1
chr1	7548533	7551253	2721	*	K18_peak_505	475	.	5.01264	52.1472	47.5105	988	Intron (ENST00000303635.12/23261, intron 6 of 22)	1	7441096	7441554	459	2	101928836	ENST00000440032.1	-106979	NA	CAMTA1-AS1	CAMTA1 antisense RNA 1
chr1	7565114	7565533	420	*	K18_peak_506	66	.	3.6017	9.29335	6.6476	269	Intron (ENST00000303635.12/23261, intron 6 of 22)	1	7441096	7441554	459	2	101928836	ENST00000440032.1	-123560	NA	CAMTA1-AS1	CAMTA1 antisense RNA 1
chr1	7582973	7583706	734	*	K18_peak_507	72	.	3.38133	9.9661	7.257	87	Intron (ENST00000303635.12/23261, intron 6 of 22)	1	7441096	7441554	459	2	101928836	ENST00000440032.1	-141419	NA	CAMTA1-AS1	CAMTA1 antisense RNA 1
chr1	7586557	7586909	353	*	K18_peak_508	32	.	2.57905	5.4634	3.28656	238	Intron (ENST00000303635.12/23261, intron 6 of 22)	1	7441096	7441554	459	2	101928836	ENST00000440032.1	-145003	NA	CAMTA1-AS1	CAMTA1 antisense RNA 1
chr1	7600437	7600798	362	*	K18_peak_509	37	.	4.06449	5.97168	3.70271	138	Intron (ENST00000303635.12/23261, intron 6 of 22)	1	7736408	7767856	31449	1	23261	ENST00000495233.5	-135610	ENSG00000171735	CAMTA1	calmodulin binding transcription activator 1
chr1	7610986	7611789	804	*	K18_peak_510	100	.	5.19208	12.9626	10.0198	176	Intron (ENST00000303635.12/23261, intron 6 of 22)	1	7736408	7767856	31449	1	23261	ENST00000495233.5	-124619	ENSG00000171735	CAMTA1	calmodulin binding transcription activator 1
chr1	7621547	7621894	348	*	K18_peak_511	74	.	5.02516	10.1301	7.40742	140	Intron (ENST00000303635.12/23261, intron 6 of 22)	1	7736408	7767856	31449	1	23261	ENST00000495233.5	-114514	ENSG00000171735	CAMTA1	calmodulin binding transcription activator 1
chr1	7631642	7632051	410	*	K18_peak_512	38	.	3.11499	6.13307	3.84681	79	Intron (ENST00000303635.12/23261, intron 6 of 22)	1	7736408	7767856	31449	1	23261	ENST00000495233.5	-104357	ENSG00000171735	CAMTA1	calmodulin binding transcription activator 1
chr1	7642012	7642567	556	*	K18_peak_513	33	.	2.89954	5.57467	3.38458	194	Intron (ENST00000303635.12/23261, intron 7 of 22)	1	7736408	7767856	31449	1	23261	ENST00000495233.5	-93841	ENSG00000171735	CAMTA1	calmodulin binding transcription activator 1
chr1	7672968	7673270	303	*	K18_peak_514	54	.	3.84818	7.91675	5.40529	25	Intron (ENST00000303635.12/23261, intron 10 of 22)	1	7736408	7767856	31449	1	23261	ENST00000495233.5	-63138	ENSG00000171735	CAMTA1	calmodulin binding transcription activator 1
chr1	7684749	7685367	619	*	K18_peak_515	61	.	3.75845	8.73544	6.13702	484	Intron (ENST00000303635.12/23261, intron 11 of 22)	1	7736408	7767856	31449	1	23261	ENST00000495233.5	-51041	ENSG00000171735	CAMTA1	calmodulin binding transcription activator 1
chr1	7704571	7705003	433	*	K18_peak_516	229	.	6.83835	26.6964	22.9587	141	Intron (ENST00000303635.12/23261, intron 11 of 22)	1	7736408	7767856	31449	1	23261	ENST00000495233.5	-31405	ENSG00000171735	CAMTA1	calmodulin binding transcription activator 1
chr1	7705632	7706038	407	*	K18_peak_517	29	.	2.77623	5.07817	2.94813	277	Intron (ENST00000303635.12/23261, intron 11 of 22)	1	7736408	7767856	31449	1	23261	ENST00000495233.5	-30370	ENSG00000171735	CAMTA1	calmodulin binding transcription activator 1
chr1	7711005	7711470	466	*	K18_peak_518	19	.	3.14412	3.8502	1.98158	12	Intron (ENST00000303635.12/23261, intron 11 of 22)	1	7736408	7767856	31449	1	23261	ENST00000495233.5	-24938	ENSG00000171735	CAMTA1	calmodulin binding transcription activator 1
chr1	7725348	7726345	998	*	K18_peak_519	68	.	5.41932	9.46685	6.80587	598	Intron (ENST00000303635.12/23261, intron 11 of 22)	1	7736408	7767856	31449	1	23261	ENST00000495233.5	-10063	ENSG00000171735	CAMTA1	calmodulin binding transcription activator 1
chr1	7771200	7771542	343	*	K18_peak_520	78	.	6.08347	10.5897	7.82539	78	Promoter (<=1kb)	1	7771296	7781432	10137	1	9341	ENST00000054666.11	0	ENSG00000049245	VAMP3	vesicle associated membrane protein 3
chr1	7783532	7784563	1032	*	K18_peak_521	316	.	9.66404	35.8214	31.6849	493	Promoter (<=1kb)	1	7784291	7845177	60887	1	8863	ENST00000377532.8	0	ENSG00000049246	PER3	period circadian regulator 3
chr1	7808205	7808482	278	*	K18_peak_522	36	.	4.18239	5.91218	3.65019	30	Intron (ENST00000377532.8/8863, intron 10 of 21)	1	7803051	7810347	7297	1	8863	ENST00000463106.1	5154	ENSG00000049246	PER3	period circadian regulator 3
chr1	7848637	7848971	335	*	K18_peak_523	27	.	3.65759	4.84895	2.79069	285	Intron (ENST00000377516.6/10911, intron 4 of 6)	1	7847612	7853065	5454	2	10911	ENST00000361696.10	4094	ENSG00000049247	UTS2	urotensin 2
chr1	7849996	7850661	666	*	K18_peak_524	27	.	3.51188	4.82651	2.77113	406	Promoter (2-3kb)	1	7847612	7853065	5454	2	10911	ENST00000361696.10	2404	ENSG00000049247	UTS2	urotensin 2
chr1	7885546	7886052	507	*	K18_peak_525	85	.	6.09674	11.3772	8.55357	193	Distal Intergenic	1	7843083	7853512	10430	2	10911	ENST00000377516.6	-32034	ENSG00000049247	UTS2	urotensin 2
chr1	7894122	7894542	421	*	K18_peak_526	36	.	4.18239	5.91218	3.65019	292	Distal Intergenic	1	7921800	7935100	13301	2	3604	ENST00000474475.1	40558	ENSG00000049249	TNFRSF9	TNF receptor superfamily member 9
chr1	7912142	7912537	396	*	K18_peak_527	43	.	4.21066	6.74818	4.39376	182	Distal Intergenic	1	7921800	7935100	13301	2	3604	ENST00000474475.1	22563	ENSG00000049249	TNFRSF9	TNF receptor superfamily member 9
chr1	7912837	7913296	460	*	K18_peak_528	30	.	3.59525	5.18536	3.04227	423	Distal Intergenic	1	7921800	7935100	13301	2	3604	ENST00000474475.1	21804	ENSG00000049249	TNFRSF9	TNF receptor superfamily member 9
chr1	7918254	7918510	257	*	K18_peak_529	42	.	4.47317	6.63961	4.29722	188	3' UTR	1	7921800	7935100	13301	2	3604	ENST00000474475.1	16590	ENSG00000049249	TNFRSF9	TNF receptor superfamily member 9
chr1	7935439	7935704	266	*	K18_peak_530	52	.	4.94282	7.69023	5.20019	151	Promoter (<=1kb)	1	7921800	7935100	13301	2	3604	ENST00000474475.1	-339	ENSG00000049249	TNFRSF9	TNF receptor superfamily member 9
chr1	7939864	7940231	368	*	K18_peak_531	25	.	3.50921	4.61361	2.58625	66	Promoter (<=1kb)	1	7915871	7940839	24969	2	3604	ENST00000377507.8	608	ENSG00000049249	TNFRSF9	TNF receptor superfamily member 9
chr1	7942367	7942726	360	*	K18_peak_532	60	.	5.32304	8.62786	6.03887	172	Promoter (<=1kb)	1	7915894	7943165	27272	2	3604	ENST00000615230.4	439	ENSG00000049249	TNFRSF9	TNF receptor superfamily member 9
chr1	7952089	7952366	278	*	K18_peak_533	25	.	3.13483	4.58008	2.5575	113	Promoter (1-2kb)	1	7954291	7985052	30762	1	11315	ENST00000493373.5	-1925	ENSG00000116288	PARK7	Parkinsonism associated deglycase
chr1	7953801	7954532	732	*	K18_peak_534	85	.	5.28871	11.3668	8.54387	335	Promoter (<=1kb)	1	7954291	7985052	30762	1	11315	ENST00000493373.5	0	ENSG00000116288	PARK7	Parkinsonism associated deglycase
chr1	7960960	7962048	1089	*	K18_peak_535	479	.	11.2154	52.6105	47.9638	713	Promoter (<=1kb)	1	7961663	7971048	9386	1	11315	ENST00000460192.5	0	ENSG00000116288	PARK7	Parkinsonism associated deglycase
chr1	7980523	7981097	575	*	K18_peak_536	29	.	3.74558	4.98786	2.91121	4	Intron (ENST00000493373.5/11315, intron 6 of 6)	1	7965351	7985282	19932	1	11315	ENST00000469225.1	15172	ENSG00000116288	PARK7	Parkinsonism associated deglycase
chr1	7987737	7988025	289	*	K18_peak_537	40	.	4.11664	6.31722	4.01032	43	Distal Intergenic	1	7965351	7985282	19932	1	11315	ENST00000469225.1	22386	ENSG00000116288	PARK7	Parkinsonism associated deglycase
chr1	8004556	8005379	824	*	K18_peak_538	74	.	4.73332	10.1957	7.46808	670	Exon (ENST00000641354.1/ENST00000641354.1, exon 6 of 6)	1	8013427	8015633	2207	2	54206	ENST00000467067.1	10254	ENSG00000116285	ERRFI1	ERBB receptor feedback inhibitor 1
chr1	8019056	8019657	602	*	K18_peak_539	42	.	3.57622	6.55404	4.22048	214	Intron (ENST00000474874.5/54206, intron 1 of 2)	1	8013427	8015633	2207	2	54206	ENST00000467067.1	-3423	ENSG00000116285	ERRFI1	ERBB receptor feedback inhibitor 1
chr1	8020040	8020469	430	*	K18_peak_540	36	.	3.39487	5.93496	3.67057	218	Intron (ENST00000474874.5/54206, intron 1 of 2)	1	8013427	8015633	2207	2	54206	ENST00000467067.1	-4407	ENSG00000116285	ERRFI1	ERBB receptor feedback inhibitor 1
chr1	8021667	8021979	313	*	K18_peak_541	30	.	2.74382	5.16066	3.02076	169	Intron (ENST00000474874.5/54206, intron 1 of 2)	1	8004404	8026283	21880	2	54206	ENST00000474874.5	4304	ENSG00000116285	ERRFI1	ERBB receptor feedback inhibitor 1
chr1	8026125	8027567	1443	*	K18_peak_542	533	.	7.67058	58.1385	53.3769	843	Promoter (<=1kb)	1	8004404	8026283	21880	2	54206	ENST00000474874.5	0	ENSG00000116285	ERRFI1	ERBB receptor feedback inhibitor 1
chr1	8028121	8028577	457	*	K18_peak_543	121	.	3.71821	15.2699	12.1702	237	Promoter (1-2kb)	1	8011727	8026309	14583	2	54206	ENST00000377482.10	-1812	ENSG00000116285	ERRFI1	ERBB receptor feedback inhibitor 1
chr1	8039981	8041430	1450	*	K18_peak_544	143	.	3.63237	17.5785	14.334	817	Intron (ENST00000445300.1/ENST00000445300.1, intron 2 of 2)	1	8011727	8026309	14583	2	54206	ENST00000377482.10	-13672	ENSG00000116285	ERRFI1	ERBB receptor feedback inhibitor 1
chr1	8044853	8045202	350	*	K18_peak_545	28	.	1.98222	4.91855	2.85147	192	Intron (ENST00000445300.1/ENST00000445300.1, intron 2 of 2)	1	8011727	8026309	14583	2	54206	ENST00000377482.10	-18544	ENSG00000116285	ERRFI1	ERBB receptor feedback inhibitor 1
chr1	8046250	8046943	694	*	K18_peak_546	106	.	3.11443	13.5993	10.6125	568	Intron (ENST00000445300.1/ENST00000445300.1, intron 2 of 2)	1	8011727	8026309	14583	2	54206	ENST00000377482.10	-19941	ENSG00000116285	ERRFI1	ERBB receptor feedback inhibitor 1
chr1	8047889	8048623	735	*	K18_peak_547	46	.	2.36757	7.06418	4.65437	465	Intron (ENST00000445300.1/ENST00000445300.1, intron 2 of 2)	1	8011727	8026309	14583	2	54206	ENST00000377482.10	-21580	ENSG00000116285	ERRFI1	ERBB receptor feedback inhibitor 1
chr1	8055898	8056238	341	*	K18_peak_548	43	.	2.67349	6.72574	4.37417	119	Intron (ENST00000445300.1/ENST00000445300.1, intron 2 of 2)	1	8011727	8026309	14583	2	54206	ENST00000377482.10	-29589	ENSG00000116285	ERRFI1	ERBB receptor feedback inhibitor 1
chr1	8061191	8061675	485	*	K18_peak_549	48	.	2.85664	7.23716	4.80972	307	Intron (ENST00000445300.1/ENST00000445300.1, intron 2 of 2)	1	8011727	8026309	14583	2	54206	ENST00000377482.10	-34882	ENSG00000116285	ERRFI1	ERBB receptor feedback inhibitor 1
chr1	8070408	8070808	401	*	K18_peak_550	49	.	2.90128	7.39793	4.95419	326	Intron (ENST00000445300.1/ENST00000445300.1, intron 2 of 2)	1	8011727	8026309	14583	2	54206	ENST00000377482.10	-44099	ENSG00000116285	ERRFI1	ERBB receptor feedback inhibitor 1
chr1	8076710	8077458	749	*	K18_peak_551	156	.	3.58159	18.9831	15.6541	664	Intron (ENST00000445300.1/ENST00000445300.1, intron 2 of 2)	1	8011727	8026309	14583	2	54206	ENST00000377482.10	-50401	ENSG00000116285	ERRFI1	ERBB receptor feedback inhibitor 1
chr1	8078089	8078600	512	*	K18_peak_552	107	.	3.03869	13.7235	10.7269	380	Intron (ENST00000445300.1/ENST00000445300.1, intron 2 of 2)	1	8011727	8026309	14583	2	54206	ENST00000377482.10	-51780	ENSG00000116285	ERRFI1	ERBB receptor feedback inhibitor 1
chr1	8083271	8084206	936	*	K18_peak_553	62	.	2.8679	8.88453	6.27366	894	Intron (ENST00000445300.1/ENST00000445300.1, intron 2 of 2)	1	8011727	8026309	14583	2	54206	ENST00000377482.10	-56962	ENSG00000116285	ERRFI1	ERBB receptor feedback inhibitor 1
chr1	8089195	8089451	257	*	K18_peak_554	53	.	2.39044	7.83089	5.3279	242	Intron (ENST00000445300.1/ENST00000445300.1, intron 2 of 2)	1	8011727	8026309	14583	2	54206	ENST00000377482.10	-62886	ENSG00000116285	ERRFI1	ERBB receptor feedback inhibitor 1
chr1	8090331	8090823	493	*	K18_peak_555	128	.	3.00394	15.9784	12.8327	322	Intron (ENST00000445300.1/ENST00000445300.1, intron 2 of 2)	1	8011727	8026309	14583	2	54206	ENST00000377482.10	-64022	ENSG00000116285	ERRFI1	ERBB receptor feedback inhibitor 1
chr1	8094328	8094874	547	*	K18_peak_556	138	.	2.82652	17.0203	13.8105	134	Intron (ENST00000445300.1/ENST00000445300.1, intron 2 of 2)	1	8011727	8026309	14583	2	54206	ENST00000377482.10	-68019	ENSG00000116285	ERRFI1	ERBB receptor feedback inhibitor 1
chr1	8096332	8096866	535	*	K18_peak_557	68	.	2.38618	9.47733	6.81561	415	Intron (ENST00000445300.1/ENST00000445300.1, intron 2 of 2)	1	8011727	8026309	14583	2	54206	ENST00000377482.10	-70023	ENSG00000116285	ERRFI1	ERBB receptor feedback inhibitor 1
chr1	8097255	8098162	908	*	K18_peak_558	205	.	3.5898	24.1585	20.5451	422	Intron (ENST00000445300.1/ENST00000445300.1, intron 2 of 2)	1	8011727	8026309	14583	2	54206	ENST00000377482.10	-70946	ENSG00000116285	ERRFI1	ERBB receptor feedback inhibitor 1
chr1	8106886	8107392	507	*	K18_peak_559	58	.	4.05834	8.39816	5.84262	100	Intron (ENST00000445300.1/ENST00000445300.1, intron 2 of 2)	1	8011727	8026309	14583	2	54206	ENST00000377482.10	-80577	ENSG00000116285	ERRFI1	ERBB receptor feedback inhibitor 1
chr1	8117793	8118574	782	*	K18_peak_560	98	.	2.78222	12.7312	9.80337	525	Intron (ENST00000445300.1/ENST00000445300.1, intron 2 of 2)	1	8201518	8215207	13690	1	102724539	ENST00000670361.1	-82944	ENSG00000227634	LINC01714	long intergenic non-protein coding RNA 1714
chr1	8120727	8121771	1045	*	K18_peak_561	115	.	3.07975	14.5781	11.5239	807	Exon (ENST00000445300.1/ENST00000445300.1, exon 3 of 3)	1	8201518	8215207	13690	1	102724539	ENST00000670361.1	-79747	ENSG00000227634	LINC01714	long intergenic non-protein coding RNA 1714
chr1	8133162	8133434	273	*	K18_peak_562	49	.	2.50576	7.35688	4.91736	199	Distal Intergenic	1	8201518	8215207	13690	1	102724539	ENST00000670361.1	-68084	ENSG00000227634	LINC01714	long intergenic non-protein coding RNA 1714
chr1	8133800	8134396	597	*	K18_peak_563	57	.	2.60724	8.30047	5.75324	148	Distal Intergenic	1	8201518	8215207	13690	1	102724539	ENST00000670361.1	-67122	ENSG00000227634	LINC01714	long intergenic non-protein coding RNA 1714
chr1	8137866	8138436	571	*	K18_peak_564	137	.	3.73898	16.9141	13.7107	222	Distal Intergenic	1	8201518	8215207	13690	1	102724539	ENST00000670361.1	-63082	ENSG00000227634	LINC01714	long intergenic non-protein coding RNA 1714
chr1	8147484	8147902	419	*	K18_peak_565	93	.	4.30385	12.2475	9.357	303	Distal Intergenic	1	8201518	8215207	13690	1	102724539	ENST00000670361.1	-53616	ENSG00000227634	LINC01714	long intergenic non-protein coding RNA 1714
chr1	8154639	8156161	1523	*	K18_peak_566	94	.	3.98195	12.3663	9.46806	273	Distal Intergenic	1	8201518	8215207	13690	1	102724539	ENST00000670361.1	-45357	ENSG00000227634	LINC01714	long intergenic non-protein coding RNA 1714
chr1	8166021	8168187	2167	*	K18_peak_567	107	.	3.2037	13.7127	10.7182	1313	Distal Intergenic	1	8201518	8215207	13690	1	102724539	ENST00000670361.1	-33331	ENSG00000227634	LINC01714	long intergenic non-protein coding RNA 1714
chr1	8170324	8170778	455	*	K18_peak_568	75	.	2.77492	10.3224	7.58456	180	Distal Intergenic	1	8201518	8215207	13690	1	102724539	ENST00000670361.1	-30740	ENSG00000227634	LINC01714	long intergenic non-protein coding RNA 1714
chr1	8181790	8183439	1650	*	K18_peak_569	141	.	3.98923	17.3947	14.1612	427	Distal Intergenic	1	8201518	8215207	13690	1	102724539	ENST00000670361.1	-18079	ENSG00000227634	LINC01714	long intergenic non-protein coding RNA 1714
chr1	8184396	8184882	487	*	K18_peak_570	56	.	2.63514	8.13184	5.60066	389	Distal Intergenic	1	8201518	8215207	13690	1	102724539	ENST00000670361.1	-16636	ENSG00000227634	LINC01714	long intergenic non-protein coding RNA 1714
chr1	8189438	8190214	777	*	K18_peak_571	181	.	4.76033	21.6458	18.1665	614	Exon (ENST00000453364.1/ENST00000453364.1, exon 1 of 4)	1	8201518	8215207	13690	1	102724539	ENST00000670361.1	-11304	ENSG00000227634	LINC01714	long intergenic non-protein coding RNA 1714
chr1	8197593	8198528	936	*	K18_peak_572	347	.	4.37907	38.9715	34.717	518	Promoter (2-3kb)	1	8201518	8215207	13690	1	102724539	ENST00000670361.1	-2990	ENSG00000227634	LINC01714	long intergenic non-protein coding RNA 1714
chr1	8201316	8202785	1470	*	K18_peak_573	75	.	2.44129	10.2709	7.5372	1250	Promoter (<=1kb)	1	8201518	8215207	13690	1	102724539	ENST00000670361.1	0	ENSG00000227634	LINC01714	long intergenic non-protein coding RNA 1714
chr1	8209520	8209781	262	*	K18_peak_574	62	.	2.60804	8.91268	6.29908	117	Promoter (<=1kb)	1	8208672	8215210	6539	1	102724539	ENST00000452982.1	848	ENSG00000227634	LINC01714	long intergenic non-protein coding RNA 1714
chr1	8211773	8213291	1519	*	K18_peak_575	354	.	5.29887	39.6835	35.4026	355	Intron (ENST00000670361.1/102724539, intron 4 of 4)	1	8208672	8215210	6539	1	102724539	ENST00000452982.1	3101	ENSG00000227634	LINC01714	long intergenic non-protein coding RNA 1714
chr1	8221549	8222132	584	*	K18_peak_576	42	.	3.00891	6.6278	4.28683	461	Distal Intergenic	1	8208672	8215210	6539	1	102724539	ENST00000452982.1	12877	ENSG00000227634	LINC01714	long intergenic non-protein coding RNA 1714
chr1	8231253	8232607	1355	*	K18_peak_577	51	.	3.14171	7.63143	5.16455	1068	Distal Intergenic	1	8208672	8215210	6539	1	102724539	ENST00000452982.1	22581	ENSG00000227634	LINC01714	long intergenic non-protein coding RNA 1714
chr1	8239269	8240271	1003	*	K18_peak_578	40	.	3.05122	6.36088	4.04953	466	Distal Intergenic	1	8208672	8215210	6539	1	102724539	ENST00000452982.1	30597	ENSG00000227634	LINC01714	long intergenic non-protein coding RNA 1714
chr1	8241556	8241852	297	*	K18_peak_579	44	.	3.36504	6.76082	4.40234	211	Distal Intergenic	1	8208672	8215210	6539	1	102724539	ENST00000452982.1	32884	ENSG00000227634	LINC01714	long intergenic non-protein coding RNA 1714
chr1	8259050	8259858	809	*	K18_peak_580	67	.	4.03088	9.44941	6.79052	282	Distal Intergenic	1	8208672	8215210	6539	1	102724539	ENST00000452982.1	50378	ENSG00000227634	LINC01714	long intergenic non-protein coding RNA 1714
chr1	8270631	8271133	503	*	K18_peak_581	43	.	3.26955	6.73889	4.386	247	Distal Intergenic	1	8318114	8344165	26052	1	50651	ENST00000471889.7	-46981	ENSG00000162426	SLC45A1	solute carrier family 45 member 1
chr1	8282316	8282761	446	*	K18_peak_582	16	.	2.5123	3.39022	1.65456	47	Distal Intergenic	1	8318114	8344165	26052	1	50651	ENST00000471889.7	-35353	ENSG00000162426	SLC45A1	solute carrier family 45 member 1
chr1	8294634	8295208	575	*	K18_peak_583	33	.	3.51761	5.501	3.31985	92	Distal Intergenic	1	8318114	8344165	26052	1	50651	ENST00000471889.7	-22906	ENSG00000162426	SLC45A1	solute carrier family 45 member 1
chr1	8314262	8314794	533	*	K18_peak_584	104	.	4.37479	13.382	10.4098	255	Distal Intergenic	1	8318114	8344165	26052	1	50651	ENST00000471889.7	-3320	ENSG00000162426	SLC45A1	solute carrier family 45 member 1
chr1	8318088	8318673	586	*	K18_peak_585	95	.	4.26165	12.4189	9.51629	270	Promoter (<=1kb)	1	8318114	8344165	26052	1	50651	ENST00000471889.7	0	ENSG00000162426	SLC45A1	solute carrier family 45 member 1
chr1	8323817	8324364	548	*	K18_peak_586	29	.	3.61567	4.99708	2.9194	486	Promoter (<=1kb)	1	8324330	8344167	19838	1	50651	ENST00000289877.8	0	ENSG00000162426	SLC45A1	solute carrier family 45 member 1
chr1	8335660	8335924	265	*	K18_peak_587	38	.	3.86706	6.1392	3.85235	75	Intron (ENST00000471889.7/50651, intron 6 of 8)	1	8330428	8336109	5682	1	50651	ENST00000481265.1	5232	ENSG00000162426	SLC45A1	solute carrier family 45 member 1
chr1	8343111	8343863	753	*	K18_peak_588	86	.	4.3514	11.4747	8.64396	411	Exon (ENST00000471889.7/50651, exon 9 of 9)	1	8330428	8336109	5682	1	50651	ENST00000481265.1	12683	ENSG00000162426	SLC45A1	solute carrier family 45 member 1
chr1	8350906	8351303	398	*	K18_peak_589	27	.	2.97395	4.83247	2.77629	327	Distal Intergenic	1	8355521	8362844	7324	2	473	ENST00000505225.1	11541	ENSG00000142599	RERE	arginine-glutamic acid dipeptide repeats
chr1	8423391	8424548	1158	*	K18_peak_590	92	.	5.46165	12.0918	9.21246	826	Promoter (<=1kb)	1	8354093	8423666	69574	2	473	ENST00000476556.5	0	ENSG00000142599	RERE	arginine-glutamic acid dipeptide repeats
chr1	8439281	8439979	699	*	K18_peak_591	83	.	5.94164	11.1061	8.30243	22	Intron (ENST00000337907.7/473, intron 12 of 23)	1	8425638	8430041	4404	1	102724552	ENST00000444276.1	13643	NA	RERE-AS1	RERE antisense RNA 1
chr1	8478224	8478757	534	*	K18_peak_592	54	.	4.89085	7.91092	5.4	463	Intron (ENST00000337907.7/473, intron 11 of 23)	1	8352406	8525939	173534	2	473	ENST00000377464.5	47182	ENSG00000142599	RERE	arginine-glutamic acid dipeptide repeats
chr1	8493835	8494814	980	*	K18_peak_593	27	.	2.96687	4.81728	2.76405	843	Intron (ENST00000337907.7/473, intron 11 of 23)	1	8352406	8525939	173534	2	473	ENST00000377464.5	31125	ENSG00000142599	RERE	arginine-glutamic acid dipeptide repeats
chr1	8506988	8507249	262	*	K18_peak_594	22	.	3.42195	4.28195	2.29802	41	Intron (ENST00000337907.7/473, intron 9 of 23)	1	8352406	8525939	173534	2	473	ENST00000377464.5	18690	ENSG00000142599	RERE	arginine-glutamic acid dipeptide repeats
chr1	8518116	8518466	351	*	K18_peak_595	36	.	4.18239	5.91218	3.65019	99	Intron (ENST00000337907.7/473, intron 8 of 23)	1	8352406	8525939	173534	2	473	ENST00000377464.5	7473	ENSG00000142599	RERE	arginine-glutamic acid dipeptide repeats
chr1	8525481	8526389	909	*	K18_peak_596	76	.	5.52034	10.3572	7.61671	563	Promoter (<=1kb)	1	8352406	8525939	173534	2	473	ENST00000377464.5	0	ENSG00000142599	RERE	arginine-glutamic acid dipeptide repeats
chr1	8563254	8563808	555	*	K18_peak_597	68	.	5.23427	9.48984	6.82712	399	Intron (ENST00000337907.7/473, intron 5 of 23)	1	8541224	8590841	49618	2	473	ENST00000469251.1	27033	ENSG00000142599	RERE	arginine-glutamic acid dipeptide repeats
chr1	8565820	8566369	550	*	K18_peak_598	61	.	5.00556	8.74742	6.14815	58	Intron (ENST00000337907.7/473, intron 5 of 23)	1	8541224	8590841	49618	2	473	ENST00000469251.1	24472	ENSG00000142599	RERE	arginine-glutamic acid dipeptide repeats
chr1	8572670	8573036	367	*	K18_peak_599	29	.	3.80217	5.077	2.94701	17	Intron (ENST00000337907.7/473, intron 5 of 23)	1	8541224	8590841	49618	2	473	ENST00000469251.1	17805	ENSG00000142599	RERE	arginine-glutamic acid dipeptide repeats
chr1	8591539	8591901	363	*	K18_peak_600	52	.	4.94282	7.69023	5.20019	353	Promoter (<=1kb)	1	8541224	8590841	49618	2	473	ENST00000469251.1	-698	ENSG00000142599	RERE	arginine-glutamic acid dipeptide repeats
chr1	8599772	8600268	497	*	K18_peak_601	29	.	3.80217	5.077	2.94701	5	Intron (ENST00000337907.7/473, intron 5 of 23)	1	8541224	8590841	49618	2	473	ENST00000469251.1	-8931	ENSG00000142599	RERE	arginine-glutamic acid dipeptide repeats
chr1	8613342	8613873	532	*	K18_peak_602	78	.	6.08347	10.5897	7.82539	199	Intron (ENST00000337907.7/473, intron 5 of 23)	1	8556476	8624380	67905	2	473	ENST00000514428.1	10507	ENSG00000142599	RERE	arginine-glutamic acid dipeptide repeats
chr1	8614455	8614792	338	*	K18_peak_603	22	.	3.42195	4.28195	2.29802	127	Exon (ENST00000337907.7/473, exon 5 of 24)	1	8556476	8624380	67905	2	473	ENST00000514428.1	9588	ENSG00000142599	RERE	arginine-glutamic acid dipeptide repeats
chr1	8626139	8626668	530	*	K18_peak_604	52	.	4.94282	7.69023	5.20019	373	Promoter (1-2kb)	1	8556476	8624380	67905	2	473	ENST00000514428.1	-1759	ENSG00000142599	RERE	arginine-glutamic acid dipeptide repeats
chr1	8661938	8662300	363	*	K18_peak_605	60	.	5.32304	8.62786	6.03887	347	Intron (ENST00000337907.7/473, intron 2 of 23)	1	8353943	8656371	302429	2	473	ENST00000400907.6	-5567	ENSG00000142599	RERE	arginine-glutamic acid dipeptide repeats
chr1	8664089	8664419	331	*	K18_peak_606	36	.	4.18239	5.91218	3.65019	148	Intron (ENST00000337907.7/473, intron 2 of 23)	1	8353943	8656371	302429	2	473	ENST00000400907.6	-7718	ENSG00000142599	RERE	arginine-glutamic acid dipeptide repeats
chr1	8703076	8703702	627	*	K18_peak_607	106	.	6.46685	13.6738	10.682	240	Promoter (<=1kb)	1	8656193	8703219	47027	2	473	ENST00000468247.1	0	ENSG00000142599	RERE	arginine-glutamic acid dipeptide repeats
chr1	8712435	8713100	666	*	K18_peak_608	19	.	3.14412	3.8502	1.98158	296	Intron (ENST00000337907.7/473, intron 2 of 23)	1	8656193	8703219	47027	2	473	ENST00000468247.1	-9216	ENSG00000142599	RERE	arginine-glutamic acid dipeptide repeats
chr1	8730711	8731229	519	*	K18_peak_609	44	.	4.5626	6.7842	4.40234	116	Intron (ENST00000337907.7/473, intron 2 of 23)	1	8464970	8753838	288869	2	473	ENST00000480342.5	22609	ENSG00000142599	RERE	arginine-glutamic acid dipeptide repeats
chr1	8816989	8818128	1140	*	K18_peak_610	176	.	8.07568	21.061	17.6129	776	Promoter (<=1kb)	1	8352397	8817465	465069	2	473	ENST00000337907.7	0	ENSG00000142599	RERE	arginine-glutamic acid dipeptide repeats
chr1	8854252	8854883	632	*	K18_peak_611	48	.	4.50663	7.26028	4.8304	284	Distal Intergenic	1	8361158	8848921	487764	2	473	ENST00000656437.1	-5331	ENSG00000142599	RERE	arginine-glutamic acid dipeptide repeats
chr1	8862461	8862846	386	*	K18_peak_612	88	.	6.26015	11.6605	8.812	217	Intron (ENST00000234590.10/2023, intron 11 of 11)	1	8866502	8866590	89	2	102465436	ENST00000618792.1	3744	ENSG00000274258	MIR6728	microRNA 6728
chr1	8866779	8867326	548	*	K18_peak_613	43	.	4.32788	6.67416	4.3279	355	Promoter (<=1kb)	1	8866502	8866590	89	2	102465436	ENST00000618792.1	-189	ENSG00000274258	MIR6728	microRNA 6728
chr1	8873585	8874271	687	*	K18_peak_614	85	.	4.20938	11.3724	8.5492	273	Promoter (1-2kb)	1	8866009	8871944	5936	2	2023	ENST00000645600.1	-1641	ENSG00000074800	ENO1	enolase 1
chr1	8878620	8879768	1149	*	K18_peak_615	393	.	7.01038	43.8119	39.3923	210	Promoter (<=1kb)	1	8878835	8879894	1060	1	100505975	ENST00000442636.1	0	ENSG00000230679	ENO1-AS1	ENO1 antisense RNA 1
chr1	8889284	8890664	1381	*	K18_peak_616	210	.	6.23482	24.7221	21.0805	1182	Distal Intergenic	1	8868049	8879190	11142	2	2023	ENST00000489867.2	-10094	ENSG00000074800	ENO1	enolase 1
chr1	8899738	8900554	817	*	K18_peak_617	105	.	4.41735	13.5179	10.5365	488	Distal Intergenic	1	8868049	8879190	11142	2	2023	ENST00000489867.2	-20548	ENSG00000074800	ENO1	enolase 1
chr1	8902662	8903097	436	*	K18_peak_618	30	.	2.77644	5.24811	3.09789	336	Distal Intergenic	1	8868049	8879190	11142	2	2023	ENST00000489867.2	-23472	ENSG00000074800	ENO1	enolase 1
chr1	8941794	8942158	365	*	K18_peak_619	41	.	3.23199	6.42945	4.11038	247	Distal Intergenic	1	8945867	8967745	21879	1	765	ENST00000549778.5	-3709	ENSG00000131686	CA6	carbonic anhydrase 6
chr1	8943539	8943819	281	*	K18_peak_620	52	.	3.45467	7.67573	5.20019	39	Promoter (2-3kb)	1	8945867	8967745	21879	1	765	ENST00000549778.5	-2048	ENSG00000131686	CA6	carbonic anhydrase 6
chr1	8949175	8949688	514	*	K18_peak_621	26	.	2.89785	4.66856	2.63401	67	Exon (ENST00000549778.5/765, exon 2 of 6)	1	8945887	8974704	28818	1	765	ENST00000377442.3	3288	ENSG00000131686	CA6	carbonic anhydrase 6
chr1	8950351	8950857	507	*	K18_peak_622	36	.	3.47119	5.86725	3.64213	382	Intron (ENST00000549778.5/765, intron 2 of 5)	1	8945887	8974704	28818	1	765	ENST00000377442.3	4464	ENSG00000131686	CA6	carbonic anhydrase 6
chr1	8956602	8957190	589	*	K18_peak_623	78	.	5.86001	10.5857	7.82539	425	Exon (ENST00000549778.5/765, exon 3 of 6)	1	8945887	8974704	28818	1	765	ENST00000377442.3	10715	ENSG00000131686	CA6	carbonic anhydrase 6
chr1	9001974	9002392	419	*	K18_peak_624	59	.	4.39125	8.53321	5.96527	169	Distal Intergenic	1	9002973	9026423	23451	2	155184	ENST00000400906.2	24031	ENSG00000197241	SLC2A7	solute carrier family 2 member 7
chr1	9004959	9005318	360	*	K18_peak_625	61	.	3.95408	8.70476	6.10872	322	Intron (ENST00000400906.2/155184, intron 10 of 11)	1	9002973	9026423	23451	2	155184	ENST00000400906.2	21105	ENSG00000197241	SLC2A7	solute carrier family 2 member 7
chr1	9025732	9026150	419	*	K18_peak_626	43	.	4.34647	6.70534	4.35587	131	Promoter (<=1kb)	1	9002973	9026423	23451	2	155184	ENST00000400906.2	273	ENSG00000197241	SLC2A7	solute carrier family 2 member 7
chr1	9038135	9039043	909	*	K18_peak_627	59	.	4.36533	8.48024	5.91669	708	Promoter (<=1kb)	1	9038431	9039895	1465	2	6518	ENST00000487492.1	852	ENSG00000142583	SLC2A5	solute carrier family 2 member 5
chr1	9061485	9061978	494	*	K18_peak_628	36	.	3.50046	5.9263	3.66253	362	Intron (ENST00000377424.9/6518, intron 1 of 11)	1	9040080	9069604	29525	2	6518	ENST00000377414.7	7626	ENSG00000142583	SLC2A5	solute carrier family 2 member 5
chr1	9078701	9079111	411	*	K18_peak_629	67	.	4.67792	9.43032	6.7724	223	Intron (ENST00000486632.5/6518, intron 2 of 6)	1	9041785	9073122	31338	2	6518	ENST00000479813.5	-5579	ENSG00000142583	SLC2A5	solute carrier family 2 member 5
chr1	9080829	9081226	398	*	K18_peak_630	62	.	4.53949	8.83355	6.2266	206	Intron (ENST00000486632.5/6518, intron 2 of 6)	1	9047611	9088443	40833	2	6518	ENST00000464985.5	7217	ENSG00000142583	SLC2A5	solute carrier family 2 member 5
chr1	9085761	9086154	394	*	K18_peak_631	24	.	3.25803	4.40435	2.40477	328	Promoter (2-3kb)	1	9047611	9088443	40833	2	6518	ENST00000464985.5	2289	ENSG00000142583	SLC2A5	solute carrier family 2 member 5
chr1	9095131	9095576	446	*	K18_peak_632	29	.	3.48787	5.00174	2.92334	354	Distal Intergenic	1	9041785	9088478	46694	2	6518	ENST00000486632.5	-6653	ENSG00000142583	SLC2A5	solute carrier family 2 member 5
chr1	9118617	9118972	356	*	K18_peak_633	47	.	4.46967	7.19689	4.77349	130	Intron (ENST00000377411.5/80045, intron 1 of 3)	1	9104532	9111370	6839	2	80045	ENST00000465853.1	-7247	ENSG00000180758	GPR157	G protein-coupled receptor 157
chr1	9120737	9121284	548	*	K18_peak_634	52	.	4.61847	7.75118	5.25508	143	Intron (ENST00000377411.5/80045, intron 1 of 3)	1	9111169	9128781	17613	2	80045	ENST00000466131.1	7497	ENSG00000180758	GPR157	G protein-coupled receptor 157
chr1	9128668	9129775	1108	*	K18_peak_635	378	.	8.42178	42.1832	37.8157	556	Promoter (<=1kb)	1	9100305	9129102	28798	2	80045	ENST00000377411.5	0	ENSG00000180758	GPR157	G protein-coupled receptor 157
chr1	9145011	9145883	873	*	K18_peak_636	282	.	7.98333	32.219	28.2314	390	Distal Intergenic	1	9151668	9151777	110	2	407040	ENST00000385130.1	5894	ENSG00000284357	MIR34A	microRNA 34a
chr1	9162643	9164335	1693	*	K18_peak_637	122	.	4.24373	15.3414	12.2371	1435	Intron (ENST00000635687.1/106614088, intron 1 of 1)	1	9151668	9151777	110	2	407040	ENST00000385130.1	-10866	ENSG00000284357	MIR34A	microRNA 34a
chr1	9181401	9181692	292	*	K18_peak_638	109	.	4.47108	14.0032	10.9873	94	Promoter (<=1kb)	1	9182004	9196284	14281	1	102724571	ENST00000635271.1	-312	ENSG00000234546	LNCTAM34A	long non coding transcriptional activator of miR34a
chr1	9182046	9183395	1350	*	K18_peak_639	90	.	4.09849	11.9073	9.0409	538	Promoter (<=1kb)	1	9182164	9192089	9926	1	102724571	ENST00000412639.3	0	ENSG00000234546	LNCTAM34A	long non coding transcriptional activator of miR34a
chr1	9192963	9193239	277	*	K18_peak_640	41	.	4.03902	6.44609	4.12473	217	Promoter (1-2kb)	1	9191038	9192089	1052	1	102724571	ENST00000634966.2	1925	ENSG00000234546	LNCTAM34A	long non coding transcriptional activator of miR34a
chr1	9199196	9199558	363	*	K18_peak_641	33	.	3.50629	5.47998	3.30095	358	Distal Intergenic	1	9191038	9192089	1052	1	102724571	ENST00000634966.2	8158	ENSG00000234546	LNCTAM34A	long non coding transcriptional activator of miR34a
chr1	9200186	9200598	413	*	K18_peak_642	22	.	3.02486	4.19088	2.27325	273	Distal Intergenic	1	9191038	9192089	1052	1	102724571	ENST00000634966.2	9148	ENSG00000234546	LNCTAM34A	long non coding transcriptional activator of miR34a
chr1	9234330	9235226	897	*	K18_peak_643	252	.	7.80395	29.113	25.263	648	Promoter (<=1kb)	1	9234774	9271337	36564	1	9563	ENST00000377403.7	0	ENSG00000049239	H6PD	hexose-6-phosphate dehydrogenase/glucose 1-dehydrogenase
chr1	9250038	9250424	387	*	K18_peak_644	52	.	3.89408	7.75663	5.26021	149	Intron (ENST00000377403.7/9563, intron 3 of 4)	1	9239844	9267898	28055	1	9563	ENST00000602477.1	10194	ENSG00000049239	H6PD	hexose-6-phosphate dehydrogenase/glucose 1-dehydrogenase
chr1	9259870	9260532	663	*	K18_peak_645	45	.	3.18932	6.94701	4.54881	470	Intron (ENST00000377403.7/9563, intron 3 of 4)	1	9239844	9267898	28055	1	9563	ENST00000602477.1	20026	ENSG00000049239	H6PD	hexose-6-phosphate dehydrogenase/glucose 1-dehydrogenase
chr1	9261961	9262495	535	*	K18_peak_646	34	.	2.85056	5.62212	3.42663	146	Exon (ENST00000377403.7/9563, exon 4 of 5)	1	9239844	9267898	28055	1	9563	ENST00000602477.1	22117	ENSG00000049239	H6PD	hexose-6-phosphate dehydrogenase/glucose 1-dehydrogenase
chr1	9267030	9267326	297	*	K18_peak_647	19	.	2.49203	3.76807	1.91122	64	3' UTR	1	9292894	9369532	76639	1	80176	ENST00000328089.11	-25568	ENSG00000171621	SPSB1	splA/ryanodine receptor domain and SOCS box containing 1
chr1	9272163	9272479	317	*	K18_peak_648	27	.	2.7451	4.83153	2.77563	142	Distal Intergenic	1	9292894	9369532	76639	1	80176	ENST00000328089.11	-20415	ENSG00000171621	SPSB1	splA/ryanodine receptor domain and SOCS box containing 1
chr1	9275328	9276049	722	*	K18_peak_649	80	.	4.13616	10.8708	8.08517	305	Distal Intergenic	1	9292894	9369532	76639	1	80176	ENST00000328089.11	-16845	ENSG00000171621	SPSB1	splA/ryanodine receptor domain and SOCS box containing 1
chr1	9280519	9280789	271	*	K18_peak_650	33	.	3.11514	5.53117	3.34656	37	Distal Intergenic	1	9292894	9369532	76639	1	80176	ENST00000328089.11	-12105	ENSG00000171621	SPSB1	splA/ryanodine receptor domain and SOCS box containing 1
chr1	9292625	9294118	1494	*	K18_peak_651	57	.	3.58536	8.26817	5.72384	410	Promoter (<=1kb)	1	9292894	9369532	76639	1	80176	ENST00000328089.11	0	ENSG00000171621	SPSB1	splA/ryanodine receptor domain and SOCS box containing 1
chr1	9294810	9295198	389	*	K18_peak_652	48	.	2.98306	7.31006	4.87517	174	Promoter (<=1kb)	1	9294528	9356497	61970	1	80176	ENST00000450402.1	282	ENSG00000171621	SPSB1	splA/ryanodine receptor domain and SOCS box containing 1
chr1	9299721	9301069	1349	*	K18_peak_653	412	.	6.21883	45.7476	41.2735	635	Intron (ENST00000328089.11/80176, intron 1 of 2)	1	9294528	9356497	61970	1	80176	ENST00000450402.1	5193	ENSG00000171621	SPSB1	splA/ryanodine receptor domain and SOCS box containing 1
chr1	9315932	9316477	546	*	K18_peak_654	125	.	4.57385	15.6234	12.5008	243	Intron (ENST00000328089.11/80176, intron 1 of 2)	1	9294528	9356497	61970	1	80176	ENST00000450402.1	21404	ENSG00000171621	SPSB1	splA/ryanodine receptor domain and SOCS box containing 1
chr1	9325322	9325666	345	*	K18_peak_655	22	.	2.72943	4.13733	2.2275	192	Intron (ENST00000328089.11/80176, intron 1 of 2)	1	9351431	9367863	16433	1	80176	ENST00000357898.3	-25765	ENSG00000171621	SPSB1	splA/ryanodine receptor domain and SOCS box containing 1
chr1	9358798	9359332	535	*	K18_peak_656	34	.	3.5753	5.60781	3.41399	45	Intron (ENST00000328089.11/80176, intron 2 of 2)	1	9355707	9367575	11869	1	80176	ENST00000377399.2	3091	ENSG00000171621	SPSB1	splA/ryanodine receptor domain and SOCS box containing 1
chr1	9375852	9376395	544	*	K18_peak_657	57	.	4.25239	8.24774	5.7056	222	Distal Intergenic	1	9355707	9367575	11869	1	80176	ENST00000377399.2	20145	ENSG00000171621	SPSB1	splA/ryanodine receptor domain and SOCS box containing 1
chr1	9384260	9384609	350	*	K18_peak_658	41	.	3.01438	6.4514	4.12973	154	Distal Intergenic	1	9355707	9367575	11869	1	80176	ENST00000377399.2	28553	ENSG00000171621	SPSB1	splA/ryanodine receptor domain and SOCS box containing 1
chr1	9399941	9400884	944	*	K18_peak_659	59	.	3.68027	8.52576	5.95816	155	Distal Intergenic	1	9426975	9428916	1942	2	100506022	ENST00000641507.1	28032	ENSG00000284693	LINC02606	long intergenic non-protein coding RNA 2606
chr1	9413038	9414023	986	*	K18_peak_660	133	.	5.15441	16.4831	13.3056	397	Distal Intergenic	1	9426975	9428916	1942	2	100506022	ENST00000641507.1	14893	ENSG00000284693	LINC02606	long intergenic non-protein coding RNA 2606
chr1	9418899	9419182	284	*	K18_peak_661	55	.	4.28741	8.02753	5.50554	223	Distal Intergenic	1	9426975	9428916	1942	2	100506022	ENST00000641507.1	9734	ENSG00000284693	LINC02606	long intergenic non-protein coding RNA 2606
chr1	9428730	9429337	608	*	K18_peak_662	86	.	5.32158	11.4342	8.60649	299	Promoter (<=1kb)	1	9425094	9429075	3982	2	100506022	ENST00000641325.1	0	ENSG00000284693	LINC02606	long intergenic non-protein coding RNA 2606
chr1	9452664	9453020	357	*	K18_peak_663	48	.	4.19618	7.27793	4.84608	173	Distal Intergenic	1	9426649	9440564	13916	2	100506022	ENST00000641940.1	-12100	ENSG00000284693	LINC02606	long intergenic non-protein coding RNA 2606
chr1	9456010	9456347	338	*	K18_peak_664	20	.	2.96477	3.90654	2.0297	23	Distal Intergenic	1	9426649	9440564	13916	2	100506022	ENST00000641940.1	-15446	ENSG00000284693	LINC02606	long intergenic non-protein coding RNA 2606
chr1	9467376	9467953	578	*	K18_peak_665	48	.	4.06165	7.29693	4.86329	314	Distal Intergenic	1	9426649	9440564	13916	2	100506022	ENST00000641940.1	-26812	ENSG00000284693	LINC02606	long intergenic non-protein coding RNA 2606
chr1	9475128	9475653	526	*	K18_peak_666	40	.	3.6979	6.3198	4.01249	426	Distal Intergenic	1	9426649	9440564	13916	2	100506022	ENST00000641940.1	-34564	ENSG00000284693	LINC02606	long intergenic non-protein coding RNA 2606
chr1	9483266	9483571	306	*	K18_peak_667	28	.	3.43655	4.91344	2.84692	87	Distal Intergenic	1	9426649	9440564	13916	2	100506022	ENST00000641940.1	-42702	ENSG00000284693	LINC02606	long intergenic non-protein coding RNA 2606
chr1	9495172	9495625	454	*	K18_peak_668	36	.	4.18047	5.90913	3.65019	164	Distal Intergenic	1	9539465	9585173	45709	1	84275	ENST00000302692.7	-43840	ENSG00000171612	SLC25A33	solute carrier family 25 member 33
chr1	9502818	9503311	494	*	K18_peak_669	15	.	2.83291	3.21374	1.50507	229	Exon (ENST00000441033.1/ENST00000441033.1, exon 1 of 2)	1	9539465	9585173	45709	1	84275	ENST00000302692.7	-36154	ENSG00000171612	SLC25A33	solute carrier family 25 member 33
chr1	9531205	9531601	397	*	K18_peak_670	31	.	3.65145	5.28088	3.12642	392	Distal Intergenic	1	9539465	9585173	45709	1	84275	ENST00000302692.7	-7864	ENSG00000171612	SLC25A33	solute carrier family 25 member 33
chr1	9538800	9540346	1547	*	K18_peak_671	173	.	6.70127	20.8026	17.3691	511	Promoter (<=1kb)	1	9539465	9585173	45709	1	84275	ENST00000302692.7	0	ENSG00000171612	SLC25A33	solute carrier family 25 member 33
chr1	9546447	9547002	556	*	K18_peak_672	60	.	5.32304	8.62786	6.03887	485	Intron (ENST00000302692.7/84275, intron 1 of 6)	1	9539465	9585173	45709	1	84275	ENST00000302692.7	6982	ENSG00000171612	SLC25A33	solute carrier family 25 member 33
chr1	9588683	9589186	504	*	K18_peak_673	23	.	3.11565	4.35252	2.35947	213	Promoter (<=1kb)	1	9588911	9614877	25967	1	199953	ENST00000340381.11	0	ENSG00000188807	TMEM201	transmembrane protein 201
chr1	9607197	9607529	333	*	K18_peak_674	42	.	4.00131	6.64238	4.29952	184	Promoter (<=1kb)	1	9607728	9613247	5520	1	199953	ENST00000508400.1	-199	ENSG00000188807	TMEM201	transmembrane protein 201
chr1	9622592	9622850	259	*	K18_peak_675	36	.	3.8504	5.85999	3.63533	145	Distal Intergenic	1	9607728	9613247	5520	1	199953	ENST00000508400.1	14864	ENSG00000188807	TMEM201	transmembrane protein 201
chr1	9671369	9672160	792	*	K18_peak_676	41	.	4.03902	6.44609	4.12473	110	Intron (ENST00000377346.9/5293, intron 1 of 23)	1	9672426	9687555	15130	2	101929074	ENST00000415330.2	15395	ENSG00000231789	PIK3CD-AS2	PIK3CD antisense RNA 2
chr1	9687346	9688261	916	*	K18_peak_677	46	.	3.5095	7.11405	4.69891	505	Promoter (<=1kb)	1	9672426	9687555	15130	2	101929074	ENST00000415330.2	0	ENSG00000231789	PIK3CD-AS2	PIK3CD antisense RNA 2
chr1	9689172	9689839	668	*	K18_peak_678	82	.	4.56047	11.0875	8.28531	248	Promoter (<=1kb)	1	9688176	9691946	3771	1	5293	ENST00000484851.1	996	ENSG00000171608	PIK3CD	phosphatidylinositol-4,5-bisphosphate 3-kinase catalytic subunit delta
chr1	9700372	9700674	303	*	K18_peak_679	49	.	4.44277	7.44098	4.99299	200	Intron (ENST00000377346.9/5293, intron 2 of 23)	1	9710198	9727227	17030	1	5293	ENST00000543390.2	-9524	ENSG00000171608	PIK3CD	phosphatidylinositol-4,5-bisphosphate 3-kinase catalytic subunit delta
chr1	9718489	9720050	1562	*	K18_peak_680	209	.	4.75225	24.6322	20.995	837	Promoter (2-3kb)	1	9716276	9717581	1306	1	5293	ENST00000479223.1	2213	ENSG00000171608	PIK3CD	phosphatidylinositol-4,5-bisphosphate 3-kinase catalytic subunit delta
chr1	9737018	9737277	260	*	K18_peak_681	44	.	4.5626	6.7842	4.40234	222	Intron (ENST00000377298.9/22883, intron 11 of 18)	1	9729028	9733486	4459	2	22883	ENST00000477264.1	-3532	ENSG00000171603	CLSTN1	calsyntenin 1
chr1	9768305	9768778	474	*	K18_peak_682	58	.	4.66263	8.44776	5.8874	97	Intron (ENST00000377298.9/22883, intron 2 of 18)	1	9729028	9751581	22554	2	22883	ENST00000435891.5	-16724	ENSG00000171603	CLSTN1	calsyntenin 1
chr1	9785278	9785535	258	*	K18_peak_683	52	.	4.94282	7.69023	5.20019	92	Intron (ENST00000377298.9/22883, intron 1 of 18)	1	9729028	9751581	22554	2	22883	ENST00000435891.5	-33697	ENSG00000171603	CLSTN1	calsyntenin 1
chr1	9792570	9793060	491	*	K18_peak_684	87	.	6.46369	11.6105	8.76586	142	Intron (ENST00000377298.9/22883, intron 1 of 18)	1	9729027	9823669	94643	2	22883	ENST00000650348.1	30609	ENSG00000171603	CLSTN1	calsyntenin 1
chr1	9809019	9809398	380	*	K18_peak_685	43	.	4.51642	6.7096	4.35956	300	Intron (ENST00000377298.9/22883, intron 1 of 18)	1	9729027	9823669	94643	2	22883	ENST00000650348.1	14271	ENSG00000171603	CLSTN1	calsyntenin 1
chr1	9825290	9825815	526	*	K18_peak_686	44	.	3.80477	6.78402	4.40234	31	Promoter (1-2kb)	1	9729028	9823984	94957	2	22883	ENST00000361311.4	-1306	ENSG00000171603	CLSTN1	calsyntenin 1
chr1	9835547	9836432	886	*	K18_peak_687	89	.	5.49222	11.781	8.92378	444	Distal Intergenic	1	9729028	9823984	94957	2	22883	ENST00000361311.4	-11563	ENSG00000171603	CLSTN1	calsyntenin 1
chr1	9843057	9843494	438	*	K18_peak_688	66	.	4.09885	9.33929	6.68967	281	Distal Intergenic	1	9729028	9823984	94957	2	22883	ENST00000361311.4	-19073	ENSG00000171603	CLSTN1	calsyntenin 1
chr1	9855471	9855779	309	*	K18_peak_689	25	.	3.49347	4.58855	2.56435	127	Intron (ENST00000377263.6/56998, intron 5 of 5)	1	9850659	9878176	27518	2	56998	ENST00000377256.1	22397	ENSG00000178585	CTNNBIP1	catenin beta interacting protein 1
chr1	9877684	9878995	1312	*	K18_peak_690	55	.	4.16851	8.07328	5.54733	570	Promoter (<=1kb)	1	9850659	9878176	27518	2	56998	ENST00000377256.1	0	ENSG00000178585	CTNNBIP1	catenin beta interacting protein 1
chr1	9890486	9890987	502	*	K18_peak_691	29	.	2.82371	5.02642	2.94451	88	Promoter (2-3kb)	1	9850450	9893237	42788	2	56998	ENST00000377258.5	2250	ENSG00000178585	CTNNBIP1	catenin beta interacting protein 1
chr1	9892757	9893395	639	*	K18_peak_692	47	.	3.36044	7.19623	4.77314	543	Promoter (<=1kb)	1	9850450	9893237	42788	2	56998	ENST00000377258.5	0	ENSG00000178585	CTNNBIP1	catenin beta interacting protein 1
chr1	9898038	9898311	274	*	K18_peak_693	30	.	3.07181	5.23611	3.08641	113	Intron (ENST00000377263.6/56998, intron 1 of 5)	1	9850450	9893237	42788	2	56998	ENST00000377258.5	-4801	ENSG00000178585	CTNNBIP1	catenin beta interacting protein 1
chr1	9901396	9901795	400	*	K18_peak_694	35	.	3.54035	5.77376	3.55963	80	Intron (ENST00000648956.1/ENST00000648956.1, intron 1 of 2)	1	9850450	9893237	42788	2	56998	ENST00000377258.5	-8159	ENSG00000178585	CTNNBIP1	catenin beta interacting protein 1
chr1	9909833	9911202	1370	*	K18_peak_695	203	.	7.17534	23.9111	20.3106	867	Promoter (<=1kb)	1	9848276	9910269	61994	2	56998	ENST00000377263.6	0	ENSG00000178585	CTNNBIP1	catenin beta interacting protein 1
chr1	9943025	9943772	748	*	K18_peak_696	164	.	8.48096	19.7925	16.4164	327	Promoter (<=1kb)	1	9943428	9981766	38339	1	64802	ENST00000403197.5	0	ENSG00000173614	NMNAT1	nicotinamide nucleotide adenylyltransferase 1
chr1	9958982	9959678	697	*	K18_peak_697	77	.	5.60871	10.516	7.76317	325	Promoter (1-2kb)	1	9950572	9960787	10216	2	113391335	ENST00000636827.2	1109	ENSG00000283611	TMEM274P	transmembrane protein 274, pseudogene
chr1	9980943	9981269	327	*	K18_peak_698	17	.	3.04174	3.53096	1.70813	104	Promoter (<=1kb)	1	9981052	9985501	4450	1	64802	ENST00000496751.1	0	ENSG00000173614	NMNAT1	nicotinamide nucleotide adenylyltransferase 1
chr1	9997197	9997944	748	*	K18_peak_699	137	.	7.72565	16.9038	13.7014	221	Promoter (<=1kb)	1	9997206	10016020	18815	1	116362	ENST00000315901.4	0	ENSG00000162444	RBP7	retinol binding protein 7
chr1	10032749	10033752	1004	*	K18_peak_700	208	.	7.78823	24.492	20.8619	197	Promoter (<=1kb)	1	10032832	10180367	147536	1	10277	ENST00000253251.12	0	ENSG00000130939	UBE4B	ubiquitination factor E4B
chr1	10108229	10108633	405	*	K18_peak_701	71	.	4.86805	9.8163	7.11883	272	Intron (ENST00000253251.12/10277, intron 6 of 26)	1	10100861	10103185	2325	1	10277	ENST00000462658.1	7368	ENSG00000130939	UBE4B	ubiquitination factor E4B
chr1	10209953	10210794	842	*	K18_peak_702	279	.	7.55383	31.8881	27.9153	457	Promoter (<=1kb)	1	10210570	10308597	98028	1	23095	ENST00000377093.9	0	ENSG00000054523	KIF1B	kinesin family member 1B
chr1	10230487	10230897	411	*	K18_peak_703	52	.	4.94282	7.69023	5.20019	309	Promoter (<=1kb)	1	10230764	10306757	75994	1	23095	ENST00000377083.5	0	ENSG00000054523	KIF1B	kinesin family member 1B
chr1	10398665	10400190	1526	*	K18_peak_704	80	.	5.564	10.8036	8.02292	101	Promoter (<=1kb)	1	10399044	10400008	965	1	5226	ENST00000487775.1	0	ENSG00000142657	PGD	phosphogluconate dehydrogenase
chr1	10425781	10426060	280	*	K18_peak_705	33	.	3.91305	5.48027	3.30095	150	Distal Intergenic	1	10430102	10452153	22052	1	100526739	ENST00000400900.6	-4042	ENSG00000251503	CENPS-CORT	CENPS-CORT readthrough
chr1	10430497	10431024	528	*	K18_peak_706	134	.	7.56917	16.6175	13.4321	263	Promoter (<=1kb)	1	10430804	10452003	21200	1	100526739	ENST00000602296.6	0	ENSG00000251503	CENPS-CORT	CENPS-CORT readthrough
chr1	10472110	10472710	601	*	K18_peak_707	27	.	3.23503	4.76446	2.71754	539	Promoter (<=1kb)	1	10456522	10472529	16008	2	1676	ENST00000377038.8	0	ENSG00000160049	DFFA	DNA fragmentation factor subunit alpha
chr1	10474833	10475475	643	*	K18_peak_708	195	.	8.56803	23.1216	19.5621	129	Promoter (<=1kb)	1	10474950	10630758	155809	1	5195	ENST00000356607.9	0	ENSG00000142655	PEX14	peroxisomal biogenesis factor 14
chr1	10518888	10519595	708	*	K18_peak_709	78	.	6.08347	10.5897	7.82539	160	Intron (ENST00000472851.1/5195, intron 3 of 3)	1	10535888	10536289	402	1	5195	ENST00000492696.1	-16293	ENSG00000142655	PEX14	peroxisomal biogenesis factor 14
chr1	10528085	10528948	864	*	K18_peak_710	173	.	7.69267	20.7598	17.3288	373	Intron (ENST00000472851.1/5195, intron 3 of 3)	1	10535888	10536289	402	1	5195	ENST00000492696.1	-6940	ENSG00000142655	PEX14	peroxisomal biogenesis factor 14
chr1	10596393	10596678	286	*	K18_peak_711	31	.	3.80863	5.31147	3.15317	182	Intron (ENST00000356607.9/5195, intron 3 of 8)	1	10642082	10645076	2995	2	54897	ENST00000447850.3	48398	ENSG00000130940	CASZ1	castor zinc finger 1
chr1	10599275	10599537	263	*	K18_peak_712	59	.	5.08062	8.54985	5.97982	167	Exon (ENST00000356607.9/5195, exon 4 of 9)	1	10642082	10645076	2995	2	54897	ENST00000447850.3	45539	ENSG00000130940	CASZ1	castor zinc finger 1
chr1	10630169	10630608	440	*	K18_peak_713	39	.	3.79335	6.25533	3.95537	276	3' UTR	1	10642082	10645076	2995	2	54897	ENST00000447850.3	14468	ENSG00000130940	CASZ1	castor zinc finger 1
chr1	10658977	10659313	337	*	K18_peak_714	52	.	3.47394	7.7276	5.23393	163	Promoter (2-3kb)	1	10658007	10661398	3392	2	54897	ENST00000492173.1	2085	ENSG00000130940	CASZ1	castor zinc finger 1
chr1	10675991	10676255	265	*	K18_peak_715	17	.	2.23442	3.63066	1.79378	50	Intron (ENST00000377022.8/54897, intron 4 of 20)	1	10658007	10661398	3392	2	54897	ENST00000492173.1	-14593	ENSG00000130940	CASZ1	castor zinc finger 1
chr1	10679752	10680597	846	*	K18_peak_716	56	.	3.18698	8.1928	5.65561	71	Intron (ENST00000377022.8/54897, intron 4 of 20)	1	10660737	10693912	33176	2	54897	ENST00000478728.2	13315	ENSG00000130940	CASZ1	castor zinc finger 1
chr1	10704500	10704998	499	*	K18_peak_717	92	.	4.49279	12.1777	9.29251	300	Promoter (<=1kb)	1	10704196	10705575	1380	2	54897	ENST00000472814.1	577	ENSG00000130940	CASZ1	castor zinc finger 1
chr1	10709926	10710278	353	*	K18_peak_718	21	.	2.59589	4.00283	2.11243	66	Intron (ENST00000377022.8/54897, intron 2 of 20)	1	10704196	10705575	1380	2	54897	ENST00000472814.1	-4351	ENSG00000130940	CASZ1	castor zinc finger 1
chr1	10723358	10723878	521	*	K18_peak_719	21	.	2.34277	4.05376	2.15604	89	Intron (ENST00000377022.8/54897, intron 2 of 20)	1	10704196	10705575	1380	2	54897	ENST00000472814.1	-17783	ENSG00000130940	CASZ1	castor zinc finger 1
chr1	10733438	10733774	337	*	K18_peak_720	51	.	3.27085	7.60609	5.14202	203	Intron (ENST00000377022.8/54897, intron 2 of 20)	1	10704196	10705575	1380	2	54897	ENST00000472814.1	-27863	ENSG00000130940	CASZ1	castor zinc finger 1
chr1	10735755	10736304	550	*	K18_peak_721	36	.	2.96915	5.94488	3.67904	220	Intron (ENST00000377022.8/54897, intron 2 of 20)	1	10704196	10705575	1380	2	54897	ENST00000472814.1	-30180	ENSG00000130940	CASZ1	castor zinc finger 1
chr1	10744411	10744774	364	*	K18_peak_722	87	.	4.63152	11.5872	8.74816	223	Intron (ENST00000377022.8/54897, intron 2 of 20)	1	10704196	10705575	1380	2	54897	ENST00000472814.1	-38836	ENSG00000130940	CASZ1	castor zinc finger 1
chr1	10749751	10750053	303	*	K18_peak_723	18	.	2.59601	3.70339	1.85567	184	Intron (ENST00000377022.8/54897, intron 2 of 20)	1	10704196	10705575	1380	2	54897	ENST00000472814.1	-44176	ENSG00000130940	CASZ1	castor zinc finger 1
chr1	10751866	10752182	317	*	K18_peak_724	31	.	3.04078	5.36057	3.19611	251	Intron (ENST00000377022.8/54897, intron 2 of 20)	1	10636604	10796646	160043	2	54897	ENST00000377022.8	44464	ENSG00000130940	CASZ1	castor zinc finger 1
chr1	10762639	10763221	583	*	K18_peak_725	25	.	2.72715	4.62252	2.59376	311	Intron (ENST00000377022.8/54897, intron 1 of 20)	1	10636604	10796646	160043	2	54897	ENST00000377022.8	33425	ENSG00000130940	CASZ1	castor zinc finger 1
chr1	10773853	10774173	321	*	K18_peak_726	24	.	2.54483	4.47213	2.46349	194	Intron (ENST00000377022.8/54897, intron 1 of 20)	1	10636604	10796646	160043	2	54897	ENST00000377022.8	22473	ENSG00000130940	CASZ1	castor zinc finger 1
chr1	10778948	10780010	1063	*	K18_peak_727	290	.	6.37007	33.0678	29.0445	407	Intron (ENST00000377022.8/54897, intron 1 of 20)	1	10636604	10796646	160043	2	54897	ENST00000377022.8	16636	ENSG00000130940	CASZ1	castor zinc finger 1
chr1	10788937	10789307	371	*	K18_peak_728	53	.	3.80342	7.81261	5.31103	203	Intron (ENST00000377022.8/54897, intron 1 of 20)	1	10636604	10796646	160043	2	54897	ENST00000377022.8	7339	ENSG00000130940	CASZ1	castor zinc finger 1
chr1	10794035	10794403	369	*	K18_peak_729	56	.	3.96965	8.19648	5.659	87	Promoter (2-3kb)	1	10636604	10796646	160043	2	54897	ENST00000377022.8	2243	ENSG00000130940	CASZ1	castor zinc finger 1
chr1	10796624	10796893	270	*	K18_peak_730	64	.	4.22016	9.05231	6.42735	74	Promoter (<=1kb)	1	10636604	10796646	160043	2	54897	ENST00000377022.8	0	ENSG00000130940	CASZ1	castor zinc finger 1
chr1	10803938	10805024	1087	*	K18_peak_731	119	.	5.42526	15.0183	11.9344	416	Distal Intergenic	1	10647213	10796650	149438	2	54897	ENST00000344008.5	-7288	ENSG00000130940	CASZ1	castor zinc finger 1
chr1	10829802	10830303	502	*	K18_peak_732	35	.	3.20051	5.72505	3.51673	60	Distal Intergenic	1	10647213	10796650	149438	2	54897	ENST00000344008.5	-33152	ENSG00000130940	CASZ1	castor zinc finger 1
chr1	10837194	10837678	485	*	K18_peak_733	32	.	3.04739	5.3758	3.21009	389	Distal Intergenic	1	10647213	10796650	149438	2	54897	ENST00000344008.5	-40544	ENSG00000130940	CASZ1	castor zinc finger 1
chr1	10849722	10850238	517	*	K18_peak_734	39	.	3.52132	6.20117	3.90752	108	Distal Intergenic	1	10647213	10796650	149438	2	54897	ENST00000344008.5	-53072	ENSG00000130940	CASZ1	castor zinc finger 1
chr1	10850959	10851527	569	*	K18_peak_735	50	.	3.90443	7.51349	5.05844	245	Distal Intergenic	1	10647213	10796650	149438	2	54897	ENST00000344008.5	-54309	ENSG00000130940	CASZ1	castor zinc finger 1
chr1	10856209	10856858	650	*	K18_peak_736	42	.	3.37865	6.57	4.23519	407	Distal Intergenic	1	10647213	10796650	149438	2	54897	ENST00000344008.5	-59559	ENSG00000130940	CASZ1	castor zinc finger 1
chr1	10866925	10867276	352	*	K18_peak_737	38	.	3.48424	6.12352	3.83772	161	Distal Intergenic	1	10647213	10796650	149438	2	54897	ENST00000344008.5	-70275	ENSG00000130940	CASZ1	castor zinc finger 1
chr1	10873905	10874847	943	*	K18_peak_738	57	.	4.13174	8.27938	5.73413	357	Distal Intergenic	1	10946475	10947870	1396	2	148345	ENST00000468348.1	73023	ENSG00000175262	C1orf127	chromosome 1 open reading frame 127
chr1	10900568	10901682	1115	*	K18_peak_739	58	.	3.25811	8.42958	5.87098	598	Distal Intergenic	1	10946475	10947870	1396	2	148345	ENST00000468348.1	46188	ENSG00000175262	C1orf127	chromosome 1 open reading frame 127
chr1	10903446	10903916	471	*	K18_peak_740	58	.	3.23555	8.35473	5.80265	324	Distal Intergenic	1	10946475	10947870	1396	2	148345	ENST00000468348.1	43954	ENSG00000175262	C1orf127	chromosome 1 open reading frame 127
chr1	10910120	10910865	746	*	K18_peak_741	63	.	3.65029	8.94288	6.32687	550	Distal Intergenic	1	10946475	10947870	1396	2	148345	ENST00000468348.1	37005	ENSG00000175262	C1orf127	chromosome 1 open reading frame 127
chr1	10911423	10911730	308	*	K18_peak_742	22	.	2.51629	4.25257	2.29802	245	Distal Intergenic	1	10946475	10947870	1396	2	148345	ENST00000468348.1	36140	ENSG00000175262	C1orf127	chromosome 1 open reading frame 127
chr1	10918106	10918382	277	*	K18_peak_743	37	.	3.81294	6.0417	3.7652	103	Distal Intergenic	1	10946475	10947870	1396	2	148345	ENST00000468348.1	29488	ENSG00000175262	C1orf127	chromosome 1 open reading frame 127
chr1	10933995	10934357	363	*	K18_peak_744	29	.	3.20952	5.12438	2.9884	89	Distal Intergenic	1	10946475	10947870	1396	2	148345	ENST00000468348.1	13513	ENSG00000175262	C1orf127	chromosome 1 open reading frame 127
chr1	10948226	10948642	417	*	K18_peak_745	21	.	2.77443	4.06595	2.16604	389	Promoter (<=1kb)	1	10946475	10947870	1396	2	148345	ENST00000468348.1	-356	ENSG00000175262	C1orf127	chromosome 1 open reading frame 127
chr1	10960114	10960375	262	*	K18_peak_746	27	.	3.23503	4.76446	2.71754	90	Intron (ENST00000418570.6/148345, intron 1 of 7)	1	10946473	10964201	17729	2	148345	ENST00000418570.6	3826	ENSG00000175262	C1orf127	chromosome 1 open reading frame 127
chr1	10991645	10992090	446	*	K18_peak_747	28	.	3.55562	4.89853	2.83404	258	Exon (ENST00000400899.2/ENST00000400899.2, exon 1 of 2)	1	10946473	10982037	35565	2	148345	ENST00000377004.8	-9608	ENSG00000175262	C1orf127	chromosome 1 open reading frame 127
chr1	11012237	11013218	982	*	K18_peak_748	894	.	16.0505	94.7162	89.4488	202	Promoter (<=1kb)	1	11012344	11020489	8146	1	23435	ENST00000473118.5	0	ENSG00000120948	TARDBP	TAR DNA binding protein
chr1	11059834	11060237	404	*	K18_peak_749	47	.	4.45141	7.16553	4.74514	333	Promoter (<=1kb)	1	11054589	11060018	5430	2	6723	ENST00000376957.7	0	ENSG00000116649	SRM	spermidine synthase
chr1	11099208	11100157	950	*	K18_peak_750	199	.	8.74297	23.4818	19.9042	231	Promoter (<=1kb)	1	11099675	11102051	2377	1	105376736	ENST00000447600.1	0	ENSG00000230337	EXOSC10-AS1	EXOSC10 antisense RNA 1
chr1	11262399	11262912	514	*	K18_peak_751	202	.	10.0858	23.8138	20.2184	216	Promoter (<=1kb)	1	11106535	11262551	156017	2	2475	ENST00000361445.9	0	ENSG00000198793	MTOR	mechanistic target of rapamycin kinase
chr1	11272874	11273722	849	*	K18_peak_752	158	.	6.76353	19.1428	15.8043	357	Promoter (<=1kb)	1	11273198	11288434	15237	1	29914	ENST00000376810.6	0	ENSG00000120942	UBIAD1	UbiA prenyltransferase domain containing 1
chr1	11284837	11285346	510	*	K18_peak_753	44	.	4.5626	6.7842	4.40234	162	Intron (ENST00000376810.6/29914, intron 1 of 1)	1	11273934	11296049	22116	1	29914	ENST00000483738.1	10903	ENSG00000120942	UBIAD1	UbiA prenyltransferase domain containing 1
chr1	11321461	11321936	476	*	K18_peak_754	19	.	2.78999	3.76612	1.90992	332	Promoter (2-3kb)	1	11311734	11319093	7360	2	105376737	ENST00000641979.1	-2368	NA	LOC105376737	uncharacterized LOC105376737
chr1	11324328	11324597	270	*	K18_peak_755	22	.	2.83948	4.19631	2.27781	159	Distal Intergenic	1	11311734	11319093	7360	2	105376737	ENST00000641979.1	-5235	NA	LOC105376737	uncharacterized LOC105376737
chr1	11335227	11335698	472	*	K18_peak_756	29	.	3.06167	5.01951	2.93915	394	Distal Intergenic	1	11311734	11319093	7360	2	105376737	ENST00000641979.1	-16134	NA	LOC105376737	uncharacterized LOC105376737
chr1	11344002	11344277	276	*	K18_peak_757	15	.	2.60415	3.27709	1.55904	12	Distal Intergenic	1	11311734	11319093	7360	2	105376737	ENST00000641979.1	-24909	NA	LOC105376737	uncharacterized LOC105376737
chr1	11352941	11353278	338	*	K18_peak_758	21	.	3.19262	4.1058	2.19999	136	Distal Intergenic	1	11311734	11319093	7360	2	105376737	ENST00000641979.1	-33848	NA	LOC105376737	uncharacterized LOC105376737
chr1	11384777	11385131	355	*	K18_peak_759	26	.	3.17415	4.65266	2.62045	139	Distal Intergenic	1	11311734	11319093	7360	2	105376737	ENST00000641979.1	-65684	NA	LOC105376737	uncharacterized LOC105376737
chr1	11387487	11388514	1028	*	K18_peak_760	47	.	4.16809	7.22515	4.79894	956	Distal Intergenic	1	11311734	11319093	7360	2	105376737	ENST00000641979.1	-68394	NA	LOC105376737	uncharacterized LOC105376737
chr1	11415634	11416247	614	*	K18_peak_761	29	.	3.66206	5.07296	2.94701	1	Distal Intergenic	1	11479155	11537551	58397	1	57540	ENST00000294484.7	-62908	ENSG00000204624	DISP3	dispatched RND transporter family member 3
chr1	11437672	11438267	596	*	K18_peak_762	32	.	3.1523	5.41282	3.24233	500	Distal Intergenic	1	11479155	11537551	58397	1	57540	ENST00000294484.7	-40888	ENSG00000204624	DISP3	dispatched RND transporter family member 3
chr1	11445931	11446323	393	*	K18_peak_763	65	.	4.16565	9.21518	6.57596	56	Distal Intergenic	1	11479155	11537551	58397	1	57540	ENST00000294484.7	-32832	ENSG00000204624	DISP3	dispatched RND transporter family member 3
chr1	11449609	11450170	562	*	K18_peak_764	28	.	3.11534	4.93509	2.8654	405	Distal Intergenic	1	11479155	11537551	58397	1	57540	ENST00000294484.7	-28985	ENSG00000204624	DISP3	dispatched RND transporter family member 3
chr1	11459394	11459997	604	*	K18_peak_765	26	.	3.08021	4.67047	2.63563	326	Distal Intergenic	1	11479155	11537551	58397	1	57540	ENST00000294484.7	-19158	ENSG00000204624	DISP3	dispatched RND transporter family member 3
chr1	11462397	11462910	514	*	K18_peak_766	58	.	4.47927	8.4066	5.84975	185	Distal Intergenic	1	11479155	11537551	58397	1	57540	ENST00000294484.7	-16245	ENSG00000204624	DISP3	dispatched RND transporter family member 3
chr1	11478705	11479439	735	*	K18_peak_767	190	.	7.01454	22.5383	19.0102	387	Promoter (<=1kb)	1	11479155	11537551	58397	1	57540	ENST00000294484.7	0	ENSG00000204624	DISP3	dispatched RND transporter family member 3
chr1	11487883	11488202	320	*	K18_peak_768	58	.	4.465	8.37865	5.82421	172	Intron (ENST00000294484.7/57540, intron 1 of 20)	1	11479166	11481960	2795	1	57540	ENST00000423056.2	8717	ENSG00000204624	DISP3	dispatched RND transporter family member 3
chr1	11522567	11523196	630	*	K18_peak_769	377	.	7.86227	42.1621	37.7954	203	Intron (ENST00000294484.7/57540, intron 10 of 20)	1	11533676	11537225	3550	1	57540	ENST00000304391.6	-10480	ENSG00000204624	DISP3	dispatched RND transporter family member 3
chr1	11532030	11532381	352	*	K18_peak_770	43	.	3.17568	6.70148	4.35263	190	Promoter (1-2kb)	1	11533676	11537225	3550	1	57540	ENST00000304391.6	-1295	ENSG00000204624	DISP3	dispatched RND transporter family member 3
chr1	11563869	11564283	415	*	K18_peak_771	22	.	3.08214	4.10719	2.20096	4	Distal Intergenic	1	11533676	11537225	3550	1	57540	ENST00000304391.6	30193	ENSG00000204624	DISP3	dispatched RND transporter family member 3
chr1	11570989	11571319	331	*	K18_peak_772	37	.	3.69727	6.07389	3.79363	243	Distal Intergenic	1	11533676	11537225	3550	1	57540	ENST00000304391.6	37313	ENSG00000204624	DISP3	dispatched RND transporter family member 3
chr1	11602695	11603112	418	*	K18_peak_773	32	.	3.37656	5.4552	3.27908	142	Distal Intergenic	1	11609468	11613358	3891	1	101929181	ENST00000453135.2	-6356	ENSG00000235643	LINC01647	long intergenic non-protein coding RNA 1647
chr1	11608291	11608620	330	*	K18_peak_774	42	.	3.85825	6.63335	4.29186	47	Promoter (<=1kb)	1	11609468	11613358	3891	1	101929181	ENST00000453135.2	-848	ENSG00000235643	LINC01647	long intergenic non-protein coding RNA 1647
chr1	11611995	11612377	383	*	K18_peak_775	85	.	5.30509	11.4004	8.5752	165	Promoter (2-3kb)	1	11609468	11613358	3891	1	101929181	ENST00000453135.2	2527	ENSG00000235643	LINC01647	long intergenic non-protein coding RNA 1647
chr1	11642179	11642575	397	*	K18_peak_776	44	.	4.22699	6.77672	4.40234	306	Exon (ENST00000642131.1/ENST00000642131.1, exon 2 of 2)	1	11649528	11650713	1186	2	26232	ENST00000471501.1	8138	ENSG00000116661	FBXO2	F-box protein 2
chr1	11653598	11655055	1458	*	K18_peak_777	98	.	4.71025	12.7764	9.84562	1140	Promoter (<=1kb)	1	11648387	11654429	6043	2	26232	ENST00000354287.5	0	ENSG00000116661	FBXO2	F-box protein 2
chr1	11664044	11665173	1130	*	K18_peak_778	42	.	3.69845	6.56756	4.23287	754	Promoter (<=1kb)	1	11664200	11674354	10155	1	26270	ENST00000376753.9	0	ENSG00000116663	FBXO6	F-box protein 6
chr1	11672750	11673532	783	*	K18_peak_779	40	.	3.86875	6.39654	4.08111	323	Exon (ENST00000376753.9/26270, exon 5 of 6)	1	11668696	11674030	5335	1	26270	ENST00000449067.1	4054	ENSG00000116663	FBXO6	F-box protein 6
chr1	11680965	11681705	741	*	K18_peak_780	155	.	6.47421	18.8898	15.5662	527	Promoter (<=1kb)	1	11674480	11681148	6669	2	10459	ENST00000376692.9	0	ENSG00000116670	MAD2L2	mitotic arrest deficient 2 like 2
chr1	11692699	11693405	707	*	K18_peak_781	32	.	2.73438	5.46631	3.28935	646	Promoter (<=1kb)	1	11691710	11725857	34148	1	374946	ENST00000294485.6	989	ENSG00000162490	DRAXIN	dorsal inhibitory axon guidance protein
chr1	11697618	11698007	390	*	K18_peak_782	40	.	3.13204	6.37952	4.06587	111	Intron (ENST00000294485.6/374946, intron 1 of 6)	1	11691710	11725857	34148	1	374946	ENST00000294485.6	5908	ENSG00000162490	DRAXIN	dorsal inhibitory axon guidance protein
chr1	11703804	11704104	301	*	K18_peak_783	21	.	2.66102	3.99204	2.10288	215	Intron (ENST00000294485.6/374946, intron 1 of 6)	1	11691710	11725857	34148	1	374946	ENST00000294485.6	12094	ENSG00000162490	DRAXIN	dorsal inhibitory axon guidance protein
chr1	11736019	11736844	826	*	K18_peak_784	78	.	4.92382	10.6046	7.83893	110	Promoter (<=1kb)	1	11736084	11750710	14627	1	57085	ENST00000376637.7	0	ENSG00000177674	AGTRAP	angiotensin II receptor associated protein
chr1	11747948	11748261	314	*	K18_peak_785	23	.	2.89991	4.31656	2.32861	245	Promoter (<=1kb)	1	11747512	11754802	7291	1	57085	ENST00000471765.1	436	ENSG00000177674	AGTRAP	angiotensin II receptor associated protein
chr1	11766774	11767277	504	*	K18_peak_786	54	.	3.87555	7.98013	5.46294	196	Promoter (<=1kb)	1	11766742	11778310	11569	1	284498	ENST00000484153.1	32	ENSG00000215910	C1orf167	chromosome 1 open reading frame 167
chr1	11778580	11779089	510	*	K18_peak_787	31	.	2.87358	5.32754	3.16765	317	Promoter (<=1kb)	1	11778931	11789478	10548	1	284498	ENST00000444493.5	0	ENSG00000215910	C1orf167	chromosome 1 open reading frame 167
chr1	11790223	11791499	1277	*	K18_peak_788	128	.	4.59374	16.0166	12.8685	424	Promoter (2-3kb)	1	11787812	11789585	1774	1	284498	ENST00000482358.1	2411	ENSG00000215910	C1orf167	chromosome 1 open reading frame 167
chr1	11805331	11806493	1163	*	K18_peak_789	302	.	7.1305	34.318	30.2422	675	Promoter (<=1kb)	1	11806096	11843143	37048	1	1185	ENST00000312413.10	0	ENSG00000011021	CLCN6	chloride voltage-gated channel 6
chr1	11819377	11819739	363	*	K18_peak_790	34	.	3.84692	5.61009	3.41578	164	Exon (ENST00000312413.10/1185, exon 4 of 22)	1	11829849	11834308	4460	1	1185	ENST00000494028.1	-10110	ENSG00000011021	CLCN6	chloride voltage-gated channel 6
chr1	11821353	11822002	650	*	K18_peak_791	36	.	3.9099	5.96295	3.69537	169	Intron (ENST00000312413.10/1185, intron 4 of 21)	1	11829849	11834308	4460	1	1185	ENST00000494028.1	-7847	ENSG00000011021	CLCN6	chloride voltage-gated channel 6
chr1	11901358	11901816	459	*	K18_peak_792	36	.	3.62835	5.94266	3.67701	319	Distal Intergenic	1	11908151	11909330	1180	1	26829	ENST00000666735.1	-6335	ENSG00000199347	RNU5E-1	RNA, U5E small nuclear 1
chr1	11907833	11909292	1460	*	K18_peak_793	50	.	3.67517	7.51101	5.05617	1316	Promoter (<=1kb)	1	11908151	11909330	1180	1	26829	ENST00000666735.1	0	ENSG00000199347	RNU5E-1	RNA, U5E small nuclear 1
chr1	11916689	11917064	376	*	K18_peak_794	20	.	3.17259	3.89463	2.01957	345	Distal Intergenic	1	11908152	11908271	120	1	26829	ENST00000362477.1	8537	ENSG00000199347	RNU5E-1	RNA, U5E small nuclear 1
chr1	11934092	11934940	849	*	K18_peak_795	102	.	4.63193	13.2137	10.2531	246	Promoter (<=1kb)	1	11934205	11958620	24416	1	5351	ENST00000485046.5	0	ENSG00000083444	PLOD1	procollagen-lysine,2-oxoglutarate 5-dioxygenase 1
chr1	11939020	11939295	276	*	K18_peak_796	28	.	2.90973	4.87475	2.81341	195	Intron (ENST00000485046.5/5351, intron 1 of 8)	1	11934743	11957943	23201	1	5351	ENST00000429000.6	4277	ENSG00000083444	PLOD1	procollagen-lysine,2-oxoglutarate 5-dioxygenase 1
chr1	11960617	11960947	331	*	K18_peak_797	29	.	3.80217	5.077	2.94701	2	Exon (ENST00000196061.5/5351, exon 10 of 19)	1	11964688	11975538	10851	1	5351	ENST00000491536.5	-3741	ENSG00000083444	PLOD1	procollagen-lysine,2-oxoglutarate 5-dioxygenase 1
chr1	11979429	11980829	1401	*	K18_peak_798	97	.	5.57998	12.7174	9.79082	881	Promoter (<=1kb)	1	11980181	12013514	33334	1	9927	ENST00000444836.5	0	ENSG00000116688	MFN2	mitofusin 2
chr1	12000385	12000758	374	*	K18_peak_799	22	.	3.42195	4.28195	2.29802	17	Promoter (<=1kb)	1	12000350	12013503	13154	1	9927	ENST00000675404.1	35	ENSG00000116688	MFN2	mitofusin 2
chr1	12002135	12002470	336	*	K18_peak_800	52	.	4.94282	7.69023	5.20019	108	Promoter (1-2kb)	1	12000350	12013503	13154	1	9927	ENST00000675404.1	1785	ENSG00000116688	MFN2	mitofusin 2
chr1	12010974	12011666	693	*	K18_peak_801	56	.	5.04946	8.17563	5.64024	405	Promoter (1-2kb)	1	12009555	12013471	3917	1	9927	ENST00000675043.1	1419	ENSG00000116688	MFN2	mitofusin 2
chr1	12019204	12019471	268	*	K18_peak_802	56	.	4.70317	8.20919	5.67056	171	Promoter (<=1kb)	1	12019466	12029855	10390	1	60672	ENST00000478749.5	0	ENSG00000116691	MIIP	migration and invasion inhibitory protein
chr1	12020176	12020542	367	*	K18_peak_803	25	.	3.37354	4.59737	2.57226	282	Promoter (<=1kb)	1	12019498	12032045	12548	1	60672	ENST00000235332.6	678	ENSG00000116691	MIIP	migration and invasion inhibitory protein
chr1	12030337	12030624	288	*	K18_peak_804	16	.	2.95383	3.3976	1.6606	276	Promoter (<=1kb)	1	12031127	12032039	913	1	60672	ENST00000478299.1	-503	ENSG00000116691	MIIP	migration and invasion inhibitory protein
chr1	12041585	12041931	347	*	K18_peak_805	44	.	3.60033	6.84743	4.45928	197	Distal Intergenic	1	12031127	12032039	913	1	60672	ENST00000478299.1	10458	ENSG00000116691	MIIP	migration and invasion inhibitory protein
chr1	12052223	12052519	297	*	K18_peak_806	52	.	3.64532	7.68731	5.20019	23	Distal Intergenic	1	12063303	12144207	80905	1	943	ENST00000263932.7	-10784	ENSG00000120949	TNFRSF8	TNF receptor superfamily member 8
chr1	12057191	12057565	375	*	K18_peak_807	23	.	2.80819	4.30313	2.31639	30	Distal Intergenic	1	12063303	12144207	80905	1	943	ENST00000263932.7	-5738	ENSG00000120949	TNFRSF8	TNF receptor superfamily member 8
chr1	12068369	12068628	260	*	K18_peak_808	26	.	2.98781	4.67547	2.64012	53	Intron (ENST00000263932.7/943, intron 1 of 14)	1	12063470	12143117	79648	1	943	ENST00000514649.5	4899	ENSG00000120949	TNFRSF8	TNF receptor superfamily member 8
chr1	12080963	12081268	306	*	K18_peak_809	46	.	4.08606	7.07018	4.65919	231	Intron (ENST00000263932.7/943, intron 1 of 14)	1	12063470	12143117	79648	1	943	ENST00000514649.5	17493	ENSG00000120949	TNFRSF8	TNF receptor superfamily member 8
chr1	12081932	12082329	398	*	K18_peak_810	29	.	3.42092	5.10179	2.96843	197	Intron (ENST00000263932.7/943, intron 1 of 14)	1	12063470	12143117	79648	1	943	ENST00000514649.5	18462	ENSG00000120949	TNFRSF8	TNF receptor superfamily member 8
chr1	12087458	12088108	651	*	K18_peak_811	24	.	3.14713	4.40827	2.40813	97	Intron (ENST00000263932.7/943, intron 2 of 14)	1	12063470	12143117	79648	1	943	ENST00000514649.5	23988	ENSG00000120949	TNFRSF8	TNF receptor superfamily member 8
chr1	12097029	12097392	364	*	K18_peak_812	24	.	3.40188	4.44239	2.43768	227	5' UTR	1	12125899	12144207	18309	1	943	ENST00000413146.6	-28507	ENSG00000120949	TNFRSF8	TNF receptor superfamily member 8
chr1	12099175	12099801	627	*	K18_peak_813	86	.	5.74873	11.5229	8.6885	609	Intron (ENST00000263932.7/943, intron 3 of 14)	1	12125899	12144207	18309	1	943	ENST00000413146.6	-26098	ENSG00000120949	TNFRSF8	TNF receptor superfamily member 8
chr1	12126114	12127484	1371	*	K18_peak_814	67	.	4.26487	9.45008	6.79099	557	Promoter (<=1kb)	1	12125934	12144207	18274	1	943	ENST00000479933.2	180	ENSG00000120949	TNFRSF8	TNF receptor superfamily member 8
chr1	12142081	12142425	345	*	K18_peak_815	22	.	2.31689	4.2266	2.29802	340	3' UTR	1	12125934	12144207	18274	1	943	ENST00000479933.2	16147	ENSG00000120949	TNFRSF8	TNF receptor superfamily member 8
chr1	12143124	12143462	339	*	K18_peak_816	40	.	2.72065	6.41234	4.09496	189	3' UTR	1	12125934	12144207	18274	1	943	ENST00000479933.2	17190	ENSG00000120949	TNFRSF8	TNF receptor superfamily member 8
chr1	12153273	12153703	431	*	K18_peak_817	64	.	3.8059	9.12337	6.49168	93	Distal Intergenic	1	12166943	12167038	96	1	102465836	ENST00000622420.1	-13240	ENSG00000283789	MIR7846	microRNA 7846
chr1	12161037	12162504	1468	*	K18_peak_818	221	.	4.72105	25.8047	22.109	1091	Distal Intergenic	1	12166943	12167038	96	1	102465836	ENST00000622420.1	-4439	ENSG00000283789	MIR7846	microRNA 7846
chr1	12168331	12168947	617	*	K18_peak_819	123	.	4.19357	15.4405	12.3298	134	Promoter (1-2kb)	1	12167003	12209228	42226	1	7133	ENST00000492361.1	1328	ENSG00000028137	TNFRSF1B	TNF receptor superfamily member 1B
chr1	12174994	12175354	361	*	K18_peak_820	33	.	2.60897	5.56052	3.37257	23	Intron (ENST00000376259.7/7133, intron 1 of 9)	1	12167003	12209228	42226	1	7133	ENST00000492361.1	7991	ENSG00000028137	TNFRSF1B	TNF receptor superfamily member 1B
chr1	12178111	12178731	621	*	K18_peak_821	38	.	2.64727	6.15512	3.86611	14	Intron (ENST00000376259.7/7133, intron 1 of 9)	1	12167003	12209228	42226	1	7133	ENST00000492361.1	11108	ENSG00000028137	TNFRSF1B	TNF receptor superfamily member 1B
chr1	12188240	12188592	353	*	K18_peak_822	22	.	2.14744	4.12498	2.21732	299	Intron (ENST00000376259.7/7133, intron 1 of 9)	1	12191713	12191773	61	1	100616438	ENST00000584158.1	-3121	ENSG00000263676	MIR4632	microRNA 4632
chr1	12192218	12193015	798	*	K18_peak_823	56	.	2.97465	8.22667	5.6863	356	Promoter (<=1kb)	1	12191838	12193008	1171	1	7133	ENST00000489921.1	380	ENSG00000028137	TNFRSF1B	TNF receptor superfamily member 1B
chr1	12202942	12203387	446	*	K18_peak_824	28	.	2.80231	4.97357	2.89904	70	Intron (ENST00000376259.7/7133, intron 9 of 9)	1	12191838	12193008	1171	1	7133	ENST00000489921.1	11104	ENSG00000028137	TNFRSF1B	TNF receptor superfamily member 1B
chr1	12208825	12209236	412	*	K18_peak_825	30	.	3.07181	5.23611	3.08641	68	3' UTR	1	12191838	12193008	1171	1	7133	ENST00000489921.1	16987	ENSG00000028137	TNFRSF1B	TNF receptor superfamily member 1B
chr1	12229737	12230305	569	*	K18_peak_826	93	.	5.54623	12.267	9.37561	472	Promoter (<=1kb)	1	12230030	12512047	282018	1	55187	ENST00000620676.6	0	ENSG00000048707	VPS13D	vacuolar protein sorting 13 homolog D
chr1	12231092	12231483	392	*	K18_peak_827	76	.	5.00198	10.4263	7.68036	58	Promoter (1-2kb)	1	12230067	12512047	281981	1	55187	ENST00000613099.4	1025	ENSG00000048707	VPS13D	vacuolar protein sorting 13 homolog D
chr1	12248482	12249045	564	*	K18_peak_828	17	.	3.04174	3.53096	1.70813	299	Intron (ENST00000620676.6/55187, intron 5 of 69)	1	12244424	12249603	5180	1	55187	ENST00000476169.1	4058	ENSG00000048707	VPS13D	vacuolar protein sorting 13 homolog D
chr1	12319638	12319939	302	*	K18_peak_829	22	.	3.42195	4.28195	2.29802	271	Intron (ENST00000620676.6/55187, intron 32 of 69)	1	12311526	12337988	26463	1	55187	ENST00000487188.1	8112	ENSG00000048707	VPS13D	vacuolar protein sorting 13 homolog D
chr1	12340913	12341478	566	*	K18_peak_830	22	.	3.42195	4.28195	2.29802	11	Promoter (1-2kb)	1	12342805	12348973	6169	1	55187	ENST00000643711.1	-1327	ENSG00000048707	VPS13D	vacuolar protein sorting 13 homolog D
chr1	12433952	12434352	401	*	K18_peak_831	27	.	2.82046	4.84527	2.78812	355	Intron (ENST00000620676.6/55187, intron 65 of 69)	1	12409838	12416827	6990	1	55187	ENST00000481484.1	24114	ENSG00000048707	VPS13D	vacuolar protein sorting 13 homolog D
chr1	12435955	12436265	311	*	K18_peak_832	50	.	3.56935	7.49938	5.04555	229	Intron (ENST00000620676.6/55187, intron 65 of 69)	1	12409838	12416827	6990	1	55187	ENST00000481484.1	26117	ENSG00000048707	VPS13D	vacuolar protein sorting 13 homolog D
chr1	12454064	12454691	628	*	K18_peak_833	57	.	4.43673	8.32315	5.77445	142	Intron (ENST00000620676.6/55187, intron 65 of 69)	1	12464940	12512047	47108	1	55187	ENST00000543766.2	-10249	ENSG00000048707	VPS13D	vacuolar protein sorting 13 homolog D
chr1	12458422	12458794	373	*	K18_peak_834	26	.	3.2043	4.70812	2.66858	140	Intron (ENST00000620676.6/55187, intron 66 of 69)	1	12464940	12512047	47108	1	55187	ENST00000543766.2	-6146	ENSG00000048707	VPS13D	vacuolar protein sorting 13 homolog D
chr1	12469831	12470622	792	*	K18_peak_835	106	.	5.81247	13.5992	10.6124	398	Intron (ENST00000620676.6/55187, intron 67 of 69)	1	12464940	12512047	47108	1	55187	ENST00000543766.2	4891	ENSG00000048707	VPS13D	vacuolar protein sorting 13 homolog D
chr1	12477980	12479019	1040	*	K18_peak_836	133	.	3.97904	16.5133	13.3341	483	Promoter (<=1kb)	1	12478549	12506972	28424	1	55187	ENST00000645148.1	0	ENSG00000048707	VPS13D	vacuolar protein sorting 13 homolog D
chr1	12480891	12481412	522	*	K18_peak_837	98	.	3.46062	12.8252	9.89125	275	Promoter (2-3kb)	1	12478549	12506972	28424	1	55187	ENST00000645148.1	2342	ENSG00000048707	VPS13D	vacuolar protein sorting 13 homolog D
chr1	12481758	12482191	434	*	K18_peak_838	48	.	2.58636	7.29393	4.86081	317	Intron (ENST00000620676.6/55187, intron 67 of 69)	1	12478549	12506972	28424	1	55187	ENST00000645148.1	3209	ENSG00000048707	VPS13D	vacuolar protein sorting 13 homolog D
chr1	12486443	12486975	533	*	K18_peak_839	131	.	4.77733	16.3226	13.1553	160	Intron (ENST00000620676.6/55187, intron 67 of 69)	1	12478549	12506972	28424	1	55187	ENST00000645148.1	7894	ENSG00000048707	VPS13D	vacuolar protein sorting 13 homolog D
chr1	12496518	12496845	328	*	K18_peak_840	56	.	4.38124	8.2138	5.67476	212	Promoter (<=1kb)	1	12497098	12507163	10066	1	55187	ENST00000647414.1	-253	ENSG00000048707	VPS13D	vacuolar protein sorting 13 homolog D
chr1	12501838	12502566	729	*	K18_peak_841	102	.	5.01883	13.2481	10.2853	103	Intron (ENST00000620676.6/55187, intron 68 of 69)	1	12497226	12506907	9682	1	55187	ENST00000473099.1	4612	ENSG00000048707	VPS13D	vacuolar protein sorting 13 homolog D
chr1	12512227	12512586	360	*	K18_peak_842	31	.	3.0342	5.34538	3.18279	242	Downstream (<=300bp)	1	12507246	12507397	152	1	677885	ENST00000459326.1	4981	ENSG00000239149	SNORA59A	small nucleolar RNA, H/ACA box 59A
chr1	12519380	12519887	508	*	K18_peak_843	65	.	4.39666	9.14887	6.51521	138	Distal Intergenic	1	12527724	12528420	697	1	105376744	ENST00000416696.1	-7837	NA	LINC02766	long intergenic non-protein coding RNA 2766
chr1	12525329	12526224	896	*	K18_peak_844	46	.	3.50199	7.09583	4.68238	423	Promoter (1-2kb)	1	12527724	12528420	697	1	105376744	ENST00000416696.1	-1500	NA	LINC02766	long intergenic non-protein coding RNA 2766
chr1	12531402	12531943	542	*	K18_peak_845	48	.	3.78456	7.2538	4.82458	117	Distal Intergenic	1	12527724	12528420	697	1	105376744	ENST00000416696.1	3678	NA	LINC02766	long intergenic non-protein coding RNA 2766
chr1	12539142	12539666	525	*	K18_peak_846	75	.	4.02302	10.2667	7.53339	357	Distal Intergenic	1	12527724	12528420	697	1	105376744	ENST00000416696.1	11418	NA	LINC02766	long intergenic non-protein coding RNA 2766
chr1	12540238	12540757	520	*	K18_peak_847	63	.	3.75646	8.98784	6.36831	192	Distal Intergenic	1	12527724	12528420	697	1	105376744	ENST00000416696.1	12514	NA	LINC02766	long intergenic non-protein coding RNA 2766
chr1	12541253	12541742	490	*	K18_peak_848	60	.	3.62202	8.61467	6.03887	403	Distal Intergenic	1	12527724	12528420	697	1	105376744	ENST00000416696.1	13529	NA	LINC02766	long intergenic non-protein coding RNA 2766
chr1	12548521	12548958	438	*	K18_peak_849	25	.	2.19869	4.52614	2.51054	263	Distal Intergenic	1	12527724	12528420	697	1	105376744	ENST00000416696.1	20797	NA	LINC02766	long intergenic non-protein coding RNA 2766
chr1	12549795	12550693	899	*	K18_peak_850	74	.	3.02998	10.1844	7.45751	344	Distal Intergenic	1	12527724	12528420	697	1	105376744	ENST00000416696.1	22071	NA	LINC02766	long intergenic non-protein coding RNA 2766
chr1	12560178	12560588	411	*	K18_peak_851	81	.	4.26714	10.9419	8.1509	151	Distal Intergenic	1	12578957	12579023	67	2	102466722	ENST00000622213.1	18435	ENSG00000276830	MIR6730	microRNA 6730
chr1	12572720	12574683	1964	*	K18_peak_852	133	.	4.74394	16.5439	13.3628	219	Exon (ENST00000616661.5/9249, exon 5 of 6)	1	12578957	12579023	67	2	102466722	ENST00000622213.1	4340	ENSG00000276830	MIR6730	microRNA 6730
chr1	12585415	12585814	400	*	K18_peak_853	30	.	2.95113	5.15267	3.01345	172	Intron (ENST00000616661.5/9249, intron 1 of 5)	1	12578957	12579023	67	2	102466722	ENST00000622213.1	-6392	ENSG00000276830	MIR6730	microRNA 6730
chr1	12595734	12596569	836	*	K18_peak_854	65	.	3.17636	9.19672	6.55898	129	Promoter (<=1kb)	1	12578718	12596308	17591	2	9249	ENST00000430996.2	0	ENSG00000162496	DHRS3	dehydrogenase/reductase 3
chr1	12601502	12602406	905	*	K18_peak_855	51	.	3.21976	7.66679	5.19653	537	Intron (ENST00000616661.5/9249, intron 1 of 5)	1	12578718	12596308	17591	2	9249	ENST00000430996.2	-5194	ENSG00000162496	DHRS3	dehydrogenase/reductase 3
chr1	12609277	12609839	563	*	K18_peak_856	58	.	4.465	8.37865	5.82421	232	Intron (ENST00000616661.5/9249, intron 1 of 5)	1	12579768	12616696	36929	2	9249	ENST00000482265.1	6857	ENSG00000162496	DHRS3	dehydrogenase/reductase 3
chr1	12616320	12616669	350	*	K18_peak_857	44	.	3.09504	6.88155	4.48993	172	Promoter (<=1kb)	1	12579768	12616696	36929	2	9249	ENST00000482265.1	27	ENSG00000162496	DHRS3	dehydrogenase/reductase 3
chr1	12618340	12620057	1718	*	K18_peak_858	49	.	3.14744	7.44454	4.99637	307	Promoter (<=1kb)	1	12567910	12618210	50301	2	9249	ENST00000616661.5	-130	ENSG00000162496	DHRS3	dehydrogenase/reductase 3
chr1	12638081	12638482	402	*	K18_peak_859	22	.	3.42195	4.28195	2.29802	259	Distal Intergenic	1	12644085	12667076	22992	1	343066	ENST00000376221.2	-5603	ENSG00000204518	AADACL4	arylacetamide deacetylase like 4
chr1	12644247	12644779	533	*	K18_peak_860	35	.	3.79268	5.75967	3.54718	428	Promoter (<=1kb)	1	12644085	12667076	22992	1	343066	ENST00000376221.2	162	ENSG00000204518	AADACL4	arylacetamide deacetylase like 4
chr1	12649852	12650437	586	*	K18_peak_861	24	.	3.29564	4.46738	2.45894	22	Intron (ENST00000376221.2/343066, intron 1 of 3)	1	12644085	12667076	22992	1	343066	ENST00000376221.2	5767	ENSG00000204518	AADACL4	arylacetamide deacetylase like 4
chr1	12662553	12662887	335	*	K18_peak_862	75	.	5.68385	10.2812	7.54671	170	Intron (ENST00000376221.2/343066, intron 3 of 3)	1	12644085	12667076	22992	1	343066	ENST00000376221.2	18468	ENSG00000204518	AADACL4	arylacetamide deacetylase like 4
chr1	12677790	12678146	357	*	K18_peak_863	19	.	2.99604	3.78572	1.92586	20	Distal Intergenic	1	12644085	12667076	22992	1	343066	ENST00000376221.2	33705	ENSG00000204518	AADACL4	arylacetamide deacetylase like 4
chr1	12683259	12683737	479	*	K18_peak_864	54	.	4.93515	7.98505	5.46713	87	Distal Intergenic	1	12716110	12728760	12651	1	126767	ENST00000359318.8	-32373	ENSG00000188984	AADACL3	arylacetamide deacetylase like 3
chr1	12696387	12696647	261	*	K18_peak_865	20	.	3.21628	3.96273	2.0774	60	Distal Intergenic	1	12716110	12728760	12651	1	126767	ENST00000359318.8	-19463	ENSG00000188984	AADACL3	arylacetamide deacetylase like 3
chr1	12701825	12702346	522	*	K18_peak_866	26	.	3.54114	4.66437	2.63005	182	Distal Intergenic	1	12716110	12728760	12651	1	126767	ENST00000359318.8	-13764	ENSG00000188984	AADACL3	arylacetamide deacetylase like 3
chr1	12705601	12706264	664	*	K18_peak_867	52	.	4.94282	7.69023	5.20019	333	Distal Intergenic	1	12716110	12728760	12651	1	126767	ENST00000359318.8	-9846	ENSG00000188984	AADACL3	arylacetamide deacetylase like 3
chr1	12721491	12721811	321	*	K18_peak_868	28	.	3.41145	4.87012	2.8095	179	Intron (ENST00000359318.8/126767, intron 3 of 3)	1	12716115	12728759	12645	1	126767	ENST00000620146.2	5376	ENSG00000188984	AADACL3	arylacetamide deacetylase like 3
chr1	12727242	12727706	465	*	K18_peak_869	32	.	3.75417	5.45443	3.27855	187	3' UTR	1	12716115	12728759	12645	1	126767	ENST00000620146.2	11127	ENSG00000188984	AADACL3	arylacetamide deacetylase like 3
chr1	12758774	12759374	601	*	K18_peak_870	29	.	3.48787	5.00174	2.92334	186	Exon (ENST00000614859.5/93190, exon 3 of 4)	1	12746425	12761169	14745	1	93190	ENST00000376210.3	12349	ENSG00000157330	CFAP107	cilia and flagella associated protein 107
chr1	12760307	12760588	282	*	K18_peak_871	72	.	5.12097	9.97225	7.26246	192	Intron (ENST00000614859.5/93190, intron 3 of 3)	1	12773738	12777906	4169	1	390999	ENST00000357726.5	-13150	ENSG00000116726	PRAMEF12	PRAME family member 12
chr1	12769922	12770287	366	*	K18_peak_872	38	.	3.98691	6.09553	3.81296	215	Distal Intergenic	1	12773738	12777906	4169	1	390999	ENST00000357726.5	-3451	ENSG00000116726	PRAMEF12	PRAME family member 12
chr1	12776858	12777216	359	*	K18_peak_873	56	.	5.07296	8.21468	5.67527	150	Exon (ENST00000357726.5/390999, exon 3 of 3)	1	12773738	12777906	4169	1	390999	ENST00000357726.5	3120	ENSG00000116726	PRAMEF12	PRAME family member 12
chr1	12795549	12795892	344	*	K18_peak_874	60	.	5.32304	8.62786	6.03887	225	Promoter (<=1kb)	1	12794691	12796485	1795	1	65121	ENST00000400814.3	858	ENSG00000116721	PRAMEF1	PRAME family member 1
chr1	12809619	12810007	389	*	K18_peak_875	39	.	4.08342	6.26065	3.95985	224	Distal Intergenic	1	12822686	12823159	474	2	105376745	ENST00000438401.1	13152	ENSG00000228338	LINC01784	long intergenic non-protein coding RNA 1784
chr1	12810367	12810695	329	*	K18_peak_876	61	.	5.02575	8.78297	6.18037	41	Distal Intergenic	1	12822686	12823159	474	2	105376745	ENST00000438401.1	12464	ENSG00000228338	LINC01784	long intergenic non-protein coding RNA 1784
chr1	12844502	12844762	261	*	K18_peak_877	22	.	3.42195	4.28195	2.29802	170	Distal Intergenic	1	12847377	12848720	1344	2	343069	ENST00000317869.7	3958	ENSG00000179172	HNRNPCL1	heterogeneous nuclear ribonucleoprotein C like 1
chr1	12851868	12852162	295	*	K18_peak_878	29	.	3.80217	5.077	2.94701	18	Distal Intergenic	1	12847377	12848720	1344	2	343069	ENST00000317869.7	-3148	ENSG00000179172	HNRNPCL1	heterogeneous nuclear ribonucleoprotein C like 1
chr1	12863206	12863743	538	*	K18_peak_879	92	.	6.32537	12.1746	9.28978	308	Distal Intergenic	1	12857086	12861909	4824	1	65122	ENST00000240189.2	6120	ENSG00000120952	PRAMEF2	PRAME family member 2
chr1	12913892	12914236	345	*	K18_peak_880	29	.	3.80217	5.077	2.94701	5	Promoter (2-3kb)	1	12916610	12920482	3873	1	441871	ENST00000616979.4	-2374	ENSG00000204510	PRAMEF7	PRAME family member 7
chr1	13056354	13056694	341	*	K18_peak_881	17	.	3.04174	3.53096	1.70813	80	Promoter (<=1kb)	1	13049476	13056575	7100	2	101929983	ENST00000436041.6	0	ENSG00000274764	PRAMEF27	PRAME family member 27
chr1	13224722	13225194	473	*	K18_peak_882	30	.	3.72578	5.17689	3.03502	467	Promoter (<=1kb)	1	13222705	13226106	3402	2	391003	ENST00000624297.2	912	ENSG00000279804	PRAMEF18	PRAME family member 18
chr1	13245767	13246531	765	*	K18_peak_883	41	.	4.06918	6.49946	4.1723	731	Exon (ENST00000504262.1/ENST00000504262.1, exon 1 of 3)	1	13254212	13263314	9103	1	343068	ENST00000622421.2	-7681	ENSG00000270601	PRAMEF5	PRAME family member 5
chr1	13371727	13372037	311	*	K18_peak_884	44	.	4.27675	6.86346	4.47388	234	Promoter (<=1kb)	1	13369067	13371900	2834	2	645414	ENST00000376101.3	0	ENSG00000204480	PRAMEF19	PRAME family member 19
chr1	13389898	13390294	397	*	K18_peak_885	30	.	3.70965	5.15061	3.01157	311	Promoter (<=1kb)	1	13389632	13392629	2998	1	391004	ENST00000376098.4	266	ENSG00000204479	PRAMEF17	PRAME family member 17
chr1	13395056	13395927	872	*	K18_peak_886	36	.	3.99497	5.85665	3.63273	344	Distal Intergenic	1	13389632	13392629	2998	1	391004	ENST00000376098.4	5424	ENSG00000204479	PRAMEF17	PRAME family member 17
chr1	13421019	13421356	338	*	K18_peak_887	49	.	4.77732	7.41958	4.97356	59	3' UTR	1	13416351	13421328	4978	1	645425	ENST00000602960.1	4668	ENSG00000204478	PRAMEF20	PRAME family member 20
chr1	13429339	13430107	769	*	K18_peak_888	24	.	3.32121	4.51012	2.49642	344	Distal Intergenic	1	13416351	13421328	4978	1	645425	ENST00000602960.1	12988	ENSG00000204478	PRAMEF20	PRAME family member 20
chr1	13469546	13469947	402	*	K18_peak_889	21	.	2.83615	4.01908	2.12621	39	Distal Intergenic	1	13513220	13516270	3051	1	107984918	ENST00000563570.1	-43273	NA	LOC107984918	uncharacterized LOC107984918
chr1	13496580	13497058	479	*	K18_peak_890	22	.	2.9606	4.25496	2.29802	133	Intron (ENST00000376085.4/126755, intron 1 of 1)	1	13513220	13516270	3051	1	107984918	ENST00000563570.1	-16162	NA	LOC107984918	uncharacterized LOC107984918
chr1	13505417	13506209	793	*	K18_peak_891	29	.	3.06921	5.0355	2.94701	2	Intron (ENST00000376085.4/126755, intron 1 of 1)	1	13513220	13516270	3051	1	107984918	ENST00000563570.1	-7011	NA	LOC107984918	uncharacterized LOC107984918
chr1	13511256	13511774	519	*	K18_peak_892	34	.	3.18596	5.69215	3.48745	399	Promoter (1-2kb)	1	13513220	13516270	3051	1	107984918	ENST00000563570.1	-1446	NA	LOC107984918	uncharacterized LOC107984918
chr1	13527982	13528379	398	*	K18_peak_893	38	.	3.7447	6.16366	3.87386	340	Distal Intergenic	1	13474973	13514003	39031	2	126755	ENST00000376085.4	-13979	ENSG00000162494	LRRC38	leucine rich repeat containing 38
chr1	13535869	13536155	287	*	K18_peak_894	25	.	3.47786	4.56369	2.54262	5	Distal Intergenic	1	13474973	13514003	39031	2	126755	ENST00000376085.4	-21866	ENSG00000162494	LRRC38	leucine rich repeat containing 38
chr1	13553244	13553841	598	*	K18_peak_895	17	.	3.04174	3.53096	1.70813	269	Distal Intergenic	1	13583465	13617957	34493	1	10630	ENST00000294489.10	-29624	ENSG00000162493	PDPN	podoplanin
chr1	13559923	13560492	570	*	K18_peak_896	39	.	4.05074	6.20485	3.91064	91	Distal Intergenic	1	13583465	13617957	34493	1	10630	ENST00000294489.10	-22973	ENSG00000162493	PDPN	podoplanin
chr1	13584180	13584705	526	*	K18_peak_897	69	.	4.91671	9.57894	6.90894	333	Promoter (<=1kb)	1	13584267	13616782	32516	1	10630	ENST00000376061.8	0	ENSG00000162493	PDPN	podoplanin
chr1	13598475	13598908	434	*	K18_peak_898	33	.	3.83114	5.58368	3.39246	79	Intron (ENST00000294489.10/10630, intron 1 of 5)	1	13585480	13616259	30780	1	10630	ENST00000488631.1	12995	ENSG00000162493	PDPN	podoplanin
chr1	13623612	13624141	530	*	K18_peak_899	29	.	3.80217	5.077	2.94701	300	Distal Intergenic	1	13585480	13616259	30780	1	10630	ENST00000488631.1	38132	ENSG00000162493	PDPN	podoplanin
chr1	13628762	13629154	393	*	K18_peak_900	52	.	4.94282	7.69023	5.20019	295	Distal Intergenic	1	13585480	13616259	30780	1	10630	ENST00000488631.1	43282	ENSG00000162493	PDPN	podoplanin
chr1	13700894	13701249	356	*	K18_peak_901	29	.	3.80217	5.077	2.94701	220	Promoter (<=1kb)	1	13700240	13825065	124826	1	7799	ENST00000376048.9	654	ENSG00000116731	PRDM2	PR/SET domain 2
chr1	13725468	13725969	502	*	K18_peak_902	44	.	4.5626	6.7842	4.40234	415	Intron (ENST00000484063.6/7799, intron 2 of 5)	1	13731018	13787067	56050	1	7799	ENST00000491134.5	-5049	ENSG00000116731	PRDM2	PR/SET domain 2
chr1	13749273	13749821	549	*	K18_peak_903	60	.	5.32304	8.62786	6.03887	142	Promoter (<=1kb)	1	13749403	13788079	38677	1	7799	ENST00000413440.5	0	ENSG00000116731	PRDM2	PR/SET domain 2
chr1	13757191	13757632	442	*	K18_peak_904	51	.	4.54655	7.62468	5.15884	82	Intron (ENST00000376048.9/7799, intron 6 of 7)	1	13749436	13823419	73984	1	7799	ENST00000505823.5	7755	ENSG00000116731	PRDM2	PR/SET domain 2
chr1	13766789	13767233	445	*	K18_peak_905	84	.	6.01819	11.2402	8.42702	178	Intron (ENST00000376048.9/7799, intron 6 of 7)	1	13771726	13778463	6738	1	7799	ENST00000487453.1	-4493	ENSG00000116731	PRDM2	PR/SET domain 2
chr1	13790772	13791053	282	*	K18_peak_906	22	.	3.42195	4.28195	2.29802	83	Intron (ENST00000376048.9/7799, intron 6 of 7)	1	13771726	13778463	6738	1	7799	ENST00000487453.1	19046	ENSG00000116731	PRDM2	PR/SET domain 2
chr1	13813601	13814212	612	*	K18_peak_907	35	.	3.54035	5.77376	3.55963	217	Intron (ENST00000376048.9/7799, intron 6 of 7)	1	13771726	13778463	6738	1	7799	ENST00000487453.1	41875	ENSG00000116731	PRDM2	PR/SET domain 2
chr1	13821804	13822264	461	*	K18_peak_908	52	.	4.78353	7.7306	5.23652	328	Intron (ENST00000376048.9/7799, intron 7 of 7)	1	13771726	13778463	6738	1	7799	ENST00000487453.1	50078	ENSG00000116731	PRDM2	PR/SET domain 2
chr1	13828775	13829997	1223	*	K18_peak_909	160	.	7.0805	19.4126	16.0581	318	Distal Intergenic	1	13771726	13778463	6738	1	7799	ENST00000487453.1	57049	ENSG00000116731	PRDM2	PR/SET domain 2
chr1	13839615	13839955	341	*	K18_peak_910	29	.	3.80217	5.077	2.94701	161	Distal Intergenic	1	13892792	14304663	411872	1	23254	ENST00000636564.1	-52837	ENSG00000189337	KAZN	kazrin, periplakin interacting protein
chr1	13868156	13868596	441	*	K18_peak_911	53	.	4.22281	7.89827	5.38863	248	Distal Intergenic	1	13892792	14304663	411872	1	23254	ENST00000636564.1	-24196	ENSG00000189337	KAZN	kazrin, periplakin interacting protein
chr1	13873950	13874272	323	*	K18_peak_912	28	.	3.57045	4.92289	2.85489	165	Distal Intergenic	1	13892792	14304663	411872	1	23254	ENST00000636564.1	-18520	ENSG00000189337	KAZN	kazrin, periplakin interacting protein
chr1	13884373	13885003	631	*	K18_peak_913	35	.	4.12014	5.81276	3.5935	167	Distal Intergenic	1	13892792	14304663	411872	1	23254	ENST00000636564.1	-7789	ENSG00000189337	KAZN	kazrin, periplakin interacting protein
chr1	13906904	13907495	592	*	K18_peak_914	14	.	2.82008	3.1942	1.48886	214	Intron (ENST00000636564.1/23254, intron 1 of 2)	1	13892792	15118043	1225252	1	23254	ENST00000636203.1	14112	ENSG00000189337	KAZN	kazrin, periplakin interacting protein
chr1	13921823	13922376	554	*	K18_peak_915	44	.	4.11408	6.84922	4.46075	307	Intron (ENST00000636564.1/23254, intron 1 of 2)	1	13892792	15118043	1225252	1	23254	ENST00000636203.1	29031	ENSG00000189337	KAZN	kazrin, periplakin interacting protein
chr1	13929015	13929378	364	*	K18_peak_916	36	.	4.02943	5.91373	3.65128	203	Intron (ENST00000636564.1/23254, intron 1 of 2)	1	13892792	15118043	1225252	1	23254	ENST00000636203.1	36223	ENSG00000189337	KAZN	kazrin, periplakin interacting protein
chr1	13933730	13934340	611	*	K18_peak_917	69	.	5.70326	9.59497	6.91527	459	Intron (ENST00000636564.1/23254, intron 1 of 2)	1	13892792	15118043	1225252	1	23254	ENST00000636203.1	40938	ENSG00000189337	KAZN	kazrin, periplakin interacting protein
chr1	13964992	13965309	318	*	K18_peak_918	28	.	3.28757	4.86042	2.80082	22	Intron (ENST00000636564.1/23254, intron 1 of 2)	1	13892792	15118043	1225252	1	23254	ENST00000636203.1	72200	ENSG00000189337	KAZN	kazrin, periplakin interacting protein
chr1	13965997	13966399	403	*	K18_peak_919	79	.	5.33508	10.7366	7.96104	224	Intron (ENST00000636564.1/23254, intron 1 of 2)	1	13892792	15118043	1225252	1	23254	ENST00000636203.1	73205	ENSG00000189337	KAZN	kazrin, periplakin interacting protein
chr1	13967743	13968192	450	*	K18_peak_920	66	.	5.15276	9.3439	6.69381	338	Intron (ENST00000636564.1/23254, intron 1 of 2)	1	13892792	15118043	1225252	1	23254	ENST00000636203.1	74951	ENSG00000189337	KAZN	kazrin, periplakin interacting protein
chr1	13983145	13983528	384	*	K18_peak_921	36	.	4.18239	5.91218	3.65019	5	Intron (ENST00000636564.1/23254, intron 1 of 2)	1	13892792	15118043	1225252	1	23254	ENST00000636203.1	90353	ENSG00000189337	KAZN	kazrin, periplakin interacting protein
chr1	14048073	14048616	544	*	K18_peak_922	22	.	3.40377	4.2538	2.29802	443	Intron (ENST00000636564.1/23254, intron 1 of 2)	1	13892792	15118043	1225252	1	23254	ENST00000636203.1	155281	ENSG00000189337	KAZN	kazrin, periplakin interacting protein
chr1	14074228	14074584	357	*	K18_peak_923	52	.	4.94282	7.69023	5.20019	253	Intron (ENST00000636564.1/23254, intron 1 of 2)	1	13892792	15118043	1225252	1	23254	ENST00000636203.1	181436	ENSG00000189337	KAZN	kazrin, periplakin interacting protein
chr1	14119764	14120436	673	*	K18_peak_924	36	.	4.18239	5.91218	3.65019	652	Intron (ENST00000636564.1/23254, intron 1 of 2)	1	14221887	14259698	37812	2	107985468	ENST00000657859.1	139262	NA	LOC107985468	uncharacterized LOC107985468
chr1	14138546	14139187	642	*	K18_peak_925	49	.	4.73264	7.3462	4.90759	264	Intron (ENST00000636564.1/23254, intron 1 of 2)	1	14221887	14259698	37812	2	107985468	ENST00000657859.1	120511	NA	LOC107985468	uncharacterized LOC107985468
chr1	14203386	14203673	288	*	K18_peak_926	44	.	4.5626	6.7842	4.40234	161	Intron (ENST00000636564.1/23254, intron 2 of 2)	1	14221887	14259698	37812	2	107985468	ENST00000657859.1	56025	NA	LOC107985468	uncharacterized LOC107985468
chr1	14226174	14226496	323	*	K18_peak_927	29	.	3.80217	5.077	2.94701	105	Intron (ENST00000636564.1/23254, intron 2 of 2)	1	14221887	14259698	37812	2	107985468	ENST00000657859.1	33202	NA	LOC107985468	uncharacterized LOC107985468
chr1	14295930	14296473	544	*	K18_peak_928	29	.	3.80217	5.077	2.94701	276	Intron (ENST00000636564.1/23254, intron 2 of 2)	1	14221891	14304445	82555	2	107985468	ENST00000449215.2	7972	NA	LOC107985468	uncharacterized LOC107985468
chr1	14363140	14363736	597	*	K18_peak_929	22	.	3.42195	4.28195	2.29802	142	Intron (ENST00000636203.1/23254, intron 2 of 16)	1	14348947	14351324	2378	2	105376762	ENST00000661309.1	-11816	ENSG00000234593	KAZN-AS1	KAZN antisense RNA 1
chr1	14370436	14370787	352	*	K18_peak_930	29	.	3.80217	5.077	2.94701	201	Intron (ENST00000636203.1/23254, intron 2 of 16)	1	14348947	14351324	2378	2	105376762	ENST00000661309.1	-19112	ENSG00000234593	KAZN-AS1	KAZN antisense RNA 1
chr1	14390963	14391450	488	*	K18_peak_931	22	.	3.42195	4.28195	2.29802	177	Exon (ENST00000447908.3/105376762, exon 2 of 5)	1	14348956	14419589	70634	2	105376762	ENST00000447908.3	28139	ENSG00000234593	KAZN-AS1	KAZN antisense RNA 1
chr1	14529636	14529894	259	*	K18_peak_932	60	.	5.32304	8.62786	6.03887	148	Intron (ENST00000636203.1/23254, intron 2 of 16)	1	14598685	15118043	519359	1	23254	ENST00000376030.7	-68791	ENSG00000189337	KAZN	kazrin, periplakin interacting protein
chr1	14536181	14536685	505	*	K18_peak_933	36	.	4.18239	5.91218	3.65019	136	Intron (ENST00000636203.1/23254, intron 2 of 16)	1	14598685	15118043	519359	1	23254	ENST00000376030.7	-62000	ENSG00000189337	KAZN	kazrin, periplakin interacting protein
chr1	14574768	14575208	441	*	K18_peak_934	22	.	3.42195	4.28195	2.29802	90	Intron (ENST00000636203.1/23254, intron 2 of 16)	1	14598685	15118043	519359	1	23254	ENST00000376030.7	-23477	ENSG00000189337	KAZN	kazrin, periplakin interacting protein
chr1	14639718	14640179	462	*	K18_peak_935	30	.	3.72578	5.17689	3.03502	363	Intron (ENST00000636203.1/23254, intron 3 of 16)	1	14598717	15065797	467081	1	23254	ENST00000503743.5	41001	ENSG00000189337	KAZN	kazrin, periplakin interacting protein
chr1	14640792	14641154	363	*	K18_peak_936	29	.	3.80043	5.07426	2.94701	128	Intron (ENST00000636203.1/23254, intron 3 of 16)	1	14598717	15065797	467081	1	23254	ENST00000503743.5	42075	ENSG00000189337	KAZN	kazrin, periplakin interacting protein
chr1	14655165	14655506	342	*	K18_peak_937	36	.	3.70914	5.85334	3.63003	70	Intron (ENST00000636203.1/23254, intron 3 of 16)	1	14598717	15065797	467081	1	23254	ENST00000503743.5	56448	ENSG00000189337	KAZN	kazrin, periplakin interacting protein
chr1	14676601	14677121	521	*	K18_peak_938	23	.	3.3724	4.39521	2.39656	3	Intron (ENST00000636203.1/23254, intron 3 of 16)	1	14598717	15065797	467081	1	23254	ENST00000503743.5	77884	ENSG00000189337	KAZN	kazrin, periplakin interacting protein
chr1	14687208	14687499	292	*	K18_peak_939	39	.	4.24937	6.27545	3.9731	18	Intron (ENST00000636203.1/23254, intron 3 of 16)	1	14598717	15065797	467081	1	23254	ENST00000503743.5	88491	ENSG00000189337	KAZN	kazrin, periplakin interacting protein
chr1	14729070	14729651	582	*	K18_peak_940	36	.	3.4036	5.95347	3.68679	430	Intron (ENST00000636203.1/23254, intron 3 of 16)	1	14598717	15065797	467081	1	23254	ENST00000503743.5	130353	ENSG00000189337	KAZN	kazrin, periplakin interacting protein
chr1	14742421	14743093	673	*	K18_peak_941	87	.	4.50526	11.5805	8.74207	323	Intron (ENST00000636203.1/23254, intron 3 of 16)	1	14598717	15065797	467081	1	23254	ENST00000503743.5	143704	ENSG00000189337	KAZN	kazrin, periplakin interacting protein
chr1	14783094	14783539	446	*	K18_peak_942	25	.	3.3603	4.57533	2.55305	17	Intron (ENST00000636203.1/23254, intron 3 of 16)	1	14924130	15068152	144023	1	23254	ENST00000361144.9	-140591	ENSG00000189337	KAZN	kazrin, periplakin interacting protein
chr1	14783916	14784238	323	*	K18_peak_943	22	.	3.09328	4.12612	2.21812	144	Intron (ENST00000636203.1/23254, intron 3 of 16)	1	14924130	15068152	144023	1	23254	ENST00000361144.9	-139892	ENSG00000189337	KAZN	kazrin, periplakin interacting protein
chr1	14794341	14794644	304	*	K18_peak_944	36	.	3.57284	5.83631	3.61463	136	Intron (ENST00000636203.1/23254, intron 3 of 16)	1	14924130	15068152	144023	1	23254	ENST00000361144.9	-129486	ENSG00000189337	KAZN	kazrin, periplakin interacting protein
chr1	14803841	14804161	321	*	K18_peak_945	29	.	3.55421	5.11537	2.98095	48	Intron (ENST00000636203.1/23254, intron 3 of 16)	1	14924130	15068152	144023	1	23254	ENST00000361144.9	-119969	ENSG00000189337	KAZN	kazrin, periplakin interacting protein
chr1	14812239	14812792	554	*	K18_peak_946	36	.	4.14006	5.84459	3.6219	125	Intron (ENST00000636203.1/23254, intron 3 of 16)	1	14924130	15068152	144023	1	23254	ENST00000361144.9	-111338	ENSG00000189337	KAZN	kazrin, periplakin interacting protein
chr1	14838919	14839289	371	*	K18_peak_947	17	.	3.04035	3.52886	1.70813	282	Intron (ENST00000636203.1/23254, intron 3 of 16)	1	14924130	15068152	144023	1	23254	ENST00000361144.9	-84841	ENSG00000189337	KAZN	kazrin, periplakin interacting protein
chr1	14853415	14853764	350	*	K18_peak_948	43	.	3.74026	6.65297	4.30932	151	Intron (ENST00000636203.1/23254, intron 3 of 16)	1	14924130	15068152	144023	1	23254	ENST00000361144.9	-70366	ENSG00000189337	KAZN	kazrin, periplakin interacting protein
chr1	14860739	14861337	599	*	K18_peak_949	59	.	5.03679	8.47507	5.91202	379	Intron (ENST00000636203.1/23254, intron 3 of 16)	1	14924130	15068152	144023	1	23254	ENST00000361144.9	-62793	ENSG00000189337	KAZN	kazrin, periplakin interacting protein
chr1	14863054	14863384	331	*	K18_peak_950	31	.	3.66578	5.30516	3.14741	95	Intron (ENST00000636203.1/23254, intron 3 of 16)	1	14924130	15068152	144023	1	23254	ENST00000361144.9	-60746	ENSG00000189337	KAZN	kazrin, periplakin interacting protein
chr1	14870971	14871332	362	*	K18_peak_951	24	.	3.30837	4.48868	2.47821	280	Intron (ENST00000636203.1/23254, intron 3 of 16)	1	14924130	15068152	144023	1	23254	ENST00000361144.9	-52798	ENSG00000189337	KAZN	kazrin, periplakin interacting protein
chr1	14894709	14895465	757	*	K18_peak_952	89	.	4.84423	11.7809	8.92378	382	Intron (ENST00000636203.1/23254, intron 3 of 16)	1	14924130	15068152	144023	1	23254	ENST00000361144.9	-28665	ENSG00000189337	KAZN	kazrin, periplakin interacting protein
chr1	14901207	14901550	344	*	K18_peak_953	27	.	3.1606	4.826	2.7711	165	Intron (ENST00000636203.1/23254, intron 3 of 16)	1	14924130	15068152	144023	1	23254	ENST00000361144.9	-22580	ENSG00000189337	KAZN	kazrin, periplakin interacting protein
chr1	14922963	14923327	365	*	K18_peak_954	55	.	4.03537	8.06912	5.54343	171	Promoter (<=1kb)	1	14924130	15068152	144023	1	23254	ENST00000361144.9	-803	ENSG00000189337	KAZN	kazrin, periplakin interacting protein
chr1	14923856	14924498	643	*	K18_peak_955	55	.	4.04586	8.09211	5.56462	175	Promoter (<=1kb)	1	14924130	15068152	144023	1	23254	ENST00000361144.9	0	ENSG00000189337	KAZN	kazrin, periplakin interacting protein
chr1	14936182	14937179	998	*	K18_peak_956	33	.	3.32303	5.56523	3.37648	842	Intron (ENST00000636203.1/23254, intron 3 of 16)	1	14929800	15068155	138356	1	23254	ENST00000400798.6	6382	ENSG00000189337	KAZN	kazrin, periplakin interacting protein
chr1	14940440	14940857	418	*	K18_peak_957	24	.	2.78138	4.41471	2.41396	169	Intron (ENST00000636203.1/23254, intron 3 of 16)	1	14945919	15065797	119879	1	23254	ENST00000400797.3	-5062	ENSG00000189337	KAZN	kazrin, periplakin interacting protein
chr1	14942027	14942406	380	*	K18_peak_958	31	.	3.09335	5.28358	3.12873	133	Intron (ENST00000636203.1/23254, intron 3 of 16)	1	14945919	15065797	119879	1	23254	ENST00000400797.3	-3513	ENSG00000189337	KAZN	kazrin, periplakin interacting protein
chr1	14945755	14946086	332	*	K18_peak_959	24	.	2.87738	4.4475	2.44182	176	Promoter (<=1kb)	1	14945919	15065797	119879	1	23254	ENST00000400797.3	0	ENSG00000189337	KAZN	kazrin, periplakin interacting protein
chr1	14949958	14950323	366	*	K18_peak_960	19	.	2.71444	3.78533	1.92586	108	Intron (ENST00000636203.1/23254, intron 3 of 16)	1	14945919	15065797	119879	1	23254	ENST00000400797.3	4039	ENSG00000189337	KAZN	kazrin, periplakin interacting protein
chr1	14958678	14959411	734	*	K18_peak_961	46	.	3.70865	7.08745	4.67494	228	Intron (ENST00000636203.1/23254, intron 3 of 16)	1	14945919	15065797	119879	1	23254	ENST00000400797.3	12759	ENSG00000189337	KAZN	kazrin, periplakin interacting protein
chr1	14976244	14976669	426	*	K18_peak_962	29	.	3.11526	5.13281	2.99623	70	Intron (ENST00000636203.1/23254, intron 4 of 16)	1	14945919	15065797	119879	1	23254	ENST00000400797.3	30325	ENSG00000189337	KAZN	kazrin, periplakin interacting protein
chr1	14977104	14977717	614	*	K18_peak_963	46	.	3.58891	7.06333	4.65366	91	Intron (ENST00000636203.1/23254, intron 4 of 16)	1	14945919	15065797	119879	1	23254	ENST00000400797.3	31185	ENSG00000189337	KAZN	kazrin, periplakin interacting protein
chr1	14982063	14982355	293	*	K18_peak_964	38	.	3.40256	6.17563	3.88486	212	Intron (ENST00000636203.1/23254, intron 4 of 16)	1	14945919	15065797	119879	1	23254	ENST00000400797.3	36144	ENSG00000189337	KAZN	kazrin, periplakin interacting protein
chr1	14995871	14996855	985	*	K18_peak_965	130	.	4.965	16.2513	13.0885	745	Intron (ENST00000636203.1/23254, intron 4 of 16)	1	14945919	15065797	119879	1	23254	ENST00000400797.3	49952	ENSG00000189337	KAZN	kazrin, periplakin interacting protein
chr1	15015806	15016076	271	*	K18_peak_966	22	.	2.93484	4.2064	2.2861	100	Intron (ENST00000636203.1/23254, intron 4 of 16)	1	14945919	15065797	119879	1	23254	ENST00000400797.3	69887	ENSG00000189337	KAZN	kazrin, periplakin interacting protein
chr1	15027740	15028169	430	*	K18_peak_967	48	.	3.66494	7.23849	4.81057	147	Intron (ENST00000636203.1/23254, intron 4 of 16)	1	14945919	15065797	119879	1	23254	ENST00000400797.3	81821	ENSG00000189337	KAZN	kazrin, periplakin interacting protein
chr1	15030682	15031252	571	*	K18_peak_968	19	.	2.75134	3.85652	1.98715	153	Intron (ENST00000636203.1/23254, intron 4 of 16)	1	14945919	15065797	119879	1	23254	ENST00000400797.3	84763	ENSG00000189337	KAZN	kazrin, periplakin interacting protein
chr1	15035712	15036758	1047	*	K18_peak_969	34	.	3.27718	5.68357	3.48093	622	Intron (ENST00000636203.1/23254, intron 5 of 16)	1	14945919	15065797	119879	1	23254	ENST00000400797.3	89793	ENSG00000189337	KAZN	kazrin, periplakin interacting protein
chr1	15037102	15037726	625	*	K18_peak_970	47	.	3.75573	7.1908	4.768	419	Intron (ENST00000636203.1/23254, intron 5 of 16)	1	14945919	15065797	119879	1	23254	ENST00000400797.3	91183	ENSG00000189337	KAZN	kazrin, periplakin interacting protein
chr1	15044481	15045018	538	*	K18_peak_971	19	.	2.90444	3.80263	1.94128	14	Intron (ENST00000636203.1/23254, intron 6 of 16)	1	14945919	15065797	119879	1	23254	ENST00000400797.3	98562	ENSG00000189337	KAZN	kazrin, periplakin interacting protein
chr1	15049519	15050198	680	*	K18_peak_972	58	.	4.49364	8.4347	5.8756	500	Intron (ENST00000636203.1/23254, intron 6 of 16)	1	15111869	15152458	40590	2	200197	ENST00000404665.4	102260	ENSG00000175147	TMEM51-AS1	TMEM51 antisense RNA 1
chr1	15075812	15076356	545	*	K18_peak_973	43	.	3.53156	6.69341	4.34518	186	Intron (ENST00000636203.1/23254, intron 10 of 16)	1	15111869	15152458	40590	2	200197	ENST00000404665.4	76102	ENSG00000175147	TMEM51-AS1	TMEM51 antisense RNA 1
chr1	15079263	15079552	290	*	K18_peak_974	22	.	2.72306	4.12386	2.21621	29	Intron (ENST00000636203.1/23254, intron 10 of 16)	1	15111869	15152458	40590	2	200197	ENST00000404665.4	72906	ENSG00000175147	TMEM51-AS1	TMEM51 antisense RNA 1
chr1	15090506	15090848	343	*	K18_peak_975	31	.	3.31898	5.34186	3.17951	291	Intron (ENST00000636203.1/23254, intron 10 of 16)	1	15111869	15152458	40590	2	200197	ENST00000404665.4	61610	ENSG00000175147	TMEM51-AS1	TMEM51 antisense RNA 1
chr1	15094403	15094860	458	*	K18_peak_976	50	.	3.92516	7.55802	5.09833	76	Exon (ENST00000636203.1/23254, exon 12 of 17)	1	15111869	15152458	40590	2	200197	ENST00000404665.4	57598	ENSG00000175147	TMEM51-AS1	TMEM51 antisense RNA 1
chr1	15101463	15102451	989	*	K18_peak_977	43	.	4.05691	6.74462	4.39108	412	Exon (ENST00000636203.1/23254, exon 13 of 17)	1	15111869	15152458	40590	2	200197	ENST00000404665.4	50007	ENSG00000175147	TMEM51-AS1	TMEM51 antisense RNA 1
chr1	15118205	15118549	345	*	K18_peak_978	27	.	3.05024	4.80305	2.75095	168	Exon (ENST00000310916.6/200197, exon 5 of 6)	1	15111869	15152458	40590	2	200197	ENST00000404665.4	33909	ENSG00000175147	TMEM51-AS1	TMEM51 antisense RNA 1
chr1	15139822	15140418	597	*	K18_peak_979	147	.	5.82861	18.0484	14.7756	208	Intron (ENST00000310916.6/200197, intron 1 of 5)	1	15111869	15152458	40590	2	200197	ENST00000404665.4	12040	ENSG00000175147	TMEM51-AS1	TMEM51 antisense RNA 1
chr1	15152511	15154249	1739	*	K18_peak_980	103	.	4.26687	13.3331	10.3646	300	Promoter (<=1kb)	1	15115981	15153237	37257	2	200197	ENST00000650369.1	0	ENSG00000175147	TMEM51-AS1	TMEM51 antisense RNA 1
chr1	15174024	15174809	786	*	K18_peak_981	129	.	3.42185	16.0909	12.9382	558	Promoter (2-3kb)	1	15168474	15171317	2844	2	727684	ENST00000625027.2	-2707	ENSG00000204464	TMEM51-AS2	TMEM51 antisense RNA 2
chr1	15178958	15179877	920	*	K18_peak_982	296	.	5.11457	33.6854	29.6345	307	Intron (ENST00000428417.5/55092, intron 1 of 2)	1	15168474	15171317	2844	2	727684	ENST00000625027.2	-7641	ENSG00000204464	TMEM51-AS2	TMEM51 antisense RNA 2
chr1	15180302	15180600	299	*	K18_peak_983	28	.	2.27009	4.90919	2.84328	153	Intron (ENST00000428417.5/55092, intron 1 of 2)	1	15168474	15171317	2844	2	727684	ENST00000625027.2	-8985	ENSG00000204464	TMEM51-AS2	TMEM51 antisense RNA 2
chr1	15186702	15187349	648	*	K18_peak_984	33	.	2.97232	5.57713	3.38691	174	Intron (ENST00000428417.5/55092, intron 1 of 2)	1	15168474	15171317	2844	2	727684	ENST00000625027.2	-15385	ENSG00000204464	TMEM51-AS2	TMEM51 antisense RNA 2
chr1	15187852	15188531	680	*	K18_peak_985	50	.	3.39813	7.5227	5.06677	497	Intron (ENST00000428417.5/55092, intron 1 of 2)	1	15168474	15171317	2844	2	727684	ENST00000625027.2	-16535	ENSG00000204464	TMEM51-AS2	TMEM51 antisense RNA 2
chr1	15189663	15190019	357	*	K18_peak_986	27	.	2.68064	4.83009	2.77426	122	Intron (ENST00000428417.5/55092, intron 1 of 2)	1	15168474	15171317	2844	2	727684	ENST00000625027.2	-18346	ENSG00000204464	TMEM51-AS2	TMEM51 antisense RNA 2
chr1	15200279	15201119	841	*	K18_peak_987	192	.	5.19756	22.8375	19.293	650	Intron (ENST00000428417.5/55092, intron 1 of 2)	1	15168474	15171317	2844	2	727684	ENST00000625027.2	-28962	ENSG00000204464	TMEM51-AS2	TMEM51 antisense RNA 2
chr1	15236466	15236727	262	*	K18_peak_988	30	.	3.45596	5.16473	3.02407	49	Promoter (<=1kb)	1	15236521	15398328	161808	1	114827	ENST00000683790.1	0	ENSG00000142621	FHAD1	forkhead associated phosphopeptide binding domain 1
chr1	15247197	15247915	719	*	K18_peak_989	86	.	5.19241	11.525	8.6904	70	Promoter (<=1kb)	1	15247272	15398126	150855	1	114827	ENST00000358897.8	0	ENSG00000142621	FHAD1	forkhead associated phosphopeptide binding domain 1
chr1	15252312	15252768	457	*	K18_peak_990	37	.	3.54025	6.0063	3.73378	268	Promoter (<=1kb)	1	15251785	15397529	145745	1	114827	ENST00000375998.8	527	ENSG00000142621	FHAD1	forkhead associated phosphopeptide binding domain 1
chr1	15260153	15261707	1555	*	K18_peak_991	125	.	4.68666	15.6826	12.5566	483	Intron (ENST00000683790.1/114827, intron 2 of 33)	1	15251785	15397529	145745	1	114827	ENST00000375998.8	8368	ENSG00000142621	FHAD1	forkhead associated phosphopeptide binding domain 1
chr1	15268147	15268603	457	*	K18_peak_992	24	.	3.41681	4.46626	2.45833	115	Intron (ENST00000683790.1/114827, intron 2 of 33)	1	15251785	15397529	145745	1	114827	ENST00000375998.8	16362	ENSG00000142621	FHAD1	forkhead associated phosphopeptide binding domain 1
chr1	15301547	15301952	406	*	K18_peak_993	38	.	3.85339	6.11461	3.83039	2	Intron (ENST00000683790.1/114827, intron 6 of 33)	1	15305761	15330059	24299	1	114827	ENST00000375996.6	-3809	ENSG00000142621	FHAD1	forkhead associated phosphopeptide binding domain 1
chr1	15307115	15307438	324	*	K18_peak_994	40	.	3.70891	6.3415	4.03179	138	Promoter (1-2kb)	1	15305780	15329598	23819	1	114827	ENST00000375995.3	1335	ENSG00000142621	FHAD1	forkhead associated phosphopeptide binding domain 1
chr1	15308272	15308655	384	*	K18_peak_995	44	.	3.80477	6.78402	4.40234	299	Promoter (2-3kb)	1	15305780	15329598	23819	1	114827	ENST00000375995.3	2492	ENSG00000142621	FHAD1	forkhead associated phosphopeptide binding domain 1
chr1	15317767	15318025	259	*	K18_peak_996	23	.	3.35786	4.37191	2.37632	168	Exon (ENST00000683790.1/114827, exon 10 of 34)	1	15312105	15315239	3135	1	114827	ENST00000483694.1	5662	ENSG00000142621	FHAD1	forkhead associated phosphopeptide binding domain 1
chr1	15323487	15323982	496	*	K18_peak_997	69	.	5.13593	9.65555	6.97063	261	Promoter (<=1kb)	1	15324469	15330008	5540	1	114827	ENST00000459961.1	-487	ENSG00000142621	FHAD1	forkhead associated phosphopeptide binding domain 1
chr1	15324645	15325053	409	*	K18_peak_998	16	.	2.78192	3.43212	1.68982	60	Promoter (<=1kb)	1	15324469	15330008	5540	1	114827	ENST00000459961.1	176	ENSG00000142621	FHAD1	forkhead associated phosphopeptide binding domain 1
chr1	15327328	15327689	362	*	K18_peak_999	29	.	3.26474	5.02549	2.94366	15	Promoter (<=1kb)	1	15327120	15397516	70397	1	114827	ENST00000471347.5	208	ENSG00000142621	FHAD1	forkhead associated phosphopeptide binding domain 1
chr1	15337182	15338288	1107	*	K18_peak_1000	101	.	4.94193	13.0508	10.1017	682	Intron (ENST00000683790.1/114827, intron 14 of 33)	1	15341761	15384558	42798	1	114827	ENST00000444385.5	-3473	ENSG00000142621	FHAD1	forkhead associated phosphopeptide binding domain 1
chr1	15350623	15350968	346	*	K18_peak_1001	35	.	2.22298	5.74059	3.53065	125	Intron (ENST00000683790.1/114827, intron 19 of 33)	1	15345460	15360623	15164	1	114827	ENST00000532408.1	5163	ENSG00000142621	FHAD1	forkhead associated phosphopeptide binding domain 1
chr1	15352229	15352670	442	*	K18_peak_1002	105	.	2.97249	13.4871	10.5079	265	Intron (ENST00000683790.1/114827, intron 19 of 33)	1	15357791	15364317	6527	1	114827	ENST00000483120.1	-5121	ENSG00000142621	FHAD1	forkhead associated phosphopeptide binding domain 1
chr1	15356130	15356541	412	*	K18_peak_1003	67	.	2.66983	9.40804	6.75247	177	Promoter (1-2kb)	1	15357791	15364317	6527	1	114827	ENST00000483120.1	-1250	ENSG00000142621	FHAD1	forkhead associated phosphopeptide binding domain 1
chr1	15356837	15357259	423	*	K18_peak_1004	123	.	3.39529	15.4771	12.3638	223	Promoter (<=1kb)	1	15357791	15364317	6527	1	114827	ENST00000483120.1	-532	ENSG00000142621	FHAD1	forkhead associated phosphopeptide binding domain 1
chr1	15362837	15363198	362	*	K18_peak_1005	64	.	3.68226	9.03457	6.41067	341	Promoter (<=1kb)	1	15362697	15398127	35431	1	114827	ENST00000481324.5	140	ENSG00000142621	FHAD1	forkhead associated phosphopeptide binding domain 1
chr1	15369338	15369842	505	*	K18_peak_1006	51	.	3.4483	7.65853	5.18911	26	Exon (ENST00000683790.1/114827, exon 26 of 34)	1	15375700	15400283	24584	1	114827	ENST00000477846.5	-5858	ENSG00000142621	FHAD1	forkhead associated phosphopeptide binding domain 1
chr1	15371579	15372285	707	*	K18_peak_1007	63	.	3.95986	8.99209	6.37229	394	Intron (ENST00000683790.1/114827, intron 26 of 33)	1	15375700	15400283	24584	1	114827	ENST00000477846.5	-3415	ENSG00000142621	FHAD1	forkhead associated phosphopeptide binding domain 1
chr1	15382599	15383074	476	*	K18_peak_1008	37	.	3.25922	6.07016	3.79036	171	Promoter (<=1kb)	1	15383377	15397529	14153	1	114827	ENST00000472086.1	-303	ENSG00000142621	FHAD1	forkhead associated phosphopeptide binding domain 1
chr1	15388874	15389230	357	*	K18_peak_1009	38	.	3.48424	6.12352	3.83772	238	Promoter (1-2kb)	1	15391147	15400283	9137	1	114827	ENST00000472449.1	-1917	ENSG00000142621	FHAD1	forkhead associated phosphopeptide binding domain 1
chr1	15404695	15404957	263	*	K18_peak_1010	28	.	2.92905	4.91821	2.85127	194	Promoter (2-3kb)	1	15403025	15407882	4858	2	101927441	ENST00000667833.1	2925	NA	EFHD2-AS1	EFHD2 antisense RNA 1
chr1	15409229	15410438	1210	*	K18_peak_1011	104	.	4.2799	13.3765	10.4051	478	Promoter (<=1kb)	1	15402979	15409433	6455	2	101927441	ENST00000427824.1	0	NA	EFHD2-AS1	EFHD2 antisense RNA 1
chr1	15416101	15416587	487	*	K18_peak_1012	61	.	3.75845	8.73544	6.13702	83	Intron (ENST00000375980.9/79180, intron 1 of 3)	1	15410265	15429081	18817	1	79180	ENST00000445566.1	5836	ENSG00000142634	EFHD2	EF-hand domain family member D2
chr1	15426511	15427989	1479	*	K18_peak_1013	81	.	4.38972	10.9659	8.17293	404	Exon (ENST00000375980.9/79180, exon 3 of 4)	1	15438442	15449242	10801	1	11330	ENST00000375943.6	-10453	ENSG00000162438	CTRC	chymotrypsin C
chr1	15432838	15433171	334	*	K18_peak_1014	22	.	2.75519	4.19172	2.27353	244	Distal Intergenic	1	15438442	15449242	10801	1	11330	ENST00000375943.6	-5271	ENSG00000162438	CTRC	chymotrypsin C
chr1	15437803	15438103	301	*	K18_peak_1015	27	.	2.87809	4.80334	2.75114	299	Promoter (<=1kb)	1	15438442	15449242	10801	1	11330	ENST00000375943.6	-339	ENSG00000162438	CTRC	chymotrypsin C
chr1	15447242	15447731	490	*	K18_peak_1016	16	.	2.44462	3.38994	1.65439	17	3' UTR	1	15440350	15446654	6305	1	11330	ENST00000483406.1	6892	ENSG00000162438	CTRC	chymotrypsin C
chr1	15463641	15463949	309	*	K18_peak_1017	47	.	3.88345	7.20476	4.78014	144	Promoter (1-2kb)	1	15465909	15483368	17460	1	51032	ENST00000494280.1	-1960	ENSG00000215704	CELA2B	chymotrypsin like elastase 2B
chr1	15470237	15470571	335	*	K18_peak_1018	27	.	3.35028	4.76417	2.71746	36	Intron (ENST00000359621.5/63036, intron 7 of 7)	1	15465909	15483368	17460	1	51032	ENST00000494280.1	4328	ENSG00000215704	CELA2B	chymotrypsin like elastase 2B
chr1	15475867	15476153	287	*	K18_peak_1019	24	.	3.30837	4.48868	2.47821	49	Promoter (<=1kb)	1	15476104	15491395	15292	1	51032	ENST00000375910.8	0	ENSG00000215704	CELA2B	chymotrypsin like elastase 2B
chr1	15483085	15484025	941	*	K18_peak_1020	58	.	4.83084	8.43786	5.87838	348	Promoter (1-2kb)	1	15485861	15491395	5535	1	51032	ENST00000488764.1	-1836	ENSG00000215704	CELA2B	chymotrypsin like elastase 2B
chr1	15494924	15495442	519	*	K18_peak_1021	35	.	4.06152	5.71892	3.51085	295	3' UTR	1	15485861	15491395	5535	1	51032	ENST00000488764.1	9063	ENSG00000215704	CELA2B	chymotrypsin like elastase 2B
chr1	15497615	15498118	504	*	K18_peak_1022	35	.	3.96109	5.80043	3.58322	20	Intron (ENST00000546424.5/842, intron 6 of 7)	1	15492798	15507052	14255	2	842	ENST00000424908.5	8934	ENSG00000132906	CASP9	caspase 9
chr1	15505094	15505478	385	*	K18_peak_1023	32	.	3.48388	5.43827	3.26457	296	Promoter (1-2kb)	1	15492798	15507052	14255	2	842	ENST00000424908.5	1574	ENSG00000132906	CASP9	caspase 9
chr1	15524266	15525457	1192	*	K18_peak_1024	292	.	5.70294	33.2501	29.2189	317	Promoter (<=1kb)	1	15490832	15524445	33614	2	842	ENST00000546424.5	0	ENSG00000132906	CASP9	caspase 9
chr1	15526383	15526867	485	*	K18_peak_1025	40	.	2.53155	6.32401	4.01632	209	Promoter (<=1kb)	1	15526813	15566595	39783	1	23341	ENST00000375838.5	0	ENSG00000116138	DNAJC16	DnaJ heat shock protein family (Hsp40) member C16
chr1	15577687	15577946	260	*	K18_peak_1026	26	.	3.44132	4.7099	2.66993	256	Exon (ENST00000375826.4/79814, exon 5 of 7)	1	15571699	15585051	13353	2	79814	ENST00000375826.4	7105	ENSG00000116771	AGMAT	agmatinase
chr1	15592874	15593190	317	*	K18_peak_1027	31	.	3.80863	5.31147	3.15317	313	Intron (ENST00000428945.1/ENST00000428945.1, intron 1 of 1)	1	15571699	15585051	13353	2	79814	ENST00000375826.4	-7823	ENSG00000116771	AGMAT	agmatinase
chr1	15616984	15618178	1195	*	K18_peak_1028	111	.	6.27313	14.1406	11.1159	1105	Promoter (<=1kb)	1	15617458	15669044	51587	1	84301	ENST00000480945.6	0	ENSG00000197312	DDI2	DNA damage inducible 1 homolog 2
chr1	15683184	15683959	776	*	K18_peak_1029	30	.	2.96361	5.18176	3.03929	451	Promoter (<=1kb)	1	15684320	15734769	50450	1	23207	ENST00000375799.8	-361	ENSG00000116786	PLEKHM2	pleckstrin homology and RUN domain containing M2
chr1	15684572	15685224	653	*	K18_peak_1030	35	.	3.20051	5.72505	3.51673	468	Promoter (<=1kb)	1	15684556	15734769	50214	1	23207	ENST00000642363.1	16	ENSG00000116786	PLEKHM2	pleckstrin homology and RUN domain containing M2
chr1	15703686	15703957	272	*	K18_peak_1031	77	.	5.60871	10.516	7.76317	178	Intron (ENST00000375799.8/23207, intron 1 of 19)	1	15684556	15734769	50214	1	23207	ENST00000642363.1	19130	ENSG00000116786	PLEKHM2	pleckstrin homology and RUN domain containing M2
chr1	15724603	15724896	294	*	K18_peak_1032	22	.	3.25945	4.21373	2.29235	290	Intron (ENST00000375799.8/23207, intron 7 of 19)	1	15729845	15734115	4271	1	23207	ENST00000477849.1	-4949	ENSG00000116786	PLEKHM2	pleckstrin homology and RUN domain containing M2
chr1	15735517	15736035	519	*	K18_peak_1033	51	.	3.41677	7.57329	5.11234	134	Promoter (<=1kb)	1	15736258	15741392	5135	1	284723	ENST00000294454.6	-223	ENSG00000162461	SLC25A34	solute carrier family 25 member 34
chr1	15741309	15741800	492	*	K18_peak_1034	32	.	3.08768	5.46836	3.29118	371	Promoter (<=1kb)	1	15742499	15747982	5484	1	388595	ENST00000375782.2	-699	ENSG00000162460	TMEM82	transmembrane protein 82
chr1	15751793	15752240	448	*	K18_peak_1035	46	.	3.31073	7.06437	4.65437	156	Promoter (1-2kb)	1	15740051	15749896	9846	2	110806303	ENST00000418525.1	-1897	ENSG00000224459	SLC25A34-AS1	SLC25A34 and TMEM82 antisense RNA 1
chr1	15756430	15756770	341	*	K18_peak_1036	16	.	2.28642	3.41436	1.67527	262	Promoter (<=1kb)	1	15756607	15765073	8467	1	54751	ENST00000496928.6	0	ENSG00000162458	FBLIM1	filamin binding LIM protein 1
chr1	15763986	15764388	403	*	K18_peak_1037	25	.	2.72715	4.62252	2.59376	29	Promoter (<=1kb)	1	15764499	15775242	10744	1	54751	ENST00000441801.6	-111	ENSG00000162458	FBLIM1	filamin binding LIM protein 1
chr1	15784559	15785083	525	*	K18_peak_1038	53	.	3.28518	7.86582	5.35966	314	3' UTR	1	15777073	15784838	7766	1	54751	ENST00000509138.1	7486	ENSG00000162458	FBLIM1	filamin binding LIM protein 1
chr1	15795192	15795743	552	*	K18_peak_1039	309	.	4.28144	35.0333	30.9277	213	Distal Intergenic	1	15807169	15809348	2180	2	440567	ENST00000483273.2	13605	ENSG00000233954	UQCRHL	ubiquinol-cytochrome c reductase hinge protein like
chr1	15796791	15797247	457	*	K18_peak_1040	109	.	2.6624	13.9166	10.9065	129	Distal Intergenic	1	15807169	15809348	2180	2	440567	ENST00000483273.2	12101	ENSG00000233954	UQCRHL	ubiquinol-cytochrome c reductase hinge protein like
chr1	15799769	15801202	1434	*	K18_peak_1041	202	.	3.42274	23.8883	20.2891	332	Distal Intergenic	1	15807169	15809348	2180	2	440567	ENST00000483273.2	8146	ENSG00000233954	UQCRHL	ubiquinol-cytochrome c reductase hinge protein like
chr1	15813103	15813451	349	*	K18_peak_1042	29	.	3.43252	5.12265	2.98735	338	Distal Intergenic	1	15807169	15809348	2180	2	440567	ENST00000483273.2	-3755	ENSG00000233954	UQCRHL	ubiquinol-cytochrome c reductase hinge protein like
chr1	15834410	15836346	1937	*	K18_peak_1043	156	.	4.84101	18.9304	15.6044	453	Promoter (<=1kb)	1	15836095	15928557	92463	1	23013	ENST00000673875.1	0	ENSG00000065526	SPEN	spen family transcriptional repressor
chr1	15847474	15847868	395	*	K18_peak_1044	27	.	2.86563	4.77514	2.72668	330	Promoter (<=1kb)	1	15847707	15940456	92750	1	23013	ENST00000375759.8	0	ENSG00000065526	SPEN	spen family transcriptional repressor
chr1	15849432	15850197	766	*	K18_peak_1045	93	.	4.77152	12.2729	9.38076	669	Promoter (1-2kb)	1	15834474	15848147	13674	2	729614	ENST00000317122.2	-1285	ENSG00000179743	FLJ37453	uncharacterized LOC729614
chr1	15885651	15886706	1056	*	K18_peak_1046	79	.	5.69997	10.6789	7.90759	734	Intron (ENST00000673875.1/23013, intron 4 of 11)	1	15876576	15920906	44331	1	23013	ENST00000442985.1	9075	ENSG00000065526	SPEN	spen family transcriptional repressor
chr1	15933129	15933444	316	*	K18_peak_1047	20	.	3.21628	3.96273	2.0774	161	Exon (ENST00000375759.8/23013, exon 11 of 15)	1	15938583	15939544	962	1	23013	ENST00000487496.1	-5139	ENSG00000065526	SPEN	spen family transcriptional repressor
chr1	15949585	15950391	807	*	K18_peak_1048	45	.	3.64469	6.9461	4.54797	85	Promoter (2-3kb)	1	15945721	15947292	1572	2	7709	ENST00000464719.1	-2293	ENSG00000116809	ZBTB17	zinc finger and BTB domain containing 17
chr1	15975550	15976207	658	*	K18_peak_1049	182	.	8.9645	21.7547	18.2695	530	Promoter (<=1kb)	1	15941869	15976101	34233	2	7709	ENST00000375743.9	0	ENSG00000116809	ZBTB17	zinc finger and BTB domain containing 17
chr1	15985728	15986060	333	*	K18_peak_1050	34	.	3.06983	5.62366	3.42807	147	Distal Intergenic	1	15941871	15976132	34262	2	7709	ENST00000375733.6	-9596	ENSG00000116809	ZBTB17	zinc finger and BTB domain containing 17
chr1	15989155	15989483	329	*	K18_peak_1051	75	.	3.46738	10.282	7.54744	177	Exon (ENST00000613591.1/ENST00000613591.1, exon 1 of 1)	1	15941871	15976132	34262	2	7709	ENST00000375733.6	-13023	ENSG00000116809	ZBTB17	zinc finger and BTB domain containing 17
chr1	15990483	15991011	529	*	K18_peak_1052	23	.	2.30149	4.30104	2.31554	96	Exon (ENST00000505954.1/ENST00000505954.1, exon 2 of 8)	1	16004236	16008807	4572	1	149563	ENST00000329454.2	-13225	ENSG00000183888	SRARP	steroid receptor associated and regulated protein
chr1	15991673	15992147	475	*	K18_peak_1053	59	.	3.23581	8.56896	5.99792	305	Exon (ENST00000505954.1/ENST00000505954.1, exon 4 of 8)	1	16004236	16008807	4572	1	149563	ENST00000329454.2	-12089	ENSG00000183888	SRARP	steroid receptor associated and regulated protein
chr1	15997394	15997999	606	*	K18_peak_1054	26	.	2.73247	4.63529	2.60562	101	Distal Intergenic	1	16004236	16008807	4572	1	149563	ENST00000329454.2	-6237	ENSG00000183888	SRARP	steroid receptor associated and regulated protein
chr1	15998267	15999232	966	*	K18_peak_1055	36	.	3.26008	5.85908	3.6347	75	Distal Intergenic	1	16004236	16008807	4572	1	149563	ENST00000329454.2	-5004	ENSG00000183888	SRARP	steroid receptor associated and regulated protein
chr1	16005409	16005918	510	*	K18_peak_1056	61	.	4.1088	8.7953	6.19183	126	Promoter (1-2kb)	1	16004236	16008807	4572	1	149563	ENST00000329454.2	1173	ENSG00000183888	SRARP	steroid receptor associated and regulated protein
chr1	16007410	16007722	313	*	K18_peak_1057	24	.	2.77518	4.4011	2.40213	80	3' UTR	1	16004236	16008807	4572	1	149563	ENST00000329454.2	3174	ENSG00000183888	SRARP	steroid receptor associated and regulated protein
chr1	16012719	16013543	825	*	K18_peak_1058	90	.	3.52372	11.9207	9.05368	293	Distal Intergenic	1	16015374	16017825	2452	2	27129	ENST00000463576.5	4282	ENSG00000173641	HSPB7	heat shock protein family B (small) member 7
chr1	16032937	16033275	339	*	K18_peak_1059	102	.	3.44148	13.1999	10.2403	153	Exon (ENST00000464764.5/1187, exon 23 of 24)	1	16026839	16030075	3237	1	1187	ENST00000491433.1	6098	ENSG00000186510	CLCNKA	chloride voltage-gated channel Ka
chr1	16035581	16035967	387	*	K18_peak_1060	32	.	2.37111	5.41997	3.2488	323	Intron (ENST00000447882.1/ENST00000447882.1, intron 4 of 4)	1	16040252	16057279	17028	1	1188	ENST00000684324.1	-4285	ENSG00000184908	CLCNKB	chloride voltage-gated channel Kb
chr1	16045606	16045933	328	*	K18_peak_1061	42	.	2.49606	6.60541	4.2669	87	Promoter (<=1kb)	1	16045823	16057287	11465	1	1188	ENST00000683661.1	0	ENSG00000184908	CLCNKB	chloride voltage-gated channel Kb
chr1	16055758	16056483	726	*	K18_peak_1062	250	.	6.4327	28.9165	25.0754	486	Promoter (<=1kb)	1	16056524	16057305	782	1	1188	ENST00000684650.1	-41	ENSG00000184908	CLCNKB	chloride voltage-gated channel Kb
chr1	16062073	16062360	288	*	K18_peak_1063	42	.	3.05379	6.56414	4.23011	150	Exon (ENST00000375662.5/348487, exon 4 of 7)	1	16056524	16057305	782	1	1188	ENST00000684650.1	5549	ENSG00000184908	CLCNKB	chloride voltage-gated channel Kb
chr1	16068552	16068984	433	*	K18_peak_1064	21	.	2.32611	4.00654	2.11557	419	Intron (ENST00000375662.5/348487, intron 1 of 6)	1	16058279	16073632	15354	2	348487	ENST00000494078.1	4648	ENSG00000185519	FAM131C	family with sequence similarity 131 member C
chr1	16073254	16073735	482	*	K18_peak_1065	41	.	2.62006	6.52128	4.19199	68	Promoter (<=1kb)	1	16057769	16073651	15883	2	348487	ENST00000375662.5	0	ENSG00000185519	FAM131C	family with sequence similarity 131 member C
chr1	16075965	16077092	1128	*	K18_peak_1066	75	.	3.17815	10.2434	7.51184	635	Promoter (2-3kb)	1	16057769	16073651	15883	2	348487	ENST00000375662.5	-2314	ENSG00000185519	FAM131C	family with sequence similarity 131 member C
chr1	16082425	16082707	283	*	K18_peak_1067	46	.	3.15525	7.05709	4.64779	154	Distal Intergenic	1	16057769	16073651	15883	2	348487	ENST00000375662.5	-8774	ENSG00000185519	FAM131C	family with sequence similarity 131 member C
chr1	16111232	16111596	365	*	K18_peak_1068	42	.	2.9767	6.53207	4.20163	2	Distal Intergenic	1	16133013	16133562	550	2	1969	ENST00000462805.1	21966	ENSG00000142627	EPHA2	EPH receptor A2
chr1	16112118	16112557	440	*	K18_peak_1069	38	.	2.86286	6.1902	3.89733	58	Distal Intergenic	1	16133013	16133562	550	2	1969	ENST00000462805.1	21005	ENSG00000142627	EPHA2	EPH receptor A2
chr1	16120710	16120979	270	*	K18_peak_1070	38	.	3.30288	6.17155	3.881	92	Distal Intergenic	1	16133013	16133562	550	2	1969	ENST00000462805.1	12583	ENSG00000142627	EPHA2	EPH receptor A2
chr1	16131809	16132114	306	*	K18_peak_1071	27	.	3.38672	4.82734	2.77158	185	Promoter (1-2kb)	1	16133013	16133562	550	2	1969	ENST00000462805.1	1448	ENSG00000142627	EPHA2	EPH receptor A2
chr1	16139333	16140143	811	*	K18_peak_1072	62	.	3.25297	8.84234	6.23492	659	Intron (ENST00000358432.8/1969, intron 3 of 16)	1	16133013	16133562	550	2	1969	ENST00000462805.1	-5771	ENSG00000142627	EPHA2	EPH receptor A2
chr1	16143958	16144357	400	*	K18_peak_1073	94	.	3.22236	12.3384	9.44159	191	Promoter (2-3kb)	1	16134560	16146450	11891	2	1969	ENST00000480202.1	2093	ENSG00000142627	EPHA2	EPH receptor A2
chr1	16145149	16146516	1368	*	K18_peak_1074	83	.	3.18698	11.1158	8.31152	399	Promoter (<=1kb)	1	16134560	16146450	11891	2	1969	ENST00000480202.1	0	ENSG00000142627	EPHA2	EPH receptor A2
chr1	16151036	16151580	545	*	K18_peak_1075	33	.	2.37299	5.55575	3.3683	440	Intron (ENST00000358432.8/1969, intron 1 of 16)	1	16155211	16157329	2119	1	101927479	ENST00000424774.1	-3631	NA	EPHA2-AS1	EPHA2 antisense RNA 1
chr1	16155750	16156748	999	*	K18_peak_1076	73	.	3.08447	10.0391	7.32396	145	Promoter (<=1kb)	1	16124337	16156069	31733	2	1969	ENST00000358432.8	0	ENSG00000142627	EPHA2	EPH receptor A2
chr1	16167508	16168035	528	*	K18_peak_1077	68	.	2.87885	9.47162	6.81034	145	Distal Intergenic	1	16159266	16161883	2618	1	101927479	ENST00000426353.1	8242	NA	EPHA2-AS1	EPHA2 antisense RNA 1
chr1	16171693	16172232	540	*	K18_peak_1078	50	.	2.20095	7.49109	5.03853	442	Distal Intergenic	1	16159266	16161883	2618	1	101927479	ENST00000426353.1	12427	NA	EPHA2-AS1	EPHA2 antisense RNA 1
chr1	16173069	16174440	1372	*	K18_peak_1079	164	.	3.28755	19.8362	16.4575	633	Distal Intergenic	1	16159266	16161883	2618	1	101927479	ENST00000426353.1	13803	NA	EPHA2-AS1	EPHA2 antisense RNA 1
chr1	16175646	16176101	456	*	K18_peak_1080	110	.	2.87288	14.0757	11.0552	195	Distal Intergenic	1	16159266	16161883	2618	1	101927479	ENST00000426353.1	16380	NA	EPHA2-AS1	EPHA2 antisense RNA 1
chr1	16181349	16182447	1099	*	K18_peak_1081	433	.	6.48855	47.8446	43.3181	618	Distal Intergenic	1	16159266	16161883	2618	1	101927479	ENST00000426353.1	22083	NA	EPHA2-AS1	EPHA2 antisense RNA 1
chr1	16206333	16207089	757	*	K18_peak_1082	120	.	4.11795	15.1379	12.0465	266	Promoter (<=1kb)	1	16197854	16207011	9158	2	128272	ENST00000478117.5	0	ENSG00000142632	ARHGEF19	Rho guanine nucleotide exchange factor 19
chr1	16207742	16209007	1266	*	K18_peak_1083	65	.	3.18751	9.23919	6.59775	392	Promoter (<=1kb)	1	16197854	16207011	9158	2	128272	ENST00000478117.5	-731	ENSG00000142632	ARHGEF19	Rho guanine nucleotide exchange factor 19
chr1	16217214	16217704	491	*	K18_peak_1084	246	.	7.40949	28.4592	24.6391	248	Promoter (<=1kb)	1	16216457	16217328	872	2	101927546	ENST00000475369.1	0	NA	ANO7L1	anoctamin 7 like 1 (pseudogene)
chr1	16229954	16230713	760	*	K18_peak_1085	27	.	3.1606	4.826	2.7711	654	Promoter (1-2kb)	1	16216469	16228027	11559	2	101927546	ENST00000602586.1	-1927	NA	ANO7L1	anoctamin 7 like 1 (pseudogene)
chr1	16236112	16236842	731	*	K18_peak_1086	171	.	6.44741	20.5792	17.158	340	Promoter (<=1kb)	1	16232281	16236659	4379	2	79363	ENST00000434014.1	0	ENSG00000132881	CPLANE2	ciliogenesis and planar polarity effector 2
chr1	16324491	16324789	299	*	K18_peak_1087	87	.	6.46369	11.6105	8.76586	75	Intron (ENST00000375592.8/54455, intron 1 of 9)	1	16292314	16315367	23054	2	54455	ENST00000478089.1	-9124	ENSG00000037637	FBXO42	F-box protein 42
chr1	16351882	16352777	896	*	K18_peak_1088	133	.	5.8639	16.5234	13.3437	508	Promoter (<=1kb)	1	16352575	16393355	40781	1	26099	ENST00000475078.1	0	ENSG00000055070	SZRD1	SUZ RNA binding domain containing 1
chr1	16367037	16367810	774	*	K18_peak_1089	202	.	8.17466	23.8561	20.2586	636	Promoter (<=1kb)	1	16367088	16395406	28319	1	26099	ENST00000471507.5	0	ENSG00000055070	SZRD1	SUZ RNA binding domain containing 1
chr1	16376745	16377189	445	*	K18_peak_1090	36	.	4.14006	5.84459	3.6219	276	Intron (ENST00000475078.1/26099, intron 2 of 2)	1	16367711	16395273	27563	1	26099	ENST00000472461.1	9034	ENSG00000055070	SZRD1	SUZ RNA binding domain containing 1
chr1	16408951	16409382	432	*	K18_peak_1091	65	.	4.72812	9.20953	6.57049	158	Exon (ENST00000466212.5/374955, exon 8 of 17)	1	16387117	16403974	16858	2	374955	ENST00000491418.5	-4977	ENSG00000187144	SPATA21	spermatogenesis associated 21
chr1	16440224	16440937	714	*	K18_peak_1092	106	.	6.89413	13.591	10.6048	420	Promoter (<=1kb)	1	16440721	16459008	18288	1	55707	ENST00000504551.6	0	ENSG00000157191	NECAP2	NECAP endocytosis associated 2
chr1	16455537	16455994	458	*	K18_peak_1093	44	.	4.5626	6.7842	4.40234	25	Promoter (<=1kb)	1	16455521	16459018	3498	1	55707	ENST00000509727.1	16	ENSG00000157191	NECAP2	NECAP endocytosis associated 2
chr1	16499023	16499558	536	*	K18_peak_1094	45	.	3.90583	6.98745	4.58487	458	Promoter (<=1kb)	1	16490634	16499257	8624	2	114819	ENST00000590118.5	0	ENSG00000080947	CROCCP3	CROCC pseudogene 3
chr1	16513172	16514557	1386	*	K18_peak_1095	316	.	7.27229	35.8269	31.6901	1280	Promoter (<=1kb)	1	16514122	16514285	164	2	26871	ENST00000383925.1	0	ENSG00000206652	RNU1-1	RNA, U1 small nuclear 1
chr1	16531631	16532200	570	*	K18_peak_1096	45	.	3.42137	6.89937	4.50579	137	Distal Intergenic	1	16533886	16535649	1764	2	100132147	ENST00000415386.2	3449	ENSG00000233421	LINC01783	long intergenic non-protein coding RNA 1783
chr1	16545435	16545943	509	*	K18_peak_1097	66	.	4.62237	9.31621	6.66843	173	Distal Intergenic	1	16533886	16535649	1764	2	100132147	ENST00000415386.2	-9786	ENSG00000233421	LINC01783	long intergenic non-protein coding RNA 1783
chr1	16555294	16555659	366	*	K18_peak_1098	62	.	4.53949	8.83355	6.2266	278	Distal Intergenic	1	16533886	16535649	1764	2	100132147	ENST00000415386.2	-19645	ENSG00000233421	LINC01783	long intergenic non-protein coding RNA 1783
chr1	16566785	16567345	561	*	K18_peak_1099	27	.	3.0423	4.78687	2.73687	45	3' UTR	1	16533886	16535649	1764	2	100132147	ENST00000415386.2	-31136	ENSG00000233421	LINC01783	long intergenic non-protein coding RNA 1783
chr1	16573831	16574493	663	*	K18_peak_1100	38	.	4.00268	6.12258	3.83694	245	3' UTR	1	16564853	16604934	40082	2	55672	ENST00000392963.5	30441	ENSG00000219481	NBPF1	NBPF member 1
chr1	16579785	16581052	1268	*	K18_peak_1101	45	.	4.03314	6.96957	4.56881	136	3' UTR	1	16564853	16604934	40082	2	55672	ENST00000392963.5	23882	ENSG00000219481	NBPF1	NBPF member 1
chr1	16592121	16592873	753	*	K18_peak_1102	45	.	4.17289	6.95627	4.55695	591	5' UTR	1	16564853	16604934	40082	2	55672	ENST00000392963.5	12061	ENSG00000219481	NBPF1	NBPF member 1
chr1	16600819	16601084	266	*	K18_peak_1103	37	.	3.82633	6.06586	3.78697	178	Exon (ENST00000599069.5/55672, exon 3 of 3)	1	16564853	16604934	40082	2	55672	ENST00000392963.5	3850	ENSG00000219481	NBPF1	NBPF member 1
chr1	16607684	16608037	354	*	K18_peak_1104	24	.	3.04981	4.42217	2.42023	287	Promoter (<=1kb)	1	16593562	16608650	15089	2	55672	ENST00000420513.1	613	ENSG00000219481	NBPF1	NBPF member 1
chr1	16608307	16608622	316	*	K18_peak_1105	16	.	2.5123	3.39022	1.65456	284	Promoter (<=1kb)	1	16593562	16608650	15089	2	55672	ENST00000420513.1	28	ENSG00000219481	NBPF1	NBPF member 1
chr1	16612801	16613916	1116	*	K18_peak_1106	434	.	10.1193	47.9499	43.4207	918	Promoter (<=1kb)	1	16562319	16613487	51169	2	55672	ENST00000430580.6	0	ENSG00000219481	NBPF1	NBPF member 1
chr1	16619823	16620536	714	*	K18_peak_1107	50	.	3.31654	7.51992	5.06459	387	Exon (ENST00000639481.1/84809, exon 3 of 4)	1	16618253	16626386	8134	2	84809	ENST00000639481.1	5850	ENSG00000215908	CROCCP2	CROCC pseudogene 2
chr1	16620901	16621515	615	*	K18_peak_1108	150	.	5.15865	18.3112	15.0219	365	Intron (ENST00000639481.1/84809, intron 2 of 3)	1	16618253	16626386	8134	2	84809	ENST00000639481.1	4871	ENSG00000215908	CROCCP2	CROCC pseudogene 2
chr1	16638129	16638653	525	*	K18_peak_1109	40	.	3.38605	6.36309	4.05152	240	Intron (ENST00000639456.1/84809, intron 3 of 12)	1	16625375	16644672	19298	2	84809	ENST00000635081.1	6019	ENSG00000215908	CROCCP2	CROCC pseudogene 2
chr1	16643993	16645527	1535	*	K18_peak_1110	152	.	3.66738	18.5364	15.2338	866	Promoter (<=1kb)	1	16618273	16644686	26414	2	84809	ENST00000639456.1	0	ENSG00000215908	CROCCP2	CROCC pseudogene 2
chr1	16656493	16657412	920	*	K18_peak_1111	142	.	5.91042	17.4556	14.2182	612	Promoter (<=1kb)	1	16618969	16657232	38264	2	84809	ENST00000412962.4	0	ENSG00000215908	CROCCP2	CROCC pseudogene 2
chr1	16666283	16666587	305	*	K18_peak_1112	61	.	3.18022	8.79492	6.19156	98	Promoter (<=1kb)	1	16666785	16666948	164	2	26869	ENST00000384782.1	361	ENSG00000207513	RNU1-3	RNA, U1 small nuclear 3
chr1	16666862	16667535	674	*	K18_peak_1113	736	.	10.944	78.7897	73.6797	215	Promoter (<=1kb)	1	16666785	16666948	164	2	26869	ENST00000384782.1	0	ENSG00000207513	RNU1-3	RNA, U1 small nuclear 3
chr1	16672643	16673851	1209	*	K18_peak_1114	41	.	3.52229	6.43738	4.11705	692	Distal Intergenic	1	16666785	16666948	164	2	26869	ENST00000384782.1	-5695	ENSG00000207513	RNU1-3	RNA, U1 small nuclear 3
chr1	16680842	16681188	347	*	K18_peak_1115	60	.	5.32304	8.62786	6.03887	151	Exon (ENST00000624828.1/ENST00000624828.1, exon 5 of 5)	1	16687339	16692309	4971	2	284729	ENST00000414828.1	11121	NA	ESPNP	espin pseudogene
chr1	16686617	16687149	533	*	K18_peak_1116	49	.	4.23902	7.35819	4.91818	234	Exon (ENST00000624828.1/ENST00000624828.1, exon 3 of 5)	1	16687339	16692309	4971	2	284729	ENST00000414828.1	5160	NA	ESPNP	espin pseudogene
chr1	16700310	16701975	1666	*	K18_peak_1117	170	.	3.21216	20.4847	17.0698	241	Exon (ENST00000624517.1/ENST00000624517.1, exon 1 of 3)	1	16687339	16692309	4971	2	284729	ENST00000414828.1	-8001	NA	ESPNP	espin pseudogene
chr1	16707323	16708095	773	*	K18_peak_1118	156	.	3.50322	18.9408	15.6143	487	Promoter (2-3kb)	1	16706924	16710619	3696	2	284729	ENST00000492551.2	2524	NA	ESPNP	espin pseudogene
chr1	16716699	16717147	449	*	K18_peak_1119	44	.	2.4608	6.86453	4.47474	246	Intron (ENST00000270691.9/284729, intron 1 of 10)	1	16692280	16720157	27878	2	284729	ENST00000270691.9	3010	NA	ESPNP	espin pseudogene
chr1	16717604	16718085	482	*	K18_peak_1120	56	.	2.74563	8.16461	5.63027	325	Promoter (2-3kb)	1	16692280	16720157	27878	2	284729	ENST00000270691.9	2072	NA	ESPNP	espin pseudogene
chr1	16727394	16728304	911	*	K18_peak_1121	267	.	6.91376	30.6759	26.7556	346	Distal Intergenic	1	16692280	16720157	27878	2	284729	ENST00000270691.9	-7237	NA	ESPNP	espin pseudogene
chr1	16739916	16740609	694	*	K18_peak_1122	803	.	11.423	85.5631	80.3715	465	Promoter (<=1kb)	1	16740516	16740679	164	1	6060	ENST00000384659.1	0	ENSG00000207389	RNU1-4	RNA, U1 small nuclear 4
chr1	16749975	16750965	991	*	K18_peak_1123	716	.	12.2009	76.7255	71.6427	682	Exon (ENST00000633627.1/ENST00000633627.1, exon 2 of 2)	1	16758053	16758823	771	2	11223	ENST00000544155.1	7858	ENSG00000186715	MST1L	macrophage stimulating 1 like (pseudogene)
chr1	16757702	16759202	1501	*	K18_peak_1124	78	.	3.70807	10.6349	7.8671	72	Promoter (<=1kb)	1	16754910	16758872	3963	2	11223	ENST00000455405.6	0	ENSG00000186715	MST1L	macrophage stimulating 1 like (pseudogene)
chr1	16760477	16761551	1075	*	K18_peak_1125	48	.	2.87707	7.31087	4.87595	782	Promoter (1-2kb)	1	16757128	16759291	2164	2	11223	ENST00000650268.1	-1186	ENSG00000186715	MST1L	macrophage stimulating 1 like (pseudogene)
chr1	16775190	16775628	439	*	K18_peak_1126	18	.	2.56546	3.64056	1.80159	28	Intron (ENST00000466256.6/9696, intron 1 of 8)	1	16760837	16770237	9401	2	11223	ENST00000545160.1	-4953	ENSG00000186715	MST1L	macrophage stimulating 1 like (pseudogene)
chr1	16790661	16791068	408	*	K18_peak_1127	36	.	4.18239	5.91218	3.65019	384	Intron (ENST00000466256.6/9696, intron 1 of 8)	1	16760837	16770237	9401	2	11223	ENST00000545160.1	-20424	ENSG00000186715	MST1L	macrophage stimulating 1 like (pseudogene)
chr1	16797457	16798324	868	*	K18_peak_1128	22	.	3.42195	4.28195	2.29802	15	Intron (ENST00000466256.6/9696, intron 1 of 8)	1	16760837	16770237	9401	2	11223	ENST00000545160.1	-27220	ENSG00000186715	MST1L	macrophage stimulating 1 like (pseudogene)
chr1	16859289	16859595	307	*	K18_peak_1129	33	.	3.40611	5.51308	3.33015	122	Promoter (<=1kb)	1	16858949	16859021	73	2	100500876	ENST00000583661.1	-268	ENSG00000263811	MIR3675	microRNA 3675
chr1	16862129	16862767	639	*	K18_peak_1130	35	.	3.51901	5.73257	3.5236	464	Intron (ENST00000466256.6/9696, intron 1 of 8)	1	16858949	16859021	73	2	100500876	ENST00000583661.1	-3108	ENSG00000263811	MIR3675	microRNA 3675
chr1	16868754	16869314	561	*	K18_peak_1131	34	.	3.01842	5.69251	3.48774	34	Promoter (1-2kb)	1	16870945	16874079	3135	1	112267871	ENST00000438002.1	-1631	ENSG00000228549	LOC112267871	uncharacterized LOC112267871
chr1	16872752	16873786	1035	*	K18_peak_1132	86	.	3.95952	11.4624	8.63241	125	Promoter (<=1kb)	1	16873039	16874092	1054	1	112267871	ENST00000457856.1	0	ENSG00000228549	LOC112267871	uncharacterized LOC112267871
chr1	16879782	16880208	427	*	K18_peak_1133	43	.	3.62244	6.65343	4.30963	324	Intron (ENST00000466256.6/9696, intron 1 of 8)	1	16873114	16874092	979	1	112267871	ENST00000658705.1	6668	ENSG00000228549	LOC112267871	uncharacterized LOC112267871
chr1	16895706	16896644	939	*	K18_peak_1134	282	.	7.37326	32.2782	28.2881	656	Promoter (<=1kb)	1	16895980	16896143	164	1	26870	ENST00000384278.1	0	ENSG00000207005	RNU1-2	RNA, U1 small nuclear 2
chr1	16904281	16905461	1181	*	K18_peak_1135	271	.	6.90594	31.1157	27.1758	859	Exon (ENST00000606899.1/ENST00000606899.1, exon 1 of 1)	1	16895980	16896143	164	1	26870	ENST00000384278.1	8301	ENSG00000207005	RNU1-2	RNA, U1 small nuclear 2
chr1	16913700	16915189	1490	*	K18_peak_1136	97	.	4.43407	12.6359	9.71802	214	Intron (ENST00000466256.6/9696, intron 1 of 8)	1	16921931	16972964	51034	1	9696	ENST00000375541.10	-6742	ENSG00000058453	CROCC	ciliary rootlet coiled-coil, rootletin
chr1	16927532	16927796	265	*	K18_peak_1137	44	.	3.40711	6.86439	4.47471	112	Promoter (2-3kb)	1	16930135	16946405	16271	1	9696	ENST00000492631.5	-2339	ENSG00000058453	CROCC	ciliary rootlet coiled-coil, rootletin
chr1	16929944	16930406	463	*	K18_peak_1138	58	.	4.3144	8.37574	5.82157	404	Promoter (<=1kb)	1	16930135	16946405	16271	1	9696	ENST00000492631.5	0	ENSG00000058453	CROCC	ciliary rootlet coiled-coil, rootletin
chr1	16938009	16938318	310	*	K18_peak_1139	75	.	4.91182	10.2408	7.50949	164	Promoter (<=1kb)	1	16938909	16954357	15449	1	9696	ENST00000494191.6	-591	ENSG00000058453	CROCC	ciliary rootlet coiled-coil, rootletin
chr1	16939537	16939871	335	*	K18_peak_1140	63	.	4.45061	8.9593	6.342	112	Promoter (<=1kb)	1	16938909	16954357	15449	1	9696	ENST00000494191.6	628	ENSG00000058453	CROCC	ciliary rootlet coiled-coil, rootletin
chr1	16945703	16946488	786	*	K18_peak_1141	53	.	4.22281	7.89827	5.38863	456	Promoter (<=1kb)	1	16946867	16953215	6349	1	9696	ENST00000498688.5	-379	ENSG00000058453	CROCC	ciliary rootlet coiled-coil, rootletin
chr1	16960821	16961143	323	*	K18_peak_1142	111	.	6.06609	14.1327	11.1085	133	Exon (ENST00000375541.10/9696, exon 27 of 37)	1	16966028	16970742	4715	1	9696	ENST00000465021.5	-4885	ENSG00000058453	CROCC	ciliary rootlet coiled-coil, rootletin
chr1	16965451	16965834	384	*	K18_peak_1143	19	.	2.66585	3.8462	1.97837	233	Promoter (<=1kb)	1	16966028	16970742	4715	1	9696	ENST00000465021.5	-194	ENSG00000058453	CROCC	ciliary rootlet coiled-coil, rootletin
chr1	16979979	16980322	344	*	K18_peak_1144	42	.	3.31052	6.62577	4.28493	142	Promoter (<=1kb)	1	16974502	16980620	6119	2	4237	ENST00000375535.4	298	ENSG00000117122	MFAP2	microfibril associated protein 2
chr1	16980582	16981103	522	*	K18_peak_1145	78	.	4.36383	10.5934	7.82866	311	Promoter (<=1kb)	1	16974502	16980620	6119	2	4237	ENST00000375535.4	0	ENSG00000117122	MFAP2	microfibril associated protein 2
chr1	17010858	17012140	1283	*	K18_peak_1146	101	.	5.57921	13.098	10.1457	1013	Promoter (<=1kb)	1	16985958	17011915	25958	2	23400	ENST00000341676.9	0	ENSG00000159363	ATP13A2	ATPase cation transporting 13A2
chr1	17029507	17030071	565	*	K18_peak_1147	36	.	4.18239	5.91218	3.65019	257	Intron (ENST00000375499.8/6390, intron 3 of 7)	1	17018752	17023160	4409	2	6390	ENST00000475049.5	-6347	ENSG00000117118	SDHB	succinate dehydrogenase complex iron sulfur subunit B
chr1	17031442	17031907	466	*	K18_peak_1148	29	.	3.80217	5.077	2.94701	120	Intron (ENST00000375499.8/6390, intron 3 of 7)	1	17018752	17023160	4409	2	6390	ENST00000475049.5	-8282	ENSG00000117118	SDHB	succinate dehydrogenase complex iron sulfur subunit B
chr1	17053663	17054533	871	*	K18_peak_1149	97	.	6.12664	12.6233	9.70634	458	Promoter (<=1kb)	1	17018722	17054032	35311	2	6390	ENST00000375499.8	0	ENSG00000117118	SDHB	succinate dehydrogenase complex iron sulfur subunit B
chr1	17086096	17086479	384	*	K18_peak_1150	45	.	3.86026	6.89599	4.50289	163	Promoter (2-3kb)	1	17067786	17083426	15641	2	11240	ENST00000466151.1	-2670	ENSG00000117115	PADI2	peptidyl arginine deiminase 2
chr1	17097084	17097568	485	*	K18_peak_1151	22	.	2.72306	4.12386	2.21621	283	Intron (ENST00000375486.9/11240, intron 3 of 15)	1	17067786	17083426	15641	2	11240	ENST00000466151.1	-13658	ENSG00000117115	PADI2	peptidyl arginine deiminase 2
chr1	17098710	17099050	341	*	K18_peak_1152	38	.	3.28091	6.12059	3.83541	21	Intron (ENST00000375486.9/11240, intron 3 of 15)	1	17067786	17083426	15641	2	11240	ENST00000466151.1	-15284	ENSG00000117115	PADI2	peptidyl arginine deiminase 2
chr1	17117656	17118040	385	*	K18_peak_1153	54	.	3.49522	8.02039	5.4998	170	Promoter (1-2kb)	1	17079031	17119435	40405	2	11240	ENST00000375481.1	1395	ENSG00000117115	PADI2	peptidyl arginine deiminase 2
chr1	17134588	17134943	356	*	K18_peak_1154	37	.	3.2237	5.98727	3.71694	167	Distal Intergenic	1	17066761	17119451	52691	2	11240	ENST00000375486.9	-15137	ENSG00000117115	PADI2	peptidyl arginine deiminase 2
chr1	17155496	17155823	328	*	K18_peak_1155	75	.	5.90766	10.2956	7.55971	158	Distal Intergenic	1	17189783	17197617	7835	1	400743	ENST00000412427.1	-33960	ENSG00000204362	LINC02783	long intergenic non-protein coding RNA 2783
chr1	17162692	17163354	663	*	K18_peak_1156	92	.	4.47557	12.1296	9.24767	579	Distal Intergenic	1	17189783	17197617	7835	1	400743	ENST00000412427.1	-26429	ENSG00000204362	LINC02783	long intergenic non-protein coding RNA 2783
chr1	17164495	17164759	265	*	K18_peak_1157	17	.	2.30542	3.58219	1.75172	196	Distal Intergenic	1	17189783	17197617	7835	1	400743	ENST00000412427.1	-25024	ENSG00000204362	LINC02783	long intergenic non-protein coding RNA 2783
chr1	17169275	17169775	501	*	K18_peak_1158	36	.	3.09645	5.8862	3.65019	365	Distal Intergenic	1	17189783	17197617	7835	1	400743	ENST00000412427.1	-20008	ENSG00000204362	LINC02783	long intergenic non-protein coding RNA 2783
chr1	17173167	17173656	490	*	K18_peak_1159	27	.	3.15146	4.80839	2.75544	109	Distal Intergenic	1	17189783	17197617	7835	1	400743	ENST00000412427.1	-16127	ENSG00000204362	LINC02783	long intergenic non-protein coding RNA 2783
chr1	17183504	17184021	518	*	K18_peak_1160	65	.	4.03686	9.18519	6.54858	363	Distal Intergenic	1	17189783	17197617	7835	1	400743	ENST00000412427.1	-5762	ENSG00000204362	LINC02783	long intergenic non-protein coding RNA 2783
chr1	17185941	17186717	777	*	K18_peak_1161	42	.	3.14225	6.61056	4.27111	640	Distal Intergenic	1	17189783	17197617	7835	1	400743	ENST00000412427.1	-3066	ENSG00000204362	LINC02783	long intergenic non-protein coding RNA 2783
chr1	17194791	17195379	589	*	K18_peak_1162	26	.	2.62638	4.68785	2.65099	306	Exon (ENST00000412427.1/400743, exon 3 of 3)	1	17189789	17196387	6599	1	400743	ENST00000634972.1	5002	ENSG00000204362	LINC02783	long intergenic non-protein coding RNA 2783
chr1	17207510	17208606	1097	*	K18_peak_1163	223	.	4.89847	26.0747	22.365	704	Promoter (2-3kb)	1	17205128	17246007	40880	1	29943	ENST00000375471.5	2382	ENSG00000142623	PADI1	peptidyl arginine deiminase 1
chr1	17215550	17215872	323	*	K18_peak_1164	38	.	2.7734	6.0871	3.80617	144	Intron (ENST00000375471.5/29943, intron 1 of 15)	1	17223487	17226158	2672	1	29943	ENST00000483501.1	-7615	ENSG00000142623	PADI1	peptidyl arginine deiminase 1
chr1	17223989	17224605	617	*	K18_peak_1165	61	.	3.10007	8.70331	6.10751	187	Promoter (<=1kb)	1	17223487	17226158	2672	1	29943	ENST00000483501.1	502	ENSG00000142623	PADI1	peptidyl arginine deiminase 1
chr1	17229027	17229395	369	*	K18_peak_1166	65	.	2.89691	9.19554	6.5579	207	Exon (ENST00000375471.5/29943, exon 8 of 16)	1	17223487	17226158	2672	1	29943	ENST00000483501.1	5540	ENSG00000142623	PADI1	peptidyl arginine deiminase 1
chr1	17230063	17230373	311	*	K18_peak_1167	28	.	2.27009	4.90919	2.84328	134	Exon (ENST00000375471.5/29943, exon 9 of 16)	1	17223487	17226158	2672	1	29943	ENST00000483501.1	6576	ENSG00000142623	PADI1	peptidyl arginine deiminase 1
chr1	17233167	17234117	951	*	K18_peak_1168	102	.	3.48534	13.1747	10.2171	673	Intron (ENST00000375471.5/29943, intron 11 of 15)	1	17239632	17245968	6337	1	29943	ENST00000648847.1	-5515	ENSG00000142623	PADI1	peptidyl arginine deiminase 1
chr1	17239548	17239861	314	*	K18_peak_1169	130	.	4.85917	16.2558	13.0926	81	Promoter (<=1kb)	1	17239632	17245968	6337	1	29943	ENST00000648847.1	0	ENSG00000142623	PADI1	peptidyl arginine deiminase 1
chr1	17250189	17251069	881	*	K18_peak_1170	52	.	3.19232	7.79199	5.29245	854	Promoter (1-2kb)	1	17249098	17284233	35136	1	51702	ENST00000375460.3	1091	ENSG00000142619	PADI3	peptidyl arginine deiminase 3
chr1	17252667	17253050	384	*	K18_peak_1171	29	.	2.58069	5.01788	2.93788	207	Intron (ENST00000375460.3/51702, intron 1 of 15)	1	17249098	17284233	35136	1	51702	ENST00000375460.3	3569	ENSG00000142619	PADI3	peptidyl arginine deiminase 3
chr1	17259145	17259728	584	*	K18_peak_1172	35	.	3.14155	5.79404	3.57778	316	Exon (ENST00000375460.3/51702, exon 2 of 16)	1	17249098	17284233	35136	1	51702	ENST00000375460.3	10047	ENSG00000142619	PADI3	peptidyl arginine deiminase 3
chr1	17266626	17266940	315	*	K18_peak_1173	30	.	3.02962	5.14276	3.00483	55	Exon (ENST00000375460.3/51702, exon 5 of 16)	1	17277889	17277975	87	1	100616188	ENST00000582732.1	-10949	ENSG00000266634	MIR3972	microRNA 3972
chr1	17267434	17267821	388	*	K18_peak_1174	79	.	4.40179	10.6897	7.91757	311	Intron (ENST00000375460.3/51702, intron 5 of 15)	1	17277889	17277975	87	1	100616188	ENST00000582732.1	-10068	ENSG00000266634	MIR3972	microRNA 3972
chr1	17284997	17285593	597	*	K18_peak_1175	84	.	4.77212	11.2739	8.45782	60	Distal Intergenic	1	17277889	17277975	87	1	100616188	ENST00000582732.1	7108	ENSG00000266634	MIR3972	microRNA 3972
chr1	17286749	17287279	531	*	K18_peak_1176	24	.	2.99555	4.50518	2.49245	112	Distal Intergenic	1	17277889	17277975	87	1	100616188	ENST00000582732.1	8860	ENSG00000266634	MIR3972	microRNA 3972
chr1	17295525	17296400	876	*	K18_peak_1177	95	.	5.80888	12.4115	9.50966	466	Distal Intergenic	1	17308195	17334796	26602	1	23569	ENST00000375453.5	-11795	ENSG00000159339	PADI4	peptidyl arginine deiminase 4
chr1	17303963	17304480	518	*	K18_peak_1178	25	.	3.25684	4.60126	2.5754	439	Distal Intergenic	1	17308195	17334796	26602	1	23569	ENST00000375453.5	-3715	ENSG00000159339	PADI4	peptidyl arginine deiminase 4
chr1	17314124	17314697	574	*	K18_peak_1179	24	.	3.20105	4.50335	2.4909	64	Intron (ENST00000375453.5/23569, intron 1 of 3)	1	17308197	17364004	55808	1	23569	ENST00000375448.4	5927	ENSG00000159339	PADI4	peptidyl arginine deiminase 4
chr1	17335956	17336267	312	*	K18_peak_1180	21	.	2.85214	4.04955	2.15256	68	Exon (ENST00000375448.4/23569, exon 4 of 16)	1	17346034	17348207	2174	1	23569	ENST00000468945.1	-9767	ENSG00000159339	PADI4	peptidyl arginine deiminase 4
chr1	17347648	17349319	1672	*	K18_peak_1181	224	.	5.54848	26.2067	22.4904	667	Promoter (<=1kb)	1	17347927	17356447	8521	1	23569	ENST00000487048.5	0	ENSG00000159339	PADI4	peptidyl arginine deiminase 4
chr1	17359521	17359883	363	*	K18_peak_1182	42	.	3.40823	6.64022	4.29772	143	Intron (ENST00000375448.4/23569, intron 15 of 15)	1	17348730	17358849	10120	1	23569	ENST00000467001.1	10791	ENSG00000159339	PADI4	peptidyl arginine deiminase 4
chr1	17401563	17403025	1463	*	K18_peak_1183	85	.	4.43198	11.386	8.5618	408	3' UTR	1	17406760	17407382	623	1	114515514	ENST00000439577.1	-3735	ENSG00000227751	RCC2-AS1	RCC2 antisense RNA 1
chr1	17437022	17437783	762	*	K18_peak_1184	76	.	4.18021	10.4124	7.66744	667	Promoter (<=1kb)	1	17408676	17438561	29886	2	55920	ENST00000375433.3	778	ENSG00000179051	RCC2	regulator of chromosome condensation 2
chr1	17438212	17438756	545	*	K18_peak_1185	54	.	3.55322	7.93957	5.42622	135	Promoter (<=1kb)	1	17408676	17438561	29886	2	55920	ENST00000375433.3	0	ENSG00000179051	RCC2	regulator of chromosome condensation 2
chr1	17477533	17477818	286	*	K18_peak_1186	36	.	4.01213	5.88508	3.65019	55	Distal Intergenic	1	17406760	17439677	32918	2	55920	ENST00000375436.9	-37856	ENSG00000179051	RCC2	regulator of chromosome condensation 2
chr1	17487784	17489178	1395	*	K18_peak_1187	73	.	4.03575	10.022	7.30809	1298	Distal Intergenic	1	17406760	17439677	32918	2	55920	ENST00000375436.9	-48107	ENSG00000179051	RCC2	regulator of chromosome condensation 2
chr1	17494239	17494815	577	*	K18_peak_1188	129	.	6.18807	16.0593	12.9084	108	Distal Intergenic	1	17539698	17697869	158172	1	55160	ENST00000361221.8	-44883	ENSG00000074964	ARHGEF10L	Rho guanine nucleotide exchange factor 10 like
chr1	17520057	17520454	398	*	K18_peak_1189	91	.	4.55324	12.0262	9.15165	241	Distal Intergenic	1	17539698	17697869	158172	1	55160	ENST00000361221.8	-19244	ENSG00000074964	ARHGEF10L	Rho guanine nucleotide exchange factor 10 like
chr1	17531640	17532503	864	*	K18_peak_1190	77	.	3.91317	10.4979	7.74663	359	Distal Intergenic	1	17539698	17697869	158172	1	55160	ENST00000361221.8	-7195	ENSG00000074964	ARHGEF10L	Rho guanine nucleotide exchange factor 10 like
chr1	17539922	17540273	352	*	K18_peak_1191	36	.	2.96915	5.94488	3.67904	78	Promoter (<=1kb)	1	17539698	17697869	158172	1	55160	ENST00000361221.8	224	ENSG00000074964	ARHGEF10L	Rho guanine nucleotide exchange factor 10 like
chr1	17540539	17541035	497	*	K18_peak_1192	23	.	2.56872	4.38676	2.38983	414	Promoter (<=1kb)	1	17539698	17697869	158172	1	55160	ENST00000361221.8	841	ENSG00000074964	ARHGEF10L	Rho guanine nucleotide exchange factor 10 like
chr1	17551220	17551488	269	*	K18_peak_1193	55	.	3.61509	8.10342	5.57468	264	Intron (ENST00000361221.8/55160, intron 1 of 28)	1	17539698	17697869	158172	1	55160	ENST00000361221.8	11522	ENSG00000074964	ARHGEF10L	Rho guanine nucleotide exchange factor 10 like
chr1	17553900	17554315	416	*	K18_peak_1194	65	.	3.93314	9.19617	6.55845	147	Intron (ENST00000361221.8/55160, intron 1 of 28)	1	17539698	17697869	158172	1	55160	ENST00000361221.8	14202	ENSG00000074964	ARHGEF10L	Rho guanine nucleotide exchange factor 10 like
chr1	17569281	17570319	1039	*	K18_peak_1195	202	.	4.36788	23.8147	20.2193	613	Intron (ENST00000361221.8/55160, intron 1 of 28)	1	17580553	17697649	117097	1	55160	ENST00000375415.5	-10234	ENSG00000074964	ARHGEF10L	Rho guanine nucleotide exchange factor 10 like
chr1	17579915	17580438	524	*	K18_peak_1196	40	.	2.91867	6.3585	4.04736	358	Promoter (<=1kb)	1	17580553	17697649	117097	1	55160	ENST00000375415.5	-115	ENSG00000074964	ARHGEF10L	Rho guanine nucleotide exchange factor 10 like
chr1	17586113	17586536	424	*	K18_peak_1197	64	.	3.78455	9.06496	6.43855	180	Intron (ENST00000361221.8/55160, intron 2 of 28)	1	17580553	17697649	117097	1	55160	ENST00000375415.5	5560	ENSG00000074964	ARHGEF10L	Rho guanine nucleotide exchange factor 10 like
chr1	17603008	17603931	924	*	K18_peak_1198	32	.	3.24512	5.40431	3.23456	463	Promoter (<=1kb)	1	17602171	17604882	2712	1	55160	ENST00000482892.1	837	ENSG00000074964	ARHGEF10L	Rho guanine nucleotide exchange factor 10 like
chr1	17609774	17610159	386	*	K18_peak_1199	67	.	4.66391	9.4016	6.74652	150	Intron (ENST00000361221.8/55160, intron 7 of 28)	1	17615088	17697860	82773	1	55160	ENST00000469726.5	-4929	ENSG00000074964	ARHGEF10L	Rho guanine nucleotide exchange factor 10 like
chr1	17624926	17625392	467	*	K18_peak_1200	36	.	3.07809	5.8408	3.61896	466	Promoter (<=1kb)	1	17626007	17697868	71862	1	55160	ENST00000167825.5	-615	ENSG00000074964	ARHGEF10L	Rho guanine nucleotide exchange factor 10 like
chr1	17719939	17720803	865	*	K18_peak_1201	28	.	2.83759	4.88587	2.82278	767	Promoter (2-3kb)	1	17717687	17749978	32292	1	107984028	ENST00000430540.1	2252	ENSG00000236648	LINC02810	long intergenic non-protein coding RNA 2810
chr1	17725203	17725500	298	*	K18_peak_1202	54	.	3.77383	8.00102	5.48189	174	Intron (ENST00000430540.1/107984028, intron 3 of 3)	1	17717687	17749978	32292	1	107984028	ENST00000430540.1	7516	ENSG00000236648	LINC02810	long intergenic non-protein coding RNA 2810
chr1	17725763	17726081	319	*	K18_peak_1203	27	.	2.93887	4.7571	2.71092	239	Intron (ENST00000430540.1/107984028, intron 3 of 3)	1	17717687	17749978	32292	1	107984028	ENST00000430540.1	8076	ENSG00000236648	LINC02810	long intergenic non-protein coding RNA 2810
chr1	17750405	17750838	434	*	K18_peak_1204	34	.	3.59891	5.65135	3.45207	62	Distal Intergenic	1	17755333	17827063	71731	1	81569	ENST00000375406.2	-4495	ENSG00000117148	ACTL8	actin like 8
chr1	17768352	17769139	788	*	K18_peak_1205	117	.	5.0889	14.8527	11.7796	582	Intron (ENST00000375406.2/81569, intron 1 of 2)	1	17755333	17827063	71731	1	81569	ENST00000375406.2	13019	ENSG00000117148	ACTL8	actin like 8
chr1	17788399	17788810	412	*	K18_peak_1206	31	.	3.09335	5.28358	3.12873	335	Intron (ENST00000375406.2/81569, intron 1 of 2)	1	17755333	17827063	71731	1	81569	ENST00000375406.2	33066	ENSG00000117148	ACTL8	actin like 8
chr1	17790110	17790495	386	*	K18_peak_1207	50	.	3.67517	7.51101	5.05617	43	Intron (ENST00000375406.2/81569, intron 1 of 2)	1	17822982	17827061	4080	1	81569	ENST00000617065.1	-32487	ENSG00000117148	ACTL8	actin like 8
chr1	17797032	17797289	258	*	K18_peak_1208	33	.	3.552	5.56474	3.37612	100	Intron (ENST00000375406.2/81569, intron 1 of 2)	1	17822982	17827061	4080	1	81569	ENST00000617065.1	-25693	ENSG00000117148	ACTL8	actin like 8
chr1	17807764	17808131	368	*	K18_peak_1209	52	.	4.61847	7.75118	5.25508	171	Intron (ENST00000375406.2/81569, intron 1 of 2)	1	17822982	17827061	4080	1	81569	ENST00000617065.1	-14851	ENSG00000117148	ACTL8	actin like 8
chr1	17845248	17846120	873	*	K18_peak_1210	86	.	4.84337	11.4411	8.61285	826	Distal Intergenic	1	17822982	17827061	4080	1	81569	ENST00000617065.1	22266	ENSG00000117148	ACTL8	actin like 8
chr1	17851852	17852387	536	*	K18_peak_1211	30	.	3.33465	5.1582	3.01859	108	Distal Intergenic	1	17822982	17827061	4080	1	81569	ENST00000617065.1	28870	ENSG00000117148	ACTL8	actin like 8
chr1	17873061	17873349	289	*	K18_peak_1212	13	.	2.57065	3.07754	1.39081	27	Distal Intergenic	1	17822982	17827061	4080	1	81569	ENST00000617065.1	50079	ENSG00000117148	ACTL8	actin like 8
chr1	17905137	17905402	266	*	K18_peak_1213	26	.	3.5251	4.63888	2.60834	1	Distal Intergenic	1	17822982	17827061	4080	1	81569	ENST00000617065.1	82155	ENSG00000117148	ACTL8	actin like 8
chr1	17913618	17914048	431	*	K18_peak_1214	44	.	4.5626	6.7842	4.40234	372	Distal Intergenic	1	17822982	17827061	4080	1	81569	ENST00000617065.1	90636	ENSG00000117148	ACTL8	actin like 8
chr1	17955625	17955973	349	*	K18_peak_1215	48	.	4.07415	7.32155	4.88563	275	Distal Intergenic	1	18015712	18045612	29901	1	105376812	ENST00000641892.1	-59739	NA	LOC105376812	uncharacterized LOC105376812
chr1	17962598	17963160	563	*	K18_peak_1216	18	.	3.06169	3.72125	1.87079	230	Distal Intergenic	1	18015712	18045612	29901	1	105376812	ENST00000641892.1	-52552	NA	LOC105376812	uncharacterized LOC105376812
chr1	17972469	17972871	403	*	K18_peak_1217	26	.	3.55732	4.69007	2.65239	141	Distal Intergenic	1	18015712	18045612	29901	1	105376812	ENST00000641892.1	-42841	NA	LOC105376812	uncharacterized LOC105376812
chr1	18005408	18005833	426	*	K18_peak_1218	15	.	2.69525	3.28736	1.56802	189	Distal Intergenic	1	18015712	18045612	29901	1	105376812	ENST00000641892.1	-9879	NA	LOC105376812	uncharacterized LOC105376812
chr1	18007710	18008307	598	*	K18_peak_1219	59	.	4.86861	8.50509	5.93936	241	Distal Intergenic	1	18015712	18045612	29901	1	105376812	ENST00000641892.1	-7405	NA	LOC105376812	uncharacterized LOC105376812
chr1	18020903	18021422	520	*	K18_peak_1220	39	.	4.21106	6.21274	3.91722	139	Intron (ENST00000641892.1/105376812, intron 1 of 3)	1	18015712	18045612	29901	1	105376812	ENST00000641892.1	5191	NA	LOC105376812	uncharacterized LOC105376812
chr1	18042650	18043073	424	*	K18_peak_1221	25	.	3.49347	4.58855	2.56435	195	Intron (ENST00000641892.1/105376812, intron 3 of 3)	1	18065657	18074412	8756	1	101927876	ENST00000569711.1	-22584	ENSG00000261781	LINC01654	long intergenic non-protein coding RNA 1654
chr1	18051740	18052049	310	*	K18_peak_1222	55	.	4.98025	8.06036	5.53548	170	Distal Intergenic	1	18065657	18074412	8756	1	101927876	ENST00000569711.1	-13608	ENSG00000261781	LINC01654	long intergenic non-protein coding RNA 1654
chr1	18070888	18071144	257	*	K18_peak_1223	24	.	3.16848	4.44597	2.44072	159	Intron (ENST00000569711.1/101927876, intron 2 of 2)	1	18065657	18074412	8756	1	101927876	ENST00000569711.1	5231	ENSG00000261781	LINC01654	long intergenic non-protein coding RNA 1654
chr1	18077168	18077867	700	*	K18_peak_1224	27	.	3.16979	4.8437	2.78669	333	Distal Intergenic	1	18065657	18074412	8756	1	101927876	ENST00000569711.1	11511	ENSG00000261781	LINC01654	long intergenic non-protein coding RNA 1654
chr1	18083552	18084001	450	*	K18_peak_1225	29	.	3.27454	5.04417	2.94701	241	Distal Intergenic	1	18065657	18074412	8756	1	101927876	ENST00000569711.1	17895	ENSG00000261781	LINC01654	long intergenic non-protein coding RNA 1654
chr1	18098931	18099234	304	*	K18_peak_1226	26	.	3.21448	4.7268	2.68454	30	Distal Intergenic	1	18107798	18378483	270686	1	84966	ENST00000251296.4	-8564	ENSG00000117154	IGSF21	immunoglobin superfamily member 21
chr1	18104990	18105300	311	*	K18_peak_1227	28	.	3.21656	4.93349	2.86409	275	Promoter (2-3kb)	1	18107798	18378483	270686	1	84966	ENST00000251296.4	-2498	ENSG00000117154	IGSF21	immunoglobin superfamily member 21
chr1	18114712	18115050	339	*	K18_peak_1228	55	.	3.80739	8.08209	5.55555	135	Exon (ENST00000624418.1/ENST00000624418.1, exon 1 of 1)	1	18107798	18378483	270686	1	84966	ENST00000251296.4	6914	ENSG00000117154	IGSF21	immunoglobin superfamily member 21
chr1	18123606	18123865	260	*	K18_peak_1229	21	.	2.94848	4.05382	2.15604	4	Intron (ENST00000251296.4/84966, intron 1 of 9)	1	18107798	18378483	270686	1	84966	ENST00000251296.4	15808	ENSG00000117154	IGSF21	immunoglobin superfamily member 21
chr1	18129166	18129712	547	*	K18_peak_1230	59	.	3.98454	8.50446	5.93902	492	Intron (ENST00000251296.4/84966, intron 1 of 9)	1	18107798	18378483	270686	1	84966	ENST00000251296.4	21368	ENSG00000117154	IGSF21	immunoglobin superfamily member 21
chr1	18146357	18146627	271	*	K18_peak_1231	63	.	3.66301	8.97941	6.36058	92	Intron (ENST00000251296.4/84966, intron 1 of 9)	1	18166929	18179346	12418	2	105376814	ENST00000419667.2	32719	NA	IGSF21-AS1	IGSF21 antisense RNA 1
chr1	18153206	18153628	423	*	K18_peak_1232	34	.	2.98944	5.62007	3.42479	139	Intron (ENST00000251296.4/84966, intron 1 of 9)	1	18166929	18179346	12418	2	105376814	ENST00000419667.2	25718	NA	IGSF21-AS1	IGSF21 antisense RNA 1
chr1	18160391	18160847	457	*	K18_peak_1233	22	.	2.86938	4.2559	2.29802	210	Intron (ENST00000251296.4/84966, intron 1 of 9)	1	18166929	18179346	12418	2	105376814	ENST00000419667.2	18499	NA	IGSF21-AS1	IGSF21 antisense RNA 1
chr1	18161335	18161693	359	*	K18_peak_1234	42	.	3.72972	6.63148	4.29029	56	Intron (ENST00000251296.4/84966, intron 1 of 9)	1	18166929	18179346	12418	2	105376814	ENST00000419667.2	17653	NA	IGSF21-AS1	IGSF21 antisense RNA 1
chr1	18170700	18170988	289	*	K18_peak_1235	26	.	3.11543	4.73878	2.69528	71	Intron (ENST00000251296.4/84966, intron 1 of 9)	1	18166929	18179346	12418	2	105376814	ENST00000419667.2	8358	NA	IGSF21-AS1	IGSF21 antisense RNA 1
chr1	18195314	18195851	538	*	K18_peak_1236	54	.	3.99397	7.97808	5.46133	195	Intron (ENST00000251296.4/84966, intron 1 of 9)	1	18166929	18179346	12418	2	105376814	ENST00000419667.2	-15968	NA	IGSF21-AS1	IGSF21 antisense RNA 1
chr1	18209701	18210047	347	*	K18_peak_1237	40	.	4.1504	6.3746	4.06114	271	Intron (ENST00000251296.4/84966, intron 1 of 9)	1	18166929	18179346	12418	2	105376814	ENST00000419667.2	-30355	NA	IGSF21-AS1	IGSF21 antisense RNA 1
chr1	18221117	18221485	369	*	K18_peak_1238	66	.	4.7739	9.29978	6.65342	209	Intron (ENST00000251296.4/84966, intron 1 of 9)	1	18166929	18179346	12418	2	105376814	ENST00000419667.2	-41771	NA	IGSF21-AS1	IGSF21 antisense RNA 1
chr1	18241716	18242159	444	*	K18_peak_1239	26	.	3.41388	4.66441	2.63005	412	Intron (ENST00000251296.4/84966, intron 2 of 9)	1	18278845	18376367	97523	1	84966	ENST00000412684.3	-36686	ENSG00000117154	IGSF21	immunoglobin superfamily member 21
chr1	18247659	18248007	349	*	K18_peak_1240	17	.	3.04174	3.53096	1.70813	303	Intron (ENST00000251296.4/84966, intron 2 of 9)	1	18278845	18376367	97523	1	84966	ENST00000412684.3	-30838	ENSG00000117154	IGSF21	immunoglobin superfamily member 21
chr1	18259385	18259842	458	*	K18_peak_1241	44	.	4.5626	6.7842	4.40234	171	Intron (ENST00000251296.4/84966, intron 2 of 9)	1	18278845	18376367	97523	1	84966	ENST00000412684.3	-19003	ENSG00000117154	IGSF21	immunoglobin superfamily member 21
chr1	18279909	18280402	494	*	K18_peak_1242	44	.	3.70873	6.83752	4.45018	111	Promoter (1-2kb)	1	18278845	18376367	97523	1	84966	ENST00000412684.3	1064	ENSG00000117154	IGSF21	immunoglobin superfamily member 21
chr1	18292879	18293225	347	*	K18_peak_1243	64	.	4.37314	9.0976	6.46832	84	Intron (ENST00000251296.4/84966, intron 3 of 9)	1	18278845	18376367	97523	1	84966	ENST00000412684.3	14034	ENSG00000117154	IGSF21	immunoglobin superfamily member 21
chr1	18299858	18300130	273	*	K18_peak_1244	25	.	3.46239	4.53903	2.52147	100	Intron (ENST00000251296.4/84966, intron 3 of 9)	1	18278845	18376367	97523	1	84966	ENST00000412684.3	21013	ENSG00000117154	IGSF21	immunoglobin superfamily member 21
chr1	18309427	18309785	359	*	K18_peak_1245	35	.	3.41411	5.75149	3.53992	293	Intron (ENST00000251296.4/84966, intron 3 of 9)	1	18278845	18376367	97523	1	84966	ENST00000412684.3	30582	ENSG00000117154	IGSF21	immunoglobin superfamily member 21
chr1	18314340	18314717	378	*	K18_peak_1246	42	.	3.81103	6.54156	4.20988	248	Intron (ENST00000251296.4/84966, intron 3 of 9)	1	18278845	18376367	97523	1	84966	ENST00000412684.3	35495	ENSG00000117154	IGSF21	immunoglobin superfamily member 21
chr1	18322416	18323037	622	*	K18_peak_1247	29	.	3.39795	5.06043	2.94701	309	Intron (ENST00000251296.4/84966, intron 3 of 9)	1	18361367	18378483	17117	1	84966	ENST00000497331.2	-38330	ENSG00000117154	IGSF21	immunoglobin superfamily member 21
chr1	18341838	18342245	408	*	K18_peak_1248	32	.	3.27929	5.47507	3.29716	284	Intron (ENST00000251296.4/84966, intron 4 of 9)	1	18361367	18378483	17117	1	84966	ENST00000497331.2	-19122	ENSG00000117154	IGSF21	immunoglobin superfamily member 21
chr1	18344845	18345154	310	*	K18_peak_1249	40	.	3.57845	6.32015	4.01268	38	Intron (ENST00000251296.4/84966, intron 4 of 9)	1	18361367	18378483	17117	1	84966	ENST00000497331.2	-16213	ENSG00000117154	IGSF21	immunoglobin superfamily member 21
chr1	18363224	18363703	480	*	K18_peak_1250	27	.	3.14237	4.79086	2.74046	141	Promoter (1-2kb)	1	18361367	18378483	17117	1	84966	ENST00000497331.2	1857	ENSG00000117154	IGSF21	immunoglobin superfamily member 21
chr1	18365487	18365892	406	*	K18_peak_1251	49	.	3.96027	7.36397	4.92339	198	Exon (ENST00000251296.4/84966, exon 6 of 10)	1	18361367	18378483	17117	1	84966	ENST00000497331.2	4120	ENSG00000117154	IGSF21	immunoglobin superfamily member 21
chr1	18375486	18375848	363	*	K18_peak_1252	29	.	3.37528	5.01953	2.93915	22	Promoter (<=1kb)	1	18375957	18376920	964	1	84966	ENST00000473951.1	-109	ENSG00000117154	IGSF21	immunoglobin superfamily member 21
chr1	18377330	18377839	510	*	K18_peak_1253	28	.	3.33085	4.93909	2.86888	432	Promoter (1-2kb)	1	18375957	18376920	964	1	84966	ENST00000473951.1	1373	ENSG00000117154	IGSF21	immunoglobin superfamily member 21
chr1	18404758	18405068	311	*	K18_peak_1254	41	.	3.34238	6.48355	4.15829	43	Distal Intergenic	1	18375957	18376920	964	1	84966	ENST00000473951.1	28801	ENSG00000117154	IGSF21	immunoglobin superfamily member 21
chr1	18431955	18432306	352	*	K18_peak_1255	41	.	4.36859	6.46988	4.14593	310	Distal Intergenic	1	18480930	18485974	5045	1	127707	ENST00000400664.3	-48624	ENSG00000179023	KLHDC7A	kelch domain containing 7A
chr1	18433255	18433643	389	*	K18_peak_1256	30	.	3.72578	5.17689	3.03502	115	Distal Intergenic	1	18480930	18485974	5045	1	127707	ENST00000400664.3	-47287	ENSG00000179023	KLHDC7A	kelch domain containing 7A
chr1	18453193	18453620	428	*	K18_peak_1257	19	.	3.03103	3.843	1.9756	151	Distal Intergenic	1	18480930	18485974	5045	1	127707	ENST00000400664.3	-27310	ENSG00000179023	KLHDC7A	kelch domain containing 7A
chr1	18476075	18476416	342	*	K18_peak_1258	69	.	4.35829	9.66875	6.983	246	Distal Intergenic	1	18480930	18485974	5045	1	127707	ENST00000400664.3	-4514	ENSG00000179023	KLHDC7A	kelch domain containing 7A
chr1	18498068	18498428	361	*	K18_peak_1259	36	.	4.18239	5.91218	3.65019	92	Distal Intergenic	1	18480930	18485974	5045	1	127707	ENST00000400664.3	17138	ENSG00000179023	KLHDC7A	kelch domain containing 7A
chr1	18535594	18536363	770	*	K18_peak_1260	101	.	5.10687	13.1151	10.1615	406	Distal Intergenic	1	18480930	18485974	5045	1	127707	ENST00000400664.3	54664	ENSG00000179023	KLHDC7A	kelch domain containing 7A
chr1	18540500	18540934	435	*	K18_peak_1261	34	.	3.35887	5.63876	3.44055	294	Distal Intergenic	1	18480930	18485974	5045	1	127707	ENST00000400664.3	59570	ENSG00000179023	KLHDC7A	kelch domain containing 7A
chr1	18548197	18549144	948	*	K18_peak_1262	89	.	5.31573	11.7864	8.92887	588	Distal Intergenic	1	18480930	18485974	5045	1	127707	ENST00000400664.3	67267	ENSG00000179023	KLHDC7A	kelch domain containing 7A
chr1	18560607	18560981	375	*	K18_peak_1263	32	.	3.62947	5.47343	3.29593	135	Distal Intergenic	1	18630846	18748866	118021	1	5081	ENST00000420770.7	-69865	ENSG00000009709	PAX7	paired box 7
chr1	18570337	18570636	300	*	K18_peak_1264	49	.	3.94911	7.34092	4.90307	192	Distal Intergenic	1	18630846	18748866	118021	1	5081	ENST00000420770.7	-60210	ENSG00000009709	PAX7	paired box 7
chr1	18586825	18587111	287	*	K18_peak_1265	29	.	3.50094	5.02417	2.94257	207	Distal Intergenic	1	18630846	18748866	118021	1	5081	ENST00000420770.7	-43735	ENSG00000009709	PAX7	paired box 7
chr1	18596456	18596808	353	*	K18_peak_1266	26	.	3.42755	4.68707	2.65042	177	Distal Intergenic	1	18630846	18748866	118021	1	5081	ENST00000420770.7	-34038	ENSG00000009709	PAX7	paired box 7
chr1	18604572	18604853	282	*	K18_peak_1267	36	.	3.45195	5.82832	3.60774	170	Distal Intergenic	1	18630846	18748866	118021	1	5081	ENST00000420770.7	-25993	ENSG00000009709	PAX7	paired box 7
chr1	18618540	18619011	472	*	K18_peak_1268	64	.	4.24106	9.10017	6.47062	167	Distal Intergenic	1	18630846	18748866	118021	1	5081	ENST00000420770.7	-11835	ENSG00000009709	PAX7	paired box 7
chr1	18628258	18628823	566	*	K18_peak_1269	83	.	5.34542	11.1188	8.31431	51	Promoter (2-3kb)	1	18630846	18748866	118021	1	5081	ENST00000420770.7	-2023	ENSG00000009709	PAX7	paired box 7
chr1	18634976	18635301	326	*	K18_peak_1270	25	.	3.11553	4.54435	2.52593	14	Exon (ENST00000420770.7/5081, exon 3 of 9)	1	18631524	18736102	104579	1	5081	ENST00000400661.3	3452	ENSG00000009709	PAX7	paired box 7
chr1	18636095	18636359	265	*	K18_peak_1271	42	.	3.8345	6.58723	4.25056	94	Exon (ENST00000420770.7/5081, exon 4 of 9)	1	18631524	18736102	104579	1	5081	ENST00000400661.3	4571	ENSG00000009709	PAX7	paired box 7
chr1	18643591	18644063	473	*	K18_peak_1272	61	.	4.49808	8.75009	6.15015	158	Intron (ENST00000420770.7/5081, intron 4 of 8)	1	18631524	18736102	104579	1	5081	ENST00000400661.3	12067	ENSG00000009709	PAX7	paired box 7
chr1	18650314	18650615	302	*	K18_peak_1273	40	.	3.39382	6.38088	4.06684	174	Intron (ENST00000420770.7/5081, intron 4 of 8)	1	18631524	18736102	104579	1	5081	ENST00000400661.3	18790	ENSG00000009709	PAX7	paired box 7
chr1	18652253	18652831	579	*	K18_peak_1274	75	.	4.35563	10.2687	7.53508	562	Intron (ENST00000420770.7/5081, intron 4 of 8)	1	18631524	18736102	104579	1	5081	ENST00000400661.3	20729	ENSG00000009709	PAX7	paired box 7
chr1	18658295	18658886	592	*	K18_peak_1275	44	.	3.6892	6.79602	4.41343	577	Intron (ENST00000420770.7/5081, intron 4 of 8)	1	18631524	18736102	104579	1	5081	ENST00000400661.3	26771	ENSG00000009709	PAX7	paired box 7
chr1	18659218	18659502	285	*	K18_peak_1276	13	.	2.41496	3.06692	1.38116	242	Intron (ENST00000420770.7/5081, intron 4 of 8)	1	18631524	18736102	104579	1	5081	ENST00000400661.3	27694	ENSG00000009709	PAX7	paired box 7
chr1	18669187	18669687	501	*	K18_peak_1277	26	.	2.81086	4.65063	2.61867	256	Intron (ENST00000420770.7/5081, intron 4 of 8)	1	18631524	18736102	104579	1	5081	ENST00000400661.3	37663	ENSG00000009709	PAX7	paired box 7
chr1	18685568	18685895	328	*	K18_peak_1278	26	.	2.77028	4.72582	2.68381	237	Intron (ENST00000420770.7/5081, intron 4 of 8)	1	18631524	18736102	104579	1	5081	ENST00000400661.3	54044	ENSG00000009709	PAX7	paired box 7
chr1	18708056	18708430	375	*	K18_peak_1279	65	.	4.01949	9.14179	6.50908	168	Intron (ENST00000420770.7/5081, intron 7 of 8)	1	18631524	18736102	104579	1	5081	ENST00000400661.3	76532	ENSG00000009709	PAX7	paired box 7
chr1	18711656	18712129	474	*	K18_peak_1280	36	.	3.26768	5.87611	3.65019	49	Intron (ENST00000420770.7/5081, intron 7 of 8)	1	18631524	18736102	104579	1	5081	ENST00000400661.3	80132	ENSG00000009709	PAX7	paired box 7
chr1	18720154	18720546	393	*	K18_peak_1281	65	.	4.17537	9.2383	6.59689	210	Intron (ENST00000420770.7/5081, intron 7 of 8)	1	18631524	18736102	104579	1	5081	ENST00000400661.3	88630	ENSG00000009709	PAX7	paired box 7
chr1	18733158	18733554	397	*	K18_peak_1282	63	.	3.64396	8.92468	6.31041	184	Intron (ENST00000420770.7/5081, intron 7 of 8)	1	18631524	18736102	104579	1	5081	ENST00000400661.3	101634	ENSG00000009709	PAX7	paired box 7
chr1	18742202	18743146	945	*	K18_peak_1283	84	.	4.49293	11.2333	8.42071	440	Intron (ENST00000420770.7/5081, intron 8 of 8)	1	18631524	18736102	104579	1	5081	ENST00000400661.3	110678	ENSG00000009709	PAX7	paired box 7
chr1	18761885	18762453	569	*	K18_peak_1284	87	.	6.01663	11.6263	8.78024	127	Distal Intergenic	1	18839599	18859682	20084	2	80834	ENST00000375371.3	97229	ENSG00000179002	TAS1R2	taste 1 receptor member 2
chr1	18769699	18770174	476	*	K18_peak_1285	38	.	4.00268	6.12258	3.83694	321	Distal Intergenic	1	18839599	18859682	20084	2	80834	ENST00000375371.3	89508	ENSG00000179002	TAS1R2	taste 1 receptor member 2
chr1	18795788	18796183	396	*	K18_peak_1286	30	.	3.23621	5.17764	3.03537	29	Distal Intergenic	1	18839599	18859682	20084	2	80834	ENST00000375371.3	63499	ENSG00000179002	TAS1R2	taste 1 receptor member 2
chr1	18810273	18810989	717	*	K18_peak_1287	62	.	3.92657	8.90802	6.29478	586	Distal Intergenic	1	18839599	18859682	20084	2	80834	ENST00000375371.3	48693	ENSG00000179002	TAS1R2	taste 1 receptor member 2
chr1	18814858	18815122	265	*	K18_peak_1288	22	.	2.69124	4.21573	2.29424	125	Distal Intergenic	1	18839599	18859682	20084	2	80834	ENST00000375371.3	44560	ENSG00000179002	TAS1R2	taste 1 receptor member 2
chr1	18818382	18818766	385	*	K18_peak_1289	43	.	3.54851	6.73148	4.37937	195	Distal Intergenic	1	18839599	18859682	20084	2	80834	ENST00000375371.3	40916	ENSG00000179002	TAS1R2	taste 1 receptor member 2
chr1	18831953	18832466	514	*	K18_peak_1290	28	.	3.33085	4.93909	2.86888	145	Distal Intergenic	1	18839599	18859682	20084	2	80834	ENST00000375371.3	27216	ENSG00000179002	TAS1R2	taste 1 receptor member 2
chr1	18837878	18838338	461	*	K18_peak_1291	26	.	3.3029	4.68173	2.64583	42	Distal Intergenic	1	18839599	18859682	20084	2	80834	ENST00000375371.3	21344	ENSG00000179002	TAS1R2	taste 1 receptor member 2
chr1	18838600	18838856	257	*	K18_peak_1292	47	.	4.26431	7.12165	4.70552	252	Distal Intergenic	1	18839599	18859682	20084	2	80834	ENST00000375371.3	20826	ENSG00000179002	TAS1R2	taste 1 receptor member 2
chr1	18841585	18841915	331	*	K18_peak_1293	47	.	4.29568	7.17812	4.75622	163	Exon (ENST00000375371.3/80834, exon 5 of 6)	1	18839599	18859682	20084	2	80834	ENST00000375371.3	17767	ENSG00000179002	TAS1R2	taste 1 receptor member 2
chr1	18855114	18855939	826	*	K18_peak_1294	32	.	3.26211	5.43954	3.26566	466	Intron (ENST00000375371.3/80834, intron 2 of 5)	1	18839599	18859682	20084	2	80834	ENST00000375371.3	3743	ENSG00000179002	TAS1R2	taste 1 receptor member 2
chr1	18861967	18862248	282	*	K18_peak_1295	27	.	2.9528	4.78708	2.73698	40	Promoter (2-3kb)	1	18839599	18859682	20084	2	80834	ENST00000375371.3	-2285	ENSG00000179002	TAS1R2	taste 1 receptor member 2
chr1	18863046	18863527	482	*	K18_peak_1296	38	.	3.19166	6.11978	3.83511	83	Distal Intergenic	1	18839599	18859682	20084	2	80834	ENST00000375371.3	-3364	ENSG00000179002	TAS1R2	taste 1 receptor member 2
chr1	18867348	18867747	400	*	K18_peak_1297	65	.	3.9252	9.17548	6.53964	181	Distal Intergenic	1	18839599	18859682	20084	2	80834	ENST00000375371.3	-7666	ENSG00000179002	TAS1R2	taste 1 receptor member 2
chr1	18875379	18875680	302	*	K18_peak_1298	46	.	3.83037	7.09397	4.68085	98	Exon (ENST00000290597.9/8659, exon 13 of 16)	1	18883202	18883275	74	2	100616120	ENST00000577305.1	7595	ENSG00000265606	MIR4695	microRNA 4695
chr1	18890883	18891162	280	*	K18_peak_1299	37	.	3.69727	6.07389	3.79363	245	Promoter (<=1kb)	1	18872733	18890891	18159	2	8659	ENST00000538309.5	0	ENSG00000159423	ALDH4A1	aldehyde dehydrogenase 4 family member A1
chr1	18902342	18903161	820	*	K18_peak_1300	304	.	9.3832	34.5068	30.4231	454	Promoter (<=1kb)	1	18871430	18902553	31124	2	8659	ENST00000290597.9	0	ENSG00000159423	ALDH4A1	aldehyde dehydrogenase 4 family member A1
chr1	18913160	18913658	499	*	K18_peak_1301	53	.	4.35573	7.86805	5.36137	224	Promoter (1-2kb)	1	18908291	18911992	3702	2	126917	ENST00000355609.8	-1168	ENSG00000169991	IFFO2	intermediate filament family orphan 2
chr1	18926345	18928114	1770	*	K18_peak_1302	123	.	3.88135	15.5151	12.3996	1061	Intron (ENST00000455833.7/126917, intron 1 of 8)	1	18908291	18911992	3702	2	126917	ENST00000355609.8	-14353	ENSG00000169991	IFFO2	intermediate filament family orphan 2
chr1	18941120	18942038	919	*	K18_peak_1303	115	.	3.98849	14.612	11.556	533	Intron (ENST00000455833.7/126917, intron 1 of 8)	1	18908340	18955698	47359	2	126917	ENST00000416166.1	13660	ENSG00000169991	IFFO2	intermediate filament family orphan 2
chr1	18955681	18956120	440	*	K18_peak_1304	26	.	2.81086	4.65063	2.61867	432	Promoter (<=1kb)	1	18908340	18955698	47359	2	126917	ENST00000416166.1	0	ENSG00000169991	IFFO2	intermediate filament family orphan 2
chr1	18956628	18957211	584	*	K18_peak_1305	127	.	5.45637	15.8587	12.7218	165	Promoter (<=1kb)	1	18904280	18956676	52397	2	126917	ENST00000455833.7	0	ENSG00000169991	IFFO2	intermediate filament family orphan 2
chr1	18971617	18972173	557	*	K18_peak_1306	53	.	4.21013	7.87279	5.36555	431	Distal Intergenic	1	18904280	18956676	52397	2	126917	ENST00000455833.7	-14941	ENSG00000169991	IFFO2	intermediate filament family orphan 2
chr1	18989321	18989736	416	*	K18_peak_1307	51	.	4.72137	7.62568	5.15945	271	Distal Intergenic	1	18904280	18956676	52397	2	126917	ENST00000455833.7	-32645	ENSG00000169991	IFFO2	intermediate filament family orphan 2
chr1	18997181	18997809	629	*	K18_peak_1308	40	.	4.1504	6.3746	4.06114	456	Distal Intergenic	1	18904280	18956676	52397	2	126917	ENST00000455833.7	-40505	ENSG00000169991	IFFO2	intermediate filament family orphan 2
chr1	18998547	18999095	549	*	K18_peak_1309	61	.	5.02575	8.78297	6.18037	74	Distal Intergenic	1	18904280	18956676	52397	2	126917	ENST00000455833.7	-41871	ENSG00000169991	IFFO2	intermediate filament family orphan 2
chr1	19007750	19008440	691	*	K18_peak_1310	49	.	3.023	7.44367	4.99561	177	Distal Intergenic	1	18904280	18956676	52397	2	126917	ENST00000455833.7	-51074	ENSG00000169991	IFFO2	intermediate filament family orphan 2
chr1	19010716	19011244	529	*	K18_peak_1311	50	.	2.99491	7.54071	5.08271	373	Distal Intergenic	1	18904280	18956676	52397	2	126917	ENST00000455833.7	-54040	ENSG00000169991	IFFO2	intermediate filament family orphan 2
chr1	19011592	19012020	429	*	K18_peak_1312	40	.	2.79952	6.3417	4.03196	266	Distal Intergenic	1	18904280	18956676	52397	2	126917	ENST00000455833.7	-54916	ENSG00000169991	IFFO2	intermediate filament family orphan 2
chr1	19025136	19025669	534	*	K18_peak_1313	24	.	3.41681	4.46626	2.45833	153	Distal Intergenic	1	19074567	19077827	3261	2	23352	ENST00000486515.1	52158	ENSG00000127481	UBR4	ubiquitin protein ligase E3 component n-recognin 4
chr1	19029711	19030077	367	*	K18_peak_1314	41	.	3.54009	6.47595	4.15119	332	Distal Intergenic	1	19074567	19077827	3261	2	23352	ENST00000486515.1	47750	ENSG00000127481	UBR4	ubiquitin protein ligase E3 component n-recognin 4
chr1	19034253	19035125	873	*	K18_peak_1315	68	.	3.86507	9.55114	6.8832	177	Distal Intergenic	1	19074567	19077827	3261	2	23352	ENST00000486515.1	42702	ENSG00000127481	UBR4	ubiquitin protein ligase E3 component n-recognin 4
chr1	19045624	19045922	299	*	K18_peak_1316	30	.	2.95736	5.16719	3.0263	71	Distal Intergenic	1	19074567	19077827	3261	2	23352	ENST00000486515.1	31905	ENSG00000127481	UBR4	ubiquitin protein ligase E3 component n-recognin 4
chr1	19057541	19057873	333	*	K18_peak_1317	28	.	2.69456	4.8664	2.80637	22	Distal Intergenic	1	19074567	19077827	3261	2	23352	ENST00000486515.1	19954	ENSG00000127481	UBR4	ubiquitin protein ligase E3 component n-recognin 4
chr1	19066923	19067461	539	*	K18_peak_1318	55	.	3.29859	8.12527	5.59436	284	Distal Intergenic	1	19074567	19077827	3261	2	23352	ENST00000486515.1	10366	ENSG00000127481	UBR4	ubiquitin protein ligase E3 component n-recognin 4
chr1	19149566	19150096	531	*	K18_peak_1319	29	.	3.80217	5.077	2.94701	357	Promoter (1-2kb)	1	19121200	19151700	30501	2	23352	ENST00000425413.5	1604	ENSG00000127481	UBR4	ubiquitin protein ligase E3 component n-recognin 4
chr1	19210082	19210713	632	*	K18_peak_1320	52	.	4.46704	7.78035	5.28188	179	Promoter (<=1kb)	1	19210501	19240704	30204	1	101927895	ENST00000437898.1	0	ENSG00000230424	EMC1-AS1	EMC1 antisense RNA 1
chr1	19251343	19252012	670	*	K18_peak_1321	192	.	7.70286	22.7774	19.2362	201	Promoter (<=1kb)	1	19215660	19251524	35865	2	23065	ENST00000477853.6	0	ENSG00000127463	EMC1	ER membrane protein complex subunit 1
chr1	19259500	19260044	545	*	K18_peak_1322	57	.	5.09669	8.25406	5.71111	4	Promoter (1-2kb)	1	19257712	19258739	1028	1	51154	ENST00000479559.1	1788	ENSG00000053372	MRTO4	MRT4 homolog, ribosome maturation factor
chr1	19288071	19288368	298	*	K18_peak_1323	60	.	5.12521	8.62576	6.03887	181	Promoter (<=1kb)	1	19282573	19288770	6198	2	22977	ENST00000361640.5	402	ENSG00000162482	AKR7A3	aldo-keto reductase family 7 member A3
chr1	19288933	19289302	370	*	K18_peak_1324	25	.	3.49347	4.58855	2.56435	157	Promoter (<=1kb)	1	19282573	19288770	6198	2	22977	ENST00000361640.5	-163	ENSG00000162482	AKR7A3	aldo-keto reductase family 7 member A3
chr1	19311413	19312516	1104	*	K18_peak_1325	103	.	4.78048	13.3022	10.3357	711	Promoter (<=1kb)	1	19312326	19329300	16975	1	54896	ENST00000375153.8	0	ENSG00000040487	SLC66A1	solute carrier family 66 member 1
chr1	19336660	19337305	646	*	K18_peak_1326	28	.	3.09061	4.88504	2.82206	594	Distal Intergenic	1	19339137	19346362	7226	2	832	ENST00000674299.1	9057	ENSG00000077549	CAPZB	capping actin protein of muscle Z-line subunit beta
chr1	19345161	19345450	290	*	K18_peak_1327	20	.	3.15829	3.87232	2.00035	214	Promoter (<=1kb)	1	19339137	19346362	7226	2	832	ENST00000674299.1	912	ENSG00000077549	CAPZB	capping actin protein of muscle Z-line subunit beta
chr1	19370256	19370683	428	*	K18_peak_1328	38	.	3.98691	6.09553	3.81296	108	Intron (ENST00000264202.8/832, intron 4 of 8)	1	19374048	19385564	11517	2	832	ENST00000674278.1	14881	ENSG00000077549	CAPZB	capping actin protein of muscle Z-line subunit beta
chr1	19385345	19385725	381	*	K18_peak_1329	44	.	4.5626	6.7842	4.40234	264	Promoter (<=1kb)	1	19374048	19385564	11517	2	832	ENST00000674278.1	0	ENSG00000077549	CAPZB	capping actin protein of muscle Z-line subunit beta
chr1	19399063	19399382	320	*	K18_peak_1330	21	.	3.24608	4.00911	2.11732	13	Intron (ENST00000264202.8/832, intron 2 of 8)	1	19356747	19385797	29051	2	832	ENST00000457768.6	-13266	ENSG00000077549	CAPZB	capping actin protein of muscle Z-line subunit beta
chr1	19430017	19431244	1228	*	K18_peak_1331	46	.	4.41535	7.10345	4.68905	155	Intron (ENST00000264202.8/832, intron 1 of 8)	1	19357522	19420144	62623	2	832	ENST00000489607.5	-9873	ENSG00000077549	CAPZB	capping actin protein of muscle Z-line subunit beta
chr1	19439433	19439733	301	*	K18_peak_1332	34	.	3.4771	5.6514	3.45207	232	Intron (ENST00000264202.8/832, intron 1 of 8)	1	19357522	19420144	62623	2	832	ENST00000489607.5	-19289	ENSG00000077549	CAPZB	capping actin protein of muscle Z-line subunit beta
chr1	19445717	19446237	521	*	K18_peak_1333	69	.	4.3267	9.59507	6.91527	433	Intron (ENST00000264202.8/832, intron 1 of 8)	1	19357522	19420144	62623	2	832	ENST00000489607.5	-25573	ENSG00000077549	CAPZB	capping actin protein of muscle Z-line subunit beta
chr1	19449007	19449399	393	*	K18_peak_1334	56	.	3.95047	8.15258	5.61918	259	5' UTR	1	19357522	19420144	62623	2	832	ENST00000489607.5	-28863	ENSG00000077549	CAPZB	capping actin protein of muscle Z-line subunit beta
chr1	19450906	19451285	380	*	K18_peak_1335	36	.	3.35188	5.84355	3.62136	93	Intron (ENST00000264202.8/832, intron 1 of 8)	1	19357522	19420144	62623	2	832	ENST00000489607.5	-30762	ENSG00000077549	CAPZB	capping actin protein of muscle Z-line subunit beta
chr1	19469577	19470143	567	*	K18_peak_1336	46	.	4.39753	7.07273	4.6611	73	Intron (ENST00000264202.8/832, intron 1 of 8)	1	19484403	19626630	142228	1	440574	ENST00000648702.1	-14260	ENSG00000173436	MICOS10	mitochondrial contact site and cristae organizing system subunit 10
chr1	19484798	19486040	1243	*	K18_peak_1337	159	.	5.59158	19.3395	15.9898	732	Promoter (<=1kb)	1	19338775	19485539	146765	2	832	ENST00000264202.8	0	ENSG00000077549	CAPZB	capping actin protein of muscle Z-line subunit beta
chr1	19582466	19583061	596	*	K18_peak_1338	48	.	4.66716	7.23841	4.81057	151	Intron (ENST00000648702.1/440574, intron 1 of 3)	1	19591802	19596832	5031	2	105378614	ENST00000416470.1	13771	ENSG00000235185	MICOS10-DT	MICOS10 divergent transcript
chr1	19596275	19597409	1135	*	K18_peak_1339	170	.	7.32258	20.4332	17.0208	581	Promoter (<=1kb)	1	19596979	19658056	61078	1	100532736	ENST00000602662.1	0	ENSG00000158747	MICOS10-NBL1	MICOS10-NBL1 readthrough
chr1	19615074	19615332	259	*	K18_peak_1340	29	.	3.80217	5.077	2.94701	131	Intron (ENST00000648702.1/440574, intron 1 of 3)	1	19608114	19608568	455	1	644068	ENST00000457263.1	6960	NA	RPS14P3	ribosomal protein S14 pseudogene 3
chr1	19644005	19644663	659	*	K18_peak_1341	53	.	3.21586	7.86629	5.35992	217	Promoter (<=1kb)	1	19644311	19658452	14142	1	4681	ENST00000375136.8	0	ENSG00000158747	NBL1	NBL1, DAN family BMP antagonist
chr1	19645405	19646135	731	*	K18_peak_1342	49	.	3.14744	7.44454	4.99637	133	Promoter (<=1kb)	1	19645766	19655436	9671	1	4681	ENST00000439278.5	0	ENSG00000158747	NBL1	NBL1, DAN family BMP antagonist
chr1	19704500	19704964	465	*	K18_peak_1343	52	.	4.78353	7.7306	5.23652	208	Intron (ENST00000375127.5/255104, intron 12 of 15)	1	19694492	19701210	6719	2	255104	ENST00000494342.1	-3290	ENSG00000162542	TMCO4	transmembrane and coiled-coil domains 4
chr1	19715664	19716043	380	*	K18_peak_1344	32	.	3.89525	5.45156	3.27623	103	Intron (ENST00000375127.5/255104, intron 12 of 15)	1	19694492	19701210	6719	2	255104	ENST00000494342.1	-14454	ENSG00000162542	TMCO4	transmembrane and coiled-coil domains 4
chr1	19733852	19734436	585	*	K18_peak_1345	52	.	4.60028	7.71925	5.22625	539	Intron (ENST00000375127.5/255104, intron 12 of 15)	1	19682242	19738419	56178	2	255104	ENST00000489814.5	3983	ENSG00000162542	TMCO4	transmembrane and coiled-coil domains 4
chr1	19743541	19743866	326	*	K18_peak_1346	18	.	3.04837	3.70036	1.85331	174	Intron (ENST00000375127.5/255104, intron 9 of 15)	1	19682242	19738419	56178	2	255104	ENST00000489814.5	-5122	ENSG00000162542	TMCO4	transmembrane and coiled-coil domains 4
chr1	19762436	19762742	307	*	K18_peak_1347	23	.	2.93901	4.39392	2.39585	174	Intron (ENST00000375127.5/255104, intron 5 of 15)	1	19750081	19771427	21347	2	255104	ENST00000462171.1	8685	ENSG00000162542	TMCO4	transmembrane and coiled-coil domains 4
chr1	19793357	19793939	583	*	K18_peak_1348	69	.	5.13593	9.65555	6.97063	375	Intron (ENST00000375127.5/255104, intron 1 of 15)	1	19682240	19799344	117105	2	255104	ENST00000375127.5	5405	ENSG00000162542	TMCO4	transmembrane and coiled-coil domains 4
chr1	19799705	19800390	686	*	K18_peak_1349	75	.	4.77289	10.2813	7.54671	393	Promoter (<=1kb)	1	19682240	19799916	117677	2	255104	ENST00000294543.11	0	ENSG00000162542	TMCO4	transmembrane and coiled-coil domains 4
chr1	19806789	19807304	516	*	K18_peak_1350	33	.	3.91305	5.48027	3.30095	466	Distal Intergenic	1	19747163	19799945	52783	2	255104	ENST00000496528.5	-6844	ENSG00000162542	TMCO4	transmembrane and coiled-coil domains 4
chr1	19850676	19850982	307	*	K18_peak_1351	22	.	3.42195	4.28195	2.29802	198	Distal Intergenic	1	19882395	19912945	30551	1	23252	ENST00000375120.4	-31413	ENSG00000169914	OTUD3	OTU deubiquitinase 3
chr1	19882249	19883002	754	*	K18_peak_1352	90	.	5.75972	11.9277	9.06001	119	Promoter (<=1kb)	1	19882395	19912945	30551	1	23252	ENST00000375120.4	0	ENSG00000169914	OTUD3	OTU deubiquitinase 3
chr1	19889172	19889715	544	*	K18_peak_1353	44	.	4.5626	6.7842	4.40234	508	Promoter (<=1kb)	1	19890458	19897815	7358	1	23252	ENST00000466697.1	-743	ENSG00000169914	OTUD3	OTU deubiquitinase 3
chr1	19903124	19903775	652	*	K18_peak_1354	78	.	6.08347	10.5897	7.82539	527	Promoter (2-3kb)	1	19906565	19906944	380	1	23252	ENST00000481686.1	-2790	ENSG00000169914	OTUD3	OTU deubiquitinase 3
chr1	19925223	19925978	756	*	K18_peak_1355	90	.	3.6987	11.8733	9.00964	337	Promoter (1-2kb)	1	19920009	19923617	3609	2	30814	ENST00000375116.3	-1606	ENSG00000188784	PLA2G2E	phospholipase A2 group IIE
chr1	19952039	19952404	366	*	K18_peak_1356	37	.	4.10017	6.03053	3.75499	4	Distal Intergenic	1	19978246	19979067	822	2	5320	ENST00000461140.1	26663	ENSG00000188257	PLA2G2A	phospholipase A2 group IIA
chr1	19957582	19957924	343	*	K18_peak_1357	19	.	2.88487	3.76881	1.91165	260	Distal Intergenic	1	19978246	19979067	822	2	5320	ENST00000461140.1	21143	ENSG00000188257	PLA2G2A	phospholipase A2 group IIA
chr1	19978103	19978452	350	*	K18_peak_1358	17	.	2.57625	3.51616	1.70813	184	Promoter (<=1kb)	1	19978246	19979067	822	2	5320	ENST00000461140.1	615	ENSG00000188257	PLA2G2A	phospholipase A2 group IIA
chr1	19986475	19986751	277	*	K18_peak_1359	52	.	4.80462	7.76611	5.26867	240	Distal Intergenic	1	19975438	19980416	4979	2	5320	ENST00000375111.7	-6059	ENSG00000188257	PLA2G2A	phospholipase A2 group IIA
chr1	19993790	19994375	586	*	K18_peak_1360	36	.	4.14006	5.84459	3.6219	70	Distal Intergenic	1	19975438	19980416	4979	2	5320	ENST00000375111.7	-13374	ENSG00000188257	PLA2G2A	phospholipase A2 group IIA
chr1	19996350	19996637	288	*	K18_peak_1361	22	.	3.42195	4.28195	2.29802	91	Distal Intergenic	1	19975438	19980416	4979	2	5320	ENST00000375111.7	-15934	ENSG00000188257	PLA2G2A	phospholipase A2 group IIA
chr1	20043830	20044222	393	*	K18_peak_1362	87	.	6.46369	11.6105	8.76586	262	Intron (ENST00000486277.5/5322, intron 1 of 9)	1	20028571	20070414	41844	1	5322	ENST00000498348.1	15259	ENSG00000127472	PLA2G5	phospholipase A2 group V
chr1	20055461	20055892	432	*	K18_peak_1363	22	.	3.42195	4.28195	2.29802	133	Intron (ENST00000486277.5/5322, intron 3 of 9)	1	20070194	20091911	21718	1	5322	ENST00000375108.4	-14302	ENSG00000127472	PLA2G5	phospholipase A2 group V
chr1	20061324	20062162	839	*	K18_peak_1364	52	.	4.76263	7.69536	5.20444	459	Intron (ENST00000486277.5/5322, intron 4 of 9)	1	20070194	20091911	21718	1	5322	ENST00000375108.4	-8032	ENSG00000127472	PLA2G5	phospholipase A2 group V
chr1	20070004	20070527	524	*	K18_peak_1365	72	.	4.96111	10.0027	7.29014	382	Promoter (<=1kb)	1	20070194	20091911	21718	1	5322	ENST00000375108.4	0	ENSG00000127472	PLA2G5	phospholipase A2 group V
chr1	20080441	20080713	273	*	K18_peak_1366	39	.	3.41916	6.21216	3.91722	225	Intron (ENST00000486277.5/5322, intron 6 of 9)	1	20070295	20090828	20534	1	5322	ENST00000478803.1	10146	ENSG00000127472	PLA2G5	phospholipase A2 group V
chr1	20107344	20107778	435	*	K18_peak_1367	18	.	2.82772	3.6697	1.82714	311	Distal Intergenic	1	20111939	20119536	7598	2	26279	ENST00000375105.8	11758	ENSG00000117215	PLA2G2D	phospholipase A2 group IID
chr1	20126351	20126700	350	*	K18_peak_1368	47	.	3.87271	7.18241	4.76003	170	Distal Intergenic	1	20112657	20119566	6910	2	26279	ENST00000617227.1	-6785	ENSG00000117215	PLA2G2D	phospholipase A2 group IID
chr1	20127012	20127307	296	*	K18_peak_1369	58	.	4.3144	8.37574	5.82157	175	Distal Intergenic	1	20112657	20119566	6910	2	26279	ENST00000617227.1	-7446	ENSG00000117215	PLA2G2D	phospholipase A2 group IID
chr1	20149028	20149727	700	*	K18_peak_1370	91	.	4.56244	12.051	9.17472	542	3' UTR	1	20154433	20160568	6136	1	117779438	ENST00000652935.1	-4706	ENSG00000227066	LOC117779438	uncharacterized LOC117779438
chr1	20170714	20171462	749	*	K18_peak_1371	69	.	4.63341	9.65785	6.97274	400	Intron (ENST00000429261.2/391013, intron 3 of 3)	1	20163092	20175169	12078	2	391013	ENST00000495760.2	3707	ENSG00000187980	PLA2G2C	phospholipase A2 group IIC
chr1	20183594	20184036	443	*	K18_peak_1372	35	.	3.56195	5.81535	3.59586	160	Promoter (2-3kb)	1	20186096	20196050	9955	1	127733	ENST00000375099.4	-2060	ENSG00000162543	UBXN10	UBX domain protein 10
chr1	20185834	20186192	359	*	K18_peak_1373	28	.	3.34185	4.95903	2.88645	159	Promoter (<=1kb)	1	20186096	20196050	9955	1	127733	ENST00000375099.4	0	ENSG00000162543	UBXN10	UBX domain protein 10
chr1	20192706	20193089	384	*	K18_peak_1374	38	.	4.15487	6.12055	3.83541	220	3' UTR	1	20163055	20186518	23464	2	391013	ENST00000679259.1	-6188	ENSG00000187980	PLA2G2C	phospholipase A2 group IIC
chr1	20199634	20199897	264	*	K18_peak_1375	26	.	3.41388	4.66441	2.63005	164	Distal Intergenic	1	20163055	20186518	23464	2	391013	ENST00000679259.1	-13116	ENSG00000187980	PLA2G2C	phospholipase A2 group IIC
chr1	20211372	20211743	372	*	K18_peak_1376	36	.	3.8504	5.85999	3.63533	223	Distal Intergenic	1	20163055	20186518	23464	2	391013	ENST00000679259.1	-24854	ENSG00000187980	PLA2G2C	phospholipase A2 group IIC
chr1	20216297	20216655	359	*	K18_peak_1377	28	.	3.57045	4.92289	2.85489	116	Distal Intergenic	1	20243095	20244655	1561	1	105376827	ENST00000435552.1	-26440	ENSG00000228105	LINC01757	long intergenic non-protein coding RNA 1757
chr1	20228548	20228867	320	*	K18_peak_1378	52	.	4.94282	7.69023	5.20019	125	Distal Intergenic	1	20243095	20244655	1561	1	105376827	ENST00000435552.1	-14228	ENSG00000228105	LINC01757	long intergenic non-protein coding RNA 1757
chr1	20248104	20248395	292	*	K18_peak_1379	36	.	4.18239	5.91218	3.65019	182	Distal Intergenic	1	20243120	20244664	1545	1	105376827	ENST00000659784.1	4984	ENSG00000228105	LINC01757	long intergenic non-protein coding RNA 1757
chr1	20262921	20263427	507	*	K18_peak_1380	32	.	3.59084	5.4051	3.23504	2	Distal Intergenic	1	20272018	20273599	1582	1	105376828	ENST00000641574.1	-8591	NA	LOC105376828	uncharacterized LOC105376828
chr1	20264942	20265309	368	*	K18_peak_1381	22	.	3.18532	4.282	2.29802	134	Distal Intergenic	1	20272018	20273599	1582	1	105376828	ENST00000641574.1	-6709	NA	LOC105376828	uncharacterized LOC105376828
chr1	20290664	20291134	471	*	K18_peak_1382	45	.	3.34621	6.93627	4.53903	276	Promoter (<=1kb)	1	20290875	20359518	68644	1	127731	ENST00000289815.13	0	ENSG00000158816	VWA5B1	von Willebrand factor A domain containing 5B1
chr1	20303148	20303686	539	*	K18_peak_1383	27	.	3.03439	4.77075	2.72275	312	Promoter (<=1kb)	1	20303081	20314412	11332	1	127731	ENST00000534075.1	67	ENSG00000158816	VWA5B1	von Willebrand factor A domain containing 5B1
chr1	20309537	20310081	545	*	K18_peak_1384	44	.	3.69894	6.81673	4.43177	152	Intron (ENST00000289815.13/127731, intron 1 of 21)	1	20303081	20314412	11332	1	127731	ENST00000534075.1	6456	ENSG00000158816	VWA5B1	von Willebrand factor A domain containing 5B1
chr1	20319373	20319713	341	*	K18_peak_1385	29	.	3.07679	5.05155	2.94701	331	3' UTR	1	20332915	20354251	21337	1	127731	ENST00000467486.5	-13202	ENSG00000158816	VWA5B1	von Willebrand factor A domain containing 5B1
chr1	20330577	20331098	522	*	K18_peak_1386	51	.	4.54655	7.62468	5.15884	412	Promoter (1-2kb)	1	20332915	20354251	21337	1	127731	ENST00000467486.5	-1817	ENSG00000158816	VWA5B1	von Willebrand factor A domain containing 5B1
chr1	20342595	20343167	573	*	K18_peak_1387	32	.	3.34753	5.39813	3.22908	544	3' UTR	1	20332918	20354222	21305	1	127731	ENST00000525343.1	9677	ENSG00000158816	VWA5B1	von Willebrand factor A domain containing 5B1
chr1	20351688	20352211	524	*	K18_peak_1388	55	.	3.79894	8.06172	5.53673	378	3' UTR	1	20332918	20354222	21305	1	127731	ENST00000525343.1	18770	ENSG00000158816	VWA5B1	von Willebrand factor A domain containing 5B1
chr1	20355866	20356475	610	*	K18_peak_1389	40	.	3.31393	6.41543	4.09786	471	3' UTR	1	20332918	20354222	21305	1	127731	ENST00000525343.1	22948	ENSG00000158816	VWA5B1	von Willebrand factor A domain containing 5B1
chr1	20364444	20364845	402	*	K18_peak_1390	34	.	3.49793	5.69179	3.48719	335	Intron (ENST00000426428.5/339505, intron 10 of 11)	1	20332918	20354222	21305	1	127731	ENST00000525343.1	31526	ENSG00000158816	VWA5B1	von Willebrand factor A domain containing 5B1
chr1	20383865	20384195	331	*	K18_peak_1391	23	.	2.89991	4.31656	2.32861	288	Intron (ENST00000426428.5/339505, intron 6 of 11)	1	20398105	20428739	30635	2	339505	ENST00000418743.5	44544	NA	LINC01141	long intergenic non-protein coding RNA 1141
chr1	20400381	20400647	267	*	K18_peak_1392	21	.	2.68549	4.04416	2.14749	251	Intron (ENST00000426428.5/339505, intron 4 of 11)	1	20398105	20428739	30635	2	339505	ENST00000418743.5	28092	NA	LINC01141	long intergenic non-protein coding RNA 1141
chr1	20401402	20401693	292	*	K18_peak_1393	42	.	3.37133	6.55259	4.21954	192	Intron (ENST00000426428.5/339505, intron 3 of 11)	1	20398105	20428739	30635	2	339505	ENST00000418743.5	27046	NA	LINC01141	long intergenic non-protein coding RNA 1141
chr1	20411134	20411823	690	*	K18_peak_1394	95	.	5.29104	12.4636	9.5581	271	Intron (ENST00000426428.5/339505, intron 1 of 11)	1	20398105	20428739	30635	2	339505	ENST00000418743.5	16916	NA	LINC01141	long intergenic non-protein coding RNA 1141
chr1	20427203	20427637	435	*	K18_peak_1395	36	.	3.49065	5.90653	3.65019	258	Promoter (1-2kb)	1	20398105	20428739	30635	2	339505	ENST00000418743.5	1102	NA	LINC01141	long intergenic non-protein coding RNA 1141
chr1	20429910	20430673	764	*	K18_peak_1396	129	.	5.71591	16.1489	12.9924	529	Promoter (<=1kb)	1	20398716	20431234	32519	2	339505	ENST00000423486.1	561	NA	LINC01141	long intergenic non-protein coding RNA 1141
chr1	20465952	20467083	1132	*	K18_peak_1397	58	.	4.17607	8.37531	5.82138	454	Distal Intergenic	1	20483187	20484645	1459	2	55450	ENST00000489020.1	17562	ENSG00000162545	CAMK2N1	calcium/calmodulin dependent protein kinase II inhibitor 1
chr1	20472535	20472890	356	*	K18_peak_1398	22	.	2.86184	4.24091	2.29802	122	Distal Intergenic	1	20483187	20484645	1459	2	55450	ENST00000489020.1	11755	ENSG00000162545	CAMK2N1	calcium/calmodulin dependent protein kinase II inhibitor 1
chr1	20486464	20486979	516	*	K18_peak_1399	74	.	3.81101	10.188	7.46099	180	Promoter (<=1kb)	1	20482391	20486210	3820	2	55450	ENST00000375078.4	-254	ENSG00000162545	CAMK2N1	calcium/calmodulin dependent protein kinase II inhibitor 1
chr1	20494689	20495389	701	*	K18_peak_1400	58	.	3.13035	8.40976	5.85284	214	Distal Intergenic	1	20482391	20486210	3820	2	55450	ENST00000375078.4	-8479	ENSG00000162545	CAMK2N1	calcium/calmodulin dependent protein kinase II inhibitor 1
chr1	20495980	20496727	748	*	K18_peak_1401	149	.	4.65028	18.1864	14.9055	406	Distal Intergenic	1	20482391	20486210	3820	2	55450	ENST00000375078.4	-9770	ENSG00000162545	CAMK2N1	calcium/calmodulin dependent protein kinase II inhibitor 1
chr1	20507542	20508391	850	*	K18_peak_1402	196	.	9.46146	23.2366	19.6708	420	Promoter (<=1kb)	1	20499448	20508151	8704	2	79594	ENST00000264198.5	0	ENSG00000090432	MUL1	mitochondrial E3 ubiquitin protein ligase 1
chr1	20516483	20516838	356	*	K18_peak_1403	44	.	4.5626	6.7842	4.40234	72	Distal Intergenic	1	20499448	20508151	8704	2	79594	ENST00000264198.5	-8332	ENSG00000090432	MUL1	mitochondrial E3 ubiquitin protein ligase 1
chr1	20531364	20531924	561	*	K18_peak_1404	25	.	3.49347	4.58855	2.56435	102	Distal Intergenic	1	20552573	20555020	2448	1	163933	ENST00000332947.6	-20649	ENSG00000183114	FAM43B	family with sequence similarity 43 member B
chr1	20534103	20534376	274	*	K18_peak_1405	28	.	3.57045	4.92289	2.85489	70	Distal Intergenic	1	20552573	20555020	2448	1	163933	ENST00000332947.6	-18197	ENSG00000183114	FAM43B	family with sequence similarity 43 member B
chr1	20575040	20575954	915	*	K18_peak_1406	54	.	4.39916	7.95106	5.43636	371	Distal Intergenic	1	20589086	20618903	29818	1	978	ENST00000461985.1	-13132	ENSG00000158825	CDA	cytidine deaminase
chr1	20588811	20590088	1278	*	K18_peak_1407	158	.	5.41494	19.1602	15.8206	438	Promoter (<=1kb)	1	20589086	20618903	29818	1	978	ENST00000461985.1	0	ENSG00000158825	CDA	cytidine deaminase
chr1	20604112	20604766	655	*	K18_peak_1408	47	.	3.76529	7.21172	4.78647	228	Intron (ENST00000461985.1/978, intron 1 of 2)	1	20589097	20618903	29807	1	978	ENST00000375071.4	15015	ENSG00000158825	CDA	cytidine deaminase
chr1	20612372	20613052	681	*	K18_peak_1409	88	.	3.65302	11.7002	8.8487	324	Intron (ENST00000461985.1/978, intron 2 of 2)	1	20633458	20651511	18054	1	65018	ENST00000321556.5	-20406	ENSG00000158828	PINK1	PTEN induced kinase 1
chr1	20613648	20614179	532	*	K18_peak_1410	194	.	5.15364	23.0186	19.4644	390	Exon (ENST00000375071.4/978, exon 3 of 4)	1	20633458	20651511	18054	1	65018	ENST00000321556.5	-19279	ENSG00000158828	PINK1	PTEN induced kinase 1
chr1	20620109	20620609	501	*	K18_peak_1411	36	.	3.36895	5.87989	3.65019	4	Distal Intergenic	1	20633458	20651511	18054	1	65018	ENST00000321556.5	-12849	ENSG00000158828	PINK1	PTEN induced kinase 1
chr1	20633711	20634475	765	*	K18_peak_1412	198	.	7.76739	23.4311	19.8556	323	Promoter (<=1kb)	1	20633679	20633788	110	1	102464833	ENST00000622012.1	32	ENSG00000284005	MIR6084	microRNA 6084
chr1	20661436	20661901	466	*	K18_peak_1413	110	.	5.83584	14.0467	11.0281	259	Promoter (<=1kb)	1	20651767	20661544	9778	2	1650	ENST00000415136.6	0	ENSG00000244038	DDOST	dolichyl-diphosphooligosaccharide--protein glycosyltransferase non-catalytic subunit
chr1	20666917	20667295	379	*	K18_peak_1414	39	.	4.06701	6.23265	3.93518	219	Intron (ENST00000477167.5/57576, intron 4 of 5)	1	20651767	20661544	9778	2	1650	ENST00000415136.6	-5373	ENSG00000244038	DDOST	dolichyl-diphosphooligosaccharide--protein glycosyltransferase non-catalytic subunit
chr1	20683899	20684178	280	*	K18_peak_1415	18	.	2.83709	3.68598	1.84097	28	Promoter (1-2kb)	1	20664014	20685187	21174	2	57576	ENST00000477167.5	1009	ENSG00000117245	KIF17	kinesin family member 17
chr1	20684505	20684922	418	*	K18_peak_1416	28	.	3.28757	4.86042	2.80082	97	Promoter (<=1kb)	1	20664014	20685187	21174	2	57576	ENST00000477167.5	265	ENSG00000117245	KIF17	kinesin family member 17
chr1	20696371	20697139	769	*	K18_peak_1417	192	.	6.92253	22.7625	19.2221	408	Promoter (1-2kb)	1	20664014	20698439	34426	2	57576	ENST00000490034.5	1300	ENSG00000117245	KIF17	kinesin family member 17
chr1	20701857	20702822	966	*	K18_peak_1418	50	.	3.65873	7.47198	5.0207	400	Intron (ENST00000375044.5/57576, intron 5 of 14)	1	20664014	20698439	34426	2	57576	ENST00000490034.5	-3418	ENSG00000117245	KIF17	kinesin family member 17
chr1	20710919	20711525	607	*	K18_peak_1419	22	.	2.74225	4.16442	2.25045	477	Intron (ENST00000375044.5/57576, intron 3 of 14)	1	20664014	20717491	53478	2	57576	ENST00000375044.5	5966	ENSG00000117245	KIF17	kinesin family member 17
chr1	20731782	20732469	688	*	K18_peak_1420	137	.	4.0855	17.0068	13.798	416	Promoter (<=1kb)	1	20724601	20732278	7678	2	400745	ENST00000447746.6	0	ENSG00000189410	SH2D5	SH2 domain containing 5
chr1	20732785	20733576	792	*	K18_peak_1421	213	.	5.18528	24.9814	21.3271	569	Promoter (<=1kb)	1	20719732	20732837	13106	2	400745	ENST00000460804.5	0	ENSG00000189410	SH2D5	SH2 domain containing 5
chr1	20786441	20787736	1296	*	K18_peak_1422	64	.	4.52827	9.12145	6.49019	209	Promoter (<=1kb)	1	20740266	20787307	47042	2	50809	ENST00000438032.6	0	ENSG00000127483	HP1BP3	heterochromatin protein 1 binding protein 3
chr1	20831675	20831937	263	*	K18_peak_1423	22	.	3.42195	4.28195	2.29802	23	Intron (ENST00000374935.7/8672, intron 26 of 32)	1	20807025	20851268	44244	2	8672	ENST00000435383.2	19331	ENSG00000075151	EIF4G3	eukaryotic translation initiation factor 4 gamma 3
chr1	20847993	20848256	264	*	K18_peak_1424	29	.	3.80217	5.077	2.94701	240	Intron (ENST00000374935.7/8672, intron 25 of 32)	1	20807025	20851268	44244	2	8672	ENST00000435383.2	3012	ENSG00000075151	EIF4G3	eukaryotic translation initiation factor 4 gamma 3
chr1	21012698	21013041	344	*	K18_peak_1425	18	.	2.83709	3.68598	1.84097	144	Intron (ENST00000374935.7/8672, intron 4 of 32)	1	20988314	20988432	119	2	100302155	ENST00000408881.1	-24266	ENSG00000221808	MIR1256	microRNA 1256
chr1	21021010	21021519	510	*	K18_peak_1426	38	.	2.42241	6.15204	3.86322	493	Intron (ENST00000374935.7/8672, intron 4 of 32)	1	20806488	21050950	244463	2	8672	ENST00000681717.1	29431	ENSG00000075151	EIF4G3	eukaryotic translation initiation factor 4 gamma 3
chr1	21022304	21022880	577	*	K18_peak_1427	357	.	6.05371	40.0822	35.7875	205	Intron (ENST00000374935.7/8672, intron 4 of 32)	1	20806488	21050950	244463	2	8672	ENST00000681717.1	28070	ENSG00000075151	EIF4G3	eukaryotic translation initiation factor 4 gamma 3
chr1	21023328	21023627	300	*	K18_peak_1428	59	.	2.81696	8.48175	5.91817	114	Intron (ENST00000374935.7/8672, intron 4 of 32)	1	20806488	21050950	244463	2	8672	ENST00000681717.1	27323	ENSG00000075151	EIF4G3	eukaryotic translation initiation factor 4 gamma 3
chr1	21035070	21036000	931	*	K18_peak_1429	46	.	4.2488	7.09367	4.68073	156	Intron (ENST00000374935.7/8672, intron 4 of 32)	1	20806488	21050950	244463	2	8672	ENST00000681717.1	14950	ENSG00000075151	EIF4G3	eukaryotic translation initiation factor 4 gamma 3
chr1	21091179	21091492	314	*	K18_peak_1430	84	.	6.24726	11.2461	8.43199	96	Intron (ENST00000374935.7/8672, intron 2 of 32)	1	21064531	21111610	47080	2	8672	ENST00000463775.1	20118	ENSG00000075151	EIF4G3	eukaryotic translation initiation factor 4 gamma 3
chr1	21129037	21129996	960	*	K18_peak_1431	60	.	5.32304	8.62786	6.03887	795	Intron (ENST00000374935.7/8672, intron 2 of 32)	1	20806488	21113129	306642	2	8672	ENST00000684485.1	-15908	ENSG00000075151	EIF4G3	eukaryotic translation initiation factor 4 gamma 3
chr1	21149584	21150924	1341	*	K18_peak_1432	134	.	5.91963	16.663	13.4748	423	Intron (ENST00000374935.7/8672, intron 2 of 32)	1	20941247	21168039	226793	2	8672	ENST00000682284.1	17115	ENSG00000075151	EIF4G3	eukaryotic translation initiation factor 4 gamma 3
chr1	21170622	21171183	562	*	K18_peak_1433	47	.	4.43331	7.13438	4.7167	350	Promoter (2-3kb)	1	20941247	21168039	226793	2	8672	ENST00000682284.1	-2583	ENSG00000075151	EIF4G3	eukaryotic translation initiation factor 4 gamma 3
chr1	21176632	21177626	995	*	K18_peak_1434	130	.	6.23937	16.1755	13.0175	225	Promoter (<=1kb)	1	20806292	21176888	370597	2	8672	ENST00000374935.7	0	ENSG00000075151	EIF4G3	eukaryotic translation initiation factor 4 gamma 3
chr1	21190909	21191416	508	*	K18_peak_1435	46	.	3.94071	7.05718	4.64779	140	Distal Intergenic	1	20806292	21176888	370597	2	8672	ENST00000374935.7	-14021	ENSG00000075151	EIF4G3	eukaryotic translation initiation factor 4 gamma 3
chr1	21200509	21200844	336	*	K18_peak_1436	19	.	3.08868	3.76352	1.90758	4	Distal Intergenic	1	21219814	21222081	2268	2	1889	ENST00000531334.1	21237	ENSG00000117298	ECE1	endothelin converting enzyme 1
chr1	21209195	21209554	360	*	K18_peak_1437	22	.	3.27316	4.23581	2.29802	37	Distal Intergenic	1	21219814	21222081	2268	2	1889	ENST00000531334.1	12527	ENSG00000117298	ECE1	endothelin converting enzyme 1
chr1	21246762	21247187	426	*	K18_peak_1438	36	.	3.76033	5.94644	3.68009	404	Intron (ENST00000415912.6/1889, intron 9 of 18)	1	21233570	21238350	4781	2	1889	ENST00000470394.1	-8412	ENSG00000117298	ECE1	endothelin converting enzyme 1
chr1	21252321	21253215	895	*	K18_peak_1439	113	.	5.4819	14.4014	11.3591	147	Intron (ENST00000415912.6/1889, intron 8 of 18)	1	21238149	21256717	18569	2	1889	ENST00000528294.1	3502	ENSG00000117298	ECE1	endothelin converting enzyme 1
chr1	21254974	21255392	419	*	K18_peak_1440	60	.	3.82215	8.64196	6.05148	336	Promoter (1-2kb)	1	21238149	21256717	18569	2	1889	ENST00000528294.1	1325	ENSG00000117298	ECE1	endothelin converting enzyme 1
chr1	21261575	21262741	1167	*	K18_peak_1441	112	.	4.13012	14.3193	11.2825	443	Intron (ENST00000415912.6/1889, intron 4 of 18)	1	21238149	21256717	18569	2	1889	ENST00000528294.1	-4858	ENSG00000117298	ECE1	endothelin converting enzyme 1
chr1	21290112	21290448	337	*	K18_peak_1442	63	.	3.74256	8.9496	6.3329	149	Promoter (<=1kb)	1	21219937	21290257	70321	2	1889	ENST00000264205.10	0	ENSG00000117298	ECE1	endothelin converting enzyme 1
chr1	21294324	21295188	865	*	K18_peak_1443	67	.	3.48837	9.41492	6.75876	399	Promoter (<=1kb)	1	21272832	21294424	21593	2	1889	ENST00000527991.2	0	ENSG00000117298	ECE1	endothelin converting enzyme 1
chr1	21302981	21303683	703	*	K18_peak_1444	48	.	3.31964	7.3083	4.87378	409	Intron (ENST00000415912.6/1889, intron 1 of 18)	1	21272746	21298999	26254	2	1889	ENST00000481130.6	-3982	ENSG00000117298	ECE1	endothelin converting enzyme 1
chr1	21313051	21313321	271	*	K18_peak_1445	34	.	3.06983	5.62366	3.42807	154	Intron (ENST00000415912.6/1889, intron 1 of 18)	1	21272746	21298999	26254	2	1889	ENST00000481130.6	-14052	ENSG00000117298	ECE1	endothelin converting enzyme 1
chr1	21314531	21315072	542	*	K18_peak_1446	23	.	2.75067	4.34717	2.35532	7	Intron (ENST00000415912.6/1889, intron 1 of 18)	1	21272746	21298999	26254	2	1889	ENST00000481130.6	-15532	ENSG00000117298	ECE1	endothelin converting enzyme 1
chr1	21324153	21325071	919	*	K18_peak_1447	275	.	5.38227	31.5497	27.5916	430	Intron (ENST00000415912.6/1889, intron 1 of 18)	1	21272835	21345137	72303	2	1889	ENST00000463334.2	20066	ENSG00000117298	ECE1	endothelin converting enzyme 1
chr1	21329516	21329833	318	*	K18_peak_1448	30	.	2.43059	5.2452	3.09516	276	Intron (ENST00000415912.6/1889, intron 1 of 18)	1	21272835	21345137	72303	2	1889	ENST00000463334.2	15304	ENSG00000117298	ECE1	endothelin converting enzyme 1
chr1	21334594	21335330	737	*	K18_peak_1449	96	.	3.96852	12.5959	9.68086	316	Intron (ENST00000415912.6/1889, intron 1 of 18)	1	21272835	21345137	72303	2	1889	ENST00000463334.2	9807	ENSG00000117298	ECE1	endothelin converting enzyme 1
chr1	21340239	21340720	482	*	K18_peak_1450	28	.	2.86662	4.95445	2.88273	346	Intron (ENST00000415912.6/1889, intron 1 of 18)	1	21272835	21345137	72303	2	1889	ENST00000463334.2	4417	ENSG00000117298	ECE1	endothelin converting enzyme 1
chr1	21345483	21345907	425	*	K18_peak_1451	91	.	4.93879	12.0071	9.13386	226	Promoter (<=1kb)	1	21217247	21345504	128258	2	1889	ENST00000415912.6	0	ENSG00000117298	ECE1	endothelin converting enzyme 1
chr1	21371940	21372316	377	*	K18_peak_1452	22	.	3.1618	4.24227	2.29802	302	Distal Intergenic	1	21217281	21345572	128292	2	1889	ENST00000649812.1	-26368	ENSG00000117298	ECE1	endothelin converting enzyme 1
chr1	21384248	21384536	289	*	K18_peak_1453	32	.	3.86014	5.39483	3.22635	104	Distal Intergenic	1	21411460	21413293	1834	2	105376832	ENST00000443127.1	28757	NA	LOC105376832	uncharacterized LOC105376832
chr1	21385158	21385449	292	*	K18_peak_1454	18	.	3.06169	3.72125	1.87079	195	Distal Intergenic	1	21411460	21413293	1834	2	105376832	ENST00000443127.1	27844	NA	LOC105376832	uncharacterized LOC105376832
chr1	21413232	21413523	292	*	K18_peak_1455	32	.	3.75417	5.45443	3.27855	107	Promoter (<=1kb)	1	21411460	21413293	1834	2	105376832	ENST00000443127.1	0	NA	LOC105376832	uncharacterized LOC105376832
chr1	21439847	21440740	894	*	K18_peak_1456	95	.	5.27669	12.4316	9.52823	195	Promoter (<=1kb)	1	21440128	21483467	43340	1	84224	ENST00000454000.6	0	ENSG00000142794	NBPF3	NBPF member 3
chr1	21523571	21523947	377	*	K18_peak_1457	56	.	4.70317	8.20919	5.67056	85	Intron (ENST00000468526.1/249, intron 1 of 4)	1	21509428	21578175	68748	1	249	ENST00000540617.5	14143	ENSG00000162551	ALPL	alkaline phosphatase, biomineralization associated
chr1	21531003	21531611	609	*	K18_peak_1458	24	.	3.15777	4.42706	2.42402	582	Intron (ENST00000468526.1/249, intron 1 of 4)	1	21551279	21578012	26734	1	249	ENST00000374832.5	-19668	ENSG00000162551	ALPL	alkaline phosphatase, biomineralization associated
chr1	21540081	21540450	370	*	K18_peak_1459	69	.	4.20966	9.61185	6.9304	170	Intron (ENST00000468526.1/249, intron 1 of 4)	1	21551279	21578012	26734	1	249	ENST00000374832.5	-10829	ENSG00000162551	ALPL	alkaline phosphatase, biomineralization associated
chr1	21558892	21559220	329	*	K18_peak_1460	25	.	2.8449	4.55362	2.53426	55	Intron (ENST00000468526.1/249, intron 1 of 4)	1	21551279	21578012	26734	1	249	ENST00000374832.5	7613	ENSG00000162551	ALPL	alkaline phosphatase, biomineralization associated
chr1	21574630	21574975	346	*	K18_peak_1461	25	.	2.7524	4.51679	2.50213	204	Promoter (<=1kb)	1	21574478	21578399	3922	1	249	ENST00000374829.2	152	ENSG00000162551	ALPL	alkaline phosphatase, biomineralization associated
chr1	21575254	21575673	420	*	K18_peak_1462	42	.	3.40823	6.64022	4.29772	277	Promoter (<=1kb)	1	21574478	21578399	3922	1	249	ENST00000374829.2	776	ENSG00000162551	ALPL	alkaline phosphatase, biomineralization associated
chr1	21586928	21587495	568	*	K18_peak_1463	62	.	3.31129	8.82511	6.21901	196	Promoter (<=1kb)	1	21586472	21591187	4716	1	105376834	ENST00000457706.1	456	NA	LINC02596	long intergenic non-protein coding RNA 2596
chr1	21594794	21595200	407	*	K18_peak_1464	26	.	2.4534	4.63938	2.6088	271	Distal Intergenic	1	21586472	21591187	4716	1	105376834	ENST00000457706.1	8322	NA	LINC02596	long intergenic non-protein coding RNA 2596
chr1	21607702	21608131	430	*	K18_peak_1465	272	.	6.68406	31.2147	27.2704	259	Intron (ENST00000290101.8/5909, intron 17 of 26)	1	21596221	21620041	23821	2	5909	ENST00000374763.6	11910	ENSG00000076864	RAP1GAP	RAP1 GTPase activating protein
chr1	21622195	21622840	646	*	K18_peak_1466	42	.	3.04881	6.54992	4.21745	236	Promoter (<=1kb)	1	21596221	21622568	26348	2	5909	ENST00000374761.6	0	ENSG00000076864	RAP1GAP	RAP1 GTPase activating protein
chr1	21634657	21635163	507	*	K18_peak_1467	72	.	2.65889	9.97539	7.26529	377	Intron (ENST00000290101.8/5909, intron 2 of 26)	1	21596221	21622568	26348	2	5909	ENST00000374761.6	-12089	ENSG00000076864	RAP1GAP	RAP1 GTPase activating protein
chr1	21638745	21640366	1622	*	K18_peak_1468	352	.	5.02796	39.5281	35.2539	176	Intron (ENST00000290101.8/5909, intron 2 of 26)	1	21596221	21651820	55600	2	5909	ENST00000471600.6	11454	ENSG00000076864	RAP1GAP	RAP1 GTPase activating protein
chr1	21649760	21650158	399	*	K18_peak_1469	65	.	3.7346	9.18379	6.54727	188	Promoter (1-2kb)	1	21596221	21651820	55600	2	5909	ENST00000471600.6	1662	ENSG00000076864	RAP1GAP	RAP1 GTPase activating protein
chr1	21661862	21662326	465	*	K18_peak_1470	56	.	3.64329	8.17763	5.64187	357	Intron (ENST00000290101.8/5909, intron 1 of 26)	1	21620041	21667681	47641	2	5909	ENST00000482984.5	5355	ENSG00000076864	RAP1GAP	RAP1 GTPase activating protein
chr1	21669906	21670217	312	*	K18_peak_1471	43	.	3.51478	6.65562	4.31166	163	Promoter (<=1kb)	1	21596215	21669363	73149	2	5909	ENST00000290101.8	-543	ENSG00000076864	RAP1GAP	RAP1 GTPase activating protein
chr1	21762130	21762461	332	*	K18_peak_1472	22	.	3.42195	4.28195	2.29802	120	Intron (ENST00000308271.14/84196, intron 1 of 26)	1	21728612	21748191	19580	2	84196	ENST00000374730.2	-13939	ENSG00000090686	USP48	ubiquitin specific peptidase 48
chr1	21768285	21768853	569	*	K18_peak_1473	29	.	3.80217	5.077	2.94701	310	Exon (ENST00000434488.2/ENST00000434488.2, exon 1 of 1)	1	21753007	21782020	29014	2	84196	ENST00000527823.5	13167	ENSG00000090686	USP48	ubiquitin specific peptidase 48
chr1	21782617	21783808	1192	*	K18_peak_1474	163	.	6.47496	19.7717	16.3967	791	Promoter (<=1kb)	1	21678298	21783149	104852	2	84196	ENST00000308271.14	0	ENSG00000090686	USP48	ubiquitin specific peptidase 48
chr1	21811858	21812640	783	*	K18_peak_1475	76	.	4.97156	10.3639	7.62277	364	Promoter (<=1kb)	1	21812265	21825225	12961	1	401944	ENST00000344642.7	0	ENSG00000187942	LDLRAD2	low density lipoprotein receptor class A domain containing 2
chr1	21821959	21822600	642	*	K18_peak_1476	46	.	3.92902	7.03383	4.62663	271	Promoter (<=1kb)	1	21821497	21822548	1052	1	401944	ENST00000484271.1	462	ENSG00000187942	LDLRAD2	low density lipoprotein receptor class A domain containing 2
chr1	21822910	21823180	271	*	K18_peak_1477	15	.	2.59626	3.26308	1.54717	21	Promoter (1-2kb)	1	21823301	21824266	966	2	3339	ENST00000481644.1	1086	ENSG00000142798	HSPG2	heparan sulfate proteoglycan 2
chr1	21831354	21831705	352	*	K18_peak_1478	47	.	4.16809	7.22515	4.79894	25	Promoter (<=1kb)	1	21822245	21830713	8469	2	3339	ENST00000486901.1	-641	ENSG00000142798	HSPG2	heparan sulfate proteoglycan 2
chr1	21842845	21843406	562	*	K18_peak_1479	36	.	3.49065	5.90653	3.65019	35	Exon (ENST00000374695.8/3339, exon 66 of 97)	1	21835409	21839006	3598	2	3339	ENST00000374676.4	-3839	ENSG00000142798	HSPG2	heparan sulfate proteoglycan 2
chr1	21847498	21847987	490	*	K18_peak_1480	42	.	3.57622	6.55404	4.22048	146	Promoter (<=1kb)	1	21846196	21847958	1763	2	3339	ENST00000453796.1	0	ENSG00000142798	HSPG2	heparan sulfate proteoglycan 2
chr1	21852776	21853146	371	*	K18_peak_1481	46	.	3.67183	7.00621	4.60203	102	Promoter (1-2kb)	1	21851311	21854656	3346	2	3339	ENST00000493940.2	1510	ENSG00000142798	HSPG2	heparan sulfate proteoglycan 2
chr1	21864050	21864307	258	*	K18_peak_1482	28	.	3.2071	4.91535	2.84858	129	Exon (ENST00000374695.8/3339, exon 37 of 97)	1	21865717	21872377	6661	2	3339	ENST00000644714.1	8070	ENSG00000142798	HSPG2	heparan sulfate proteoglycan 2
chr1	21869815	21870120	306	*	K18_peak_1483	91	.	4.65933	11.9839	9.11223	218	Promoter (2-3kb)	1	21865717	21872377	6661	2	3339	ENST00000644714.1	2257	ENSG00000142798	HSPG2	heparan sulfate proteoglycan 2
chr1	21884804	21885106	303	*	K18_peak_1484	21	.	2.94848	4.05382	2.15604	148	Exon (ENST00000374695.8/3339, exon 11 of 97)	1	21887235	21890694	3460	2	3339	ENST00000374673.4	5588	ENSG00000142798	HSPG2	heparan sulfate proteoglycan 2
chr1	21894238	21894574	337	*	K18_peak_1485	55	.	3.82439	8.12304	5.59223	71	Promoter (1-2kb)	1	21889816	21896271	6456	2	3339	ENST00000439717.2	1697	ENSG00000142798	HSPG2	heparan sulfate proteoglycan 2
chr1	21920446	21920941	496	*	K18_peak_1486	55	.	4.28741	8.02753	5.50554	327	Intron (ENST00000374695.8/3339, intron 1 of 96)	1	21822244	21937310	115067	2	3339	ENST00000374695.8	16369	ENSG00000142798	HSPG2	heparan sulfate proteoglycan 2
chr1	21931221	21931692	472	*	K18_peak_1487	127	.	4.38262	15.8744	12.7363	365	Intron (ENST00000374695.8/3339, intron 1 of 96)	1	21822244	21937310	115067	2	3339	ENST00000374695.8	5618	ENSG00000142798	HSPG2	heparan sulfate proteoglycan 2
chr1	21936693	21937683	991	*	K18_peak_1488	60	.	3.2709	8.68839	6.09414	698	Promoter (<=1kb)	1	21822244	21937310	115067	2	3339	ENST00000374695.8	0	ENSG00000142798	HSPG2	heparan sulfate proteoglycan 2
chr1	21942951	21943463	513	*	K18_peak_1489	92	.	5.15101	12.1488	9.26565	171	Distal Intergenic	1	21822244	21937310	115067	2	3339	ENST00000374695.8	-5641	ENSG00000142798	HSPG2	heparan sulfate proteoglycan 2
chr1	21949045	21949455	411	*	K18_peak_1490	19	.	2.72174	3.79944	1.93858	55	Distal Intergenic	1	21822244	21937310	115067	2	3339	ENST00000374695.8	-11735	ENSG00000142798	HSPG2	heparan sulfate proteoglycan 2
chr1	21956631	21957370	740	*	K18_peak_1491	157	.	5.78498	19.1339	15.796	267	Exon (ENST00000637118.1/ENST00000637118.1, exon 1 of 2)	1	21822244	21937310	115067	2	3339	ENST00000374695.8	-19321	ENSG00000142798	HSPG2	heparan sulfate proteoglycan 2
chr1	21963897	21964403	507	*	K18_peak_1492	54	.	3.99397	7.97808	5.46133	207	Distal Intergenic	1	21977022	21989354	12333	1	23436	ENST00000337107.11	-12619	ENSG00000219073	CELA3B	chymotrypsin like elastase 3B
chr1	21966310	21966673	364	*	K18_peak_1493	26	.	2.93195	4.74221	2.69793	218	Distal Intergenic	1	21977022	21989354	12333	1	23436	ENST00000337107.11	-10349	ENSG00000219073	CELA3B	chymotrypsin like elastase 3B
chr1	21983618	21984296	679	*	K18_peak_1494	50	.	4.19024	7.54868	5.09022	94	Promoter (<=1kb)	1	21984266	21989354	5089	1	23436	ENST00000473526.1	0	ENSG00000219073	CELA3B	chymotrypsin like elastase 3B
chr1	22005135	22005956	822	*	K18_peak_1495	197	.	7.12853	23.3099	19.7407	236	Promoter (<=1kb)	1	22005305	22030617	25313	1	29092	ENST00000648697.1	0	ENSG00000218510	LINC00339	long intergenic non-protein coding RNA 339
chr1	22012686	22013019	334	*	K18_peak_1496	36	.	3.97796	5.82844	3.60774	25	Intron (ENST00000650360.1/10136, intron 7 of 8)	1	22007450	22012539	5090	1	10136	ENST00000400271.2	5236	ENSG00000142789	CELA3A	chymotrypsin like elastase 3A
chr1	22024902	22025971	1070	*	K18_peak_1497	282	.	7.22646	32.2583	28.2692	806	Promoter (<=1kb)	1	22023990	22025492	1503	2	101928043	ENST00000655353.1	0	ENSG00000228397	LINC01635	long intergenic non-protein coding RNA 1635
chr1	22039728	22040233	506	*	K18_peak_1498	56	.	4.50395	8.15	5.61703	215	Intron (ENST00000648594.1/998, intron 1 of 5)	1	22052627	22092923	40297	1	998	ENST00000400259.5	-12394	ENSG00000070831	CDC42	cell division cycle 42
chr1	22052330	22053402	1073	*	K18_peak_1499	196	.	7.07991	23.1816	19.6191	345	Promoter (<=1kb)	1	22028317	22052927	24611	2	112268223	ENST00000649486.1	0	NA	CDC42-AS1	CDC42 antisense RNA 1
chr1	22105873	22106437	565	*	K18_peak_1500	44	.	4.5626	6.7842	4.40234	381	Distal Intergenic	1	22127038	22129851	2814	2	54361	ENST00000415567.1	23414	ENSG00000162552	WNT4	Wnt family member 4
chr1	22123462	22123855	394	*	K18_peak_1501	15	.	2.58061	3.23528	1.52362	107	Intron (ENST00000290167.11/54361, intron 2 of 4)	1	22127038	22129851	2814	2	54361	ENST00000415567.1	5996	ENSG00000162552	WNT4	Wnt family member 4
chr1	22131869	22132279	411	*	K18_peak_1502	46	.	3.81993	7.0721	4.66085	166	Promoter (2-3kb)	1	22127038	22129851	2814	2	54361	ENST00000415567.1	-2018	ENSG00000162552	WNT4	Wnt family member 4
chr1	22133152	22133533	382	*	K18_peak_1503	38	.	3.40256	6.17563	3.88486	132	Intron (ENST00000290167.11/54361, intron 1 of 4)	1	22127038	22129851	2814	2	54361	ENST00000415567.1	-3301	ENSG00000162552	WNT4	Wnt family member 4
chr1	22161836	22162533	698	*	K18_peak_1504	22	.	2.7147	4.26773	2.29802	114	Distal Intergenic	1	22127474	22143969	16496	2	54361	ENST00000441048.1	-17867	ENSG00000162552	WNT4	Wnt family member 4
chr1	22188779	22189238	460	*	K18_peak_1505	22	.	2.77483	4.23309	2.29802	94	Distal Intergenic	1	22127474	22143969	16496	2	54361	ENST00000441048.1	-44810	ENSG00000162552	WNT4	Wnt family member 4
chr1	22217855	22218724	870	*	K18_peak_1506	52	.	3.97793	7.67096	5.20017	587	Distal Intergenic	1	22266239	22266300	62	1	100616433	ENST00000581169.1	-47515	ENSG00000266564	MIR4418	microRNA 4418
chr1	22221292	22221647	356	*	K18_peak_1507	50	.	3.77146	7.48116	5.02927	224	Distal Intergenic	1	22266239	22266300	62	1	100616433	ENST00000581169.1	-44592	ENSG00000266564	MIR4418	microRNA 4418
chr1	22229584	22229865	282	*	K18_peak_1508	40	.	3.27214	6.31493	4.00866	126	Distal Intergenic	1	22266239	22266300	62	1	100616433	ENST00000581169.1	-36374	ENSG00000266564	MIR4418	microRNA 4418
chr1	22232402	22233671	1270	*	K18_peak_1509	43	.	3.33076	6.67601	4.32907	1155	Distal Intergenic	1	22266239	22266300	62	1	100616433	ENST00000581169.1	-32568	ENSG00000266564	MIR4418	microRNA 4418
chr1	22268334	22268776	443	*	K18_peak_1510	82	.	4.18213	11.0012	8.2058	115	Promoter (2-3kb)	1	22266239	22266300	62	1	100616433	ENST00000581169.1	2095	ENSG00000266564	MIR4418	microRNA 4418
chr1	22275769	22276062	294	*	K18_peak_1511	96	.	5.03055	12.575	9.66157	232	Distal Intergenic	1	22266239	22266300	62	1	100616433	ENST00000581169.1	9530	ENSG00000266564	MIR4418	microRNA 4418
chr1	22284689	22285250	562	*	K18_peak_1512	52	.	3.77706	7.75101	5.25508	464	Distal Intergenic	1	22266239	22266300	62	1	100616433	ENST00000581169.1	18450	ENSG00000266564	MIR4418	microRNA 4418
chr1	22291769	22293013	1245	*	K18_peak_1513	71	.	4.71356	9.82735	7.12904	445	Distal Intergenic	1	22266239	22266300	62	1	100616433	ENST00000581169.1	25530	ENSG00000266564	MIR4418	microRNA 4418
chr1	22298179	22298514	336	*	K18_peak_1514	29	.	3.80217	5.077	2.94701	40	Distal Intergenic	1	22266239	22266300	62	1	100616433	ENST00000581169.1	31940	ENSG00000266564	MIR4418	microRNA 4418
chr1	22315768	22316194	427	*	K18_peak_1515	29	.	3.25499	5.00691	2.92786	214	Distal Intergenic	1	22266239	22266300	62	1	100616433	ENST00000581169.1	49529	ENSG00000266564	MIR4418	microRNA 4418
chr1	22331798	22333292	1495	*	K18_peak_1516	91	.	4.54407	12.0014	9.1286	328	Distal Intergenic	1	22266239	22266300	62	1	100616433	ENST00000581169.1	65559	ENSG00000266564	MIR4418	microRNA 4418
chr1	22342438	22343119	682	*	K18_peak_1517	31	.	3.0017	5.27024	3.11707	656	Distal Intergenic	1	22266239	22266300	62	1	100616433	ENST00000581169.1	76199	ENSG00000266564	MIR4418	microRNA 4418
chr1	22350174	22350453	280	*	K18_peak_1518	53	.	4.49931	7.83944	5.33538	208	Distal Intergenic	1	22428838	22511763	82926	1	9923	ENST00000650433.1	-78385	ENSG00000184677	ZBTB40	zinc finger and BTB domain containing 40
chr1	22359802	22360490	689	*	K18_peak_1519	46	.	3.95248	7.08064	4.6686	558	Distal Intergenic	1	22428838	22511763	82926	1	9923	ENST00000650433.1	-68348	ENSG00000184677	ZBTB40	zinc finger and BTB domain containing 40
chr1	22369071	22370217	1147	*	K18_peak_1520	47	.	3.85143	7.138	4.72015	413	Distal Intergenic	1	22428838	22511763	82926	1	9923	ENST00000650433.1	-58621	ENSG00000184677	ZBTB40	zinc finger and BTB domain containing 40
chr1	22389943	22390228	286	*	K18_peak_1521	34	.	3.5753	5.60781	3.41399	134	Distal Intergenic	1	22428838	22511763	82926	1	9923	ENST00000650433.1	-38610	ENSG00000184677	ZBTB40	zinc finger and BTB domain containing 40
chr1	22400613	22401414	802	*	K18_peak_1522	77	.	5.06395	10.5528	7.79728	243	Distal Intergenic	1	22428838	22511763	82926	1	9923	ENST00000650433.1	-27424	ENSG00000184677	ZBTB40	zinc finger and BTB domain containing 40
chr1	22402490	22402992	503	*	K18_peak_1523	25	.	3.23429	4.56175	2.54157	299	Distal Intergenic	1	22428838	22511763	82926	1	9923	ENST00000650433.1	-25846	ENSG00000184677	ZBTB40	zinc finger and BTB domain containing 40
chr1	22416878	22417149	272	*	K18_peak_1524	31	.	3.55302	5.33799	3.1765	50	Distal Intergenic	1	22428838	22511763	82926	1	9923	ENST00000650433.1	-11689	ENSG00000184677	ZBTB40	zinc finger and BTB domain containing 40
chr1	22449084	22449502	419	*	K18_peak_1525	16	.	2.77202	3.41562	1.6761	74	Promoter (2-3kb)	1	22451851	22531154	79304	1	9923	ENST00000375647.5	-2349	ENSG00000184677	ZBTB40	zinc finger and BTB domain containing 40
chr1	22451693	22452686	994	*	K18_peak_1526	214	.	9.55596	25.1097	21.4489	398	Promoter (<=1kb)	1	22451851	22531154	79304	1	9923	ENST00000375647.5	0	ENSG00000184677	ZBTB40	zinc finger and BTB domain containing 40
chr1	22498064	22498375	312	*	K18_peak_1527	22	.	3.42195	4.28195	2.29802	268	Intron (ENST00000650433.1/9923, intron 3 of 8)	1	22451867	22506241	54375	1	9923	ENST00000400239.6	46197	ENSG00000184677	ZBTB40	zinc finger and BTB domain containing 40
chr1	22536158	22536495	338	*	K18_peak_1528	16	.	2.66079	3.37731	1.6434	276	Distal Intergenic	1	22563489	22603595	40107	1	2046	ENST00000166244.8	-26994	ENSG00000070886	EPHA8	EPH receptor A8
chr1	22544724	22545142	419	*	K18_peak_1529	45	.	3.25654	6.91958	4.52437	187	Distal Intergenic	1	22563489	22603595	40107	1	2046	ENST00000166244.8	-18347	ENSG00000070886	EPHA8	EPH receptor A8
chr1	22554691	22555000	310	*	K18_peak_1530	38	.	3.05386	6.17213	3.88151	140	Distal Intergenic	1	22563489	22603595	40107	1	2046	ENST00000166244.8	-8489	ENSG00000070886	EPHA8	EPH receptor A8
chr1	22564524	22565016	493	*	K18_peak_1531	39	.	2.89695	6.29316	3.98887	219	Promoter (<=1kb)	1	22563564	22589621	26058	1	2046	ENST00000374644.8	960	ENSG00000070886	EPHA8	EPH receptor A8
chr1	22565687	22566108	422	*	K18_peak_1532	70	.	3.60294	9.78838	7.09325	44	Promoter (2-3kb)	1	22563564	22589621	26058	1	2046	ENST00000374644.8	2123	ENSG00000070886	EPHA8	EPH receptor A8
chr1	22586255	22586826	572	*	K18_peak_1533	79	.	3.90618	10.7476	7.97111	354	Exon (ENST00000166244.8/2046, exon 4 of 17)	1	22563564	22589621	26058	1	2046	ENST00000374644.8	22691	ENSG00000070886	EPHA8	EPH receptor A8
chr1	22594349	22594757	409	*	K18_peak_1534	55	.	3.29859	8.12527	5.59436	207	Intron (ENST00000166244.8/2046, intron 7 of 16)	1	22563564	22589621	26058	1	2046	ENST00000374644.8	30785	ENSG00000070886	EPHA8	EPH receptor A8
chr1	22600803	22601111	309	*	K18_peak_1535	25	.	2.68534	4.52185	2.50682	27	Exon (ENST00000166244.8/2046, exon 14 of 17)	1	22633258	22633366	109	2	102466615	ENST00000614019.2	32255	ENSG00000276835	MIR6127	microRNA 6127
chr1	22616544	22616872	329	*	K18_peak_1536	27	.	3.15146	4.80839	2.75544	154	Distal Intergenic	1	22633258	22633366	109	2	102466615	ENST00000614019.2	16494	ENSG00000276835	MIR6127	microRNA 6127
chr1	22627215	22627585	371	*	K18_peak_1537	46	.	4.2488	7.09367	4.68073	213	Distal Intergenic	1	22633258	22633366	109	2	102466615	ENST00000614019.2	5781	ENSG00000276835	MIR6127	microRNA 6127
chr1	22660969	22661276	308	*	K18_peak_1538	58	.	4.05834	8.39816	5.84262	52	Exon (ENST00000510260.5/713, exon 3 of 3)	1	22653236	22661637	8402	1	713	ENST00000509305.6	7733	ENSG00000173369	C1QB	complement C1q B chain
chr1	22673056	22673585	530	*	K18_peak_1539	29	.	3.27454	5.04417	2.94701	508	Distal Intergenic	1	22653236	22661637	8402	1	713	ENST00000509305.6	19820	ENSG00000173369	C1QB	complement C1q B chain
chr1	22678946	22679400	455	*	K18_peak_1540	54	.	3.74905	7.94093	5.42748	68	Distal Intergenic	1	22653236	22661637	8402	1	713	ENST00000509305.6	25710	ENSG00000173369	C1QB	complement C1q B chain
chr1	22680234	22680544	311	*	K18_peak_1541	33	.	3.01969	5.50358	3.32231	31	Distal Intergenic	1	22653236	22661637	8402	1	713	ENST00000509305.6	26998	ENSG00000173369	C1QB	complement C1q B chain
chr1	22685614	22685943	330	*	K18_peak_1542	32	.	3.06071	5.40644	3.23622	188	Distal Intergenic	1	22710839	22891265	180427	1	2048	ENST00000544305.5	-24896	ENSG00000133216	EPHB2	EPH receptor B2
chr1	22692414	22692792	379	*	K18_peak_1543	53	.	4.0766	7.88031	5.37229	254	Distal Intergenic	1	22710839	22891265	180427	1	2048	ENST00000544305.5	-18047	ENSG00000133216	EPHB2	EPH receptor B2
chr1	22698031	22698310	280	*	K18_peak_1544	38	.	3.61211	6.14987	3.86175	229	Distal Intergenic	1	22710839	22891265	180427	1	2048	ENST00000544305.5	-12529	ENSG00000133216	EPHB2	EPH receptor B2
chr1	22702479	22702878	400	*	K18_peak_1545	32	.	3.27929	5.47507	3.29716	264	Distal Intergenic	1	22710839	22891265	180427	1	2048	ENST00000544305.5	-7961	ENSG00000133216	EPHB2	EPH receptor B2
chr1	22710149	22710824	676	*	K18_peak_1546	108	.	4.96743	13.8129	10.8093	629	Promoter (<=1kb)	1	22710839	22891265	180427	1	2048	ENST00000544305.5	-15	ENSG00000133216	EPHB2	EPH receptor B2
chr1	22734990	22735580	591	*	K18_peak_1547	39	.	2.81193	6.20871	3.91426	61	Intron (ENST00000544305.5/2048, intron 1 of 6)	1	22719517	22719598	82	1	100616391	ENST00000581646.1	15473	ENSG00000265422	MIR4684	microRNA 4684
chr1	22739517	22740275	759	*	K18_peak_1548	120	.	4.44968	15.1873	12.0927	146	Intron (ENST00000544305.5/2048, intron 1 of 6)	1	22719517	22719598	82	1	100616391	ENST00000581646.1	20000	ENSG00000265422	MIR4684	microRNA 4684
chr1	22750260	22750515	256	*	K18_peak_1549	47	.	2.948	7.19214	4.76931	206	Intron (ENST00000544305.5/2048, intron 1 of 6)	1	22775178	22913752	138575	1	2048	ENST00000374627.1	-24663	ENSG00000133216	EPHB2	EPH receptor B2
chr1	22750928	22751688	761	*	K18_peak_1550	111	.	4.09304	14.1787	11.1513	379	Intron (ENST00000544305.5/2048, intron 1 of 6)	1	22775178	22913752	138575	1	2048	ENST00000374627.1	-23490	ENSG00000133216	EPHB2	EPH receptor B2
chr1	22773403	22773763	361	*	K18_peak_1551	15	.	2.41216	3.32204	1.59689	6	Promoter (1-2kb)	1	22775178	22913752	138575	1	2048	ENST00000374627.1	-1415	ENSG00000133216	EPHB2	EPH receptor B2
chr1	22788260	22788522	263	*	K18_peak_1552	21	.	2.74646	4.00961	2.11769	134	Intron (ENST00000544305.5/2048, intron 3 of 6)	1	22800240	22896478	96239	1	2048	ENST00000465676.1	-11718	ENSG00000133216	EPHB2	EPH receptor B2
chr1	22816248	22816790	543	*	K18_peak_1553	33	.	2.75967	5.53918	3.35335	419	Intron (ENST00000544305.5/2048, intron 3 of 6)	1	22800240	22896478	96239	1	2048	ENST00000465676.1	16008	ENSG00000133216	EPHB2	EPH receptor B2
chr1	22826723	22827257	535	*	K18_peak_1554	83	.	3.10372	11.1285	8.32337	348	Intron (ENST00000544305.5/2048, intron 3 of 6)	1	22800240	22896478	96239	1	2048	ENST00000465676.1	26483	ENSG00000133216	EPHB2	EPH receptor B2
chr1	22831738	22832682	945	*	K18_peak_1555	459	.	6.10783	50.5634	45.9642	487	Intron (ENST00000544305.5/2048, intron 3 of 6)	1	22863159	22863226	68	2	100422914	ENST00000581187.1	30544	ENSG00000264014	MIR4253	microRNA 4253
chr1	22841387	22842174	788	*	K18_peak_1556	81	.	4.28392	10.9875	8.19308	200	Intron (ENST00000544305.5/2048, intron 3 of 6)	1	22863159	22863226	68	2	100422914	ENST00000581187.1	21052	ENSG00000264014	MIR4253	microRNA 4253
chr1	22854401	22854669	269	*	K18_peak_1557	48	.	3.29041	7.22785	4.8014	182	Intron (ENST00000544305.5/2048, intron 3 of 6)	1	22863159	22863226	68	2	100422914	ENST00000581187.1	8557	ENSG00000264014	MIR4253	microRNA 4253
chr1	22862036	22862367	332	*	K18_peak_1558	144	.	5.69826	17.6868	14.4358	140	Promoter (<=1kb)	1	22863159	22863226	68	2	100422914	ENST00000581187.1	859	ENSG00000264014	MIR4253	microRNA 4253
chr1	22879569	22879960	392	*	K18_peak_1559	34	.	3.06347	5.60848	3.41457	339	Intron (ENST00000544305.5/2048, intron 5 of 6)	1	22865159	22882840	17682	1	2048	ENST00000490436.1	14410	ENSG00000133216	EPHB2	EPH receptor B2
chr1	22898321	22898890	570	*	K18_peak_1560	110	.	6.02852	14.0543	11.035	228	Intron (ENST00000374630.8/2048, intron 9 of 15)	1	22865159	22882840	17682	1	2048	ENST00000490436.1	33162	ENSG00000133216	EPHB2	EPH receptor B2
chr1	22911978	22912311	334	*	K18_peak_1561	21	.	2.76738	4.05177	2.15426	176	Intron (ENST00000374630.8/2048, intron 14 of 15)	1	22865159	22882840	17682	1	2048	ENST00000490436.1	46819	ENSG00000133216	EPHB2	EPH receptor B2
chr1	22916344	22916887	544	*	K18_peak_1562	32	.	3.00131	5.45936	3.28269	60	3' UTR	1	22953049	22963178	10130	2	646262	ENST00000618559.1	46291	ENSG00000215906	LACTBL1	lactamase beta like 1
chr1	22930316	22930791	476	*	K18_peak_1563	48	.	4.35983	7.29314	4.86004	182	Distal Intergenic	1	22953049	22963178	10130	2	646262	ENST00000618559.1	32387	ENSG00000215906	LACTBL1	lactamase beta like 1
chr1	22964117	22964691	575	*	K18_peak_1564	31	.	3.31898	5.34186	3.17951	240	Promoter (<=1kb)	1	22953043	22965338	12296	2	646262	ENST00000426928.6	647	ENSG00000215906	LACTBL1	lactamase beta like 1
chr1	22976363	22976866	504	*	K18_peak_1565	97	.	5.54684	12.6473	9.72869	177	Distal Intergenic	1	22953043	22965338	12296	2	646262	ENST00000426928.6	-11025	ENSG00000215906	LACTBL1	lactamase beta like 1
chr1	23010519	23010809	291	*	K18_peak_1566	45	.	4.34494	6.98183	4.58033	182	Distal Intergenic	1	23010834	23014024	3191	2	729059	ENST00000440767.2	3215	ENSG00000227868	TEX46	testis expressed 46
chr1	23019346	23020279	934	*	K18_peak_1567	85	.	5.64453	11.3272	8.50757	705	Promoter (<=1kb)	1	23019443	23083672	64230	1	23028	ENST00000465864.2	0	ENSG00000004487	KDM1A	lysine demethylase 1A
chr1	23059165	23059626	462	*	K18_peak_1568	29	.	3.80217	5.077	2.94701	165	Exon (ENST00000465864.2/23028, exon 8 of 19)	1	23050425	23055418	4994	1	23028	ENST00000481879.1	8740	ENSG00000004487	KDM1A	lysine demethylase 1A
chr1	23103045	23103317	273	*	K18_peak_1569	62	.	4.5256	8.8056	6.20112	268	Intron (ENST00000418342.5/7798, intron 2 of 3)	1	23077234	23083354	6121	1	23028	ENST00000494920.1	25811	ENSG00000004487	KDM1A	lysine demethylase 1A
chr1	23108975	23109579	605	*	K18_peak_1570	147	.	6.47337	18.0101	14.7397	208	5' UTR	1	23094155	23133679	39525	2	7798	ENST00000475164.2	24100	ENSG00000169641	LUZP1	leucine zipper protein 1
chr1	23126074	23126420	347	*	K18_peak_1571	36	.	4.18239	5.91218	3.65019	184	Intron (ENST00000418342.5/7798, intron 1 of 3)	1	23094155	23133679	39525	2	7798	ENST00000475164.2	7259	ENSG00000169641	LUZP1	leucine zipper protein 1
chr1	23135675	23136261	587	*	K18_peak_1572	69	.	5.49099	9.58973	6.91527	158	Promoter (1-2kb)	1	23094155	23133679	39525	2	7798	ENST00000475164.2	-1996	ENSG00000169641	LUZP1	leucine zipper protein 1
chr1	23154085	23154594	510	*	K18_peak_1573	17	.	3.04174	3.53096	1.70813	125	Intron (ENST00000418342.5/7798, intron 1 of 3)	1	23090427	23168817	78391	2	7798	ENST00000314174.5	14223	ENSG00000169641	LUZP1	leucine zipper protein 1
chr1	23167572	23168089	518	*	K18_peak_1574	80	.	4.22578	10.8291	8.0463	443	Promoter (<=1kb)	1	23090427	23168817	78391	2	7798	ENST00000314174.5	728	ENSG00000169641	LUZP1	leucine zipper protein 1
chr1	23168630	23168923	294	*	K18_peak_1575	109	.	4.91522	14.0166	10.9996	174	Promoter (<=1kb)	1	23084023	23168858	84836	2	7798	ENST00000418342.5	0	ENSG00000169641	LUZP1	leucine zipper protein 1
chr1	23169842	23170244	403	*	K18_peak_1576	37	.	3.15928	6.04067	3.76459	68	Promoter (<=1kb)	1	23084023	23168858	84836	2	7798	ENST00000418342.5	-984	ENSG00000169641	LUZP1	leucine zipper protein 1
chr1	23177623	23177955	333	*	K18_peak_1577	78	.	4.92382	10.6046	7.83893	258	Promoter (<=1kb)	1	23084030	23177808	93779	2	7798	ENST00000302291.8	0	ENSG00000169641	LUZP1	leucine zipper protein 1
chr1	23188099	23189827	1729	*	K18_peak_1578	298	.	6.56241	33.8943	29.8347	961	Distal Intergenic	1	23084030	23177808	93779	2	7798	ENST00000302291.8	-10291	ENSG00000169641	LUZP1	leucine zipper protein 1
chr1	23196753	23197378	626	*	K18_peak_1579	205	.	5.16731	24.1702	20.5563	279	Intron (ENST00000374619.2/3352, intron 1 of 1)	1	23084030	23177808	93779	2	7798	ENST00000302291.8	-18945	ENSG00000169641	LUZP1	leucine zipper protein 1
chr1	23198182	23199262	1081	*	K18_peak_1580	46	.	2.76548	7.07415	4.6625	500	Intron (ENST00000374619.2/3352, intron 1 of 1)	1	23191895	23217502	25608	2	3352	ENST00000374619.2	18240	ENSG00000179546	HTR1D	5-hydroxytryptamine receptor 1D
chr1	23204244	23204558	315	*	K18_peak_1581	25	.	2.79897	4.62349	2.59463	106	Intron (ENST00000374619.2/3352, intron 1 of 1)	1	23191895	23217502	25608	2	3352	ENST00000374619.2	12944	ENSG00000179546	HTR1D	5-hydroxytryptamine receptor 1D
chr1	23209254	23209610	357	*	K18_peak_1582	36	.	3.30623	5.96223	3.69504	347	Intron (ENST00000374619.2/3352, intron 1 of 1)	1	23191895	23217502	25608	2	3352	ENST00000374619.2	7892	ENSG00000179546	HTR1D	5-hydroxytryptamine receptor 1D
chr1	23216872	23217848	977	*	K18_peak_1583	59	.	3.97529	8.48264	5.91894	818	Promoter (<=1kb)	1	23191895	23217502	25608	2	3352	ENST00000374619.2	0	ENSG00000179546	HTR1D	5-hydroxytryptamine receptor 1D
chr1	23242755	23243052	298	*	K18_peak_1584	49	.	4.25349	7.38524	4.94274	187	Distal Intergenic	1	23191895	23217502	25608	2	3352	ENST00000374619.2	-25253	ENSG00000179546	HTR1D	5-hydroxytryptamine receptor 1D
chr1	23244726	23245730	1005	*	K18_peak_1585	40	.	3.85598	6.37269	4.05967	927	Exon (ENST00000442089.1/ENST00000442089.1, exon 1 of 1)	1	23191895	23217502	25608	2	3352	ENST00000374619.2	-27224	ENSG00000179546	HTR1D	5-hydroxytryptamine receptor 1D
chr1	23265656	23266000	345	*	K18_peak_1586	31	.	3.63724	5.25676	3.1048	291	Distal Intergenic	1	23284356	23285454	1099	2	100996511	ENST00000604481.1	19454	NA	LINC01355	long intergenic non-protein coding RNA 1355
chr1	23274008	23274309	302	*	K18_peak_1587	24	.	3.32121	4.51012	2.49642	199	Distal Intergenic	1	23284356	23285454	1099	2	100996511	ENST00000604481.1	11145	NA	LINC01355	long intergenic non-protein coding RNA 1355
chr1	23343764	23344977	1214	*	K18_peak_1588	190	.	6.67982	22.5571	19.0277	734	Promoter (<=1kb)	1	23304688	23344284	39597	2	10236	ENST00000302271.11	0	ENSG00000125944	HNRNPR	heterogeneous nuclear ribonucleoprotein R
chr1	23368160	23369307	1148	*	K18_peak_1589	266	.	6.50715	30.5334	26.6197	872	Promoter (<=1kb)	1	23368997	23371783	2787	1	148898	ENST00000458053.4	0	ENSG00000249087	ZNF436-AS1	ZNF436 antisense RNA 1
chr1	23376991	23377791	801	*	K18_peak_1590	350	.	7.92905	39.3129	35.046	549	Distal Intergenic	1	23371144	23371783	640	1	148898	ENST00000518600.1	5847	ENSG00000249087	ZNF436-AS1	ZNF436 antisense RNA 1
chr1	23393894	23394687	794	*	K18_peak_1591	33	.	3.19029	5.49563	3.31523	155	Exon (ENST00000450454.7/6920, exon 8 of 11)	1	23371144	23371783	640	1	148898	ENST00000518600.1	22750	ENSG00000249087	ZNF436-AS1	ZNF436 antisense RNA 1
chr1	23403098	23404220	1123	*	K18_peak_1592	160	.	6.17017	19.3968	16.0432	739	3' UTR	1	23417345	23418298	954	2	6920	ENST00000492271.1	14078	ENSG00000204219	TCEA3	transcription elongation factor A3
chr1	23424941	23425258	318	*	K18_peak_1593	17	.	2.67802	3.56013	1.73261	281	Promoter (<=1kb)	1	23380909	23424748	43840	2	6920	ENST00000450454.7	-193	ENSG00000204219	TCEA3	transcription elongation factor A3
chr1	23426637	23426961	325	*	K18_peak_1594	18	.	2.72489	3.64664	1.80727	307	Promoter (1-2kb)	1	23380909	23424748	43840	2	6920	ENST00000450454.7	-1889	ENSG00000204219	TCEA3	transcription elongation factor A3
chr1	23436495	23436791	297	*	K18_peak_1595	58	.	4.64626	8.41722	5.85945	194	Promoter (<=1kb)	1	23428563	23436677	8115	2	55616	ENST00000495646.5	0	ENSG00000088280	ASAP3	ArfGAP with SH3 domain, ankyrin repeat and PH domain 3
chr1	23451799	23452536	738	*	K18_peak_1596	71	.	4.44484	9.86924	7.16776	420	Intron (ENST00000336689.8/55616, intron 4 of 24)	1	23436927	23442271	5345	2	55616	ENST00000475814.5	-9528	ENSG00000088280	ASAP3	ArfGAP with SH3 domain, ankyrin repeat and PH domain 3
chr1	23470829	23471084	256	*	K18_peak_1597	17	.	2.74611	3.52731	1.70813	2	Intron (ENST00000336689.8/55616, intron 1 of 24)	1	23455991	23480179	24189	2	55616	ENST00000449467.2	9095	ENSG00000088280	ASAP3	ArfGAP with SH3 domain, ankyrin repeat and PH domain 3
chr1	23477794	23478249	456	*	K18_peak_1598	78	.	5.24522	10.5624	7.80632	244	Promoter (1-2kb)	1	23455991	23480179	24189	2	55616	ENST00000449467.2	1930	ENSG00000088280	ASAP3	ArfGAP with SH3 domain, ankyrin repeat and PH domain 3
chr1	23483956	23484776	821	*	K18_peak_1599	306	.	8.63517	34.6972	30.6044	553	Promoter (<=1kb)	1	23428563	23484179	55617	2	55616	ENST00000336689.8	0	ENSG00000088280	ASAP3	ArfGAP with SH3 domain, ankyrin repeat and PH domain 3
chr1	23503386	23503991	606	*	K18_peak_1600	24	.	3.27047	4.42522	2.42269	476	Distal Intergenic	1	23516359	23519396	3038	2	1870	ENST00000487237.1	15405	ENSG00000007968	E2F2	E2F transcription factor 2
chr1	23504256	23504574	319	*	K18_peak_1601	29	.	3.50094	5.02417	2.94257	104	Distal Intergenic	1	23516359	23519396	3038	2	1870	ENST00000487237.1	14822	ENSG00000007968	E2F2	E2F transcription factor 2
chr1	23528098	23528762	665	*	K18_peak_1602	62	.	3.1555	8.91109	6.29766	194	Promoter (2-3kb)	1	23506438	23531233	24796	2	1870	ENST00000361729.3	2471	ENSG00000007968	E2F2	E2F transcription factor 2
chr1	23530424	23531681	1258	*	K18_peak_1603	29	.	2.43614	5.12941	2.99309	298	Promoter (<=1kb)	1	23506438	23531233	24796	2	1870	ENST00000361729.3	0	ENSG00000007968	E2F2	E2F transcription factor 2
chr1	23538296	23538702	407	*	K18_peak_1604	43	.	3.75086	6.67457	4.3279	204	Distal Intergenic	1	23506438	23531233	24796	2	1870	ENST00000361729.3	-7063	ENSG00000007968	E2F2	E2F transcription factor 2
chr1	23544651	23545005	355	*	K18_peak_1605	43	.	3.8823	6.67993	4.33272	139	Distal Intergenic	1	23506438	23531233	24796	2	1870	ENST00000361729.3	-13418	ENSG00000007968	E2F2	E2F transcription factor 2
chr1	23553622	23554142	521	*	K18_peak_1606	46	.	2.75936	7.0511	4.64219	173	Distal Intergenic	1	23557934	23559075	1142	2	3399	ENST00000463312.1	4933	ENSG00000117318	ID3	inhibitor of DNA binding 3, HLH protein
chr1	23556085	23557059	975	*	K18_peak_1607	86	.	3.1305	11.4624	8.6324	739	Promoter (2-3kb)	1	23557934	23559075	1142	2	3399	ENST00000463312.1	2016	ENSG00000117318	ID3	inhibitor of DNA binding 3, HLH protein
chr1	23559439	23559709	271	*	K18_peak_1608	63	.	2.67485	8.95955	6.34225	194	Promoter (<=1kb)	1	23557926	23559501	1576	2	3399	ENST00000374561.6	0	ENSG00000117318	ID3	inhibitor of DNA binding 3, HLH protein
chr1	23562170	23562603	434	*	K18_peak_1609	209	.	4.80549	24.5674	20.9335	276	Promoter (2-3kb)	1	23557926	23559501	1576	2	3399	ENST00000374561.6	-2669	ENSG00000117318	ID3	inhibitor of DNA binding 3, HLH protein
chr1	23568971	23569372	402	*	K18_peak_1610	34	.	3.09553	5.68489	3.48212	67	Distal Intergenic	1	23557926	23559501	1576	2	3399	ENST00000374561.6	-9470	ENSG00000117318	ID3	inhibitor of DNA binding 3, HLH protein
chr1	23575461	23575773	313	*	K18_peak_1611	19	.	2.65935	3.83295	1.96682	85	Distal Intergenic	1	23581495	23640568	59074	1	259283	ENST00000477916.5	-5722	ENSG00000197880	MDS2	myelodysplastic syndrome 2 translocation associated
chr1	23576858	23577222	365	*	K18_peak_1612	53	.	3.70846	7.8421	5.33772	250	Exon (ENST00000648225.1/107984928, exon 4 of 4)	1	23581495	23640568	59074	1	259283	ENST00000477916.5	-4273	ENSG00000197880	MDS2	myelodysplastic syndrome 2 translocation associated
chr1	23590373	23590701	329	*	K18_peak_1613	34	.	2.94657	5.69798	3.49268	46	Promoter (2-3kb)	1	23576436	23593621	17186	2	107984928	ENST00000648225.1	2920	NA	LOC107984928	uncharacterized LOC107984928
chr1	23634691	23635548	858	*	K18_peak_1614	119	.	5.94212	15.0877	11.9997	577	Intron (ENST00000477916.5/259283, intron 5 of 6)	1	23627334	23640568	13235	1	259283	ENST00000374555.7	7357	ENSG00000197880	MDS2	myelodysplastic syndrome 2 translocation associated
chr1	23645925	23646256	332	*	K18_peak_1615	38	.	3.88083	6.16394	3.8739	76	Distal Intergenic	1	23627334	23640568	13235	1	259283	ENST00000374555.7	18591	ENSG00000197880	MDS2	myelodysplastic syndrome 2 translocation associated
chr1	23671032	23671656	625	*	K18_peak_1616	28	.	3.69229	4.90378	2.83802	511	Exon (ENST00000451300.2/ENST00000451300.2, exon 3 of 7)	1	23691742	23696417	4676	1	6135	ENST00000374550.8	-20086	ENSG00000142676	RPL11	ribosomal protein L11
chr1	23676448	23676783	336	*	K18_peak_1617	50	.	4.68081	7.55704	5.09752	115	Exon (ENST00000451300.2/ENST00000451300.2, exon 4 of 7)	1	23691742	23696417	4676	1	6135	ENST00000374550.8	-14959	ENSG00000142676	RPL11	ribosomal protein L11
chr1	23691467	23692647	1181	*	K18_peak_1618	157	.	7.37121	19.0981	15.7625	509	Promoter (<=1kb)	1	23691742	23696417	4676	1	6135	ENST00000374550.8	0	ENSG00000142676	RPL11	ribosomal protein L11
chr1	23718289	23718670	382	*	K18_peak_1619	36	.	4.18239	5.91218	3.65019	319	Intron (ENST00000655402.1/100506963, intron 2 of 2)	1	23743155	23762059	18905	1	6924	ENST00000418390.6	-24485	ENSG00000011007	ELOA	elongin A
chr1	23742818	23743443	626	*	K18_peak_1620	65	.	5.05436	9.16664	6.53144	426	Promoter (<=1kb)	1	23743155	23762059	18905	1	6924	ENST00000418390.6	0	ENSG00000011007	ELOA	elongin A
chr1	23744769	23745182	414	*	K18_peak_1621	42	.	4.27307	6.58199	4.24563	409	Promoter (<=1kb)	1	23744034	23750944	6911	1	6924	ENST00000487554.1	735	ENSG00000011007	ELOA	elongin A
chr1	23777953	23778755	803	*	K18_peak_1622	97	.	6.17291	12.7097	9.78336	495	Promoter (<=1kb)	1	23706901	23778283	71383	2	100506963	ENST00000655402.1	0	ENSG00000236810	ELOA-AS1	ELOA antisense RNA 1
chr1	23790762	23791068	307	*	K18_peak_1623	55	.	4.01456	8.02342	5.50182	138	Promoter (<=1kb)	1	23791145	23795539	4395	1	11313	ENST00000374514.8	-77	ENSG00000011009	LYPLA2	lysophospholipase 2
chr1	23794190	23794455	266	*	K18_peak_1624	51	.	3.50515	7.57506	5.11369	119	Promoter (<=1kb)	1	23794092	23795081	990	1	11313	ENST00000472213.1	98	ENSG00000011009	LYPLA2	lysophospholipase 2
chr1	23799583	23801111	1529	*	K18_peak_1625	120	.	4.63808	15.1917	12.0969	112	Promoter (<=1kb)	1	23795599	23800754	5156	2	2582	ENST00000617979.5	0	ENSG00000117308	GALE	UDP-galactose-4-epimerase
chr1	23825165	23825451	287	*	K18_peak_1626	36	.	4.18239	5.91218	3.65019	92	Promoter (<=1kb)	1	23801885	23825429	23545	2	3155	ENST00000374490.8	0	ENSG00000117305	HMGCL	3-hydroxy-3-methylglutaryl-CoA lyase
chr1	23838426	23838749	324	*	K18_peak_1627	117	.	7.60434	14.8149	11.7443	245	Promoter (<=1kb)	1	23801887	23838620	36734	2	3155	ENST00000374487.6	0	ENSG00000117305	HMGCL	3-hydroxy-3-methylglutaryl-CoA lyase
chr1	23867604	23868564	961	*	K18_peak_1628	95	.	6.2319	12.4125	9.51041	567	Promoter (<=1kb)	1	23845077	23868290	23214	2	2517	ENST00000374479.4	0	ENSG00000179163	FUCA1	alpha-L-fucosidase 1
chr1	23906293	23906658	366	*	K18_peak_1629	28	.	3.42395	4.89171	2.82808	355	Intron (ENST00000374472.5/1269, intron 1 of 1)	1	23870515	23913362	42848	2	1269	ENST00000374472.5	6704	ENSG00000188822	CNR2	cannabinoid receptor 2
chr1	23912218	23912600	383	*	K18_peak_1630	18	.	2.73286	3.66131	1.81938	149	Promoter (<=1kb)	1	23870515	23913362	42848	2	1269	ENST00000374472.5	762	ENSG00000188822	CNR2	cannabinoid receptor 2
chr1	23916795	23917306	512	*	K18_peak_1631	37	.	3.6856	6.05174	3.77402	437	Distal Intergenic	1	23870515	23913362	42848	2	1269	ENST00000374472.5	-3433	ENSG00000188822	CNR2	cannabinoid receptor 2
chr1	23959033	23960094	1062	*	K18_peak_1632	170	.	7.32258	20.4332	17.0208	404	Promoter (<=1kb)	1	23959109	23961465	2357	1	55629	ENST00000471915.5	0	ENSG00000189266	PNRC2	proline rich nuclear receptor coactivator 2
chr1	23979894	23981227	1334	*	K18_peak_1633	371	.	9.20467	41.4895	37.1458	443	Promoter (<=1kb)	1	23964347	23980327	15981	2	10772	ENST00000492112.3	0	ENSG00000188529	SRSF10	serine and arginine rich splicing factor 10
chr1	24009478	24009913	436	*	K18_peak_1634	64	.	4.20979	9.02852	6.40545	71	Distal Intergenic	1	23966445	23980927	14483	2	10772	ENST00000341154.10	-28551	ENSG00000188529	SRSF10	serine and arginine rich splicing factor 10
chr1	24018739	24019299	561	*	K18_peak_1635	152	.	5.46478	18.5563	15.2524	344	Distal Intergenic	1	24040835	24086799	45965	1	107984931	ENST00000439239.2	-21536	NA	LOC107984931	uncharacterized LOC107984931
chr1	24022662	24023090	429	*	K18_peak_1636	31	.	2.85776	5.28723	3.13136	54	Distal Intergenic	1	24040835	24086799	45965	1	107984931	ENST00000439239.2	-17745	NA	LOC107984931	uncharacterized LOC107984931
chr1	24032060	24032783	724	*	K18_peak_1637	22	.	3.15017	4.2226	2.29802	545	Distal Intergenic	1	24040835	24086799	45965	1	107984931	ENST00000439239.2	-8052	NA	LOC107984931	uncharacterized LOC107984931
chr1	24036309	24036752	444	*	K18_peak_1638	36	.	3.8504	5.85999	3.63533	64	Distal Intergenic	1	24040835	24086799	45965	1	107984931	ENST00000439239.2	-4083	NA	LOC107984931	uncharacterized LOC107984931
chr1	24046962	24047504	543	*	K18_peak_1639	257	.	9.53246	29.6576	25.7834	303	Intron (ENST00000439239.2/107984931, intron 2 of 3)	1	24040835	24086799	45965	1	107984931	ENST00000439239.2	6127	NA	LOC107984931	uncharacterized LOC107984931
chr1	24081829	24082391	563	*	K18_peak_1640	55	.	4.63319	8.08294	5.55598	414	Exon (ENST00000429191.1/107985737, exon 2 of 3)	1	24066774	24083565	16792	1	107985737	ENST00000429191.1	15055	NA	MYOM3-AS1	MYOM3 antisense RNA 1
chr1	24086678	24087224	547	*	K18_peak_1641	19	.	2.67239	3.85951	1.98973	210	Exon (ENST00000439239.2/107984931, exon 4 of 4)	1	24066774	24083565	16792	1	107985737	ENST00000429191.1	19904	NA	MYOM3-AS1	MYOM3 antisense RNA 1
chr1	24096502	24096846	345	*	K18_peak_1642	40	.	3.29988	6.38171	4.06749	203	Intron (ENST00000374434.4/127294, intron 7 of 36)	1	24081549	24108439	26891	2	127294	ENST00000475306.1	11593	ENSG00000142661	MYOM3	myomesin 3
chr1	24107833	24108959	1127	*	K18_peak_1643	127	.	4.86699	15.9382	12.795	868	Promoter (<=1kb)	1	24081549	24108439	26891	2	127294	ENST00000475306.1	0	ENSG00000142661	MYOM3	myomesin 3
chr1	24142805	24143290	486	*	K18_peak_1644	139	.	6.70244	17.2018	13.9801	254	Promoter (<=1kb)	1	24119771	24143140	23370	2	58985	ENST00000270800.2	0	ENSG00000142677	IL22RA1	interleukin 22 receptor subunit alpha 1
chr1	24149584	24150711	1128	*	K18_peak_1645	153	.	6.77253	18.7102	15.3973	977	Distal Intergenic	1	24119771	24143140	23370	2	58985	ENST00000270800.2	-6444	ENSG00000142677	IL22RA1	interleukin 22 receptor subunit alpha 1
chr1	24179004	24179598	595	*	K18_peak_1646	35	.	4.08087	5.74992	3.53856	503	Intron (ENST00000327535.6/163702, intron 2 of 6)	1	24157130	24187248	30119	2	163702	ENST00000374421.7	7650	ENSG00000185436	IFNLR1	interferon lambda receptor 1
chr1	24187474	24187939	466	*	K18_peak_1647	69	.	4.93311	9.61077	6.92951	354	Promoter (<=1kb)	1	24159000	24187959	28960	2	163702	ENST00000374419.1	20	ENSG00000185436	IFNLR1	interferon lambda receptor 1
chr1	24202036	24202488	453	*	K18_peak_1648	44	.	3.37894	6.79512	4.41273	77	Promoter (1-2kb)	1	24200240	24211693	11454	1	284632	ENST00000439059.2	1796	ENSG00000230023	LINC02800	long intergenic non-protein coding RNA 2800
chr1	24206178	24206500	323	*	K18_peak_1649	31	.	2.85253	5.27388	3.12023	39	Intron (ENST00000439059.2/284632, intron 2 of 2)	1	24200240	24211693	11454	1	284632	ENST00000439059.2	5938	ENSG00000230023	LINC02800	long intergenic non-protein coding RNA 2800
chr1	24216804	24217658	855	*	K18_peak_1650	66	.	4.06319	9.2508	6.60864	431	Distal Intergenic	1	24200240	24211693	11454	1	284632	ENST00000439059.2	16564	ENSG00000230023	LINC02800	long intergenic non-protein coding RNA 2800
chr1	24222185	24222452	268	*	K18_peak_1651	26	.	3.07153	4.65359	2.62118	149	Distal Intergenic	1	24200240	24211693	11454	1	284632	ENST00000439059.2	21945	ENSG00000230023	LINC02800	long intergenic non-protein coding RNA 2800
chr1	24236439	24236710	272	*	K18_peak_1652	47	.	3.85143	7.138	4.72015	92	Distal Intergenic	1	24200240	24211693	11454	1	284632	ENST00000439059.2	36199	ENSG00000230023	LINC02800	long intergenic non-protein coding RNA 2800
chr1	24254589	24255180	592	*	K18_peak_1653	28	.	3.23566	4.97002	2.89618	144	Distal Intergenic	1	24200240	24211693	11454	1	284632	ENST00000439059.2	54349	ENSG00000230023	LINC02800	long intergenic non-protein coding RNA 2800
chr1	24266396	24266917	522	*	K18_peak_1654	138	.	6.27108	17.099	13.8833	134	Distal Intergenic	1	24319357	24355318	35962	1	57822	ENST00000361548.9	-52440	ENSG00000158055	GRHL3	grainyhead like transcription factor 3
chr1	24267389	24267685	297	*	K18_peak_1655	39	.	3.5688	6.30011	3.99522	118	Distal Intergenic	1	24319357	24355318	35962	1	57822	ENST00000361548.9	-51672	ENSG00000158055	GRHL3	grainyhead like transcription factor 3
chr1	24274592	24274970	379	*	K18_peak_1656	23	.	3.22126	4.34257	2.35103	353	Distal Intergenic	1	24319357	24355318	35962	1	57822	ENST00000361548.9	-44387	ENSG00000158055	GRHL3	grainyhead like transcription factor 3
chr1	24283797	24284889	1093	*	K18_peak_1657	134	.	4.88219	16.6757	13.4868	453	Distal Intergenic	1	24319357	24355318	35962	1	57822	ENST00000361548.9	-34468	ENSG00000158055	GRHL3	grainyhead like transcription factor 3
chr1	24311101	24311521	421	*	K18_peak_1658	48	.	4.03687	7.24805	4.81944	62	Intron (ENST00000437965.1/105376871, intron 2 of 4)	1	24319357	24355318	35962	1	57822	ENST00000361548.9	-7836	ENSG00000158055	GRHL3	grainyhead like transcription factor 3
chr1	24316875	24317186	312	*	K18_peak_1659	45	.	3.53192	6.93094	4.53403	185	Promoter (2-3kb)	1	24319357	24355318	35962	1	57822	ENST00000361548.9	-2171	ENSG00000158055	GRHL3	grainyhead like transcription factor 3
chr1	24321526	24322496	971	*	K18_peak_1660	54	.	3.40282	7.99102	5.47264	556	Promoter (<=1kb)	1	24307556	24321901	14346	2	105376871	ENST00000437965.1	0	NA	GRHL3-AS1	GRHL3 antisense RNA 1
chr1	24337323	24337622	300	*	K18_peak_1661	27	.	2.64872	4.74653	2.70151	244	Promoter (<=1kb)	1	24337498	24342195	4698	1	57822	ENST00000528181.1	0	ENSG00000158055	GRHL3	grainyhead like transcription factor 3
chr1	24344902	24345277	376	*	K18_peak_1662	172	.	4.94549	20.7275	17.2982	196	Promoter (2-3kb)	1	24342160	24343275	1116	1	57822	ENST00000461318.1	2742	ENSG00000158055	GRHL3	grainyhead like transcription factor 3
chr1	24364430	24365685	1256	*	K18_peak_1663	107	.	3.85742	13.8019	10.7994	378	3' UTR	1	24369043	24379823	10781	2	90529	ENST00000438866.1	14138	ENSG00000001460	STPG1	sperm tail PG-rich repeat containing 1
chr1	24374831	24375109	279	*	K18_peak_1664	29	.	3.20073	5.10679	2.97308	167	Intron (ENST00000337248.9/90529, intron 5 of 8)	1	24369043	24379823	10781	2	90529	ENST00000438866.1	4714	ENSG00000001460	STPG1	sperm tail PG-rich repeat containing 1
chr1	24381965	24382489	525	*	K18_peak_1665	16	.	2.92607	3.35545	1.62474	67	Promoter (2-3kb)	1	24369043	24379823	10781	2	90529	ENST00000438866.1	-2142	ENSG00000001460	STPG1	sperm tail PG-rich repeat containing 1
chr1	24385054	24385319	266	*	K18_peak_1666	50	.	4.79997	7.45673	5.00708	91	Intron (ENST00000337248.9/90529, intron 3 of 8)	1	24369043	24379823	10781	2	90529	ENST00000438866.1	-5231	ENSG00000001460	STPG1	sperm tail PG-rich repeat containing 1
chr1	24413295	24413781	487	*	K18_peak_1667	164	.	6.48996	19.8104	16.433	370	Promoter (<=1kb)	1	24357005	24413725	56721	2	90529	ENST00000003583.12	0	ENSG00000001460	STPG1	sperm tail PG-rich repeat containing 1
chr1	24415527	24416025	499	*	K18_peak_1668	92	.	4.86747	12.1767	9.29161	105	Promoter (<=1kb)	1	24415802	24472976	57175	1	57185	ENST00000374399.9	0	ENSG00000001461	NIPAL3	NIPA like domain containing 3
chr1	24438460	24438778	319	*	K18_peak_1669	47	.	4.64574	7.20307	4.77863	133	Intron (ENST00000374399.9/57185, intron 2 of 11)	1	24456166	24466378	10213	1	57185	ENST00000432012.1	-17388	ENSG00000001461	NIPAL3	NIPA like domain containing 3
chr1	24448661	24448959	299	*	K18_peak_1670	17	.	3.04174	3.53096	1.70813	147	Intron (ENST00000374399.9/57185, intron 5 of 11)	1	24456166	24466378	10213	1	57185	ENST00000432012.1	-7207	ENSG00000001461	NIPAL3	NIPA like domain containing 3
chr1	24464961	24465293	333	*	K18_peak_1671	44	.	4.5626	6.7842	4.40234	141	3' UTR	1	24456166	24466378	10213	1	57185	ENST00000432012.1	8795	ENSG00000001461	NIPAL3	NIPA like domain containing 3
chr1	24473359	24473939	581	*	K18_peak_1672	36	.	4.18239	5.91218	3.65019	143	Distal Intergenic	1	24456166	24466378	10213	1	57185	ENST00000432012.1	17193	ENSG00000001461	NIPAL3	NIPA like domain containing 3
chr1	24484854	24485133	280	*	K18_peak_1673	54	.	4.89085	7.91092	5.4	193	Distal Intergenic	1	24502351	24536800	34450	1	11123	ENST00000538532.6	-17218	ENSG00000117602	RCAN3	RCAN family member 3
chr1	24502289	24503195	907	*	K18_peak_1674	165	.	7.309	19.9228	16.5391	450	Promoter (<=1kb)	1	24496254	24502360	6107	2	100750325	ENST00000652048.1	0	ENSG00000286061	RCAN3AS	RCAN3 antisense RNA
chr1	24515614	24515899	286	*	K18_peak_1675	69	.	5.70326	9.59497	6.91527	125	Promoter (1-2kb)	1	24514373	24535279	20907	1	11123	ENST00000374393.4	1241	ENSG00000117602	RCAN3	RCAN family member 3
chr1	24541614	24542150	537	*	K18_peak_1676	24	.	3.43187	4.49032	2.47916	18	Intron (ENST00000577528.1/100506985, intron 2 of 2)	1	24496270	24535400	39131	2	100750325	ENST00000651630.1	-6214	ENSG00000286061	RCAN3AS	RCAN3 antisense RNA
chr1	24553571	24553930	360	*	K18_peak_1677	25	.	3.02046	4.55397	2.53443	9	Promoter (2-3kb)	1	24538802	24556024	17223	2	100506985	ENST00000577528.1	2094	NA	NCMAP-DT	NCMAP divergent transcript
chr1	24559197	24559660	464	*	K18_peak_1678	82	.	4.68032	11.0564	8.25646	265	Intron (ENST00000374392.3/400746, intron 1 of 3)	1	24556087	24609328	53242	1	400746	ENST00000374392.3	3110	ENSG00000184454	NCMAP	non-compact myelin associated protein
chr1	24567925	24568296	372	*	K18_peak_1679	49	.	4.12494	7.42124	4.97504	318	Intron (ENST00000374392.3/400746, intron 1 of 3)	1	24556087	24609328	53242	1	400746	ENST00000374392.3	11838	ENSG00000184454	NCMAP	non-compact myelin associated protein
chr1	24591325	24591995	671	*	K18_peak_1680	96	.	5.66915	12.5194	9.60992	498	Promoter (1-2kb)	1	24589464	24609328	19865	1	400746	ENST00000486262.1	1861	ENSG00000184454	NCMAP	non-compact myelin associated protein
chr1	24593299	24593683	385	*	K18_peak_1681	24	.	3.20105	4.50335	2.4909	294	Intron (ENST00000374392.3/400746, intron 1 of 3)	1	24589464	24609328	19865	1	400746	ENST00000486262.1	3835	ENSG00000184454	NCMAP	non-compact myelin associated protein
chr1	24605911	24606486	576	*	K18_peak_1682	54	.	4.71164	7.91411	5.40277	203	3' UTR	1	24589464	24609328	19865	1	400746	ENST00000486262.1	16447	ENSG00000184454	NCMAP	non-compact myelin associated protein
chr1	24618372	24618737	366	*	K18_peak_1683	22	.	3.42195	4.28195	2.29802	82	Distal Intergenic	1	24633066	24650032	16967	1	10250	ENST00000478890.5	-14329	ENSG00000133226	SRRM1	serine and arginine repetitive matrix 1
chr1	24633669	24634025	357	*	K18_peak_1684	29	.	3.80217	5.077	2.94701	17	Promoter (<=1kb)	1	24633066	24650032	16967	1	10250	ENST00000478890.5	603	ENSG00000133226	SRRM1	serine and arginine repetitive matrix 1
chr1	24642236	24643733	1498	*	K18_peak_1685	154	.	6.09479	18.7716	15.4549	1061	Promoter (<=1kb)	1	24643272	24647588	4317	1	10250	ENST00000466910.5	0	ENSG00000133226	SRRM1	serine and arginine repetitive matrix 1
chr1	24682820	24683182	363	*	K18_peak_1686	50	.	3.79907	7.54354	5.08537	327	Distal Intergenic	1	24669583	24671469	1887	1	10250	ENST00000474843.1	13237	ENSG00000133226	SRRM1	serine and arginine repetitive matrix 1
chr1	24683527	24684101	575	*	K18_peak_1687	134	.	5.89163	16.593	13.4091	305	Distal Intergenic	1	24669583	24671469	1887	1	10250	ENST00000474843.1	13944	ENSG00000133226	SRRM1	serine and arginine repetitive matrix 1
chr1	24688899	24689347	449	*	K18_peak_1688	36	.	3.58381	5.85736	3.63321	40	Distal Intergenic	1	24669583	24671469	1887	1	10250	ENST00000474843.1	19316	ENSG00000133226	SRRM1	serine and arginine repetitive matrix 1
chr1	24705200	24705680	481	*	K18_peak_1689	128	.	6.55138	15.9945	12.8478	298	Intron (ENST00000641176.1/ENST00000641176.1, intron 2 of 3)	1	24669583	24671469	1887	1	10250	ENST00000474843.1	35617	ENSG00000133226	SRRM1	serine and arginine repetitive matrix 1
chr1	24713117	24713694	578	*	K18_peak_1690	60	.	4.29116	8.62223	6.03887	484	Intron (ENST00000641176.1/ENST00000641176.1, intron 2 of 3)	1	24745382	24839907	94526	1	25932	ENST00000497755.1	-31688	ENSG00000169504	CLIC4	chloride intracellular channel 4
chr1	24715111	24715466	356	*	K18_peak_1691	46	.	3.78895	7.00704	4.60271	228	Intron (ENST00000641176.1/ENST00000641176.1, intron 3 of 3)	1	24745382	24839907	94526	1	25932	ENST00000497755.1	-29916	ENSG00000169504	CLIC4	chloride intracellular channel 4
chr1	24724465	24725339	875	*	K18_peak_1692	303	.	8.93967	34.4539	30.3727	208	Distal Intergenic	1	24745382	24839907	94526	1	25932	ENST00000497755.1	-20043	ENSG00000169504	CLIC4	chloride intracellular channel 4
chr1	24744800	24745669	870	*	K18_peak_1693	289	.	8.41911	32.9807	28.961	457	Promoter (<=1kb)	1	24745382	24839907	94526	1	25932	ENST00000497755.1	0	ENSG00000169504	CLIC4	chloride intracellular channel 4
chr1	24760441	24760820	380	*	K18_peak_1694	29	.	3.80217	5.077	2.94701	136	Intron (ENST00000497755.1/25932, intron 1 of 5)	1	24745447	24844321	98875	1	25932	ENST00000374379.9	14994	ENSG00000169504	CLIC4	chloride intracellular channel 4
chr1	24764644	24764937	294	*	K18_peak_1695	36	.	4.18239	5.91218	3.65019	48	Intron (ENST00000497755.1/25932, intron 1 of 5)	1	24745447	24844321	98875	1	25932	ENST00000374379.9	19197	ENSG00000169504	CLIC4	chloride intracellular channel 4
chr1	24857319	24857808	490	*	K18_peak_1696	50	.	4.47683	7.50143	5.04735	333	Distal Intergenic	1	24919345	24919416	72	2	102465437	ENST00000614863.1	61608	ENSG00000278034	MIR6731	microRNA 6731
chr1	24903234	24903501	268	*	K18_peak_1697	34	.	3.49793	5.69179	3.48719	120	Intron (ENST00000308873.11/864, intron 4 of 4)	1	24919345	24919416	72	2	102465437	ENST00000614863.1	15915	ENSG00000278034	MIR6731	microRNA 6731
chr1	24913036	24913561	526	*	K18_peak_1698	66	.	4.78935	9.33017	6.68111	74	Intron (ENST00000308873.11/864, intron 3 of 4)	1	24919345	24919416	72	2	102465437	ENST00000614863.1	5855	ENSG00000278034	MIR6731	microRNA 6731
chr1	24929012	24930030	1019	*	K18_peak_1699	65	.	4.43242	9.22657	6.58648	483	Promoter (<=1kb)	1	24902572	24928798	26227	2	864	ENST00000496967.1	-214	ENSG00000020633	RUNX3	RUNX family transcription factor 3
chr1	24935078	24935363	286	*	K18_peak_1700	43	.	3.75086	6.67457	4.3279	107	Intron (ENST00000399916.5/864, intron 1 of 5)	1	24899511	24930276	30766	2	864	ENST00000308873.11	-4802	ENSG00000020633	RUNX3	RUNX family transcription factor 3
chr1	24941537	24941936	400	*	K18_peak_1701	61	.	4.1088	8.7953	6.19183	178	Intron (ENST00000399916.5/864, intron 1 of 5)	1	24899511	24930276	30766	2	864	ENST00000308873.11	-11261	ENSG00000020633	RUNX3	RUNX family transcription factor 3
chr1	24947347	24948456	1110	*	K18_peak_1702	68	.	3.95461	9.52564	6.86005	969	Intron (ENST00000399916.5/864, intron 1 of 5)	1	24961345	24963097	1753	1	105376878	ENST00000456316.1	-12889	NA	RUNX3-AS1	RUNX3 antisense RNA 1
chr1	24949489	24949955	467	*	K18_peak_1703	32	.	3.07413	5.43729	3.26385	218	Intron (ENST00000399916.5/864, intron 1 of 5)	1	24961345	24963097	1753	1	105376878	ENST00000456316.1	-11390	NA	RUNX3-AS1	RUNX3 antisense RNA 1
chr1	24954853	24955260	408	*	K18_peak_1704	49	.	3.61824	7.37554	4.93436	74	Intron (ENST00000399916.5/864, intron 1 of 5)	1	24961345	24963097	1753	1	105376878	ENST00000456316.1	-6085	NA	RUNX3-AS1	RUNX3 antisense RNA 1
chr1	24978514	24979127	614	*	K18_peak_1705	52	.	4.03215	7.78628	5.287	309	Distal Intergenic	1	24929737	24965121	35385	2	864	ENST00000479341.1	-13393	ENSG00000020633	RUNX3	RUNX family transcription factor 3
chr1	25000896	25001155	260	*	K18_peak_1706	20	.	2.53772	3.87171	2.00035	212	Distal Intergenic	1	25023503	25023586	84	1	100616365	ENST00000580572.1	-22348	ENSG00000264371	MIR4425	microRNA 4425
chr1	25008864	25009193	330	*	K18_peak_1707	78	.	4.26502	10.6382	7.87011	124	Distal Intergenic	1	25023503	25023586	84	1	100616365	ENST00000580572.1	-14310	ENSG00000264371	MIR4425	microRNA 4425
chr1	25017382	25017736	355	*	K18_peak_1708	47	.	2.948	7.19214	4.76931	218	Distal Intergenic	1	25023503	25023586	84	1	100616365	ENST00000580572.1	-5767	ENSG00000264371	MIR4425	microRNA 4425
chr1	25022569	25023264	696	*	K18_peak_1709	92	.	3.36911	12.1741	9.28941	204	Promoter (<=1kb)	1	25023503	25023586	84	1	100616365	ENST00000580572.1	-239	ENSG00000264371	MIR4425	microRNA 4425
chr1	25037418	25037880	463	*	K18_peak_1710	21	.	2.63991	4.10142	2.19731	130	Distal Intergenic	1	25041136	25044225	3090	1	105376879	ENST00000648660.1	-3256	ENSG00000285823	LINC02793	long intergenic non-protein coding RNA 2793
chr1	25047702	25048149	448	*	K18_peak_1711	42	.	3.20231	6.56402	4.23007	273	Intron (ENST00000424084.1/ENST00000424084.1, intron 2 of 2)	1	25041136	25047404	6269	1	105376879	ENST00000648363.1	6566	ENSG00000285823	LINC02793	long intergenic non-protein coding RNA 2793
chr1	25066061	25066414	354	*	K18_peak_1712	67	.	4.00599	9.38523	6.73128	125	Intron (ENST00000424084.1/ENST00000424084.1, intron 2 of 2)	1	25041136	25047404	6269	1	105376879	ENST00000648363.1	24925	ENSG00000285823	LINC02793	long intergenic non-protein coding RNA 2793
chr1	25072660	25073071	412	*	K18_peak_1713	47	.	3.72734	7.12855	4.71197	258	Intron (ENST00000424084.1/ENST00000424084.1, intron 2 of 2)	1	25041136	25047404	6269	1	105376879	ENST00000648363.1	31524	ENSG00000285823	LINC02793	long intergenic non-protein coding RNA 2793
chr1	25089339	25089621	283	*	K18_peak_1714	52	.	3.64532	7.68731	5.20019	168	Intron (ENST00000424084.1/ENST00000424084.1, intron 2 of 2)	1	25041136	25047404	6269	1	105376879	ENST00000648363.1	48203	ENSG00000285823	LINC02793	long intergenic non-protein coding RNA 2793
chr1	25090856	25091276	421	*	K18_peak_1715	38	.	3.28091	6.12059	3.83541	130	Intron (ENST00000424084.1/ENST00000424084.1, intron 2 of 2)	1	25041136	25047404	6269	1	105376879	ENST00000648363.1	49720	ENSG00000285823	LINC02793	long intergenic non-protein coding RNA 2793
chr1	25109912	25110285	374	*	K18_peak_1716	28	.	3.41145	4.87012	2.8095	174	Intron (ENST00000424084.1/ENST00000424084.1, intron 1 of 2)	1	25041136	25047404	6269	1	105376879	ENST00000648363.1	68776	ENSG00000285823	LINC02793	long intergenic non-protein coding RNA 2793
chr1	25167191	25168966	1776	*	K18_peak_1717	145	.	5.87439	17.7675	14.5117	289	Distal Intergenic	1	25229015	25232432	3418	2	25949	ENST00000474160.1	63466	ENSG00000117614	SYF2	SYF2 pre-mRNA splicing factor
chr1	25178137	25178485	349	*	K18_peak_1718	19	.	3.10236	3.78492	1.92586	72	Distal Intergenic	1	25229015	25232432	3418	2	25949	ENST00000474160.1	53947	ENSG00000117614	SYF2	SYF2 pre-mRNA splicing factor
chr1	25184272	25184821	550	*	K18_peak_1719	64	.	4.8347	9.09127	6.46273	199	Distal Intergenic	1	25229015	25232432	3418	2	25949	ENST00000474160.1	47611	ENSG00000117614	SYF2	SYF2 pre-mRNA splicing factor
chr1	25193044	25193648	605	*	K18_peak_1720	27	.	3.12436	4.75606	2.71002	384	Distal Intergenic	1	25229015	25232432	3418	2	25949	ENST00000474160.1	38784	ENSG00000117614	SYF2	SYF2 pre-mRNA splicing factor
chr1	25232251	25233447	1197	*	K18_peak_1721	146	.	7.03667	17.919	14.6538	252	Promoter (<=1kb)	1	25222276	25232502	10227	2	25949	ENST00000236273.9	0	ENSG00000117614	SYF2	SYF2 pre-mRNA splicing factor
chr1	25239700	25240396	697	*	K18_peak_1722	137	.	6.77292	16.9046	13.7019	169	Exon (ENST00000641059.1/ENST00000641059.1, exon 1 of 1)	1	25242291	25243654	1364	2	57035	ENST00000564223.5	3258	ENSG00000117616	RSRP1	arginine and serine rich protein 1
chr1	25247182	25248076	895	*	K18_peak_1723	128	.	7.46548	15.9574	12.8129	278	Promoter (<=1kb)	1	25242249	25247454	5206	2	57035	ENST00000243189.12	0	ENSG00000117616	RSRP1	arginine and serine rich protein 1
chr1	25267071	25267746	676	*	K18_peak_1724	44	.	4.5626	6.7842	4.40234	418	Promoter (<=1kb)	1	25253114	25267885	14772	2	57035	ENST00000450820.2	139	ENSG00000117616	RSRP1	arginine and serine rich protein 1
chr1	25324468	25324770	303	*	K18_peak_1725	36	.	4.18239	5.91218	3.65019	52	Intron (ENST00000648012.1/6007, intron 8 of 8)	1	25335846	25337218	1373	2	57035	ENST00000564413.1	12448	ENSG00000117616	RSRP1	arginine and serine rich protein 1
chr1	25337634	25338894	1261	*	K18_peak_1726	164	.	7.28762	19.8754	16.4945	660	Promoter (<=1kb)	1	25338317	25360967	22651	1	23585	ENST00000498135.5	0	ENSG00000183726	TMEM50A	transmembrane protein 50A
chr1	25352688	25353265	578	*	K18_peak_1727	36	.	4.18239	5.91218	3.65019	287	Exon (ENST00000498135.5/23585, exon 4 of 6)	1	25342592	25351654	9063	1	23585	ENST00000487234.1	10096	ENSG00000183726	TMEM50A	transmembrane protein 50A
chr1	25363285	25363655	371	*	K18_peak_1728	17	.	3.04174	3.53096	1.70813	25	Intron (ENST00000294413.13/6006, intron 9 of 9)	1	25342592	25351654	9063	1	23585	ENST00000487234.1	20693	ENSG00000183726	TMEM50A	transmembrane protein 50A
chr1	25386387	25386841	455	*	K18_peak_1729	25	.	3.44706	4.51458	2.50007	304	Intron (ENST00000294413.13/6006, intron 6 of 9)	1	25362359	25402702	40344	2	6006	ENST00000527747.5	15861	ENSG00000188672	RHCE	Rh blood group CcEe antigens
chr1	25392266	25392630	365	*	K18_peak_1730	36	.	4.04689	5.94259	3.67701	362	Intron (ENST00000294413.13/6006, intron 3 of 9)	1	25362359	25402702	40344	2	6006	ENST00000527747.5	10072	ENSG00000188672	RHCE	Rh blood group CcEe antigens
chr1	25404663	25404985	323	*	K18_peak_1731	43	.	4.53836	6.74506	4.39108	181	Promoter (1-2kb)	1	25362359	25402702	40344	2	6006	ENST00000527747.5	-1961	ENSG00000188672	RHCE	Rh blood group CcEe antigens
chr1	25414387	25414680	294	*	K18_peak_1732	55	.	4.44347	8.0354	5.5129	148	Intron (ENST00000294413.13/6006, intron 1 of 9)	1	25362363	25420792	58430	2	6006	ENST00000346452.8	6112	ENSG00000188672	RHCE	Rh blood group CcEe antigens
chr1	25425183	25425529	347	*	K18_peak_1733	33	.	3.32303	5.56523	3.37648	162	Intron (ENST00000349320.7/6006, intron 2 of 11)	1	25385498	25420941	35444	2	6006	ENST00000527187.5	-4242	ENSG00000188672	RHCE	Rh blood group CcEe antigens
chr1	25430171	25431031	861	*	K18_peak_1734	127	.	5.76203	15.8678	12.7303	538	Promoter (<=1kb)	1	25430858	25500205	69348	1	55219	ENST00000399766.7	0	ENSG00000204178	MACO1	macoilin 1
chr1	25503221	25503960	740	*	K18_peak_1735	26	.	3.54114	4.66437	2.63005	179	Distal Intergenic	1	25543606	25568886	25281	1	26119	ENST00000374338.5	-39646	ENSG00000157978	LDLRAP1	low density lipoprotein receptor adaptor protein 1
chr1	25530187	25530539	353	*	K18_peak_1736	53	.	3.8212	7.85404	5.34838	146	Distal Intergenic	1	25543606	25568886	25281	1	26119	ENST00000374338.5	-13067	ENSG00000157978	LDLRAP1	low density lipoprotein receptor adaptor protein 1
chr1	25543503	25543832	330	*	K18_peak_1737	62	.	3.88574	8.80441	6.20009	197	Promoter (<=1kb)	1	25543606	25568886	25281	1	26119	ENST00000374338.5	0	ENSG00000157978	LDLRAP1	low density lipoprotein receptor adaptor protein 1
chr1	25568064	25569345	1282	*	K18_peak_1738	111	.	4.25932	14.2051	11.1759	558	3' UTR	1	25564591	25567636	3046	1	26119	ENST00000470950.1	3473	ENSG00000157978	LDLRAP1	low density lipoprotein receptor adaptor protein 1
chr1	25580796	25581403	608	*	K18_peak_1739	56	.	4.2402	8.22249	5.6823	170	Promoter (<=1kb)	1	25581478	25590356	8879	1	26119	ENST00000412797.1	-75	ENSG00000157978	LDLRAP1	low density lipoprotein receptor adaptor protein 1
chr1	25586673	25586998	326	*	K18_peak_1740	21	.	2.97667	4.10452	2.19925	70	Intron (ENST00000412797.1/26119, intron 1 of 1)	1	25581478	25590356	8879	1	26119	ENST00000412797.1	5195	ENSG00000157978	LDLRAP1	low density lipoprotein receptor adaptor protein 1
chr1	25616068	25616800	733	*	K18_peak_1741	89	.	5.34748	11.8532	8.9906	578	Promoter (<=1kb)	1	25616791	25784450	167660	1	57134	ENST00000374332.9	0	ENSG00000117643	MAN1C1	mannosidase alpha class 1C member 1
chr1	25648128	25648541	414	*	K18_peak_1742	29	.	3.15746	5.01999	2.93944	23	Intron (ENST00000374332.9/57134, intron 1 of 11)	1	25617850	25784450	166601	1	57134	ENST00000263979.7	30278	ENSG00000117643	MAN1C1	mannosidase alpha class 1C member 1
chr1	25657940	25658447	508	*	K18_peak_1743	79	.	4.55971	10.7672	7.98901	236	Intron (ENST00000374332.9/57134, intron 1 of 11)	1	25686502	25761684	75183	1	57134	ENST00000473891.1	-28055	ENSG00000117643	MAN1C1	mannosidase alpha class 1C member 1
chr1	25658983	25659483	501	*	K18_peak_1744	26	.	2.99547	4.69118	2.65337	407	Exon (ENST00000436991.1/ENST00000436991.1, exon 1 of 2)	1	25686502	25761684	75183	1	57134	ENST00000473891.1	-27019	ENSG00000117643	MAN1C1	mannosidase alpha class 1C member 1
chr1	25673832	25674508	677	*	K18_peak_1745	67	.	4.80491	9.36071	6.70902	479	Intron (ENST00000374332.9/57134, intron 1 of 11)	1	25686502	25761684	75183	1	57134	ENST00000473891.1	-11994	ENSG00000117643	MAN1C1	mannosidase alpha class 1C member 1
chr1	25689587	25689885	299	*	K18_peak_1746	35	.	3.55111	5.7945	3.578	132	Intron (ENST00000374332.9/57134, intron 2 of 11)	1	25686502	25761684	75183	1	57134	ENST00000473891.1	3085	ENSG00000117643	MAN1C1	mannosidase alpha class 1C member 1
chr1	25700929	25701232	304	*	K18_peak_1747	42	.	3.98765	6.61718	4.27681	265	Intron (ENST00000374332.9/57134, intron 2 of 11)	1	25709602	25784450	74849	1	57134	ENST00000374329.1	-8370	ENSG00000117643	MAN1C1	mannosidase alpha class 1C member 1
chr1	25706486	25706794	309	*	K18_peak_1748	83	.	5.0319	11.1801	8.37118	157	Promoter (2-3kb)	1	25709602	25784450	74849	1	57134	ENST00000374329.1	-2808	ENSG00000117643	MAN1C1	mannosidase alpha class 1C member 1
chr1	25715551	25716067	517	*	K18_peak_1749	81	.	5.27641	10.9813	8.18726	163	Intron (ENST00000374332.9/57134, intron 2 of 11)	1	25709602	25784450	74849	1	57134	ENST00000374329.1	5949	ENSG00000117643	MAN1C1	mannosidase alpha class 1C member 1
chr1	25727002	25727737	736	*	K18_peak_1750	53	.	3.94339	7.86628	5.35992	105	Intron (ENST00000374332.9/57134, intron 2 of 11)	1	25709602	25784450	74849	1	57134	ENST00000374329.1	17400	ENSG00000117643	MAN1C1	mannosidase alpha class 1C member 1
chr1	25741250	25741659	410	*	K18_peak_1751	84	.	4.76045	11.2463	8.43217	403	Intron (ENST00000374332.9/57134, intron 2 of 11)	1	25772069	25782700	10632	1	57134	ENST00000496532.5	-30410	ENSG00000117643	MAN1C1	mannosidase alpha class 1C member 1
chr1	25769719	25770105	387	*	K18_peak_1752	42	.	3.12579	6.56566	4.23139	62	Promoter (1-2kb)	1	25772069	25782700	10632	1	57134	ENST00000496532.5	-1964	ENSG00000117643	MAN1C1	mannosidase alpha class 1C member 1
chr1	25773411	25773670	260	*	K18_peak_1753	50	.	3.47792	7.50434	5.04982	175	Promoter (1-2kb)	1	25772069	25782700	10632	1	57134	ENST00000496532.5	1342	ENSG00000117643	MAN1C1	mannosidase alpha class 1C member 1
chr1	25800414	25800891	478	*	K18_peak_1754	37	.	3.45694	6.06613	3.78711	318	Promoter (<=1kb)	1	25800231	25815990	15760	1	57190	ENST00000494537.2	183	ENSG00000162430	SELENON	selenoprotein N
chr1	25820491	25821036	546	*	K18_peak_1755	50	.	3.67517	7.51101	5.05617	64	Promoter (<=1kb)	1	25820762	25826806	6045	1	56181	ENST00000530599.5	0	ENSG00000117640	MTFR1L	mitochondrial fission regulator 1 like
chr1	25859071	25859807	737	*	K18_peak_1756	74	.	4.18345	10.1296	7.40709	496	Promoter (<=1kb)	1	25831913	25859458	27546	2	79000	ENST00000538789.5	0	ENSG00000127423	AUNIP	aurora kinase A and ninein interacting protein
chr1	25874697	25876182	1486	*	K18_peak_1757	137	.	5.06168	16.9128	13.7095	795	Promoter (<=1kb)	1	25861484	25875708	14225	2	164091	ENST00000675840.1	0	ENSG00000182749	PAQR7	progestin and adipoQ receptor family member 7
chr1	25881009	25881497	489	*	K18_peak_1758	54	.	4.27433	8.00143	5.48195	348	Distal Intergenic	1	25861484	25875708	14225	2	164091	ENST00000675840.1	-5301	ENSG00000182749	PAQR7	progestin and adipoQ receptor family member 7
chr1	25889483	25890963	1481	*	K18_peak_1759	214	.	5.47954	25.1401	21.4781	1204	Promoter (1-2kb)	1	25884181	25892607	8427	2	3925	ENST00000513116.1	1644	ENSG00000117632	STMN1	stathmin 1
chr1	25892187	25892876	690	*	K18_peak_1760	98	.	3.86366	12.7564	9.82691	354	Promoter (<=1kb)	1	25884181	25892607	8427	2	3925	ENST00000513116.1	0	ENSG00000117632	STMN1	stathmin 1
chr1	25905488	25906774	1287	*	K18_peak_1761	203	.	7.382	23.9699	20.3663	1097	Promoter (<=1kb)	1	25906362	25906454	93	2	100500808	ENST00000580971.1	0	ENSG00000283938	MIR3917	microRNA 3917
chr1	25942922	25943227	306	*	K18_peak_1762	35	.	4.06152	5.71892	3.51085	129	Distal Intergenic	1	25900595	25906991	6397	2	3925	ENST00000357865.6	-35931	ENSG00000117632	STMN1	stathmin 1
chr1	25997674	25998675	1002	*	K18_peak_1763	96	.	5.53043	12.6124	9.69624	493	Promoter (<=1kb)	1	25959767	25998063	38297	2	5051	ENST00000374282.8	0	ENSG00000158006	PAFAH2	platelet activating factor acetylhydrolase 2
chr1	26010093	26010596	504	*	K18_peak_1764	29	.	3.50094	5.02417	2.94257	357	Distal Intergenic	1	26019884	26031547	11664	1	2134	ENST00000481377.5	-9288	ENSG00000158008	EXTL1	exostosin like glycosyltransferase 1
chr1	26010864	26011188	325	*	K18_peak_1765	41	.	4.05404	6.47269	4.14833	280	Distal Intergenic	1	26019884	26031547	11664	1	2134	ENST00000481377.5	-8696	ENSG00000158008	EXTL1	exostosin like glycosyltransferase 1
chr1	26026098	26026492	395	*	K18_peak_1766	43	.	3.63183	6.67355	4.3279	101	Promoter (2-3kb)	1	26023189	26031555	8367	1	2134	ENST00000484339.1	2909	ENSG00000158008	EXTL1	exostosin like glycosyltransferase 1
chr1	26035067	26036560	1494	*	K18_peak_1767	107	.	4.50499	13.7955	10.7931	1111	Promoter (2-3kb)	1	26032130	26035004	2875	1	2134	ENST00000470037.1	2937	ENSG00000158008	EXTL1	exostosin like glycosyltransferase 1
chr1	26057325	26057774	450	*	K18_peak_1768	32	.	3.62947	5.47343	3.29593	199	Exon (ENST00000374272.4/84676, exon 6 of 9)	1	26051301	26067630	16330	2	84676	ENST00000374272.4	9856	ENSG00000158022	TRIM63	tripartite motif containing 63
chr1	26073550	26073830	281	*	K18_peak_1769	40	.	3.83068	6.32537	4.01746	239	Distal Intergenic	1	26061244	26068436	7193	2	84676	ENST00000483052.1	-5114	ENSG00000158022	TRIM63	tripartite motif containing 63
chr1	26110886	26112543	1658	*	K18_peak_1770	107	.	5.86502	13.7107	10.7163	600	Promoter (<=1kb)	1	26111165	26125530	14366	1	149420	ENST00000619836.4	0	ENSG00000175087	PDIK1L	PDLIM1 interacting kinase 1 like
chr1	26137286	26137700	415	*	K18_peak_1771	22	.	3.42195	4.28195	2.29802	315	Distal Intergenic	1	26159079	26163962	4884	1	79927	ENST00000374268.5	-21379	ENSG00000197245	FAM110D	family with sequence similarity 110 member D
chr1	26141213	26141482	270	*	K18_peak_1772	31	.	3.79177	5.28412	3.12873	153	Distal Intergenic	1	26159079	26163962	4884	1	79927	ENST00000374268.5	-17597	ENSG00000197245	FAM110D	family with sequence similarity 110 member D
chr1	26156375	26156899	525	*	K18_peak_1773	58	.	4.20994	8.44831	5.88777	414	Promoter (2-3kb)	1	26159079	26163962	4884	1	79927	ENST00000374268.5	-2180	ENSG00000197245	FAM110D	family with sequence similarity 110 member D
chr1	26164528	26164794	267	*	K18_peak_1774	33	.	3.12208	5.54701	3.36015	145	Intron (ENST00000634842.2/110806296, intron 3 of 3)	1	26165708	26168581	2874	2	110806296	ENST00000635463.1	3787	ENSG00000282872	C1orf232	chromosome 1 open reading frame 230
chr1	26165832	26166646	815	*	K18_peak_1775	43	.	3.16446	6.67101	4.32567	412	Promoter (1-2kb)	1	26165708	26168581	2874	2	110806296	ENST00000635463.1	1935	ENSG00000282872	C1orf232	chromosome 1 open reading frame 230
chr1	26169633	26170293	661	*	K18_peak_1776	155	.	5.83683	18.8809	15.5579	480	Promoter (<=1kb)	1	26169908	26170873	966	1	51042	ENST00000374266.7	0	ENSG00000142684	ZNF593	zinc finger protein 593
chr1	26177095	26177716	622	*	K18_peak_1777	146	.	6.63301	17.9399	14.6735	378	Promoter (<=1kb)	1	26177484	26183795	6312	1	10256	ENST00000481077.6	0	ENSG00000142675	CNKSR1	connector enhancer of kinase suppressor of Ras 1
chr1	26180272	26180801	530	*	K18_peak_1778	45	.	3.66274	6.98609	4.58388	320	Promoter (<=1kb)	1	26180168	26189846	9679	1	10256	ENST00000531191.5	104	ENSG00000142675	CNKSR1	connector enhancer of kinase suppressor of Ras 1
chr1	26202187	26202832	646	*	K18_peak_1779	62	.	4.70485	8.84364	6.236	602	3' UTR	1	26209741	26227840	18100	1	101928303	ENST00000428812.1	-6909	ENSG00000236155	ZPLD2P	zona pellucida like domain containing 2, pseudogene
chr1	26209849	26210916	1068	*	K18_peak_1780	64	.	5.01605	9.09728	6.46814	249	Promoter (<=1kb)	1	26209741	26227840	18100	1	101928303	ENST00000428812.1	108	ENSG00000236155	ZPLD2P	zona pellucida like domain containing 2, pseudogene
chr1	26220143	26220561	419	*	K18_peak_1781	38	.	4.15487	6.12055	3.83541	152	Exon (ENST00000622820.1/ENST00000622820.1, exon 1 of 3)	1	26225320	26229840	4521	1	101928303	ENST00000451482.1	-4759	ENSG00000236155	ZPLD2P	zona pellucida like domain containing 2, pseudogene
chr1	26226802	26227155	354	*	K18_peak_1782	44	.	4.5626	6.7842	4.40234	81	Promoter (1-2kb)	1	26225320	26229840	4521	1	101928303	ENST00000451482.1	1482	ENSG00000236155	ZPLD2P	zona pellucida like domain containing 2, pseudogene
chr1	26233757	26234603	847	*	K18_peak_1783	323	.	8.33857	36.5028	32.3386	336	Promoter (<=1kb)	1	26234200	26277687	43488	1	64793	ENST00000640292.2	0	ENSG00000130695	CEP85	centrosomal protein 85
chr1	26237382	26237894	513	*	K18_peak_1784	67	.	3.80215	9.3748	6.72196	321	Intron (ENST00000640292.2/64793, intron 1 of 12)	1	26234202	26278808	44607	1	64793	ENST00000252992.8	3180	ENSG00000130695	CEP85	centrosomal protein 85
chr1	26272815	26273389	575	*	K18_peak_1785	30	.	3.70965	5.15061	3.01157	23	Promoter (1-2kb)	1	26271465	26276760	5296	1	64793	ENST00000491670.1	1350	ENSG00000130695	CEP85	centrosomal protein 85
chr1	26275827	26276229	403	*	K18_peak_1786	32	.	3.2283	5.36938	3.20394	377	Intron (ENST00000640292.2/64793, intron 11 of 12)	1	26280086	26281522	1437	1	83442	ENST00000270792.10	-3857	ENSG00000142669	SH3BGRL3	SH3 domain binding glutamate rich protein like 3
chr1	26279591	26280310	720	*	K18_peak_1787	69	.	3.87219	9.571	6.90172	278	Promoter (<=1kb)	1	26280086	26281522	1437	1	83442	ENST00000270792.10	0	ENSG00000142669	SH3BGRL3	SH3 domain binding glutamate rich protein like 3
chr1	26284614	26285328	715	*	K18_peak_1788	53	.	3.3521	7.84394	5.33952	100	Exon (ENST00000472155.5/91544, exon 10 of 14)	1	26280122	26281450	1329	1	83442	ENST00000319041.6	4492	ENSG00000142669	SH3BGRL3	SH3 domain binding glutamate rich protein like 3
chr1	26306421	26306999	579	*	K18_peak_1789	162	.	7.63631	19.6528	16.2847	241	Promoter (<=1kb)	1	26281328	26306636	25309	2	91544	ENST00000314675.11	0	ENSG00000158062	UBXN11	UBX domain protein 11
chr1	26313106	26313565	460	*	K18_peak_1790	22	.	3.42195	4.28195	2.29802	141	Intron (ENST00000374217.6/91544, intron 1 of 14)	1	26317958	26318994	1037	1	1043	ENST00000492808.5	-4393	ENSG00000169442	CD52	CD52 molecule
chr1	26321191	26322027	837	*	K18_peak_1791	51	.	4.74191	7.66039	5.19057	503	Promoter (2-3kb)	1	26282284	26318363	36080	2	91544	ENST00000374222.5	-2828	ENSG00000158062	UBXN11	UBX domain protein 11
chr1	26336087	26336852	766	*	K18_peak_1792	126	.	6.26668	15.8128	12.6787	572	Promoter (<=1kb)	1	26328609	26336383	7775	2	55057	ENST00000520372.5	0	ENSG00000176092	CRYBG2	crystallin beta-gamma domain containing 2
chr1	26350688	26351971	1284	*	K18_peak_1793	105	.	3.8005	13.5675	10.583	999	Promoter (2-3kb)	1	26342754	26354096	11343	2	55057	ENST00000374207.4	2125	ENSG00000176092	CRYBG2	crystallin beta-gamma domain containing 2
chr1	26354151	26354466	316	*	K18_peak_1794	58	.	2.92603	8.40782	5.85096	112	Promoter (<=1kb)	1	26321865	26354130	32266	2	55057	ENST00000308182.10	-21	ENSG00000176092	CRYBG2	crystallin beta-gamma domain containing 2
chr1	26367544	26367850	307	*	K18_peak_1795	35	.	3.56195	5.81535	3.59586	203	Promoter (2-3kb)	1	26364737	26370745	6009	2	257101	ENST00000451801.5	2895	ENSG00000176083	ZNF683	zinc finger protein 683
chr1	26369689	26369960	272	*	K18_peak_1796	32	.	3.45079	5.37653	3.21048	168	Promoter (<=1kb)	1	26364737	26370745	6009	2	257101	ENST00000451801.5	785	ENSG00000176083	ZNF683	zinc finger protein 683
chr1	26378134	26378926	793	*	K18_peak_1797	51	.	4.24399	7.65296	5.18396	170	Distal Intergenic	1	26364722	26374522	9801	2	257101	ENST00000455900.5	-3612	ENSG00000176083	ZNF683	zinc finger protein 683
chr1	26387228	26387564	337	*	K18_peak_1798	36	.	3.50046	5.9263	3.66253	241	Distal Intergenic	1	26364722	26374522	9801	2	257101	ENST00000455900.5	-12706	ENSG00000176083	ZNF683	zinc finger protein 683
chr1	26391283	26391708	426	*	K18_peak_1799	42	.	3.70881	6.58877	4.25185	378	Distal Intergenic	1	26364722	26374522	9801	2	257101	ENST00000455900.5	-16761	ENSG00000176083	ZNF683	zinc finger protein 683
chr1	26409888	26410200	313	*	K18_peak_1800	31	.	3.82565	5.33903	3.17695	185	Promoter (<=1kb)	1	26410817	26429719	18903	1	79727	ENST00000254231.4	-617	ENSG00000131914	LIN28A	lin-28 homolog A
chr1	26416849	26417365	517	*	K18_peak_1801	73	.	5.79767	10.1106	7.38962	402	Intron (ENST00000254231.4/79727, intron 2 of 4)	1	26410817	26429728	18912	1	79727	ENST00000326279.11	6032	ENSG00000131914	LIN28A	lin-28 homolog A
chr1	26431926	26432402	477	*	K18_peak_1802	69	.	5.70326	9.59497	6.91527	322	Promoter (<=1kb)	1	26432282	26471294	39013	1	79947	ENST00000434391.6	0	ENSG00000117682	DHDDS	dehydrodolichyl diphosphate synthase subunit
chr1	26471802	26473071	1270	*	K18_peak_1803	105	.	5.59392	13.5141	10.5329	981	Promoter (<=1kb)	1	26472440	26476642	4203	1	3151	ENST00000361427.6	0	ENSG00000198830	HMGN2	high mobility group nucleosomal binding domain 2
chr1	26500123	26501739	1617	*	K18_peak_1804	108	.	5.59269	13.8965	10.8876	437	Distal Intergenic	1	26473429	26475360	1932	1	3151	ENST00000493418.1	26694	ENSG00000198830	HMGN2	high mobility group nucleosomal binding domain 2
chr1	26529349	26530477	1129	*	K18_peak_1805	101	.	4.69676	13.0697	10.1194	909	Promoter (<=1kb)	1	26529761	26546983	17223	1	6195	ENST00000525525.5	0	ENSG00000117676	RPS6KA1	ribosomal protein S6 kinase A1
chr1	26531020	26531663	644	*	K18_peak_1806	68	.	3.9469	9.50497	6.8411	275	Promoter (<=1kb)	1	26531218	26574431	43214	1	6195	ENST00000526792.5	0	ENSG00000117676	RPS6KA1	ribosomal protein S6 kinase A1
chr1	26541501	26542232	732	*	K18_peak_1807	53	.	4.35573	7.86805	5.36137	473	Promoter (<=1kb)	1	26543112	26575014	31903	1	6195	ENST00000530003.5	-880	ENSG00000117676	RPS6KA1	ribosomal protein S6 kinase A1
chr1	26556495	26556756	262	*	K18_peak_1808	24	.	3.43187	4.49032	2.47916	64	Promoter (<=1kb)	1	26557043	26571508	14466	1	6195	ENST00000403732.2	-287	ENSG00000117676	RPS6KA1	ribosomal protein S6 kinase A1
chr1	26571346	26571839	494	*	K18_peak_1809	43	.	4.53836	6.74506	4.39108	142	Promoter (<=1kb)	1	26571229	26572021	793	1	6195	ENST00000530305.1	117	ENSG00000117676	RPS6KA1	ribosomal protein S6 kinase A1
chr1	26595793	26596365	573	*	K18_peak_1810	29	.	3.80043	5.07426	2.94701	297	Distal Intergenic	1	26572270	26574734	2465	1	6195	ENST00000438977.1	23523	ENSG00000117676	RPS6KA1	ribosomal protein S6 kinase A1
chr1	26610471	26610954	484	*	K18_peak_1811	22	.	3.42195	4.28195	2.29802	204	Distal Intergenic	1	26572270	26574734	2465	1	6195	ENST00000438977.1	38201	ENSG00000117676	RPS6KA1	ribosomal protein S6 kinase A1
chr1	26620227	26621549	1323	*	K18_peak_1812	148	.	5.72843	18.1693	14.8893	916	Distal Intergenic	1	26572270	26574734	2465	1	6195	ENST00000438977.1	47957	ENSG00000117676	RPS6KA1	ribosomal protein S6 kinase A1
chr1	26629319	26629840	522	*	K18_peak_1813	36	.	4.18239	5.91218	3.65019	502	Distal Intergenic	1	26572270	26574734	2465	1	6195	ENST00000438977.1	57049	ENSG00000117676	RPS6KA1	ribosomal protein S6 kinase A1
chr1	26636514	26636990	477	*	K18_peak_1814	155	.	8.26691	18.8839	15.5606	261	Distal Intergenic	1	26693236	26781177	87942	1	8289	ENST00000430799.7	-56246	ENSG00000117713	ARID1A	AT-rich interaction domain 1A
chr1	26645206	26645705	500	*	K18_peak_1815	44	.	4.5626	6.7842	4.40234	322	Distal Intergenic	1	26693236	26781177	87942	1	8289	ENST00000430799.7	-47531	ENSG00000117713	ARID1A	AT-rich interaction domain 1A
chr1	26678400	26678956	557	*	K18_peak_1816	41	.	4.38911	6.50325	4.17545	20	Distal Intergenic	1	26693236	26781177	87942	1	8289	ENST00000430799.7	-14280	ENSG00000117713	ARID1A	AT-rich interaction domain 1A
chr1	26687186	26687620	435	*	K18_peak_1817	29	.	3.80217	5.077	2.94701	1	Distal Intergenic	1	26693236	26781177	87942	1	8289	ENST00000430799.7	-5616	ENSG00000117713	ARID1A	AT-rich interaction domain 1A
chr1	26695466	26696234	769	*	K18_peak_1818	99	.	3.97715	12.9035	9.96429	297	Promoter (<=1kb)	1	26696015	26782104	86090	1	8289	ENST00000324856.13	0	ENSG00000117713	ARID1A	AT-rich interaction domain 1A
chr1	26696727	26697073	347	*	K18_peak_1819	83	.	3.70299	11.1264	8.32133	229	Promoter (<=1kb)	1	26696404	26780817	84414	1	8289	ENST00000457599.6	323	ENSG00000117713	ARID1A	AT-rich interaction domain 1A
chr1	26697345	26698319	975	*	K18_peak_1820	48	.	3.10101	7.30059	4.86651	915	Promoter (<=1kb)	1	26696404	26780817	84414	1	8289	ENST00000457599.6	941	ENSG00000117713	ARID1A	AT-rich interaction domain 1A
chr1	26720994	26721254	261	*	K18_peak_1821	22	.	3.42195	4.28195	2.29802	124	Intron (ENST00000430799.7/8289, intron 1 of 19)	1	26727708	26731318	3611	1	8289	ENST00000524572.1	-6454	ENSG00000117713	ARID1A	AT-rich interaction domain 1A
chr1	26723043	26723412	370	*	K18_peak_1822	44	.	4.5626	6.7842	4.40234	182	Intron (ENST00000430799.7/8289, intron 1 of 19)	1	26727708	26731318	3611	1	8289	ENST00000524572.1	-4296	ENSG00000117713	ARID1A	AT-rich interaction domain 1A
chr1	26771157	26771892	736	*	K18_peak_1823	87	.	6.46369	11.6105	8.76586	419	Promoter (1-2kb)	1	26772963	26774962	2000	1	8289	ENST00000636072.1	-1071	ENSG00000117713	ARID1A	AT-rich interaction domain 1A
chr1	26787683	26788769	1087	*	K18_peak_1824	175	.	6.95715	20.9898	17.5459	731	Promoter (<=1kb)	1	26787950	26800659	12710	1	55650	ENST00000674202.1	0	ENSG00000060642	PIGV	phosphatidylinositol glycan anchor biosynthesis class V
chr1	26799683	26800256	574	*	K18_peak_1825	59	.	4.88771	8.53903	5.97051	344	3' UTR	1	26789309	26798302	8994	1	55650	ENST00000674317.1	10374	ENSG00000060642	PIGV	phosphatidylinositol glycan anchor biosynthesis class V
chr1	26826340	26826650	311	*	K18_peak_1826	39	.	3.78107	6.23223	3.93518	235	Promoter (<=1kb)	1	26826688	26857604	30917	1	84243	ENST00000374142.9	-38	ENSG00000204160	ZDHHC18	zinc finger DHHC-type palmitoyltransferase 18
chr1	26827055	26827607	553	*	K18_peak_1827	31	.	3.39701	5.27575	3.12185	464	Promoter (<=1kb)	1	26826688	26857604	30917	1	84243	ENST00000374142.9	367	ENSG00000204160	ZDHHC18	zinc finger DHHC-type palmitoyltransferase 18
chr1	26848540	26849878	1339	*	K18_peak_1828	187	.	5.62917	22.2128	18.7017	892	Promoter (<=1kb)	1	26850362	26857602	7241	1	84243	ENST00000488397.3	-484	ENSG00000204160	ZDHHC18	zinc finger DHHC-type palmitoyltransferase 18
chr1	26862057	26863493	1437	*	K18_peak_1829	94	.	3.61552	12.298	9.40427	1032	Promoter (<=1kb)	1	26863149	26864456	1308	1	2810	ENST00000339276.6	0	ENSG00000175793	SFN	stratifin
chr1	26864822	26865899	1078	*	K18_peak_1830	53	.	2.9233	7.84487	5.34027	368	Promoter (1-2kb)	1	26863149	26864456	1308	1	2810	ENST00000339276.6	1673	ENSG00000175793	SFN	stratifin
chr1	26886324	26886809	486	*	K18_peak_1831	20	.	3.15829	3.87232	2.00035	340	Promoter (<=1kb)	1	26879376	26886525	7150	2	54707	ENST00000374133.3	0	ENSG00000142751	GPN2	GPN-loop GTPase 2
chr1	26889861	26890904	1044	*	K18_peak_1832	67	.	5.19319	9.4164	6.75997	417	Promoter (<=1kb)	1	26876132	26890283	14152	2	54707	ENST00000374135.9	0	ENSG00000142751	GPN2	GPN-loop GTPase 2
[truncated: 103,387 more rows]
