# Supplementary material for: Platelet-derived exosomal LINC00183 facilitate colorectal cancer malignant progression driven by histone lactylation through stabilizing ENO1
Source: Cell Death Dis. 2025 Aug 7;16(1):593. doi: 10.1038/s41419-025-07914-4 (PMC12331901; doi:10.1038/s41419-025-07914-4)
Supplement: Supplementary file 17 — Supplementary File7 [file 41419_2025_7914_MOESM17_ESM.xlsx]

## Sheet: H3K18la-promoter
SYMBOL
DDX11L1
MIR6859-1
MIR1302-2HG
FAM138A
LOC100996442
LOC729737
DDX11L17
MIR6859-2
LOC112268260
LOC100132287
LOC105378947
LOC101928626
LOC100288069
LINC01128
FAM41C
LOC284600
NOC2L
PLEKHN1
PERM1
HES4
ISG15
AGRN
LOC100288175
RNF223
C1orf159
LINC01342
TTLL10
TNFRSF18
B3GALT6
UBE2J2
LINC01786
SCNN1D
ACAP3
MIR6727
INTS11
TAS1R3
DVL1
MXRA8
AURKAIP1
MRPL20-AS1
MRPL20
ANKRD65
LINC01770
VWA1
ATAD3B
ATAD3A
SSU72
MIB2
CDK11B
SLC35E2B
MMP23A
CDK11A
SLC35E2A
NADK
GNB1
TMEM52
CFAP74
LOC105378589
GABRD
PRKCZ-DT
PRKCZ
FAAP20
SKI
MORN1
RER1
PEX10
PLCH2
PANK4
TNFRSF14-AS1
TNFRSF14
LOC100996583
PRXL2B
MMEL1
LOC105378598
TTC34
ACTRT2
PRDM16-DT
PRDM16
MIR4251
LOC105378604
ARHGEF16
MEGF6
MIR551A
TPRG1L
WRAP73
TP73-AS3
TP73
CCDC27
SMIM1
LRRC47
DFFB
LINC01134
AJAP1
NPHP4
KCNAB2
CHD5
RPL22
RNF207
ICMT
ICMT-DT
GPR153
ACOT7
HES2
MIR4252
ESPN
TNFRSF25
PLEKHG5
NOL9
TAS1R1
ZBTB48
KLHL21
PHF13
THAP3
DNAJC11
CAMTA1-DT
CAMTA1
CAMTA1-AS2
CAMTA1-AS1
VAMP3
PER3
TNFRSF9
PARK7
ERRFI1
LINC01714
SLC45A1
RERE-AS1
RERE
ENO1
ENO1-AS1
SLC2A7
SLC2A5
GPR157
LNCTAM34A
MIR34AHG
H6PD
SPSB1
LINC02606
SLC25A33
TMEM201
PIK3CD-AS2
PIK3CD
CLSTN1
CTNNBIP1
NMNAT1
TMEM274P
RBP7
UBE4B
KIF1B
PGD
CENPS-CORT
DFFA
PEX14
CASZ1
C1orf127
TARDBP
MASP2
SRM
EXOSC10-AS1
MTOR
UBIAD1
DISP3
FBXO2
FBXO6
MAD2L2
DRAXIN
AGTRAP
C1orf167
MTHFR
CLCN6
NPPA-AS1
NPPB
RNU5E-1
KIAA2013
PLOD1
MFN2
MIIP
MIR6729
TNFRSF8
TNFRSF1B
VPS13D
LINC02766
DHRS3
AADACL4
PRAMEF1
LINC01784
PRAMEF2
PRAMEF7
PRAMEF27
PRAMEF34P
PRAMEF18
PRAMEF8
PRAMEF33
PRAMEF14
PRAMEF19
PRAMEF17
PRAMEF20
PDPN
PRDM2
KAZN-AS1
KAZN
TMEM51-AS1
TMEM51
TMEM51-AS2
FHAD1
EFHD2
CTRC
CELA2A
CELA2B
CASP9
DNAJC16
AGMAT
DDI2
PLEKHM2
TMEM82
SLC25A34-AS1
FBLIM1
SPEN
FLJ37453
ZBTB17
SRARP
HSPB7
CLCNKA
CLCNKB
FAM131C
EPHA2
EPHA2-AS1
ARHGEF19
ANO7L1
CPLANE2
SZRD1
SPATA21
NECAP2
CROCCP3
RNU1-1
LINC01783
NBPF1
CROCCP2
MST1P2
RNU1-3
ESPNP
RNU1-4
MST1L
MIR3675
LOC112267871
RNU1-2
CROCC
MFAP2
ATP13A2
SDHB
PADI2
LINC02783
PADI1
PADI3
PADI4
PADI6
RCC2-AS1
RCC2
ARHGEF10L
LINC02810
IGSF21
IGSF21-AS1
KLHDC7A
PAX7
ALDH4A1
IFFO2
UBR4
EMC1-AS1
EMC1
MRTO4
AKR7L
SLC66A1
CAPZB
MICOS10-NBL1
NBL1
HTR6
TMCO4
RNF186
OTUD3
PLA2G2E
PLA2G2A
PLA2G5
LOC117779438
UBXN10
LOC105376828
VWA5B1
LINC01141
CAMK2N1
MUL1
FAM43B
CDA
MIR6084
PINK1
DDOST
KIF17
SH2D5
HP1BP3
EIF4G3
ECE1
LOC105376832
NBPF3
ALPL
LINC02596
RAP1GAP
USP48
LDLRAD2
HSPG2
CELA3A
LINC00339
LINC01635
CDC42-AS1
WNT4
MIR4418
ZBTB40
EPHA8
C1QA
C1QC
C1QB
EPHB2
MIR4684
MIR4253
LACTBL1
KDM1A
LUZP1
HTR1D
HNRNPR
ZNF436-AS1
TCEA3
ASAP3
E2F2
ID3
LOC107984928
RPL11
ELOA
ELOA-AS1
LYPLA2
GALE
HMGCL
FUCA1
MIR378F
PNRC2
SRSF10
MYOM3
IL22RA1
IFNLR1
LINC02800
GRHL3
GRHL3-AS1
STPG1
NIPAL3
RCAN3AS
RCAN3
NCMAP-DT
NCMAP
SRRM1
CLIC4
RUNX3
RUNX3-AS1
MIR4425
SYF2
RSRP1
TMEM50A
RHCE
MACO1
LDLRAP1
MAN1C1
SELENON
MTFR1L
AUNIP
PAQR7
STMN1
MIR3917
PAFAH2
EXTL1
SLC30A2
PDIK1L
FAM110D
ZNF593
CNKSR1
ZPLD2P
CEP85
SH3BGRL3
UBXN11
CRYBG2
LIN28A
DHDDS
HMGN2
RPS6KA1
ARID1A
PIGV
ZDHHC18
SFN
GPN2
NUDC
KDF1
TRNP1
TENT5B
SLC9A1
WDTC1-DT
WDTC1
TMEM222
SYTL1
MAP3K6
CD164L2
GPR3
WASF2
LOC105376892
AHDC1
FGR
LINC02574
IFI6
FAM76A
STX12
PPP1R8
THEMIS2
RPA2
SMPDL3B
XKR8
EYA3
PTAFR
DNAJC8
ATP5IF1
SESN2
MED18
PHACTR4
RCC1
SNORA73A
TRNAU1AP
SNHG12
RAB42
TAF12-DT
RNU11
GMEB1
YTHDF2
OPRD1
EPB41
TMEM200B
SRSF4
MECR
PTPRU
LINC01648
MATN1-AS1
MIR4420
LAPTM5
LINC01778
SDC3
PUM1
NKAIN1
ZCCHC17
SERINC2
LDC1P
LINC01226
LOC105378626
TINAGL1
HCRTR1
PEF1-AS1
COL16A1
ADGRB2
SPOCD1
PTP4A2
KHDRBS1
TMEM39B
KPNA6
TXLNA
CCDC28B
IQCC
TMEM234
MTMR9LP
LCK
HDAC1
MARCKSL1
TSSK3
FAM229A
BSDC1
ZBTB8A
ZBTB8OS
SYNC
KIAA1522
S100PBP
FNDC5
HPCA
TMEM54
RNF19B
AK2
AZIN2
TRIM62
ZNF362
A3GALT2
PHC2-AS1
PHC2
ZSCAN20
CSMD2
HMGB4
LOC105378641
GJB5
GJB4
GJB3
SMIM12
DLGAP3
TMEM35B
ZMYM6
ZMYM1
SFPQ
ZMYM4
KIAA0319L
NCDN
TFAP2E-AS1
PSMB2
C1orf216
CLSPN
AGO4
AGO1
AGO3
ADPRS
COL8A2
TRAPPC3
MAP7D1
THRAP3
SH3D21
EVA1B
STK40
LSM10
OSCP1
MRPS15
CSF3R
GRIK3
LOC107984942
ZC3H12A
MEAF6
SNIP1
GNL2
C1orf109
EPHA10
MANEAL
C1orf122
MTF1
INPP5B
SF3A3
FHL3
UTP11
MIR3659HG
MIR3659
LOC105378654
LINC01343
LOC105378662
LOC105378663
RHBDL2
AKIRIN1
NDUFS5
MACF1
BMP8A
OXCT2P1
PPIEL
PABPC4
HEYL
HPCAL4
PPIE
OXCT2
BMP8B
LOC101929536
LOC105378951
LINC02811
TRIT1
MYCL-AS1
MYCL
MFSD2A
CAP1
PPT1
RLF
ZMPSTE24
COL9A2
SMAP2
ZNF684
RIMS3
NFYC-AS1
NFYC
KCNQ4
CITED4
CTPS1
SCMH1
FOXO6
EDN2
HIVEP3
GUCA2B
GUCA2A
FOXJ3
RIMKLA
PPCS
CCDC30
PPIH
YBX1
CLDN19
P3H1
TMEM269
ERMAP
ZNF691
SLC2A1
SLC2A1-DT
FAM183A
EBNA1BP2
C1orf210
TIE1
MPL
CDC20-DT
ELOVL1
MED8
SZT2
HYI
PTPRF
KDM4A
KDM4A-AS1
ST3GAL3
ARTN
LOC101929609
DPH2
ATP6V0B
B4GALT2
CCDC24
LOC107984948
KLF17
KLF18
DMAP1
ERI3
RNF220
MIR5584
LOC107984950
ARMH1
RNU5F-1
RNU5D-1
KIF2C
SNORD55
BEST4
PLK3
BTBD19
PTCH2
EIF2B3
HECTD3
UROD
ZSWIM5
LINC01144
TOE1
TESK2
CCDC163
PRDX1
AKR1A1
NASP
GPBP1L1
TMEM69
IPP
MAST2
PIK3R3
TSPAN1
POMGNT1
RAD54L
LRRC41
NSUN4
FAAH
FAAHP1
LINC01398
DMBX1
TMEM275
KNCN
MKNK1
MOB3C
ATPAF1
EFCAB14
LOC105378699
CYP4B1
CYP4X1
CYP4A22
LINC00853
PDZK1IP1
TAL1
STIL
CMPK1
LINC01389
FOXD2
LINC01738
TRABD2B
LINC02794
SLC5A9
SPATA6
AGBL4
BEND5
ELAVL4
LOC105378714
FAF1
CDKN2C
MIR6500
C1orf185
LINC01562
RNF11
TTC39A
EPS15-AS1
OSBPL9
NRDC
RAB3B
KTI12
TXNDC12
BTF3L4
ZFYVE9
CC2D1B
ORC1
TUT4
SHISAL2A
COA7
ZYG11B
ECHDC2
SCP2
PODN
CPT2
CZIB
MAGOH-DT
LRP8
LRP8-DT
LINC02812
SLC25A3P1
DMRTB1
GLIS1
NDC1
YIPF1
LRRC42
LDLRAD1
TCEANC2
MRPL37
CYB5RL
SSBP3
LOC105378735
ACOT11
FAM151A
MROH7-TTC4
MROH7
TTC4
PARS2
TTC22
LEXM
DHCR24
TMEM61
BSND
PCSK9
USP24
MIR4422
LINC01755
PLPP3
PRKAA2
FYB2
C8A
LOC105378745
DAB1
OMA1
TACSTD2
MYSM1
LINC01135
LINC02777
LINC01358
HSD52
FGGY-DT
FGGY
MIR4711
HOOK1
C1orf87
LOC101926964
NFIA-AS2
LOC105378764
NFIA
MGC34796
TM2D1
PATJ
MIR3116-1
L1TD1
KANK4
USP1
DOCK7
ATG4C
LINC00466
FOXD3-AS1
MIR6068
ALG6
ITGB3BP
PGM1
ROR1
ROR1-AS1
CACHD1
RAVER2
JAK1
LINC01359
MIR3671
AK4
DNAJC6
LEPR
PDE4B
SGIP1
DNAI4
MIER1
SLC35D1
IL12RB2
SERBP1
LINC01702
GADD45A
GNG12-AS1
GNG12
DIRAS3
WLS
RPE65
DEPDC1-AS1
LOC105378787
LRRC40
SRSF11
ANKRD13C
HHLA3
CTH
ZRANB2-DT
FPGT-TNNI3K
CRYZ
TYW3
LHX8
ACADM
RABGGTB
MSH4
LOC101927342
ST6GALNAC3
ST6GALNAC5
MIR7156
PIGK
AK5
ZZZ3
USP33
MIGA1
DNAJB4
LOC107984998
ADGRL4
LINC01781
ADGRL2
LOC101927560
TTLL7
PRKACB
SAMD13
UOX
DNASE2B
RPF1
SPATA1
LOC105378819
LINC01555
SSX2IP
LPAR3
MCOLN2
MCOLN3
DNAI3
SYDE2
C1orf52
BCL10-AS1
DDAH1
CCN1
ZNHIT6
COL24A1
LINC02795
ODF2L
CLCA1
CLCA4-AS1
SELENOF
HS2ST1
LINC01140
LMO4
LOC107985518
LINC01773
PKN2-AS1
PKN2
GTF2B
KYAT3
RBMXL1
GBP3
GBP1
GBP2
GBP7
LOC107985076
GBP5
GBP1P1
LOC105378844
LRRC8C-DT
LRRC8D
ZNF326
LOC105378850
BARHL2
LINC02609
LINC01763
ZNF644
HFM1
CDC7
TGFBR3
EPHX4
BTBD8
GLMN
GFI1
EVI5
RPL5
DIPK1A
MTF2
CCDC18
CCDC18-AS1
FNBP1L
BCAR3-AS1
BCAR3
MIR760
DNTTIP2
GCLM
ABCA4
ARHGAP29
ARHGAP29-AS1
LOC105378859
ABCD3
F3
SLC44A3-AS1
MIR378G
SLC44A3
CNN3
ALG14
TLCD4
TLCD4-RWDD3
RWDD3-DT
LOC101928219
LINC01787
PTBP2
DPYD-AS1
DPYD
MIR2682
SNX7
PLPPR5-AS1
PLPPR5
PLPPR4
LINC01708
PALMD
FRRS1
AGL
SLC35A3
MFSD14A
SASS6
DBT
RTCA-AS1
CDC14A
SLC30A7
LOC102606465
S1PR1-DT
S1PR1
OLFM3
LOC112268286
COL11A1
RNPC3-DT
AMY2B
PRMT6
SLC25A24
NBPF4
NBPF6
FAM102B
PRPF38B
FNDC7
STXBP3
AKNAD1
GPSM2
CLCC1
WDR47
TAF13
TMEM167B
SCARNA2
CFAP276
ELAPOR1
SARS1
CELSR2
PSRC1
SORT1
PSMA5
SYPL2
ATXN7L2
CYB561D1
GNAI3
GNAT2
AMPD2
GSTM2
GSTM5
EPS8L3
CSF1
AHCYL1
STRIP1
ALX3
UBL4B
SLC6A17
KCNC4-DT
RBM15-AS1
LAMTOR5-AS1
LOC105378898
CYMP
CYMP-AS1
KCNA2
KCNA3
CD53
LRIF1
CEPT1
DENND2D
CHI3L2
PIFO
LOC105378904
ATP5PB
ADORA3
RAP1A
INKA2-AS1
LOC101928718
KCND3-IT1
LINC01750
LINC02884
CTTNBP2NL
WNT2B
ST7L
MOV10
RHOC
PPM1J
TAFA3
LINC01356
SLC16A1-AS1
LRIG2-DT
LRIG2
MAGI3
PHTF1
AP4B1-AS1
PTPN22
BCL2L15
AP4B1
HIPK1-AS1
OLFML3
TRIM33
BCAS2
DENND2C
AMPD1
NRAS
CSDE1
SIKE1
TSPAN2
LINC01765
NGF-AS1
NGF
VANGL1
CASQ2
NHLH2
LINC01649
SLC22A15
MAB21L3
LINC01779
ATP1A1
ATP1A1-AS1
LOC112268235
CD58
MIR548AC
IGSF3
LINC02868
CD2
PTGFRN
TTF2
TRIM45
VTCN1
LINC01525
MAN1A2
TENT5C-DT
WDR3
SPAG17
LOC105378933
WARS2-AS1
LINC01780
HSD3B1
PHGDH
HMGCS2
REG4
NOTCH2
LOC105378939
SEC22B
NBPF26
RNVU1-19
LINC00623
LOC100996720
RNVU1-4
FCGR1B
LOC100996318
SRGAP2C
EMBP1
LOC107985200
LINC02799
RNVU1-18
LOC105369140
H2BP2
FAM72C
LINC02802
RNVU1-15
NBPF15
RNVU1-2A
SRGAP2B
LINC01145
LOC100996740
RNVU1-14
NBPF25P
PDZK1
CD160
RNF115
POLR3C
NUDT17
PIAS3
ANKRD35
ITGA10
GNRHR2
LIX1L-AS1
LIX1L
ANKRD34A
HJV
RNVU1-6
LINC01719
NBPF10
NUDT4P2
LOC100996756
SEC22B4P
HYDIN2
NBPF12
PRKAB2
FMO5
BCL9
ACP6
GJA5
GPR89B
PDZK1P1
RNVU1-7
NBPF11
LINC02805
LOC101927468
LINC01731
MIR5087
RNVU1-1
MIR6077
PDE4DIPP6
RNVU1-3
LOC105371225
LINC01138
NOTCH2NLB
NUDT4B
PDE4DIP
NBPF9
LOC101929790
LOC653513
NOTCH2NLC
LINC00869
FCGR1A
H2BC18
H3C13
H4C14
H3C14
H2AC18
H2BC20P
H3C15
H4C15
H2BC21
H2AC21
BOLA1
SF3B4
MTMR11
OTUD7B
LOC105371427
LOC105371433
ANP32E
CA14
APH1A
MRPS21
PRPF3
RPRD2
TARS2
ECM1
FALEC
ADAMTSL4
MCL1
ENSA
GOLPH3L
ARNT
SETDB1
CERS2
ANXA9
MINDY1
BNIPL
CDC42SE1
GABPB2
SEMA6C
LYSMD1
TMOD4
VPS72
PIP5K1A
PSMD4
ZNF687-AS1
PI4KB
RFX5-AS1
PSMB4
POGZ
CGN
TUFT1
MIR554
SNX27
CELF3
OAZ3
TDRKH-AS1
RORC
C2CD4D
THEM5
THEM4
S100A10
S100A11
LOC100131107
TCHH
RPTN
FLG-AS1
CRNN
LCE3E
LCE2D
LCE2C
C1orf68
LCE1E
LCE1D
LCE1C
LCE1A
LINC01527
SPRR4
SPRR3
SPRR1B
SPRR2A
LELP1
PRR9
LORICRIN
PGLYRP4
S100A9
S100A7
S100A6
S100A4
S100A3
S100A2
S100A16
S100A14
S100A13
CHTOP
SNAPIN
ILF2
NPR1
INTS3
SLC27A3
LOC101928059
DENND4B
CRTC2
SLC39A1
CREB3L4
JTB
RAB13
RPS27
TPM3
C1orf43
HAX1
ATP8B2
IL6R
SHE
TDRD10
UBE2Q1
CHRNB2
ADAR
KCNN3
PMVK
PBXIP1
LOC101928120
SHC1
CKS1B
FLAD1
LENEP
ZBTB7B
DCST1
DCST1-AS1
ADAM15
EFNA3
EFNA1
SLC50A1
KRTCAP2
MUC1
THBS3-AS1
THBS3
MTX1
GBAP1
GBA
FAM189B
SCAMP3
CLK2
HCN3
PKLR
FDPS
RUSC1
ASH1L
LOC105371452
YY1AP1
MSTO2P
GON4L
SYT11
SNORA80E
KHDC4
RXFP4
ARHGEF2
ARHGEF2-AS2
LOC105371729
LOC107985208
SSR2
UBQLN4
LAMTOR2
RAB25
LMNA
SEMA4A
SLC25A44
PMF1-BGLAP
PMF1
BGLAP
PAQR6
SMG5
GLMP
TSACC
RHBG
MIR9-1HG
MEF2D
IQGAP3
TTC24
NAXE
GPATCH4
HAPLN2
BCAN
BCAN-AS1
NES
CRABP2
METTL25B
MRPL24
HDGF
PRCC
SH2D2A
NTRK1
INSRR
PEAR1
LRRC71
MIR765
ARHGEF11
ETV3
LOC107985211
LOC101928202
FCRL4
FCRL3
FCRL2
FCRL1
LOC105371458
KIRREL1
LINC01704
OR6K6
IFI16
AIM2
CADM3-AS1
ACKR1
DUSP23
FCRL6
SLAMF8
SNHG28
LOC107985216
VSIG8
CFAP45
MIR4259
TAGLN2
IGSF9
LINC01133
SLAMF9
PIGM
KCNJ10
KCNJ9
IGSF8
ATP1A2
ATP1A4
CASQ1
PEA15
DCAF8
DCAF8-DT
PEX19
COPA
NCSTN
NHLH1
VANGL2
SLAMF6
CD84
SLAMF7
LOC105371470
LY9
CD244
ITLN1
ITLN2
F11R
TSTD1
USF1
ARHGAP30
NECTIN4
NECTIN4-AS1
PFDN2
NIT1
DEDD
UFC1
USP21
PPOX
B4GALT3
ADAMTS4
NDUFS2
TOMM40L
MIR5187
NR1I3
PCP4L1
MPZ
SDHC
CFAP126
FCGR2A
FCGR2C
FCGR2B
FCRLA
FCRLB
DUSP12
ATF6-DT
ATF6
OLFML2B
NOS1AP
MIR4654
SPATA46
C1orf226
UHMK1
UAP1
DDR2
HSD17B7
CCDC190
RGS5
NUF2
PBX1
LMX1A
RXRG
LRRC52-AS1
MGST3
ALDH9A1
TMCO1-AS1
TMCO1
MIR3658
FAM78B-AS1
MIR921
FAM78B
LINC01675
FMO9P
POGK
TADA1
LOC105371600
POU2F1
CD247
LOC101928512
LOC107985224
RCSD1
MPZL1
MPC2
DCAF6
GPR161
TIPRL
SFT2D2
TBX19
MIR557
LOC100505918
LOC101928565
XCL2
XCL1
DPT
LINC00970
ATP1B1
NME7
CCDC181
SLC19A2
F5
SELP
C1orf112
SELE
SCYL3
KIFAP3
MIR3119-1
LINC01142
GORAB
PRRX1
LOC105371611
FMO1
FMO4
PRRC2C
MYOC
VAMP4
METTL13
DNM3
DNM3OS
C1orf105
LOC102724528
SUCO
FASLG
TNFSF18
TNFSF4
TEX50
KLHL20
DARS2
GAS5
SERPINC1
RC3H1-DT
RABGAP1L-DT
RABGAP1L
CACYBP
MRPS14
TNN
KIAA0040
LOC105371623
COP1
ASTN1
LINC01645
SEC16B
CRYZL2P-SEC16B
RASAL2-AS1
RASAL2
CLEC20A
TEX35
C1orf220
MIR4424
RALGPS2
ANGPTL1
FAM20B
TOR3A
ABL2
SOAT1
AXDND1
TDRD5
TOR1AIP2
TOR1AIP1
CEP350
QSOX1
LHX4
ACBD6
OVAAL
XPR1
LINC02816
KIAA1614
STX6
MR1
IER5
LINC01699
CACNA1E
ZNF648
LINC01344
GLUL
TEDDM1
LINC00272
RGSL1
RNASEL
RGS16
LINC01686
RGS8
NPL
DHX9
SHCBP1L
LAMC1
LAMC2
NMNAT2
SMG7-AS1
NCF2
ARPC5
RGL1
COLGALT2
LOC102724830
C1orf21
LOC105371648
EDEM3
NIBAN1
LINC01633
RNF2
SWT1
IVNS1ABP
HMCN1
ODR4
PACERR
PLA2G4A
BRINP3-DT
LINC02770
RGS13
MIR4426
LOC105371665
RGS2
UCHL5
GLRX2
CDC73
B3GALT2
LINC01031
LOC105371672
CFHR1
ASPM
ZBTB41
CRB1
DENND1B
C1orf53
LHX9
NEK7
LOC105371677
PTPRC
MIR181A1HG
NR5A2
LINC00862
ZNF281
KIF14
DDX59-AS1
CAMSAP2
GPR25
INAVA
MROH3P
KIF21B
LOC101929305
CACNA1S
ASCL5
TMEM9
IGFN1
TNNT2
LAD1
LOC101929343
TNNI1
PHLDA3
CSRP1
CSRP1-AS1
NAV1
IPO9-AS1
SHISA4
TIMM17A
RNPEP
ELF3
ELF3-AS1
GPR37L1
ARL8A
PTPN7
PTPRVP
LGR6
UBE2T
PPP1R12B
SYT2
KDM5B
PCAT6
ACTG1P25
RABIF
KLHL12
ADIPOR1
CYB5R1
TMEM183A
PPFIA4
MYOG
ADORA1
MYBPH
CHIT1
LINC01353
BTG2-DT
FMOD
PRELP
OPTC
ATP2B4
LAX1
ZC3H11A
SNRPE
LOC105371689
SOX13
ETNK2
KISS1
GOLT1A
PLEKHA6
LINC00628
PPP1R15B
PIK3C2B
MDM4
LOC105371692
LRRN2
NFASC
CNTN2
RBBP5
DSTYK
TMCC2
TMCC2-AS1
LEMD1-AS1
LEMD1
BLACAT1
CDK18
MFSD4A
ELK4
SLC45A3
NUCKS1
LOC105371702
SLC41A1
PM20D1
LOC284581
SLC26A9
RAB7B
CTSE
RHEX
AVPR1B
SRGAP2
IKBKE
RASSF5
EIF2D
DYRK3
DYRK3-AS1
MAPKAPK2
IL10
IL19
IL20
IL24
FCMR
PIGR
FCAMR
C1orf116
YOD1
PFKFB2
C4BPB
CD55
CR2
CR1L
CD46
MIR29B2
MIR29B2CHG
CD34
PLXNA2
LINC02769
LOC105372895
LOC105372896
LINC01698
MIR205HG
LOC105372898
CAMK1G
LAMB3
HSD11B1-AS1
G0S2
HSD11B1
TRAF3IP3
C1orf74
IRF6
UTP25
SYT14
SERTAD4
HHAT
KCNH1
KCNH1-IT1
RCOR3
TRAF5
LOC107985258
RD3
SLC30A1
LINC01693
NEK2
LPGAT1-AS1
INTS7
LINC02608
PPP2R5A
PACC1
NENF
LINC02771
LINC01740
ATF3
FAM71A
LINC02773
BATF3
TATDN3
FLVCR1
VASH2
ANGEL2
RPS6KC1
LOC105372912
PROX1-AS1
PROX1
SMYD2
PTPN14
CENPF
KCNK2
KCTD3
USH2A
SPATA17
RRP15
TGFB2
TGFB2-AS1
LINC02869
LYPLAL1
LOC107984018
LYPLAL1-AS1
SLC30A10
EPRS1
BPNT1
IARS2
RAB3GAP2
MARK1
C1orf115
MTARC2
MTARC1
LINC01352
HLX
LINC02817
DUSP10
LINC01655
LINC02257
LOC105372956
HHIPL2
TAF1A-AS1
MIA3
BROX
FAM177B
DISP1
LOC102724046
TLR5
SUSD4
CCDC185
CAPN8
CAPN2
TP53BP2
SEPTIN7P13
FBXO28
DEGS1
LOC101927164
NVL
CNIH4
WDR26
CNIH3
LINC02813
DNAH14
LBR
ENAH
LOC102723834
SRP9
EPHX1
TMEM63A
LEFTY1
LEFTY2
SDE2
H3-3A
LINC01703
ACBD3
LIN9
PARP1
STUM
ITPKB-IT1
ITPKB
PSEN2
COQ8A
CDC42BPA
LINC01641
ZNF678
SNAP47
LOC105373289
PRSS38
WNT9A
WNT3A
LINC02809
ARF1
C1orf35
MRPL55
GUK1
IBA57
OBSCN-AS1
OBSCN
LOC101927401
TRIM11
TRIM17
H3-4
H2BU1
MIR4666A
RNF187
BTNL10
RNA5S1
RNA5S2
RNA5S4
RNA5S5
RNA5S6
RNA5S8
RNA5S9
RNA5S10
RNA5S11
RNA5S13
RNA5S14
RNA5S16
RNA5S17
RHOU
LINC02815
LINC02814
LOC102723935
LOC105373159
CCSAP
ACTA1
NUP133-DT
ABCB10
TAF5L
LINC01736
GALNT2
PGBD5
COG2
AGT
C1orf198
LOC101927604
TTC13
ARV1
FAM89A
TRIM67
TRIM67-AS1
C1orf131
EXOC8
EGLN1
SNRPD2P2
TSNAX-DISC1
DISC1
DISC2
LOC105373170
SIPA1L2
NTPCR
PCNX2
MAP3K21
KCNK1
SLC35F3
LOC105373206
COA6-AS1
TARBP1
IRF2BP2
LOC105373209
LINC01132
PP2672
LOC107985365
LOC101927851
LOC107985366
TOMM20
RBM34
ARID4B
TBCE
B3GALNT2
GNG4
LYST
NID1
GPR137B
ERO1B
EDARADD
LGALS8-AS1
HEATR1
ACTN2
MTR
FH
OPN3
CHML
WDR64
EXO1
BECN2
MAP1LC3C
LINC01347
CEP170
SDCCAG8
AKT3
ZBTB18
LOC440742
LOC112268257
C1orf100
ADSS2
DESI2
COX20
HNRNPU
EFCAB2
KIF26B
KIF26B-AS1
SMYD3
CNST
LOC102724382
LINC01341
AHCTF1
ZNF695
ZNF670-ZNF695
LINC02897
LOC112268259
ZNF496
NLRP3
OR2B11
GCSAML-AS1
OR2C3
LYPD8
SH3BP5L
MIR3124
ZNF672
ZNF692
PGBD2
TUBB8
ZMYND11
DIP2C
MIR5699
DIP2C-AS1
LARP4B
GTPBP4
IDI2-AS1
IDI1
WDR37
ADARB2
PFKP
PITRM1
LOC105376357
LOC105376363
KLF6
LINC02639
LINC02660
MIR6078
LOC101927964
[truncated: 16,965 more rows]

## Sheet: LINC00183-UP
gene_id	gene_name	EntrezID	transcript_id	GO	KEGG	KO_ENTRY	EC	Description	trans_type	DO	Reactome	FPKM.JPX1	FPKM.JPX2	FPKM.JPX3	FPKM.NC1	FPKM.NC2	FPKM.NC3	fc	log2(fc)	pval	qval	regulation	significant
ENSG00000158125	XDH	7498,6652	ENST00000379416;ENST00000491727	GO:0000255(allantoin metabolic process);GO:0001933(negative regulation of protein phosphorylation);GO:0001937(negative regulation of endothelial cell proliferation);GO:0004854(xanthine dehydrogenase activity);GO:0004855(xanthine oxidase activity);GO:0005506(iron ion binding);GO:0005515(protein binding);GO:0005576(extracellular region);GO:0005615(extracellular space);GO:0005737(cytoplasm);GO:00057…	00230(Purine metabolism);00232(Caffeine metabolism);00983(Drug metabolism - other enzymes);01100(Metabolic pathways);04146(Peroxisome);04146(Peroxisome)	K00106	EC:1.17.1.4;EC:1.17.3.2	xanthine dehydrogenase [Source:HGNC Symbol;Acc:HGNC:12805]	protein_coding;processed_transcript	DOID:0014667(disease_of_metabolism);DOID:0050013(carbohydrate_metabolism_disease);DOID:0050155(sensory_system_disease);DOID:0050161(lower_respiratory_tract_disease);DOID:0050686(organ_system_cancer);DOID:0050828(artery_disease);DOID:0060056(hypersensitivity_reaction_disease);DOID:0060158(acquired_metabolic_disease);DOID:10534(stomach_cancer);DOID:10591(pre_eclampsia);DOID:10763(hypertension);DOID…	R-HSA-74247(XDH oxidizes hypoxanthine to form xanthine);R-HSA-74258(XDH oxidizes xanthine to form urate);R-HSA-8851044(BTN1A1 binds xanthine oxidoreductase (XDH));R-HSA-9727347(XDH dehydrogenates hypoxanthine to form xanthine);R-HSA-9727349(XDH dehydrogenates xanthine to form urate);R-HSA-9748991(XDH oxidises 6MP to 6TU)	2.07358	1.59424	1.60386	1.12945	1.51592	1.56811	1.25114	0.323249	0.0497968	0.99934	up	no
ENSG00000283480	ENSG00000283480		ENST00000637901	NA	NA	NA	NA	novel transcript, antisense to SOX4	lncRNA	NA	NA	0	0.070918	0.05695	0	0	0	426.227	8.73548	0.0494728	0.99934	up	yes
ENSG00000185885	IFITM1	8519	ENST00000680699;ENST00000680588;ENST00000680802;ENST00000680299;ENST00000680870;ENST00000681702;ENST00000680696;ENST00000679765;ENST00000680611;ENST00000408968;ENST00000681180;ENST00000680342;ENST00000681577;ENST00000681761;ENST00000528780;ENST00000680938;ENST00000328221;ENST00000681938	GO:0001503(ossification);GO:0002376(immune system process);GO:0005515(protein binding);GO:0005764(lysosome);GO:0005765(lysosomal membrane);GO:0005886(plasma membrane);GO:0007166(cell surface receptor signaling pathway);GO:0008285(negative regulation of cell population proliferation);GO:0009615(response to virus);GO:0016020(membrane);GO:0016021(integral component of membrane);GO:0030336(negative r…	04662(B cell receptor signaling pathway);04662(B cell receptor signaling pathway)	NA	NA	interferon induced transmembrane protein 1 [Source:HGNC Symbol;Acc:HGNC:5412]	protein_coding;nonsense_mediated_decay;processed_transcript	DOID:0050117(disease_by_infectious_agent);DOID:0050686(organ_system_cancer);DOID:0050687(cell_type_cancer);DOID:0060083(immune_system_cancer);DOID:1036(chronic_leukemia);DOID:120(female_reproductive_organ_cancer);DOID:1240(leukemia);DOID:14566(disease_of_cellular_proliferation);DOID:162(cancer);DOID:1749(squamous_cell_carcinoma);DOID:193(reproductive_organ_cancer);DOID:225(syndrome);DOID:2531(hem…	R-HSA-1015702(Expression of IFN-induced genes);R-HSA-199518(C3d-complexed antigen binds to complement receptor)	303.234	273.056	292.228	269.469	268.991	265.118	1.08081	0.112119	0.0493249	0.99934	up	no
ENSG00000007306	CEACAM7	1087	ENST00000006724;ENST00000401731	GO:0005576(extracellular region);GO:0005829(cytosol);GO:0005886(plasma membrane);GO:0016020(membrane);GO:0016324(apical plasma membrane);GO:0031225(anchored component of membrane);GO:0031225(anchored component of membrane)	NA	NA	NA	CEA cell adhesion molecule 7 [Source:HGNC Symbol;Acc:HGNC:1819]	protein_coding	DOID:14566(disease_of_cellular_proliferation);DOID:162(cancer);DOID:4(disease)	R-HSA-8940388(GPLD1 hydrolyses GPI-anchors from proteins)	3.78225	4.81907	3.56214	3.07907	3.80025	2.9389	1.23887	0.30902	0.0493018	0.99934	up	no
ENSG00000197119	SLC25A29	123096	ENST00000555949;ENST00000555051;ENST00000556868;ENST00000554912;ENST00000556715;ENST00000554224;ENST00000359232;ENST00000556873;ENST00000555927;ENST00000556844;ENST00000553359;ENST00000557438;ENST00000555888;ENST00000556505;ENST00000553574;ENST00000556201	GO:0005289(high-affinity L-arginine transmembrane transporter activity);GO:0005292(high-affinity lysine transmembrane transporter activity);GO:0005739(mitochondrion);GO:0005743(mitochondrial inner membrane);GO:0006844(acyl carnitine transport);GO:0006865(amino acid transport);GO:0015174(basic amino acid transmembrane transporter activity);GO:0015822(ornithine transport);GO:0016020(membrane);GO:00…	04714(Thermogenesis);04714(Thermogenesis)	NA	NA	solute carrier family 25 member 29 [Source:HGNC Symbol;Acc:HGNC:20116]	processed_transcript;retained_intron;nonsense_mediated_decay;protein_coding	NA	R-HSA-8959781(SLC25A29 transports basic amino acids from cytosol to mitochondrial matrix)	10.0967	8.73799	9.27663	7.50017	8.85047	8.72178	1.1212	0.165049	0.0491628	0.99934	up	no
ENSG00000239272	RPL21P10	319143	ENST00000463521	NA	NA	NA	NA	ribosomal protein L21 pseudogene 10 [Source:HGNC Symbol;Acc:HGNC:19795]	processed_pseudogene	NA	NA	0.030913	0.177246	0.139306	0	0	0	1158.22	10.1777	0.0490923	0.99934	up	yes
ENSG00000287886	ENSG00000287886		ENST00000663196	NA	NA	NA	NA	novel transcript	lncRNA	NA	NA	0.058504	0.109599	0.064642	0.023612	0	0	9.85706	3.30116	0.049045	0.99934	up	yes
ENSG00000236700	LINC01010	154092	ENST00000702277;ENST00000431422	NA	NA	NA	NA	long intergenic non-protein coding RNA 1010 [Source:HGNC Symbol;Acc:HGNC:48978]	lncRNA	NA	NA	0.0178973	0	0.0232852	0	0	0	137.275	7.10093	0.0489629	0.99934	up	yes
ENSG00000105220	GPI	2821,10007	ENST00000647446;ENST00000586077;ENST00000643067;ENST00000586392;ENST00000587384;ENST00000587521;ENST00000588991;ENST00000592277;ENST00000356487;ENST00000592144;ENST00000589399;ENST00000589985;ENST00000589504;ENST00000646312;ENST00000590362;ENST00000415930;ENST00000589640	GO:0001701(in utero embryonic development);GO:0001707(mesoderm formation);GO:0002639(positive regulation of immunoglobulin production);GO:0004347(glucose-6-phosphate isomerase activity);GO:0005125(cytokine activity);GO:0005515(protein binding);GO:0005576(extracellular region);GO:0005615(extracellular space);GO:0005654(nucleoplasm);GO:0005737(cytoplasm);GO:0005829(cytosol);GO:0005886(plasma membra…	00010(Glycolysis / Gluconeogenesis);00030(Pentose phosphate pathway);00500(Starch and sucrose metabolism);00520(Amino sugar and nucleotide sugar metabolism);01100(Metabolic pathways);01200(Carbon metabolism);01200(Carbon metabolism)	K01810	EC:5.3.1.9	glucose-6-phosphate isomerase [Source:HGNC Symbol;Acc:HGNC:4458]	nonsense_mediated_decay;retained_intron;processed_transcript;protein_coding	DOID:0050687(cell_type_cancer);DOID:0080001(bone_disease);DOID:14566(disease_of_cellular_proliferation);DOID:162(cancer);DOID:17(musculoskeletal_system_disease);DOID:1909(melanoma);DOID:2355(anemia);DOID:2914(immune_system_disease);DOID:3342(bone_inflammation_disease);DOID:4(disease);DOID:583(hemolytic_anemia);DOID:589(congenital_hemolytic_anemia);DOID:7148(rheumatoid_arthritis);DOID:720(normocyt…	R-HSA-6798748(Exocytosis of secretory granule lumen proteins);R-HSA-6800434(Exocytosis of ficolin-rich granule lumen proteins);R-HSA-70471(alpha-D-glucose 6-phosphate <=> D-fructose 6-phosphate);R-HSA-70475(D-fructose 6-phosphate <=> alpha-D-Glucose 6-phosphate)	58.8383	60.9756	55.2381	49.5494	59.5065	50.736	1.0955	0.13159	0.0489604	0.99934	up	no
ENSG00000263711	LINC02864	400655	ENST00000581862;ENST00000581011	NA	NA	NA	NA	long intergenic non-protein coding RNA 2864 [Source:HGNC Symbol;Acc:HGNC:54480]	lncRNA	NA	NA	0	0.029995	0	0	0	0	99.9833	6.64361	0.0489033	0.99934	up	yes
ENSG00000141524	TMC6	11322	ENST00000698546;ENST00000698549;ENST00000591756;ENST00000592594;ENST00000585849;ENST00000590494;ENST00000698551;ENST00000586271;ENST00000587480;ENST00000588792;ENST00000589933;ENST00000392467;ENST00000590602;ENST00000698548;ENST00000698550;ENST00000592076;ENST00000322914;ENST00000589553;ENST00000588087;ENST00000698545;ENST00000589217;ENST00000586697;ENST00000590162;ENST00000590934;ENST00000591594…	GO:0005515(protein binding);GO:0005737(cytoplasm);GO:0005783(endoplasmic reticulum);GO:0005789(endoplasmic reticulum membrane);GO:0005794(Golgi apparatus);GO:0005886(plasma membrane);GO:0005887(integral component of plasma membrane);GO:0006811(ion transport);GO:0008150(biological_process);GO:0008381(mechanosensitive ion channel activity);GO:0016020(membrane);GO:0016021(integral component of membr…	NA	NA	NA	transmembrane channel like 6 [Source:HGNC Symbol;Acc:HGNC:18021]	nonsense_mediated_decay;retained_intron;processed_transcript;protein_coding	DOID:0050177(monogenic_disease);DOID:0050737(autosomal_recessive_disease);DOID:0050739(autosomal_genetic_disease);DOID:13777(epidermodysplasia_verruciformis);DOID:4(disease);DOID:630(genetic_disease)	R-HSA-6798747(Exocytosis of tertiary granule membrane proteins);R-HSA-6799350(Exocytosis of specific granule membrane proteins)	15.8501	13.0419	14.91	12.2948	13.9513	13.1771	1.11107	0.151952	0.0485262	0.99934	up	no
ENSG00000264324	ENSG00000264324		ENST00000451608	NA	NA	NA	NA	novel protein	nonsense_mediated_decay	NA	NA	0.113338	0.18413	0.302645	0.055615	0.022806	0.170948	2.40653	1.26695	0.04844	0.99934	up	yes
ENSG00000255330	ENSG00000255330		ENST00000481848	GO:0005615(extracellular space);GO:0010506(regulation of autophagy);GO:0016020(membrane);GO:0016021(integral component of membrane)	NA	NA	NA	novel protein	nonsense_mediated_decay	NA	NA	0.056837	0.146088	0.055825	0.03062	0.022612	0.06585	2.17287	1.1196	0.0484191	0.99934	up	yes
ENSG00000157510	AFAP1L1	134265	ENST00000296721;ENST00000522492;ENST00000508444	GO:0002102(podosome);GO:0005515(protein binding);GO:0005737(cytoplasm);GO:0005829(cytosol);GO:0005856(cytoskeleton);GO:0017124(SH3 domain binding);GO:0030054(cell junction);GO:0042995(cell projection);GO:0042995(cell projection)	NA	NA	NA	actin filament associated protein 1 like 1 [Source:HGNC Symbol;Acc:HGNC:26714]	protein_coding;processed_transcript;retained_intron	NA	NA	0.0151049	0.135897	0.00263793	0.0165715	0.00866179	0.00750799	4.69255	2.23037	0.0483124	0.99934	up	yes
ENSG00000196182	STK40	83931	ENST00000359297;ENST00000460417;ENST00000482458;ENST00000373130;ENST00000373132;ENST00000373129;ENST00000473733;ENST00000460017	GO:0000166(nucleotide binding);GO:0003016(respiratory system process);GO:0004672(protein kinase activity);GO:0004674(protein serine/threonine kinase activity);GO:0004712(protein serine/threonine/tyrosine kinase activity);GO:0005515(protein binding);GO:0005524(ATP binding);GO:0005634(nucleus);GO:0005654(nucleoplasm);GO:0005737(cytoplasm);GO:0005829(cytosol);GO:0005977(glycogen metabolic process);G…	NA	K16312	EC:2.7.11.1	serine/threonine kinase 40 [Source:HGNC Symbol;Acc:HGNC:21373]	protein_coding;processed_transcript	NA	NA	14.0662	12.7295	14.0909	12.5881	11.5956	12.7263	1.10774	0.147618	0.0481675	0.99934	up	no
ENSG00000249129	SUDS3P1	285647	ENST00000505831	NA	NA	NA	NA	SDS3 homolog, SIN3A corepressor complex component pseudogene 1 [Source:HGNC Symbol;Acc:HGNC:44000]	processed_pseudogene	NA	NA	2.86899	1.49446	0.852792	0.823063	0.757084	1.25126	1.84228	0.881493	0.0481375	0.99934	up	no
ENSG00000006606	CCL26	10344	ENST00000005180;ENST00000394905	GO:0001938(positive regulation of endothelial cell proliferation);GO:0002548(monocyte chemotaxis);GO:0005125(cytokine activity);GO:0005515(protein binding);GO:0005576(extracellular region);GO:0005615(extracellular space);GO:0006935(chemotaxis);GO:0006954(inflammatory response);GO:0006955(immune response);GO:0007165(signal transduction);GO:0007186(G protein-coupled receptor signaling pathway);GO:0…	04060(Cytokine-cytokine receptor interaction);04061(Viral protein interaction with cytokine and cytokine receptor);04062(Chemokine signaling pathway);04062(Chemokine signaling pathway)	NA	NA	C-C motif chemokine ligand 26 [Source:HGNC Symbol;Acc:HGNC:10625]	protein_coding	NA	NA	0.0705588	0.139103	0.060132	0	0	0	899.312	9.81268	0.0481168	0.99934	up	yes
ENSG00000154146	NRGN	4900	ENST00000284292;ENST00000412681	GO:0005515(protein binding);GO:0005516(calmodulin binding);GO:0005547(phosphatidylinositol-3,4,5-trisphosphate binding);GO:0005634(nucleus);GO:0005737(cytoplasm);GO:0005829(cytosol);GO:0007165(signal transduction);GO:0007399(nervous system development);GO:0008306(associative learning);GO:0012510(trans-Golgi network transport vesicle membrane);GO:0014069(postsynaptic density);GO:0016301(kinase act…	NA	NA	NA	neurogranin [Source:HGNC Symbol;Acc:HGNC:8000]	protein_coding	DOID:0060037(developmental_disorder_of_mental_health);DOID:0060038(specific_developmental_disorder);DOID:1059(intellectual_disability);DOID:150(disease_of_mental_health);DOID:1561(cognitive_disorder);DOID:2468(psychotic_disorder);DOID:4(disease);DOID:5419(schizophrenia)	R-HSA-9618785(Calmodulin binds neurogranin);R-HSA-9618811(Calcium binds calmodulin at the synapse)	15.6572	15.828	17.3194	13.6661	14.6748	14.0997	1.14995	0.201569	0.0480775	0.99934	up	no
ENSG00000143862	ARL8A	127829	ENST00000272217;ENST00000486225;ENST00000491358;ENST00000614750	GO:0000166(nucleotide binding);GO:0003924(GTPase activity);GO:0005515(protein binding);GO:0005525(GTP binding);GO:0005737(cytoplasm);GO:0005764(lysosome);GO:0005765(lysosomal membrane);GO:0005768(endosome);GO:0005819(spindle);GO:0005856(cytoskeleton);GO:0005886(plasma membrane);GO:0007049(cell cycle);GO:0007059(chromosome segregation);GO:0008089(anterograde axonal transport);GO:0010008(endosome m…	05132(Salmonella infection);05132(Salmonella infection)	NA	NA	ADP ribosylation factor like GTPase 8A [Source:HGNC Symbol;Acc:HGNC:25192]	protein_coding;processed_transcript	NA	R-HSA-6798739(Exocytosis of azurophil granule membrane proteins);R-HSA-6800426(Exocytosis of ficolin-rich granule membrane proteins)	21.3191	21.6725	23.2848	19.6769	20.7602	18.9601	1.11582	0.158101	0.0480021	0.99934	up	no
ENSG00000157637	SLC38A10	124565	ENST00000374759;ENST00000539748;ENST00000540966;ENST00000539643;ENST00000540233;ENST00000573058;ENST00000288439;ENST00000546352;ENST00000576151;ENST00000542075;ENST00000543204	GO:0003333(amino acid transmembrane transport);GO:0005794(Golgi apparatus);GO:0006811(ion transport);GO:0006814(sodium ion transport);GO:0006865(amino acid transport);GO:0015171(amino acid transmembrane transporter activity);GO:0016020(membrane);GO:0016021(integral component of membrane);GO:0060348(bone development);GO:0060348(bone development)	NA	NA	NA	solute carrier family 38 member 10 [Source:HGNC Symbol;Acc:HGNC:28237]	protein_coding;retained_intron;processed_transcript	NA	NA	25.9819	23.2873	25.1006	21.3832	23.3451	23.3201	1.0929	0.128155	0.0479712	0.99934	up	no
ENSG00000288859	H2AC19	723790,8337	ENST00000607355	GO:0000786(nucleosome);GO:0003674(molecular_function);GO:0003677(DNA binding);GO:0005515(protein binding);GO:0005634(nucleus);GO:0005694(chromosome);GO:0008150(biological_process);GO:0030527(structural constituent of chromatin);GO:0046982(protein heterodimerization activity);GO:0070062(extracellular exosome)	04217(Necroptosis);05034(Alcoholism);05322(Systemic lupus erythematosus)	NA	NA	H2A clustered histone 19 [Source:HGNC Symbol;Acc:HGNC:29668]	protein_coding	NA	R-HSA-1214188(PRDM9 trimethylates histone H3);R-HSA-176700(Incorporation Of Extended And Processed Telomere End Into Higher Order T-Loop And Associated Protein Structure);R-HSA-181450(Incorporation Of Extended And Processed Telomere End Into Associated Protein Structure);R-HSA-212222(PRC2 recruits DNA methyltransferases);R-HSA-212252(Polycomb Repressive Complex 2 (PRC2) Is recruited to chromatin)…	17.9141	14.8623	15.9432	13.2703	12.8445	13.7216	1.22299	0.290416	0.0478603	0.99934	up	no
ENSG00000214872	SMTNL1	219537	ENST00000527972	GO:0005515(protein binding);GO:0005516(calmodulin binding);GO:0005523(tropomyosin binding);GO:0005634(nucleus);GO:0005737(cytoplasm);GO:0005815(microtubule organizing center);GO:0008157(protein phosphatase 1 binding);GO:0009410(response to xenobiotic stimulus);GO:0014823(response to activity);GO:0018105(peptidyl-serine phosphorylation);GO:0030016(myofibril);GO:0030036(actin cytoskeleton organizat…	NA	NA	NA	smoothelin like 1 [Source:HGNC Symbol;Acc:HGNC:32394]	protein_coding	NA	NA	4.44484	4.48609	3.92932	3.35658	3.42699	3.63573	1.23427	0.303661	0.0477996	0.99934	up	no
ENSG00000143847	PPFIA4	8497	ENST00000367240;ENST00000599966;ENST00000688357;ENST00000599514;ENST00000486360;ENST00000594656;ENST00000601609;ENST00000594572;ENST00000600447;ENST00000272198;ENST00000692772;ENST00000597023;ENST00000447715	GO:0005515(protein binding);GO:0005737(cytoplasm);GO:0005829(cytosol);GO:0009986(cell surface);GO:0045202(synapse);GO:0048786(presynaptic active zone);GO:0050808(synapse organization);GO:0050808(synapse organization)	NA	NA	NA	PTPRF interacting protein alpha 4 [Source:HGNC Symbol;Acc:HGNC:9248]	protein_coding;processed_transcript;retained_intron	NA	R-HSA-210426(Glutamate synaptic vesicle docking and priming);R-HSA-210430(Release of L-Glutamate at the synapse);R-HSA-372505(Acetylcholine synaptic vesicle docking and priming);R-HSA-372529(Release of acetylcholine at the synapse);R-HSA-374899(Release of noradrenaline at the synapse);R-HSA-374922(Noradrenalin synaptic vesicle docking and priming);R-HSA-380574(Dopamine synaptic vesicle docking an…	1.83369	1.63485	1.33299	1.04294	1.63906	1.15154	1.2525	0.324813	0.0476554	0.99934	up	no
ENSG00000130222	GADD45G	10912	ENST00000375769;ENST00000252506	GO:0005515(protein binding);GO:0005634(nucleus);GO:0005737(cytoplasm);GO:0006915(apoptotic process);GO:0030154(cell differentiation);GO:0043065(positive regulation of apoptotic process);GO:0046330(positive regulation of JNK cascade);GO:0051726(regulation of cell cycle);GO:0120162(positive regulation of cold-induced thermogenesis);GO:1900745(positive regulation of p38MAPK cascade);GO:1900745(posit…	04010(MAPK signaling pathway);04064(NF-kappa B signaling pathway);04068(FoxO signaling pathway);04110(Cell cycle);04115(p53 signaling pathway);04210(Apoptosis);04218(Cellular senescence);05169(Epstein-Barr virus infection);05200(Pathways in cancer);05202(Transcriptional misregulation in cancer);05210(Colorectal cancer);05212(Pancreatic cancer);05213(Endometrial cancer);05214(Glioma);05216(Thyroid…	NA	NA	growth arrest and DNA damage inducible gamma [Source:HGNC Symbol;Acc:HGNC:4097]	protein_coding	DOID:0050686(organ_system_cancer);DOID:14566(disease_of_cellular_proliferation);DOID:162(cancer);DOID:3119(gastrointestinal_system_cancer);DOID:3571(liver_cancer);DOID:4(disease);DOID:684(hepatocellular_carcinoma);DOID:686(liver_carcinoma)	NA	1.17335	1.16197	1.69647	0.788311	1.06201	0.641933	1.61773	0.693972	0.0476512	0.99934	up	no
ENSG00000267248	ENSG00000267248		ENST00000667343;ENST00000658811;ENST00000670159;ENST00000661390;ENST00000590744;ENST00000668564;ENST00000670169;ENST00000686977;ENST00000652174;ENST00000663798;ENST00000586143;ENST00000701627	NA	NA	NA	NA	novel transcript	lncRNA;retained_intron	NA	NA	0.357006	0.288512	0.273482	0.209846	0.193804	0.0848298	1.88135	0.911767	0.0474326	0.99934	up	no
ENSG00000284308	C2orf81	388963	ENST00000640868;ENST00000638555;ENST00000290390;ENST00000640371;ENST00000640331;ENST00000684111	GO:0005634(nucleus);GO:0006355(regulation of DNA-templated transcription);GO:0043231(intracellular membrane-bounded organelle);GO:0043231(intracellular membrane-bounded organelle)	NA	NA	NA	chromosome 2 open reading frame 81 [Source:HGNC Symbol;Acc:HGNC:34350]	protein_coding	NA	NA	1.35244	1.44409	1.30071	1.11698	1.0543	0.912767	1.32852	0.409825	0.0471338	0.99934	up	no
ENSG00000205702	CYP2D7	1564	ENST00000433992;ENST00000435688;ENST00000610593;ENST00000651010;ENST00000435101;ENST00000358097	NA	NA	NA	NA	cytochrome P450 family 2 subfamily D member 7 (gene/pseudogene) [Source:HGNC Symbol;Acc:HGNC:2624]	protein_coding_LoF;retained_intron;nonsense_mediated_decay	NA	NA	1.40377	1.21883	1.19212	0.878362	1.00877	1.04654	1.30032	0.378869	0.0469903	0.99934	up	no
ENSG00000105287	PRKD2	25865	ENST00000433867;ENST00000597589;ENST00000597088;ENST00000600194;ENST00000597641;ENST00000601806;ENST00000599019;ENST00000291281;ENST00000593363;ENST00000602155;ENST00000601605;ENST00000599464;ENST00000595515;ENST00000597390;ENST00000598633;ENST00000595132;ENST00000593492	GO:0000166(nucleotide binding);GO:0001525(angiogenesis);GO:0001938(positive regulation of endothelial cell proliferation);GO:0002250(adaptive immune response);GO:0002376(immune system process);GO:0004672(protein kinase activity);GO:0004674(protein serine/threonine kinase activity);GO:0004697(protein kinase C activity);GO:0004698(calcium-dependent protein kinase C activity);GO:0004712(protein seri…	04015(Rap1 signaling pathway);04925(Aldosterone synthesis and secretion);04925(Aldosterone synthesis and secretion)	K06070	EC:2.7.11.13	protein kinase D2 [Source:HGNC Symbol;Acc:HGNC:17293]	protein_coding;retained_intron;nonsense_mediated_decay;processed_transcript	DOID:0050686(organ_system_cancer);DOID:0060083(immune_system_cancer);DOID:1240(leukemia);DOID:14566(disease_of_cellular_proliferation);DOID:162(cancer);DOID:2531(hematologic_cancer);DOID:4(disease)	R-HSA-429698(PRKD1,2,3 phosphorylates CERT1-2)	46.5769	38.6999	46.7725	38.2093	39.5735	41.1666	1.11013	0.150729	0.0469627	0.99934	up	no
ENSG00000125089	SH3TC1	54436	ENST00000682862;ENST00000457650;ENST00000506360;ENST00000684537;ENST00000245105;ENST00000507891;ENST00000512100;ENST00000382521;ENST00000682056;ENST00000514274;ENST00000509553;ENST00000513495;ENST00000504822;ENST00000502350;ENST00000684698;ENST00000515682;ENST00000507801;ENST00000507123;ENST00000504223;ENST00000508438;ENST00000502669;ENST00000502559;ENST00000512966	GO:0005515(protein binding);GO:0005575(cellular_component);GO:0008150(biological_process);GO:0008150(biological_process)	NA	NA	NA	SH3 domain and tetratricopeptide repeats 1 [Source:HGNC Symbol;Acc:HGNC:26009]	nonsense_mediated_decay;protein_coding;retained_intron;processed_transcript	NA	NA	4.51585	4.16005	4.7552	3.85651	3.99388	4.1505	1.11918	0.162437	0.0469372	0.99934	up	no
ENSG00000270988	ENSG00000270988		ENST00000605539	NA	NA	NA	NA	novel transcript	lncRNA	NA	NA	0.271282	0.166387	0.202879	0	0.04302	0	14.8895	3.89623	0.0467606	0.99934	up	yes
ENSG00000183779	ZNF703	80139	ENST00000331569	GO:0005515(protein binding);GO:0005634(nucleus);GO:0005737(cytoplasm);GO:0006355(regulation of DNA-templated transcription);GO:0008284(positive regulation of cell population proliferation);GO:0010718(positive regulation of epithelial to mesenchymal transition);GO:0016363(nuclear matrix);GO:0017015(regulation of transforming growth factor beta receptor signaling pathway);GO:0030335(positive regula…	NA	NA	NA	zinc finger protein 703 [Source:HGNC Symbol;Acc:HGNC:25883]	protein_coding	NA	R-HSA-975040(KRAB-ZNF / KAP Interaction)	20.8551	19.7276	24.9116	20.2607	17.7568	19.5669	1.13736	0.185691	0.0466597	0.99934	up	no
ENSG00000246273	SBF2-AS1	283104	ENST00000663578;ENST00000527406;ENST00000650092;ENST00000499953;ENST00000525636;ENST00000658574;ENST00000664105	NA	NA	NA	NA	SBF2 antisense RNA 1 [Source:HGNC Symbol;Acc:HGNC:27438]	lncRNA	NA	NA	1.27162	1.25301	1.32572	0.935416	1.01941	1.11921	1.25254	0.324858	0.0466033	0.99934	up	no
ENSG00000289354	ENSG00000289354		ENST00000691911	NA	NA	NA	NA	novel transcript, sense intronic to MCF2L	lncRNA	NA	NA	0.065096	0.318103	0.12232	0	0	0	1685.06	10.7186	0.0464179	0.99934	up	yes
ENSG00000158669	GPAT4	137964	ENST00000523906;ENST00000396987;ENST00000520223;ENST00000520258;ENST00000519853;ENST00000521349;ENST00000521806;ENST00000519921;ENST00000518628	GO:0002071(glandular epithelial cell maturation);GO:0003841(1-acylglycerol-3-phosphate O-acyltransferase activity);GO:0004366(glycerol-3-phosphate O-acyltransferase activity);GO:0005783(endoplasmic reticulum);GO:0005789(endoplasmic reticulum membrane);GO:0006629(lipid metabolic process);GO:0006631(fatty acid metabolic process);GO:0006637(acyl-CoA metabolic process);GO:0006641(triglyceride metabol…	00561(Glycerolipid metabolism);00564(Glycerophospholipid metabolism);01100(Metabolic pathways);01100(Metabolic pathways)	K13506	EC:2.3.1.15	glycerol-3-phosphate acyltransferase 4 [Source:HGNC Symbol;Acc:HGNC:20880]	retained_intron;protein_coding;processed_transcript;nonsense_mediated_decay	NA	R-HSA-549112(G3P is acylated to 1-acyl LPA by AGPAT6);R-HSA-75885(1-acyl LPA is acylated to PA by AGPAT (LPAAT))	5.84609	5.63581	5.51017	5.03336	5.31853	4.99657	1.10709	0.146767	0.0463534	0.99934	up	no
ENSG00000204304	PBX2	5089,5088	ENST00000495300;ENST00000375050;ENST00000480254;ENST00000478678;ENST00000496171	GO:0000785(chromatin);GO:0000977(RNA polymerase II transcription regulatory region sequence-specific DNA binding);GO:0000978(RNA polymerase II cis-regulatory region sequence-specific DNA binding);GO:0000981(DNA-binding transcription factor activity, RNA polymerase II-specific);GO:0001228(DNA-binding transcription activator activity, RNA polymerase II-specific);GO:0001654(eye development);GO:00036…	NA	NA	NA	PBX homeobox 2 [Source:HGNC Symbol;Acc:HGNC:8633]	retained_intron;protein_coding	DOID:0050686(organ_system_cancer);DOID:0050687(cell_type_cancer);DOID:0060083(immune_system_cancer);DOID:10534(stomach_cancer);DOID:1240(leukemia);DOID:14566(disease_of_cellular_proliferation);DOID:162(cancer);DOID:1749(squamous_cell_carcinoma);DOID:2531(hematologic_cancer);DOID:2994(germ_cell_cancer);DOID:305(carcinoma);DOID:3095(germ_cell_and_embryonal_cancer);DOID:3119(gastrointestinal_system_…	NA	12.4457	11.129	10.8609	10.5318	9.71118	10.5549	1.11812	0.161074	0.0462579	0.99934	up	no
ENSG00000184635	ZNF93	81931	ENST00000343769	GO:0000978(RNA polymerase II cis-regulatory region sequence-specific DNA binding);GO:0000981(DNA-binding transcription factor activity, RNA polymerase II-specific);GO:0003677(DNA binding);GO:0003700(DNA-binding transcription factor activity);GO:0005634(nucleus);GO:0006355(regulation of DNA-templated transcription);GO:0006357(regulation of transcription by RNA polymerase II);GO:0008270(zinc ion bi…	05168(Herpes simplex virus 1 infection)	NA	NA	zinc finger protein 93 [Source:HGNC Symbol;Acc:HGNC:13169]	protein_coding	NA	NA	0.0236898	0.108854	0.0138809	0	0.00920472	0.0170856	5.56954	2.47756	0.0461618	0.99934	up	yes
ENSG00000113761	ZNF346	23567	ENST00000508155;ENST00000503039;ENST00000510933;ENST00000504600;ENST00000506693;ENST00000511834;ENST00000358149;ENST00000513587	GO:0003676(nucleic acid binding);GO:0003723(RNA binding);GO:0003725(double-stranded RNA binding);GO:0005515(protein binding);GO:0005634(nucleus);GO:0005654(nucleoplasm);GO:0005730(nucleolus);GO:0005737(cytoplasm);GO:0008270(zinc ion binding);GO:0019899(enzyme binding);GO:0035198(miRNA binding);GO:0046872(metal ion binding);GO:0046872(metal ion binding)	NA	NA	NA	zinc finger protein 346 [Source:HGNC Symbol;Acc:HGNC:16403]	nonsense_mediated_decay;protein_coding;retained_intron	NA	NA	2.27297	2.16209	2.27379	2.09446	1.74189	1.85523	1.17873	0.237236	0.0460841	0.99934	up	no
ENSG00000204959	ARHGEF34P	728377	ENST00000483587	NA	NA	NA	NA	Rho guanine nucleotide exchange factor 34, pseudogene [Source:HGNC Symbol;Acc:HGNC:38086]	unprocessed_pseudogene	NA	NA	15.3012	13.4479	13.0773	12.4031	11.7836	13.2189	1.11819	0.161162	0.0459944	0.99934	up	no
ENSG00000214189	ZNF788P	388507	ENST00000430298;ENST00000397755;ENST00000596883;ENST00000601686	NA	NA	NA	NA	zinc finger family member 788, pseudogene [Source:HGNC Symbol;Acc:HGNC:33112]	transcribed_unprocessed_pseudogene;processed_transcript	NA	NA	0	0.0289181	0.0103075	0	0	0	130.752	7.03069	0.045938	0.99934	up	yes
ENSG00000150457	LATS2	26524	ENST00000382592;ENST00000472754	GO:0000082(G1/S transition of mitotic cell cycle);GO:0000166(nucleotide binding);GO:0000922(spindle pole);GO:0001827(inner cell mass cell fate commitment);GO:0001828(inner cell mass cellular morphogenesis);GO:0004672(protein kinase activity);GO:0004674(protein serine/threonine kinase activity);GO:0004712(protein serine/threonine/tyrosine kinase activity);GO:0005515(protein binding);GO:0005524(ATP…	04390(Hippo signaling pathway);04392(Hippo signaling pathway - multiple species);04392(Hippo signaling pathway - multiple species)	K08791	EC:2.7.11.1	large tumor suppressor kinase 2 [Source:HGNC Symbol;Acc:HGNC:6515]	protein_coding;processed_transcript	NA	R-HSA-2028555(Phosphorylation of LATS1 and 2 by p-STK4 (p-MST1));R-HSA-2028583(Phosphorylation of YAP by LATS2);R-HSA-2028589(Phosphorylation of LATS1 and 2 by p-STK3 (p-MST2));R-HSA-2028626(Phosphorylated MOB1A proteins associate with LATS proteins);R-HSA-2028661(Phosphorylation of WWTR1 (TAZ) by LATS2);R-HSA-2028673(Phosphorylation of LATS1 and 2 by p-STK3 (MST2)/N);R-HSA-2028679(Phosphorylatio…	10.2687	10.6639	11.2404	9.6668	9.85918	9.65911	1.10237	0.140615	0.0456	0.99934	up	no
ENSG00000176046	NUPR1	26471	ENST00000567646;ENST00000324873;ENST00000395641	GO:0002526(acute inflammatory response);GO:0003677(DNA binding);GO:0003682(chromatin binding);GO:0003713(transcription coactivator activity);GO:0005515(protein binding);GO:0005634(nucleus);GO:0005654(nucleoplasm);GO:0005737(cytoplasm);GO:0006473(protein acetylation);GO:0008285(negative regulation of cell population proliferation);GO:0008584(male gonad development);GO:0009636(response to toxic sub…	05202(Transcriptional misregulation in cancer);05202(Transcriptional misregulation in cancer)	NA	NA	nuclear protein 1, transcriptional regulator [Source:HGNC Symbol;Acc:HGNC:29990]	nonsense_mediated_decay;protein_coding	DOID:0050686(organ_system_cancer);DOID:114(heart_disease);DOID:1287(cardiovascular_system_disease);DOID:14566(disease_of_cellular_proliferation);DOID:162(cancer);DOID:170(endocrine_gland_cancer);DOID:1781(thyroid_cancer);DOID:3962(follicular_thyroid_carcinoma);DOID:3963(thyroid_carcinoma);DOID:3973(thyroid_medullary_carcinoma);DOID:4(disease);DOID:6000(congestive_heart_failure);DOID:7(disease_of_…	NA	8.38896	7.32111	7.71214	6.86289	7.0446	7.03185	1.11857	0.161661	0.0455462	0.99934	up	no
ENSG00000168067	MAP4K2	5871	ENST00000470088;ENST00000439069;ENST00000467689;ENST00000294066;ENST00000489952;ENST00000482314;ENST00000468062;ENST00000493428;ENST00000377350	GO:0000139(Golgi membrane);GO:0000165(MAPK cascade);GO:0000166(nucleotide binding);GO:0002376(immune system process);GO:0004672(protein kinase activity);GO:0004674(protein serine/threonine kinase activity);GO:0004712(protein serine/threonine/tyrosine kinase activity);GO:0005515(protein binding);GO:0005524(ATP binding);GO:0005737(cytoplasm);GO:0005794(Golgi apparatus);GO:0005886(plasma membrane);G…	04010(MAPK signaling pathway);04010(MAPK signaling pathway)	K04414	EC:2.7.11.1	mitogen-activated protein kinase kinase kinase kinase 2 [Source:HGNC Symbol;Acc:HGNC:6864]	retained_intron;protein_coding;processed_transcript	NA	NA	3.77496	3.74755	3.59429	3.22391	3.53875	3.04538	1.13344	0.180704	0.0454886	0.99934	up	no
ENSG00000139182	CLSTN3	9746	ENST00000331148;ENST00000266546;ENST00000544584;ENST00000534830;ENST00000537408;ENST00000540931;ENST00000539982;ENST00000545663;ENST00000535313;ENST00000535452;ENST00000541953;ENST00000541770;ENST00000535668;ENST00000542663;ENST00000538933	GO:0000139(Golgi membrane);GO:0001540(amyloid-beta binding);GO:0001558(regulation of cell growth);GO:0005509(calcium ion binding);GO:0005515(protein binding);GO:0005783(endoplasmic reticulum);GO:0005789(endoplasmic reticulum membrane);GO:0005794(Golgi apparatus);GO:0005886(plasma membrane);GO:0007155(cell adhesion);GO:0007156(homophilic cell adhesion via plasma membrane adhesion molecules);GO:000…	NA	NA	NA	calsyntenin 3 [Source:HGNC Symbol;Acc:HGNC:18371]	protein_coding;processed_transcript;retained_intron	NA	NA	5.84636	5.38242	5.56575	5.04501	4.93359	5.06462	1.11642	0.158877	0.0454028	0.99934	up	no
ENSG00000254551	ENSG00000254551		ENST00000531869	NA	NA	NA	NA	novel transcript	lncRNA	NA	NA	0	0.247383	0.060748	0	0	0	1027.1	10.0044	0.0452971	0.99934	up	yes
ENSG00000138621	PPCDC	60490	ENST00000564923;ENST00000563298;ENST00000569562;ENST00000568649;ENST00000342932;ENST00000563393;ENST00000564953;ENST00000562192;ENST00000562095;ENST00000568207	GO:0003824(catalytic activity);GO:0004633(phosphopantothenoylcysteine decarboxylase activity);GO:0005515(protein binding);GO:0005829(cytosol);GO:0010181(FMN binding);GO:0015937(coenzyme A biosynthetic process);GO:0016829(lyase activity);GO:0016831(carboxy-lyase activity);GO:0042802(identical protein binding);GO:0071513(phosphopantothenoylcysteine decarboxylase complex);GO:0071513(phosphopantothen…	00770(Pantothenate and CoA biosynthesis);01100(Metabolic pathways);01240(Biosynthesis of cofactors);01240(Biosynthesis of cofactors)	K01598	EC:4.1.1.36	phosphopantothenoylcysteine decarboxylase [Source:HGNC Symbol;Acc:HGNC:28107]	protein_coding;processed_transcript;retained_intron	NA	R-HSA-196840(3xPPCDC:3FMN decarboxylates PPC)	9.97361	9.24553	8.69611	7.90307	7.8888	8.87124	1.13186	0.178698	0.0452594	0.99934	up	no
ENSG00000168056	LTBP3	4054,4053	ENST00000689505;ENST00000527339;ENST00000527792;ENST00000525443;ENST00000528966;ENST00000530785;ENST00000529764;ENST00000529371;ENST00000688764;ENST00000532932;ENST00000526124;ENST00000322147;ENST00000524798;ENST00000532661;ENST00000685178;ENST00000529189;ENST00000528516;ENST00000530866;ENST00000301873;ENST00000529582;ENST00000530990	GO:0001501(skeletal system development);GO:0002062(chondrocyte differentiation);GO:0005509(calcium ion binding);GO:0005515(protein binding);GO:0005576(extracellular region);GO:0007179(transforming growth factor beta receptor signaling pathway);GO:0019838(growth factor binding);GO:0030282(bone mineralization);GO:0030502(negative regulation of bone mineralization);GO:0031012(extracellular matrix);G…	NA	NA	NA	latent transforming growth factor beta binding protein 3 [Source:HGNC Symbol;Acc:HGNC:6716]	protein_coding;retained_intron;processed_transcript;nonsense_mediated_decay	NA	R-HSA-2328033(Fibrillin-1 binds latent TGF-beta);R-HSA-2395328(LTBP1, LTBP3 bind TGF-Beta)	17.7623	15.0523	16.4476	14.0644	15.7943	14.709	1.10533	0.144479	0.0449521	0.99934	up	no
ENSG00000070614	NDST1	3340	ENST00000261797;ENST00000524161;ENST00000519157;ENST00000522491;ENST00000521752	GO:0000139(Golgi membrane);GO:0000271(polysaccharide biosynthetic process);GO:0003279(cardiac septum development);GO:0003824(catalytic activity);GO:0005515(protein binding);GO:0005794(Golgi apparatus);GO:0006024(glycosaminoglycan biosynthetic process);GO:0006477(protein sulfation);GO:0006954(inflammatory response);GO:0007507(heart development);GO:0007585(respiratory gaseous exchange by respirator…	00534(Glycosaminoglycan biosynthesis - heparan sulfate / heparin);01100(Metabolic pathways);01100(Metabolic pathways)	NA	NA	N-deacetylase and N-sulfotransferase 1 [Source:HGNC Symbol;Acc:HGNC:7680]	protein_coding;processed_transcript	DOID:18(urinary_system_disease);DOID:2527(nephrosis);DOID:4(disease);DOID:557(kidney_disease);DOID:7(disease_of_anatomical_entity)	R-HSA-2022860(NDST1-4 can sulfate a glucosamine residue in heparan to form heparan sulfate (HS));R-HSA-2022887(NDST1-4 N-deacetylates GlcNAc residues in heparan)	2.96177	3.05693	2.74123	2.5062	2.65592	2.60409	1.12795	0.173709	0.0448961	0.99934	up	no
ENSG00000128298	BAIAP2L2	80115	ENST00000681104;ENST00000381669;ENST00000681084;ENST00000680818;ENST00000679603;ENST00000428572	GO:0005515(protein binding);GO:0005543(phospholipid binding);GO:0005654(nucleoplasm);GO:0005829(cytosol);GO:0005886(plasma membrane);GO:0007009(plasma membrane organization);GO:0008289(lipid binding);GO:0012506(vesicle membrane);GO:0016020(membrane);GO:0030054(cell junction);GO:0030659(cytoplasmic vesicle membrane);GO:0030838(positive regulation of actin filament polymerization);GO:0031410(cytopl…	NA	NA	NA	BAR/IMD domain containing adaptor protein 2 like 2 [Source:HGNC Symbol;Acc:HGNC:26203]	nonsense_mediated_decay;protein_coding;retained_intron;processed_transcript	NA	R-HSA-9693125(RHOF binds effectors at the plasma membrane)	4.20318	3.75839	4.05813	3.21988	3.67305	3.5578	1.15013	0.201797	0.0447859	0.99934	up	no
ENSG00000100023	PPIL2	23759	ENST00000679534;ENST00000680434;ENST00000679479;ENST00000679580;ENST00000680061;ENST00000626352;ENST00000681735;ENST00000417788;ENST00000679857;ENST00000681956;ENST00000680109;ENST00000681286;ENST00000681791;ENST00000398831;ENST00000462188;ENST00000679692;ENST00000484439;ENST00000681027;ENST00000679586;ENST00000446951;ENST00000680463;ENST00000680183;ENST00000679540;ENST00000680573;ENST00000335025…	GO:0000209(protein polyubiquitination);GO:0000413(protein peptidyl-prolyl isomerization);GO:0003755(peptidyl-prolyl cis-trans isomerase activity);GO:0004842(ubiquitin-protein transferase activity);GO:0005515(protein binding);GO:0005634(nucleus);GO:0005654(nucleoplasm);GO:0005737(cytoplasm);GO:0005796(Golgi lumen);GO:0005886(plasma membrane);GO:0006457(protein folding);GO:0016567(protein ubiquitin…	04120(Ubiquitin mediated proteolysis);04120(Ubiquitin mediated proteolysis)	K10598	EC:5.2.1.8	peptidylprolyl isomerase like 2 [Source:HGNC Symbol;Acc:HGNC:9261]	protein_coding;nonsense_mediated_decay;retained_intron;processed_transcript	DOID:10652(Alzheimer's_disease);DOID:1289(neurodegenerative_disease);DOID:1307(dementia);DOID:150(disease_of_mental_health);DOID:1561(cognitive_disorder);DOID:331(central_nervous_system_disease);DOID:4(disease);DOID:680(tauopathy);DOID:7(disease_of_anatomical_entity);DOID:863(nervous_system_disease)	R-HSA-204500(CyP60 chaperones Basigin)	2.44519	2.52623	2.36109	2.26164	2.12158	2.17791	1.11757	0.160364	0.044714	0.99934	up	no
ENSG00000179532	DNHD1	144132	ENST00000254579;ENST00000530197;ENST00000524401;ENST00000533635;ENST00000529821;ENST00000354685;ENST00000532027;ENST00000531903;ENST00000532467;ENST00000534210;ENST00000473019;ENST00000525080;ENST00000472080;ENST00000526027;ENST00000533649;ENST00000525883	GO:0003341(cilium movement);GO:0005524(ATP binding);GO:0005930(axoneme);GO:0007018(microtubule-based movement);GO:0008569(minus-end-directed microtubule motor activity);GO:0030286(dynein complex);GO:0036156(inner dynein arm);GO:0045505(dynein intermediate chain binding);GO:0051959(dynein light intermediate chain binding);GO:0070062(extracellular exosome);GO:0097729(9+2 motile cilium);GO:0097729(9…	NA	NA	NA	dynein heavy chain domain 1 [Source:HGNC Symbol;Acc:HGNC:26532]	protein_coding;retained_intron;nonsense_mediated_decay	NA	NA	2.4331	2.22852	2.49982	2.11737	2.14277	2.15915	1.11561	0.157834	0.0446819	0.99934	up	no
ENSG00000135111	TBX3	6926	ENST00000552054;ENST00000257566;ENST00000548503;ENST00000349155	GO:0000122(negative regulation of transcription by RNA polymerase II);GO:0000785(chromatin);GO:0000978(RNA polymerase II cis-regulatory region sequence-specific DNA binding);GO:0000981(DNA-binding transcription factor activity, RNA polymerase II-specific);GO:0001227(DNA-binding transcription repressor activity, RNA polymerase II-specific);GO:0001228(DNA-binding transcription activator activity, R…	04550(Signaling pathways regulating pluripotency of stem cells);04550(Signaling pathways regulating pluripotency of stem cells)	NA	NA	T-box transcription factor 3 [Source:HGNC Symbol;Acc:HGNC:11602]	retained_intron;protein_coding	DOID:0050687(cell_type_cancer);DOID:14566(disease_of_cellular_proliferation);DOID:162(cancer);DOID:1909(melanoma);DOID:225(syndrome);DOID:4(disease)	NA	8.09993	7.75926	6.95349	6.96624	6.96232	6.43841	1.12008	0.163605	0.044613	0.99934	up	no
ENSG00000141504	SAT2	112483,54407	ENST00000570914;ENST00000269298;ENST00000570850;ENST00000576686;ENST00000571074;ENST00000575114;ENST00000573566;ENST00000575826;ENST00000573930;ENST00000380466;ENST00000572224;ENST00000571195;ENST00000576846	GO:0004145(diamine N-acetyltransferase activity);GO:0005515(protein binding);GO:0005737(cytoplasm);GO:0008080(N-acetyltransferase activity);GO:0016407(acetyltransferase activity);GO:0016740(transferase activity);GO:0016746(acyltransferase activity);GO:0019809(spermidine binding);GO:0032918(spermidine acetylation);GO:0032919(spermine acetylation);GO:0032920(putrescine acetylation);GO:0042802(ident…	00330(Arginine and proline metabolism);01100(Metabolic pathways);04216(Ferroptosis);04216(Ferroptosis)	K00657	EC:2.3.1.57	spermidine/spermine N1-acetyltransferase family member 2 [Source:HGNC Symbol;Acc:HGNC:23160]	retained_intron;protein_coding;processed_transcript;nonsense_mediated_decay	NA	NA	5.30524	5.0001	4.75581	4.19553	4.41353	3.626	1.23098	0.299811	0.0444849	0.99934	up	no
ENSG00000125434	SLC25A35	399512	ENST00000579192;ENST00000579681;ENST00000580340;ENST00000380067;ENST00000585311;ENST00000577745;ENST00000581320	GO:0005515(protein binding);GO:0005739(mitochondrion);GO:0005743(mitochondrial inner membrane);GO:0016020(membrane);GO:0016021(integral component of membrane);GO:0016021(integral component of membrane)	NA	NA	NA	solute carrier family 25 member 35 [Source:HGNC Symbol;Acc:HGNC:31921]	protein_coding;nonsense_mediated_decay;processed_transcript	NA	NA	1.6342	1.62224	1.40961	1.12523	1.26646	1.29121	1.26695	0.34136	0.0443956	0.99934	up	no
ENSG00000196684	HSH2D	84941	ENST00000613195;ENST00000593031;ENST00000616645;ENST00000591154;ENST00000586872;ENST00000535834;ENST00000616070;ENST00000613986	GO:0005515(protein binding);GO:0005634(nucleus);GO:0005737(cytoplasm);GO:0007165(signal transduction);GO:0007165(signal transduction)	NA	NA	NA	hematopoietic SH2 domain containing [Source:HGNC Symbol;Acc:HGNC:24920]	nonsense_mediated_decay;protein_coding;retained_intron	NA	NA	24.5312	21.5736	23.9458	21.1518	20.6806	21.4778	1.10646	0.145956	0.0443518	0.99934	up	no
ENSG00000223552	CCR5AS	102724297	ENST00000701066;ENST00000691693;ENST00000701879;ENST00000451485;ENST00000686150	NA	NA	NA	NA	CCR5 antisense RNA [Source:HGNC Symbol;Acc:HGNC:54398]	lncRNA	NA	NA	2.3417	2.4728	2.83355	2.05552	1.79151	2.05118	1.29667	0.374815	0.0442898	0.99934	up	no
ENSG00000228327	ENSG00000228327		ENST00000506640;ENST00000692781	NA	NA	NA	NA	general transcription factor IIi (GTF2I) pseudogene	processed_transcript	NA	NA	4.41109	4.50007	4.90111	4.0211	4.16805	4.05991	1.12762	0.173281	0.0441822	0.99934	up	no
ENSG00000183317	EPHA10	284656	ENST00000427468;ENST00000432874;ENST00000453577;ENST00000373048;ENST00000525749;ENST00000437645;ENST00000444950	GO:0000166(nucleotide binding);GO:0004672(protein kinase activity);GO:0004712(protein serine/threonine/tyrosine kinase activity);GO:0004713(protein tyrosine kinase activity);GO:0004714(transmembrane receptor protein tyrosine kinase activity);GO:0005003(ephrin receptor activity);GO:0005005(transmembrane-ephrin receptor activity);GO:0005515(protein binding);GO:0005524(ATP binding);GO:0005576(extrac…	NA	K08897	EC:2.7.10.1	EPH receptor A10 [Source:HGNC Symbol;Acc:HGNC:19987]	protein_coding;nonsense_mediated_decay;retained_intron	NA	R-HSA-3928578(EPH receptors autophosphorylate);R-HSA-3928584(p-EPHs bind SRC,FYN,YES,LYN);R-HSA-3928591(EPH:EFN tetramers oligomerise);R-HSA-3928597(EPH:EFN dimers tetramerise);R-HSA-3928602(NGEF binds EPHA);R-HSA-3928604(SFKs phosphorylate VAV2,3);R-HSA-3928607(p-EPHs bind VAV2,3);R-HSA-3928628(VAV exchanges GTP for GDP on RAC1, activating it);R-HSA-3928642(TIAM1 exchanges GTP for GDP on RAC1, a…	0.960485	0.671922	0.844119	0.597045	0.333351	0.804282	1.42766	0.51365	0.0441784	0.99934	up	no
ENSG00000260743	ENSG00000260743		ENST00000569932	NA	NA	NA	NA	novel transcript	lncRNA	NA	NA	0.066114	0.179373	0.028985	0	0.026209	0.004544	8.92505	3.15786	0.0440485	0.99934	up	yes
ENSG00000185800	DMWD	1762	ENST00000537879;ENST00000270223;ENST00000602469;ENST00000601370;ENST00000598237;ENST00000602829;ENST00000597053;ENST00000377735	GO:0003674(molecular_function);GO:0005515(protein binding);GO:0005575(cellular_component);GO:0005634(nucleus);GO:0030425(dendrite);GO:0042995(cell projection);GO:0043204(perikaryon);GO:0043204(perikaryon)	NA	NA	NA	DM1 locus, WD repeat containing [Source:HGNC Symbol;Acc:HGNC:2936]	protein_coding;retained_intron;processed_transcript	NA	NA	11.635	10.5868	11.9974	9.43006	10.9933	10.1017	1.12102	0.164809	0.0439742	0.99934	up	no
ENSG00000109107	ALDOC	230	ENST00000226253;ENST00000435638;ENST00000582381;ENST00000460201;ENST00000578590;ENST00000395319;ENST00000584086;ENST00000395321	GO:0004332(fructose-bisphosphate aldolase activity);GO:0005515(protein binding);GO:0005576(extracellular region);GO:0005829(cytosol);GO:0005856(cytoskeleton);GO:0006000(fructose metabolic process);GO:0006094(gluconeogenesis);GO:0006096(glycolytic process);GO:0008092(cytoskeletal protein binding);GO:0016829(lyase activity);GO:0030388(fructose 1,6-bisphosphate metabolic process);GO:0030855(epitheli…	00010(Glycolysis / Gluconeogenesis);00030(Pentose phosphate pathway);00051(Fructose and mannose metabolism);01100(Metabolic pathways);01200(Carbon metabolism);01230(Biosynthesis of amino acids);04066(HIF-1 signaling pathway);04066(HIF-1 signaling pathway)	K01623	EC:4.1.2.13	aldolase, fructose-bisphosphate C [Source:HGNC Symbol;Acc:HGNC:418]	protein_coding;retained_intron	DOID:150(disease_of_mental_health);DOID:1561(cognitive_disorder);DOID:2468(psychotic_disorder);DOID:4(disease);DOID:5419(schizophrenia)	R-HSA-6798745(Exocytosis of tertiary granule lumen proteins);R-HSA-6798748(Exocytosis of secretory granule lumen proteins);R-HSA-6800434(Exocytosis of ficolin-rich granule lumen proteins);R-HSA-71495(dihydroxyacetone phosphate + D-glyceraldehyde 3-phosphate <=> D-fructose 1,6-bisphosphate);R-HSA-71496(D-fructose 1,6-bisphosphate <=> dihydroxyacetone phosphate + D-glyceraldehyde 3-phosphate)	17.6318	21.1214	15.9546	13.4981	18.7436	14.1339	1.17967	0.238379	0.0438521	0.99934	up	no
ENSG00000142552	RCN3	57333,11123	ENST00000270645;ENST00000598833;ENST00000597801	GO:0005509(calcium ion binding);GO:0005515(protein binding);GO:0005783(endoplasmic reticulum);GO:0005788(endoplasmic reticulum lumen);GO:0009306(protein secretion);GO:0010952(positive regulation of peptidase activity);GO:0015031(protein transport);GO:0032964(collagen biosynthetic process);GO:0036503(ERAD pathway);GO:0043129(surfactant homeostasis);GO:0043231(intracellular membrane-bounded organel…	NA	NA	NA	reticulocalbin 3 [Source:HGNC Symbol;Acc:HGNC:21145]	protein_coding	NA	NA	3.36281	3.40831	3.63212	3.11866	2.17502	2.68909	1.30321	0.382072	0.0436597	0.99934	up	no
ENSG00000243232	PCDHAC2	56134	ENST00000289269;ENST00000615316	GO:0005509(calcium ion binding);GO:0005886(plasma membrane);GO:0005887(integral component of plasma membrane);GO:0007155(cell adhesion);GO:0007156(homophilic cell adhesion via plasma membrane adhesion molecules);GO:0007399(nervous system development);GO:0016020(membrane);GO:0016021(integral component of membrane);GO:0016021(integral component of membrane)	NA	NA	NA	protocadherin alpha subfamily C, 2 [Source:HGNC Symbol;Acc:HGNC:8677]	protein_coding	NA	NA	0.589988	0.720101	0.75219	0.514441	0.29577	0.612276	1.44977	0.535825	0.0435618	0.99934	up	no
ENSG00000270640	ENSG00000270640		ENST00000604052	NA	NA	NA	NA	novel transcript, sense intronic to FOSL2	lncRNA	NA	NA	0.332344	0.445665	0	0	0	0	2593.36	11.3406	0.043517	0.99934	up	yes
ENSG00000162032	SPSB3	90864	ENST00000569380;ENST00000301717;ENST00000564070;ENST00000563741;ENST00000563668;ENST00000565550;ENST00000567868;ENST00000563705;ENST00000566339;ENST00000568416;ENST00000564709	GO:0005515(protein binding);GO:0005829(cytosol);GO:0016567(protein ubiquitination);GO:0019005(SCF ubiquitin ligase complex);GO:0043161(proteasome-mediated ubiquitin-dependent protein catabolic process);GO:0043161(proteasome-mediated ubiquitin-dependent protein catabolic process)	NA	NA	NA	splA/ryanodine receptor domain and SOCS box containing 3 [Source:HGNC Symbol;Acc:HGNC:30629]	retained_intron;protein_coding	NA	R-HSA-8952039(NEDD8:AcM-UBE2F binds CRL5 E3 ubiquitin ligase complex);R-HSA-8952044(AcM-UBE2F transfers NEDD8 to CRL5 E3 ubiquitin ligase complex);R-HSA-8955241(CAND1 binds cytosolic CRL E3 ubiquitin ligases);R-HSA-8955289(COMMDs displace CAND1 from cytosolic CRL E3 ubiquitin ligase complexes);R-HSA-8956040(COP9 signalosome deneddylates cytosolic CRL E3 ubiquitin ligase complexes)	4.81453	5.32248	5.30792	3.80416	3.605	5.22569	1.22241	0.289725	0.0434388	0.99934	up	no
ENSG00000105397	TYK2	7297	ENST00000525824;ENST00000699355;ENST00000529739;ENST00000699359;ENST00000530220;ENST00000529370;ENST00000699368;ENST00000699370;ENST00000531836;ENST00000699354;ENST00000525220;ENST00000534228;ENST00000530829;ENST00000525621;ENST00000529317;ENST00000525976;ENST00000530560;ENST00000527481;ENST00000533334;ENST00000699356;ENST00000699371;ENST00000699363;ENST00000699358;ENST00000699369;ENST00000531620…	GO:0000166(nucleotide binding);GO:0004672(protein kinase activity);GO:0004712(protein serine/threonine/tyrosine kinase activity);GO:0004713(protein tyrosine kinase activity);GO:0004715(non-membrane spanning protein tyrosine kinase activity);GO:0005126(cytokine receptor binding);GO:0005131(growth hormone receptor binding);GO:0005515(protein binding);GO:0005524(ATP binding);GO:0005634(nucleus);GO:0…	04217(Necroptosis);04380(Osteoclast differentiation);04621(NOD-like receptor signaling pathway);04630(JAK-STAT signaling pathway);04658(Th1 and Th2 cell differentiation);04659(Th17 cell differentiation);05145(Toxoplasmosis);05160(Hepatitis C);05161(Hepatitis B);05162(Measles);05164(Influenza A);05165(Human papillomavirus infection);05167(Kaposi sarcoma-associated herpesvirus infection);05168(Herp…	K11219	EC:2.7.10.2	tyrosine kinase 2 [Source:HGNC Symbol;Acc:HGNC:12440]	processed_transcript;nonsense_mediated_decay;retained_intron;protein_coding	DOID:0050686(organ_system_cancer);DOID:0060056(hypersensitivity_reaction_disease);DOID:0060083(immune_system_cancer);DOID:0070004(myeloma);DOID:11335(sarcoidosis);DOID:1205(hypersensitivity_reaction_type_I_disease);DOID:1247(blood_coagulation_disease);DOID:14566(disease_of_cellular_proliferation);DOID:162(cancer);DOID:2213(hemorrhagic_disease);DOID:2218(blood_platelet_disease);DOID:2224(hemorrhag…	R-HSA-1067646(JAK1,JAK2,(TYK2) bind IL6ST);R-HSA-1067651(IL6:IL6R-2 binds IL6ST:JAK1, JAK2, (TYK2));R-HSA-1067659(Assembly of hexameric IL-6 receptor);R-HSA-1067688(IL6:IL6R binds IL6ST:JAK1,JAK2,(TYK2));R-HSA-109857(MAP2K1 binds MAPK3);R-HSA-109858(MAP2K2 binds MAPK1);R-HSA-1112510(IL6ST is tyrosine phosphorylated);R-HSA-1112514(JAK activation);R-HSA-1112565(Tyrosine phosphorylated IL6ST binds S…	6.19766	6.0583	5.61328	5.5426	5.26916	5.3324	1.10685	0.146466	0.0433997	0.99934	up	no
ENSG00000163739	CXCL1	2919	ENST00000509101;ENST00000395761	GO:0005102(signaling receptor binding);GO:0005125(cytokine activity);GO:0005515(protein binding);GO:0005576(extracellular region);GO:0005615(extracellular space);GO:0006935(chemotaxis);GO:0006952(defense response);GO:0006954(inflammatory response);GO:0006955(immune response);GO:0007165(signal transduction);GO:0007186(G protein-coupled receptor signaling pathway);GO:0007399(nervous system developm…	04060(Cytokine-cytokine receptor interaction);04061(Viral protein interaction with cytokine and cytokine receptor);04062(Chemokine signaling pathway);04064(NF-kappa B signaling pathway);04621(NOD-like receptor signaling pathway);04657(IL-17 signaling pathway);04668(TNF signaling pathway);05120(Epithelial cell signaling in Helicobacter pylori infection);05134(Legionellosis);05146(Amoebiasis);05167…	NA	NA	C-X-C motif chemokine ligand 1 [Source:HGNC Symbol;Acc:HGNC:4602]	processed_transcript;protein_coding	DOID:0050624(gastrointestinal_system_benign_neoplasm);DOID:0050686(organ_system_cancer);DOID:0050687(cell_type_cancer);DOID:0050828(artery_disease);DOID:0060072(benign_neoplasm);DOID:0060085(organ_system_benign_neoplasm);DOID:1002(endometritis);DOID:1005(endometrial_disease);DOID:1115(sarcoma);DOID:120(female_reproductive_organ_cancer);DOID:1287(cardiovascular_system_disease);DOID:14566(disease_o…	R-HSA-373813(Receptor CXCR2 binds ligands CXCL1 to 7);R-HSA-380073(Liganded Gi-activating GPCR acts as a GEF for Gi);R-HSA-6784160(IL10 negatively regulates extracellular inflammatory mediators);R-HSA-6798745(Exocytosis of tertiary granule lumen proteins);R-HSA-6798749(Exocytosis of specific granule lumen proteins);R-HSA-749454(The Ligand:GPCR:Gi complex dissociates);R-HSA-749456(Liganded Gi-acti…	20.0272	19.4563	27.3784	19.8512	18.9396	17.2618	1.19284	0.254403	0.0433912	0.99934	up	no
ENSG00000272338	ENSG00000272338		ENST00000606064	NA	NA	NA	NA	novel transcript	lncRNA	NA	NA	0.333772	0.444739	0.295754	0.03554	0.12043	0.080879	4.53565	2.18131	0.043192	0.99934	up	yes
ENSG00000143545	RAB13	5872	ENST00000614713;ENST00000368575;ENST00000495720;ENST00000484297;ENST00000462680	GO:0000166(nucleotide binding);GO:0003924(GTPase activity);GO:0005515(protein binding);GO:0005525(GTP binding);GO:0005768(endosome);GO:0005802(trans-Golgi network);GO:0005829(cytosol);GO:0005886(plasma membrane);GO:0005911(cell-cell junction);GO:0005923(bicellular tight junction);GO:0006904(vesicle docking involved in exocytosis);GO:0008021(synaptic vesicle);GO:0009306(protein secretion);GO:00107…	04530(Tight junction);04530(Tight junction)	NA	NA	RAB13, member RAS oncogene family [Source:HGNC Symbol;Acc:HGNC:9762]	protein_coding;processed_transcript	NA	R-HSA-1445143(RAB8A,10,13,14 hydrolyze GTP);R-HSA-2255343(RAB8A,10,13,14 exchange GDP for GTP);R-HSA-2316352(SLC2A4 (GLUT4) vesicle translocates and docks at the plasma membrane);R-HSA-8870466(RGGT:CHM binds RABs);R-HSA-8870469(RGGT geranylgeranylates RAB proteins);R-HSA-8876615(RAB13 GEFs exchange GTP for GDP on RAB13)	5.91766	7.40973	5.8749	5.32069	5.94954	4.83127	1.19258	0.254083	0.0431778	0.99934	up	no
ENSG00000185187	SIGIRR	59307	ENST00000397632;ENST00000527295;ENST00000528209;ENST00000534145;ENST00000527987;ENST00000528116;ENST00000525070;ENST00000526788;ENST00000530494;ENST00000534217;ENST00000531205;ENST00000332725;ENST00000530683;ENST00000431843;ENST00000528698;ENST00000528845;ENST00000528536;ENST00000529486;ENST00000528058;ENST00000526395	GO:0001960(negative regulation of cytokine-mediated signaling pathway);GO:0005515(protein binding);GO:0005886(plasma membrane);GO:0006953(acute-phase response);GO:0007165(signal transduction);GO:0016020(membrane);GO:0016021(integral component of membrane);GO:0031665(negative regulation of lipopolysaccharide-mediated signaling pathway);GO:0032682(negative regulation of chemokine production);GO:004…	NA	NA	NA	single Ig and TIR domain containing [Source:HGNC Symbol;Acc:HGNC:30575]	protein_coding;retained_intron;processed_transcript	DOID:0080001(bone_disease);DOID:17(musculoskeletal_system_disease);DOID:3342(bone_inflammation_disease);DOID:4(disease);DOID:7148(rheumatoid_arthritis);DOID:7(disease_of_anatomical_entity);DOID:848(arthritis)	R-HSA-166072(MyD88 forms a complex with TIRAP:activated TLR2/4);R-HSA-9008577(IL37:IL18R1 binds SIGIRR);R-HSA-9008684(TBK1 phosphorylation);R-HSA-9009072(STAT3 phosphorylation)	28.2308	25.6587	29.4344	22.8635	25.9132	25.9462	1.1151	0.157179	0.0430881	0.99934	up	no
ENSG00000134575	ACP2	53	ENST00000256997;ENST00000673511;ENST00000672728;ENST00000672075;ENST00000527256;ENST00000533929;ENST00000673562;ENST00000673184;ENST00000671941;ENST00000672636;ENST00000672351;ENST00000672166;ENST00000672073	GO:0003993(acid phosphatase activity);GO:0005515(protein binding);GO:0005764(lysosome);GO:0005765(lysosomal membrane);GO:0007040(lysosome organization);GO:0016020(membrane);GO:0016021(integral component of membrane);GO:0016311(dephosphorylation);GO:0016787(hydrolase activity);GO:0016791(phosphatase activity);GO:0043202(lysosomal lumen);GO:0070062(extracellular exosome);GO:0070062(extracellular ex…	00740(Riboflavin metabolism);01100(Metabolic pathways);04142(Lysosome);04142(Lysosome)	K14410	EC:3.1.3.2	acid phosphatase 2, lysosomal [Source:HGNC Symbol;Acc:HGNC:123]	protein_coding;nonsense_mediated_decay;processed_transcript;retained_intron	DOID:4(disease)	NA	21.7398	19.0188	21.7331	18.0243	18.9421	19.1382	1.11384	0.155545	0.0430127	0.99934	up	no
ENSG00000261595	PPM1J-DT	105378910	ENST00000566195	NA	NA	NA	NA	PPM1J divergent transcript [Source:HGNC Symbol;Acc:HGNC:55355]	lncRNA	NA	NA	0.013473	0.030679	0.048591	0	0	0	309.143	8.27213	0.0429862	0.99934	up	yes
ENSG00000266074	BAHCC1	57597	ENST00000584436;ENST00000582709;ENST00000578541;ENST00000625166;ENST00000584330;ENST00000585224;ENST00000583828;ENST00000675386	GO:0003682(chromatin binding);GO:0003682(chromatin binding)	NA	NA	NA	BAH domain and coiled-coil containing 1 [Source:HGNC Symbol;Acc:HGNC:29279]	protein_coding;retained_intron;TEC;processed_transcript	NA	NA	3.04225	2.44923	2.92965	2.41612	2.43874	2.50374	1.14439	0.194581	0.042844	0.99934	up	no
ENSG00000258315	C17orf49	124944,100529209	ENST00000439424;ENST00000552775;ENST00000552402;ENST00000549857;ENST00000546760;ENST00000547747;ENST00000546495	GO:0003677(DNA binding);GO:0005515(protein binding);GO:0005634(nucleus);GO:0005654(nucleoplasm);GO:0005829(cytosol);GO:0006325(chromatin organization);GO:0016589(NURF complex);GO:0042802(identical protein binding);GO:0071339(MLL1 complex);GO:0071339(MLL1 complex)	NA	NA	NA	chromosome 17 open reading frame 49 [Source:HGNC Symbol;Acc:HGNC:28737]	protein_coding;retained_intron;nonsense_mediated_decay	NA	NA	1.11445	1.77534	0.846228	0.796457	1.08109	0.374068	1.65926	0.73054	0.0428272	0.99934	up	no
ENSG00000171345	KRT19	3880	ENST00000462611;ENST00000593096;ENST00000361566;ENST00000479031;ENST00000468880;ENST00000471565;ENST00000455635	GO:0005198(structural molecule activity);GO:0005200(structural constituent of cytoskeleton);GO:0005515(protein binding);GO:0005829(cytosol);GO:0005856(cytoskeleton);GO:0005882(intermediate filament);GO:0005886(plasma membrane);GO:0007219(Notch signaling pathway);GO:0008307(structural constituent of muscle);GO:0016327(apicolateral plasma membrane);GO:0030018(Z disc);GO:0030855(epithelial cell diff…	04915(Estrogen signaling pathway);05150(Staphylococcus aureus infection);05150(Staphylococcus aureus infection)	NA	NA	keratin 19 [Source:HGNC Symbol;Acc:HGNC:6436]	retained_intron;protein_coding	DOID:0050161(lower_respiratory_tract_disease);DOID:0050615(respiratory_system_cancer);DOID:0050686(organ_system_cancer);DOID:0050687(cell_type_cancer);DOID:0060049(autoimmune_disease_of_urogenital_tract);DOID:0060056(hypersensitivity_reaction_disease);DOID:0060072(benign_neoplasm);DOID:0060083(immune_system_cancer);DOID:0060084(cell_type_benign_neoplasm);DOID:0060122(integumentary_system_cancer);…	R-HSA-6805546(Keratin type I binds keratin type II);R-HSA-6805573(Keratin type I/type II heterodimers form tetramers);R-HSA-6806610(Keratin filament formation);R-HSA-6806613(Keratin tetramers bind to form unit length filaments);R-HSA-6806629(Formation of tonofilament bundles);R-HSA-6809393(Keratin filaments bind cell-cell adhesion complexes);R-HSA-6809663(Formation of hair keratin fibres);R-HSA-6…	358.865	338.478	312.972	272.55	344.334	292.069	1.11152	0.152529	0.0427601	0.99934	up	no
ENSG00000197557	TTC30A	92104	ENST00000355689	GO:0005515(protein binding);GO:0005879(axonemal microtubule);GO:0005929(cilium);GO:0030030(cell projection organization);GO:0030992(intraciliary transport particle B);GO:0042073(intraciliary transport);GO:0042995(cell projection);GO:0120170(intraciliary transport particle B binding)	NA	NA	NA	tetratricopeptide repeat domain 30A [Source:HGNC Symbol;Acc:HGNC:25853]	protein_coding	NA	R-HSA-5617820(Assembly of IFT B complex);R-HSA-5617825(TRAF3IB1 recruits IFT20 to the IFT B complex from the Golgi);R-HSA-5624949(Assembly of the anterograde IFT train);R-HSA-5624952(Assembly of the retrograde IFT train);R-HSA-5625416(Anterograde IFT);R-HSA-5625421(The anterograde IFT train dissociates);R-HSA-5625424(The retrograde IFT train dissociates);R-HSA-5625426(Retrograde IFT)	0.973348	0.939333	0.794331	0.784386	0.632721	0.645978	1.31212	0.391898	0.0426941	0.99934	up	no
ENSG00000072110	ACTN1	87	ENST00000438964;ENST00000679147;ENST00000684713;ENST00000553882;ENST00000556203;ENST00000682378;ENST00000684340;ENST00000682331;ENST00000684182;ENST00000682130;ENST00000553290;ENST00000682298;ENST00000556432;ENST00000684287;ENST00000544964;ENST00000193403;ENST00000683198;ENST00000553659;ENST00000554508;ENST00000683780;ENST00000683261;ENST00000556571;ENST00000682381;ENST00000538545;ENST00000684146…	GO:0001725(stress fiber);GO:0001726(ruffle);GO:0003725(double-stranded RNA binding);GO:0003779(actin binding);GO:0005178(integrin binding);GO:0005509(calcium ion binding);GO:0005515(protein binding);GO:0005519(cytoskeletal regulatory protein binding);GO:0005576(extracellular region);GO:0005615(extracellular space);GO:0005634(nucleus);GO:0005737(cytoplasm);GO:0005829(cytosol);GO:0005856(cytoskelet…	04510(Focal adhesion);04520(Adherens junction);04530(Tight junction);04670(Leukocyte transendothelial migration);04810(Regulation of actin cytoskeleton);05131(Shigellosis);05146(Amoebiasis);05203(Viral carcinogenesis);05322(Systemic lupus erythematosus);05322(Systemic lupus erythematosus)	NA	NA	actinin alpha 1 [Source:HGNC Symbol;Acc:HGNC:163]	protein_coding;retained_intron;processed_transcript	DOID:15(reproductive_system_disease);DOID:229(female_reproductive_system_disease);DOID:289(endometriosis);DOID:4(disease);DOID:7(disease_of_anatomical_entity)	R-HSA-2731149(Syndecan-4 binds ACTN1);R-HSA-430308(PARVB interacts with Alpha-actinin);R-HSA-451403(Interaction of nephrin with adherens junction-associated proteins);R-HSA-481007(Exocytosis of platelet alpha granule contents);R-HSA-9018787(RHOBTB2 binds interacting proteins at the endosome membrane);R-HSA-9693125(RHOF binds effectors at the plasma membrane);R-HSA-9693198(RHOD binds effectors at …	8.47164	9.66387	8.40653	8.33604	7.90196	8.00507	1.09483	0.130707	0.0425698	0.99934	up	no
ENSG00000267387	ENSG00000267387		ENST00000589622	NA	NA	NA	NA	novel transcript, antisense to C19orf66	lncRNA	NA	NA	1.30354	0.974453	0.56481	0.626486	0.490134	0.418473	1.85188	0.88899	0.0425601	0.99934	up	no
ENSG00000186635	ARAP1	116985	ENST00000426523;ENST00000541623;ENST00000429686;ENST00000393605;ENST00000455638;ENST00000546293;ENST00000495878;ENST00000542612;ENST00000465814;ENST00000334211;ENST00000393609;ENST00000359373;ENST00000536993;ENST00000544958;ENST00000543868;ENST00000544721;ENST00000542264;ENST00000427971;ENST00000536885;ENST00000452383	GO:0005096(GTPase activator activity);GO:0005515(protein binding);GO:0005547(phosphatidylinositol-3,4,5-trisphosphate binding);GO:0005654(nucleoplasm);GO:0005737(cytoplasm);GO:0005794(Golgi apparatus);GO:0005802(trans-Golgi network);GO:0005829(cytosol);GO:0005886(plasma membrane);GO:0007165(signal transduction);GO:0008360(regulation of cell shape);GO:0016020(membrane);GO:0030037(actin filament re…	04144(Endocytosis);04144(Endocytosis)	NA	NA	ArfGAP with RhoGAP domain, ankyrin repeat and PH domain 1 [Source:HGNC Symbol;Acc:HGNC:16925]	protein_coding;retained_intron;processed_transcript	DOID:0014667(disease_of_metabolism);DOID:0050013(carbohydrate_metabolism_disease);DOID:0060158(acquired_metabolic_disease);DOID:14566(disease_of_cellular_proliferation);DOID:162(cancer);DOID:4194(glucose_metabolism_disease);DOID:4(disease);DOID:9351(diabetes_mellitus)	R-HSA-8848864(PTK6 binds ARAP1);R-HSA-8848873(PTK6 phosphorylates ARAP1);R-HSA-8981637(RHOA GAPs stimulate RHOA GTPase activity);R-HSA-9013144(RAC1 GAPs stimulate RAC1 GTPase activity);R-HSA-9013161(CDC42 GAPs stimulate CDC42 GTPase activity)	23.157	20.1311	21.5855	18.6651	20.1733	20.2073	1.0987	0.135797	0.0425487	0.99934	up	no
ENSG00000197471	SPN	6693,10522	ENST00000360121;ENST00000436527;ENST00000652691;ENST00000561857	GO:0001931(uropod);GO:0002296(T-helper 1 cell lineage commitment);GO:0004888(transmembrane signaling receptor activity);GO:0005515(protein binding);GO:0005615(extracellular space);GO:0005634(nucleus);GO:0005886(plasma membrane);GO:0005887(integral component of plasma membrane);GO:0005902(microvillus);GO:0006935(chemotaxis);GO:0006955(immune response);GO:0006968(cellular defense response);GO:00071…	04514(Cell adhesion molecules);04514(Cell adhesion molecules)	NA	NA	sialophorin [Source:HGNC Symbol;Acc:HGNC:11249]	protein_coding;retained_intron	DOID:0050686(organ_system_cancer);DOID:0060072(benign_neoplasm);DOID:0060084(cell_type_benign_neoplasm);DOID:10155(intestinal_cancer);DOID:14566(disease_of_cellular_proliferation);DOID:1520(colon_carcinoma);DOID:162(cancer);DOID:219(colon_cancer);DOID:3119(gastrointestinal_system_cancer);DOID:4(disease);DOID:5672(large_intestine_cancer);DOID:657(adenoma);DOID:9256(colorectal_cancer)	R-HSA-204465(Basigin interacts with CD43);R-HSA-2870221(E-selectin binds E-selectin ligand)	0.0272967	0.0733882	0.0429484	0.00651815	0.0138625	0.0256995	3.11703	1.64017	0.0425048	0.99934	up	yes
ENSG00000223663	NDUFB4P8	107075246	ENST00000435351	NA	NA	NA	NA	NADH:ubiquinone oxidoreductase subunit B4 pseudogene 8 [Source:HGNC Symbol;Acc:HGNC:45256]	processed_pseudogene	NA	NA	0.128355	0.157966	0.22376	0	0	0	1700.27	10.7315	0.0424721	0.99934	up	yes
ENSG00000196660	SLC30A10	55532	ENST00000484239	GO:0005384(manganese ion transmembrane transporter activity);GO:0005385(zinc ion transmembrane transporter activity);GO:0005515(protein binding);GO:0005768(endosome);GO:0005769(early endosome);GO:0005794(Golgi apparatus);GO:0005886(plasma membrane);GO:0006811(ion transport);GO:0006812(cation transport);GO:0006828(manganese ion transport);GO:0006829(zinc ion transport);GO:0006882(cellular zinc ion…	NA	NA	NA	solute carrier family 30 member 10 [Source:HGNC Symbol;Acc:HGNC:25355]	processed_transcript	NA	R-HSA-8959798(SLC30A10 transports Mn2+ from cytosol to extracellular region)	0	0.00708465	0.0187519	0	0	0	86.1219	6.42831	0.0424475	0.99934	up	yes
ENSG00000062370	ZNF112	7771	ENST00000354340;ENST00000337401	GO:0000978(RNA polymerase II cis-regulatory region sequence-specific DNA binding);GO:0001228(DNA-binding transcription activator activity, RNA polymerase II-specific);GO:0003677(DNA binding);GO:0005634(nucleus);GO:0006355(regulation of DNA-templated transcription);GO:0006357(regulation of transcription by RNA polymerase II);GO:0045944(positive regulation of transcription by RNA polymerase II);GO:…	05168(Herpes simplex virus 1 infection);05168(Herpes simplex virus 1 infection)	NA	NA	zinc finger protein 112 [Source:HGNC Symbol;Acc:HGNC:12892]	protein_coding	NA	R-HSA-975040(KRAB-ZNF / KAP Interaction)	1.17469	1.50613	1.38135	1.10599	0.933918	1.06169	1.3097	0.38924	0.0424121	0.99934	up	no
ENSG00000236212	ENSG00000236212		ENST00000660587	NA	NA	NA	NA	novel transcript	lncRNA	NA	NA	0.0193825	0	0.0895886	0	0	0	363.237	8.50477	0.0424065	0.99934	up	yes
ENSG00000152256	PDK1	5163,5170	ENST00000282077;ENST00000410055;ENST00000431718;ENST00000392571;ENST00000466437;ENST00000416991;ENST00000436490;ENST00000443353	GO:0000166(nucleotide binding);GO:0004672(protein kinase activity);GO:0004740(pyruvate dehydrogenase (acetyl-transferring) kinase activity);GO:0005515(protein binding);GO:0005524(ATP binding);GO:0005739(mitochondrion);GO:0005759(mitochondrial matrix);GO:0005967(mitochondrial pyruvate dehydrogenase complex);GO:0005975(carbohydrate metabolic process);GO:0006006(glucose metabolic process);GO:0006468…	04066(HIF-1 signaling pathway);04360(Axon guidance);05230(Central carbon metabolism in cancer);05230(Central carbon metabolism in cancer)	K12077	EC:2.7.11.2	pyruvate dehydrogenase kinase 1 [Source:HGNC Symbol;Acc:HGNC:8809]	protein_coding;nonsense_mediated_decay;retained_intron	DOID:0050687(cell_type_cancer);DOID:114(heart_disease);DOID:1287(cardiovascular_system_disease);DOID:14566(disease_of_cellular_proliferation);DOID:162(cancer);DOID:1909(melanoma);DOID:4(disease);DOID:6000(congestive_heart_failure);DOID:7(disease_of_anatomical_entity)	R-HSA-203946(PDK isoforms phosphorylate lipo-PDH)	5.04734	6.38101	4.81587	4.43137	5.34882	4.33549	1.15079	0.202628	0.0423949	0.99934	up	no
ENSG00000255073	ZFP91-CNTF	386607	ENST00000389919	NA	NA	NA	NA	ZFP91-CNTF readthrough (NMD candidate) [Source:HGNC Symbol;Acc:HGNC:33441]	nonsense_mediated_decay	NA	NA	0	0.128054	0	0	0	0	426.848	8.73758	0.042378	0.99934	up	yes
ENSG00000154493	C10orf90	118611	ENST00000488181	GO:0000209(protein polyubiquitination);GO:0005654(nucleoplasm);GO:0005737(cytoplasm);GO:0005813(centrosome);GO:0005814(centriole);GO:0005815(microtubule organizing center);GO:0005829(cytosol);GO:0005856(cytoskeleton);GO:0005886(plasma membrane);GO:0008017(microtubule binding);GO:0015629(actin cytoskeleton);GO:0016567(protein ubiquitination);GO:0016740(transferase activity);GO:0046599(regulation o…	NA	NA	NA	chromosome 10 open reading frame 90 [Source:HGNC Symbol;Acc:HGNC:26563]	protein_coding	NA	NA	0	0.0525569	0	0	0	0	175.19	7.45277	0.042378	0.99934	up	yes
ENSG00000224659	GAGE12J	729396	ENST00000442437	NA	NA	NA	NA	G antigen 12J [Source:HGNC Symbol;Acc:HGNC:17778]	protein_coding	NA	NA	0	0.543774	0	0	0	0	1812.58	10.8238	0.042378	0.99934	up	yes
ENSG00000213297	ZNF625-ZNF20	100529855	ENST00000430024	GO:0006355(regulation of DNA-templated transcription)	NA	NA	NA	ZNF625-ZNF20 readthrough (NMD candidate) [Source:HGNC Symbol;Acc:HGNC:48368]	nonsense_mediated_decay	NA	NA	0	0.0812318	0	0	0	0	270.773	8.08094	0.042378	0.99934	up	yes
ENSG00000139797	RNF113B	140432	ENST00000267291	GO:0005684(U2-type spliceosomal complex);GO:0034247(snoRNA splicing);GO:0046872(metal ion binding)	NA	NA	NA	ring finger protein 113B [Source:HGNC Symbol;Acc:HGNC:17267]	protein_coding	NA	NA	0	0.214329	0	0	0	0	714.43	9.48065	0.042378	0.99934	up	yes
ENSG00000154646	TMPRSS15	5651	ENST00000284885	GO:0004252(serine-type endopeptidase activity);GO:0005044(scavenger receptor activity);GO:0005515(protein binding);GO:0005903(brush border);GO:0006508(proteolysis);GO:0006897(endocytosis);GO:0008233(peptidase activity);GO:0008236(serine-type peptidase activity);GO:0016020(membrane);GO:0016021(integral component of membrane);GO:0016787(hydrolase activity);GO:0110165(cellular anatomical entity)	NA	K01316	EC:3.4.21.9	transmembrane serine protease 15 [Source:HGNC Symbol;Acc:HGNC:9490]	protein_coding	DOID:0060072(benign_neoplasm);DOID:0060084(cell_type_benign_neoplasm);DOID:14566(disease_of_cellular_proliferation);DOID:4(disease);DOID:657(adenoma)	NA	0	0.068308	0	0	0	0	227.693	7.83095	0.042378	0.99934	up	yes
ENSG00000182796	TMEM198B	440104	ENST00000478241;ENST00000636659;ENST00000471276;ENST00000508246;ENST00000637087;ENST00000636428;ENST00000635977;ENST00000484016;ENST00000702143;ENST00000702279;ENST00000487582;ENST00000636790;ENST00000635938;ENST00000637092;ENST00000692833;ENST00000482378;ENST00000637951;ENST00000637783	NA	NA	NA	NA	transmembrane protein 198B (pseudogene) [Source:HGNC Symbol;Acc:HGNC:43629]	processed_transcript;transcribed_unitary_pseudogene	NA	NA	4.04058	3.51567	3.68708	2.95612	3.1197	3.47425	1.1773	0.235486	0.0422875	0.99934	up	no
ENSG00000261351	ENSG00000261351		ENST00000565387	NA	NA	NA	NA	novel transcript, antisense to MAP2K1	lncRNA	NA	NA	0.926687	0.947041	1.43021	0.657004	0.695399	0.821275	1.51998	0.604049	0.0421755	0.99934	up	no
ENSG00000125841	NRSN2	80023	ENST00000608875;ENST00000492242;ENST00000382285;ENST00000608467;ENST00000609504;ENST00000621012;ENST00000470439;ENST00000382291;ENST00000609179;ENST00000608736	GO:0003674(molecular_function);GO:0005515(protein binding);GO:0005886(plasma membrane);GO:0007399(nervous system development);GO:0008150(biological_process);GO:0016020(membrane);GO:0016021(integral component of membrane);GO:0030133(transport vesicle);GO:0031410(cytoplasmic vesicle);GO:0043005(neuron projection);GO:0043025(neuronal cell body);GO:0043025(neuronal cell body)	NA	NA	NA	neurensin 2 [Source:HGNC Symbol;Acc:HGNC:16229]	protein_coding;processed_transcript	DOID:0050686(organ_system_cancer);DOID:14566(disease_of_cellular_proliferation);DOID:162(cancer);DOID:3119(gastrointestinal_system_cancer);DOID:3571(liver_cancer);DOID:4(disease);DOID:684(hepatocellular_carcinoma);DOID:686(liver_carcinoma)	NA	10.5613	9.33623	10.2487	8.81157	8.50213	9.18912	1.13747	0.18583	0.0421113	0.99934	up	no
ENSG00000116977	LGALS8	3964	ENST00000526634;ENST00000481485;ENST00000529796;ENST00000406509;ENST00000532640;ENST00000529489;ENST00000450372;ENST00000526652;ENST00000475670;ENST00000341872;ENST00000528259;ENST00000366583;ENST00000525042;ENST00000416919;ENST00000489586;ENST00000526589;ENST00000366584;ENST00000532826;ENST00000238181;ENST00000525789;ENST00000528782	GO:0005178(integrin binding);GO:0005515(protein binding);GO:0005615(extracellular space);GO:0005737(cytoplasm);GO:0005829(cytosol);GO:0006914(autophagy);GO:0016020(membrane);GO:0030246(carbohydrate binding);GO:0031410(cytoplasmic vesicle);GO:0098586(cellular response to virus);GO:0098792(xenophagy);GO:1904977(lymphatic endothelial cell migration);GO:1904977(lymphatic endothelial cell migration)	NA	NA	NA	galectin 8 [Source:HGNC Symbol;Acc:HGNC:6569]	protein_coding;retained_intron	DOID:0050687(cell_type_cancer);DOID:0060072(benign_neoplasm);DOID:0060084(cell_type_benign_neoplasm);DOID:14566(disease_of_cellular_proliferation);DOID:162(cancer);DOID:2994(germ_cell_cancer);DOID:4766(embryoma);DOID:4(disease);DOID:657(adenoma);DOID:688(embryonal_cancer)	NA	10.38	12.8195	10.2518	10.114	10.4788	9.15973	1.12432	0.169047	0.0420666	0.99934	up	no
ENSG00000253873	PCDHGA11	56105	ENST00000398587;ENST00000622044	GO:0005509(calcium ion binding);GO:0005886(plasma membrane);GO:0005887(integral component of plasma membrane);GO:0007155(cell adhesion);GO:0007156(homophilic cell adhesion via plasma membrane adhesion molecules);GO:0007399(nervous system development);GO:0016020(membrane);GO:0016021(integral component of membrane);GO:0016021(integral component of membrane)	NA	NA	NA	protocadherin gamma subfamily A, 11 [Source:HGNC Symbol;Acc:HGNC:8698]	protein_coding	NA	NA	0.072655	0.254644	0.0733847	0.0399924	0.0391657	0.0806926	2.50661	1.32574	0.0420604	0.99934	up	yes
ENSG00000257108	NHLRC4	283948	ENST00000424439;ENST00000540585	GO:0005515(protein binding);GO:0061630(ubiquitin protein ligase activity);GO:0070936(protein K48-linked ubiquitination);GO:0070936(protein K48-linked ubiquitination)	NA	NA	NA	NHL repeat containing 4 [Source:HGNC Symbol;Acc:HGNC:26700]	protein_coding	NA	NA	0.316269	0.221932	0.327487	0.175028	0.093538	0.109903	2.28734	1.19367	0.0420108	0.99934	up	yes
ENSG00000136250	AOAH	313	ENST00000617267;ENST00000543742;ENST00000614254	GO:0005509(calcium ion binding);GO:0005515(protein binding);GO:0005576(extracellular region);GO:0006629(lipid metabolic process);GO:0006631(fatty acid metabolic process);GO:0008653(lipopolysaccharide metabolic process);GO:0009104(lipopolysaccharide catabolic process);GO:0016787(hydrolase activity);GO:0016788(hydrolase activity, acting on ester bonds);GO:0031410(cytoplasmic vesicle);GO:0043231(int…	NA	K01065	EC:3.1.1.77	acyloxyacyl hydrolase [Source:HGNC Symbol;Acc:HGNC:548]	protein_coding;processed_transcript;retained_intron	NA	NA	0.012065	0.10416	0	0.00633377	0	0	18.35	4.19771	0.0419529	0.99934	up	yes
ENSG00000185189	NRBP2	340371	ENST00000530347;ENST00000532940;ENST00000531729;ENST00000527545;ENST00000533093;ENST00000423469;ENST00000529747;ENST00000530123;ENST00000533846;ENST00000442628	GO:0004672(protein kinase activity);GO:0004674(protein serine/threonine kinase activity);GO:0005524(ATP binding);GO:0005737(cytoplasm);GO:0006468(protein phosphorylation);GO:0006888(endoplasmic reticulum to Golgi vesicle-mediated transport);GO:0007399(nervous system development);GO:0012505(endomembrane system);GO:0016242(negative regulation of macroautophagy);GO:0030182(neuron differentiation);GO…	NA	NA	NA	nuclear receptor binding protein 2 [Source:HGNC Symbol;Acc:HGNC:19339]	protein_coding;retained_intron	NA	NA	6.07936	6.23597	5.53499	4.84861	5.67721	5.12578	1.14048	0.18964	0.0419272	0.99934	up	no
ENSG00000061656	SPAG4	6676	ENST00000462896;ENST00000468248;ENST00000430878;ENST00000498203;ENST00000374273;ENST00000463973;ENST00000679710;ENST00000454819	GO:0005198(structural molecule activity);GO:0005515(protein binding);GO:0005634(nucleus);GO:0005635(nuclear envelope);GO:0005637(nuclear inner membrane);GO:0005639(integral component of nuclear inner membrane);GO:0005737(cytoplasm);GO:0005856(cytoskeleton);GO:0005929(cilium);GO:0006998(nuclear envelope organization);GO:0007283(spermatogenesis);GO:0016020(membrane);GO:0016021(integral component of…	NA	NA	NA	sperm associated antigen 4 [Source:HGNC Symbol;Acc:HGNC:11214]	processed_transcript;retained_intron;protein_coding	NA	NA	15.6823	15.5872	13.2821	11.2462	14.8045	12.2532	1.16311	0.217986	0.0418158	0.99934	up	no
ENSG00000176532	PRR15	222171	ENST00000319694;ENST00000450427	GO:0005515(protein binding);GO:0005515(protein binding)	NA	NA	NA	proline rich 15 [Source:HGNC Symbol;Acc:HGNC:22310]	protein_coding	NA	NA	56.803	45.6001	58.9233	44.0332	48.8273	48.9612	1.13753	0.185904	0.0416672	0.99934	up	no
ENSG00000106070	GRB10	2887	ENST00000398810;ENST00000403097;ENST00000644716;ENST00000402578;ENST00000461886;ENST00000643299;ENST00000357271;ENST00000402497;ENST00000482397;ENST00000645075;ENST00000470992;ENST00000401949;ENST00000644879;ENST00000492265;ENST00000335866;ENST00000398812;ENST00000406641;ENST00000428711;ENST00000490051;ENST00000439044;ENST00000465602;ENST00000644769;ENST00000473696	GO:0005158(insulin receptor binding);GO:0005515(protein binding);GO:0005737(cytoplasm);GO:0005829(cytosol);GO:0005886(plasma membrane);GO:0007165(signal transduction);GO:0008286(insulin receptor signaling pathway);GO:0010467(gene expression);GO:0030159(signaling receptor complex adaptor activity);GO:0030178(negative regulation of Wnt signaling pathway);GO:0030674(protein-macromolecule adaptor act…	04150(mTOR signaling pathway);04150(mTOR signaling pathway)	NA	NA	growth factor receptor bound protein 10 [Source:HGNC Symbol;Acc:HGNC:4564]	protein_coding;processed_transcript;retained_intron;nonsense_mediated_decay	DOID:0050686(organ_system_cancer);DOID:0050687(cell_type_cancer);DOID:120(female_reproductive_organ_cancer);DOID:14566(disease_of_cellular_proliferation);DOID:162(cancer);DOID:1749(squamous_cell_carcinoma);DOID:193(reproductive_organ_cancer);DOID:2893(cervix_carcinoma);DOID:305(carcinoma);DOID:3744(cervical_squamous_cell_carcinoma);DOID:4362(cervical_cancer);DOID:4(disease)	R-HSA-110011(Binding of Grb10 to the insulin receptor);R-HSA-1433501(Interaction of other adapter proteins with p-KIT);R-HSA-74707(Binding of IRS to insulin receptor);R-HSA-74740(Binding of SHC1 to insulin receptor);R-HSA-8853753(2x p-5Y-RET:GDNF:GFRA complexes bind GRB7,10);R-HSA-9654792(Expression of GRB10);R-HSA-9706308(Active FLT3 binds to GRB10);R-HSA-9706340(Active FLT3:p-Y-GRB10 binds PIK3…	19.5992	19.2396	18.866	17.3408	18.3789	17.816	1.07788	0.10819	0.0416368	0.99934	up	no
ENSG00000185022	MAFF	23764	ENST00000538320;ENST00000624676;ENST00000426621;ENST00000338483;ENST00000407965;ENST00000417948	GO:0000122(negative regulation of transcription by RNA polymerase II);GO:0000785(chromatin);GO:0000978(RNA polymerase II cis-regulatory region sequence-specific DNA binding);GO:0000981(DNA-binding transcription factor activity, RNA polymerase II-specific);GO:0001228(DNA-binding transcription activator activity, RNA polymerase II-specific);GO:0001701(in utero embryonic development);GO:0003677(DNA …	NA	NA	NA	MAF bZIP transcription factor F [Source:HGNC Symbol;Acc:HGNC:6780]	protein_coding;retained_intron	NA	R-HSA-1008200(NFE2 binds the beta globin locus control region);R-HSA-1008220(Expression of globin genes under control of the beta globin control region);R-HSA-1008240(NFE2 is a heterodimer)	19.6299	17.7027	19.0943	15.6086	18.2049	17.0392	1.10962	0.150061	0.0415861	0.99934	up	no
ENSG00000188994	ZNF292	23036	ENST00000466062;ENST00000699923;ENST00000699991;ENST00000392985;ENST00000699925;ENST00000369578;ENST00000369577;ENST00000699914;ENST00000699989;ENST00000699924;ENST00000699990;ENST00000485016	GO:0000981(DNA-binding transcription factor activity, RNA polymerase II-specific);GO:0001228(DNA-binding transcription activator activity, RNA polymerase II-specific);GO:0003677(DNA binding);GO:0005634(nucleus);GO:0006357(regulation of transcription by RNA polymerase II);GO:0045944(positive regulation of transcription by RNA polymerase II);GO:0046872(metal ion binding);GO:0046872(metal ion bindin…	NA	NA	NA	zinc finger protein 292 [Source:HGNC Symbol;Acc:HGNC:18410]	protein_coding;nonsense_mediated_decay;processed_transcript;retained_intron	NA	NA	4.79083	5.49452	4.42968	4.36599	4.67993	4.15292	1.11487	0.15688	0.0415742	0.99934	up	no
ENSG00000259916	AQP7B		ENST00000696096;ENST00000696092	GO:0005886(plasma membrane);GO:0006833(water transport);GO:0015204(urea transmembrane transporter activity);GO:0015250(water channel activity);GO:0015254(glycerol channel activity);GO:0015267(channel activity);GO:0015793(glycerol transmembrane transport);GO:0016020(membrane);GO:0016021(integral component of membrane);GO:0016323(basolateral plasma membrane);GO:0055085(transmembrane transport);GO:0…	03320(PPAR signaling pathway);04923(Regulation of lipolysis in adipocytes);04923(Regulation of lipolysis in adipocytes)	NA	NA	aquaporin 7B [Source:HGNC Symbol;Acc:HGNC:53895]	processed_transcript;protein_coding	NA	NA	0.0538628	0.029046	0.0124463	0	0	0.0101512	9.39346	3.23166	0.0412404	0.99934	up	yes
ENSG00000204599	TRIM39	56658	ENST00000428728;ENST00000376656;ENST00000440271;ENST00000420746;ENST00000428555;ENST00000428404;ENST00000458516;ENST00000396551;ENST00000396547;ENST00000376659;ENST00000396548	GO:0005515(protein binding);GO:0005634(nucleus);GO:0005737(cytoplasm);GO:0005739(mitochondrion);GO:0005829(cytosol);GO:0006915(apoptotic process);GO:0007049(cell cycle);GO:0007095(mitotic G2 DNA damage checkpoint signaling);GO:0008270(zinc ion binding);GO:0010468(regulation of gene expression);GO:0016567(protein ubiquitination);GO:0016740(transferase activity);GO:0032435(negative regulation of pr…	NA	K12015	EC:2.3.2.27	tripartite motif containing 39 [Source:HGNC Symbol;Acc:HGNC:10065]	protein_coding	NA	R-HSA-983140(Transfer of Ub from E2 to substrate and release of E2);R-HSA-983147(Release of E3 from polyubiquitinated substrate);R-HSA-983156(Polyubiquitination of substrate);R-HSA-983157(Interaction of E3 with substrate and E2-Ub complex)	4.54805	4.9789	4.30825	3.82162	4.0673	4.09065	1.1549	0.207768	0.0411013	0.99934	up	no
ENSG00000166016	ABTB2	25841	ENST00000435224	GO:0003674(molecular_function);GO:0005515(protein binding);GO:0046982(protein heterodimerization activity);GO:0097237(cellular response to toxic substance)	NA	NA	NA	ankyrin repeat and BTB domain containing 2 [Source:HGNC Symbol;Acc:HGNC:23842]	protein_coding	NA	NA	24.5185	21.4149	23.636	19.3684	22.0656	21.1939	1.11084	0.151648	0.041014	0.99934	up	no
ENSG00000135929	CYP27A1	1593	ENST00000494263;ENST00000258415;ENST00000466602	GO:0004497(monooxygenase activity);GO:0005506(iron ion binding);GO:0005739(mitochondrion);GO:0005743(mitochondrial inner membrane);GO:0005759(mitochondrial matrix);GO:0006629(lipid metabolic process);GO:0006694(steroid biosynthetic process);GO:0006699(bile acid biosynthetic process);GO:0006707(cholesterol catabolic process);GO:0008202(steroid metabolic process);GO:0008203(cholesterol metabolic pr…	00120(Primary bile acid biosynthesis);01100(Metabolic pathways);03320(PPAR signaling pathway);04979(Cholesterol metabolism);04979(Cholesterol metabolism)	K00488	EC:1.14.15.15	cytochrome P450 family 27 subfamily A member 1 [Source:HGNC Symbol;Acc:HGNC:2605]	retained_intron;protein_coding	DOID:0014667(disease_of_metabolism);DOID:0050828(artery_disease);DOID:1287(cardiovascular_system_disease);DOID:14566(disease_of_cellular_proliferation);DOID:162(cancer);DOID:178(vascular_disease);DOID:1936(atherosclerosis);DOID:2348(arteriosclerotic_cardiovascular_disease);DOID:2349(arteriosclerosis);DOID:3211(lysosomal_storage_disease);DOID:3345(xanthomatosis);DOID:4810(cerebrotendinous_xanthoma…	R-HSA-191999(CYP27A1 27-hydroxylates 5bCHOL3a,7a,12a-triol);R-HSA-192042(5beta-cholestan-3alpha,7alpha,12alpha,27-tetrol is oxidized to 3alpha,7alpha,12alpha-trihydroxy-5beta-cholestan-27-al);R-HSA-192054(3alpha,7alpha,12alpha-trihydroxy-5beta-cholestan-27-al is oxidized to 3alpha,7alpha,12alpha-trihydroxy-5beta-cholestanoate (THCA));R-HSA-192123(CYP27A1 27-hydroxylates CHOL);R-HSA-193393(5beta-c…	1.21712	0.893332	0.87083	0.602088	0.744534	0.728463	1.4367	0.522764	0.0409914	0.99934	up	no
ENSG00000169136	ATF5	22809	ENST00000423777;ENST00000600336;ENST00000596658;ENST00000597227;ENST00000595125	GO:0000785(chromatin);GO:0000976(transcription cis-regulatory region binding);GO:0000977(RNA polymerase II transcription regulatory region sequence-specific DNA binding);GO:0000981(DNA-binding transcription factor activity, RNA polymerase II-specific);GO:0001228(DNA-binding transcription activator activity, RNA polymerase II-specific);GO:0003677(DNA binding);GO:0003682(chromatin binding);GO:00037…	NA	NA	NA	activating transcription factor 5 [Source:HGNC Symbol;Acc:HGNC:790]	protein_coding	DOID:0050686(organ_system_cancer);DOID:14566(disease_of_cellular_proliferation);DOID:150(disease_of_mental_health);DOID:1561(cognitive_disorder);DOID:162(cancer);DOID:225(syndrome);DOID:3119(gastrointestinal_system_cancer);DOID:3312(bipolar_disorder);DOID:3324(mood_disorder);DOID:3571(liver_cancer);DOID:4(disease);DOID:684(hepatocellular_carcinoma);DOID:686(liver_carcinoma)	R-HSA-9653745(Translation of ATF5)	12.3637	12.2979	12.1934	9.53142	11.1445	11.6992	1.13838	0.186977	0.0409255	0.99934	up	no
ENSG00000107957	SH3PXD2A	9644	ENST00000369774;ENST00000687380;ENST00000691105;ENST00000420222;ENST00000355946;ENST00000692756	GO:0001701(in utero embryonic development);GO:0002020(protease binding);GO:0002102(podosome);GO:0005515(protein binding);GO:0005546(phosphatidylinositol-4,5-bisphosphate binding);GO:0005737(cytoplasm);GO:0005829(cytosol);GO:0006801(superoxide metabolic process);GO:0010314(phosphatidylinositol-5-phosphate binding);GO:0016176(superoxide-generating NADPH oxidase activator activity);GO:0030054(cell j…	NA	NA	NA	SH3 and PX domains 2A [Source:HGNC Symbol;Acc:HGNC:23664]	protein_coding;processed_transcript	DOID:14566(disease_of_cellular_proliferation);DOID:162(cancer);DOID:4(disease)	R-HSA-8941234(SH3PXD2A binds ADAM12,ADAM15,ADAM19);R-HSA-9013157(CDC42 binds effectors at the plasma membrane)	2.27549	2.10513	2.3381	1.88188	2.09787	1.88879	1.14487	0.195185	0.0407233	0.99934	up	no
ENSG00000074842	MYDGF	56005	ENST00000262947;ENST00000596031;ENST00000599630	GO:0001525(angiogenesis);GO:0001934(positive regulation of protein phosphorylation);GO:0001938(positive regulation of endothelial cell proliferation);GO:0005515(protein binding);GO:0005576(extracellular region);GO:0005615(extracellular space);GO:0005783(endoplasmic reticulum);GO:0005788(endoplasmic reticulum lumen);GO:0005793(endoplasmic reticulum-Golgi intermediate compartment);GO:0005794(Golgi …	NA	NA	NA	myeloid derived growth factor [Source:HGNC Symbol;Acc:HGNC:16948]	protein_coding;retained_intron	DOID:4(disease)	R-HSA-1791102(Expression of C19orf10)	61.0762	59.2112	63.2128	54.7589	57.2813	55.8603	1.09291	0.128175	0.0405416	0.99934	up	no
ENSG00000118939	UCHL3	7347	ENST00000607339;ENST00000419068;ENST00000471792;ENST00000606347;ENST00000377595;ENST00000618773	GO:0004843(cysteine-type deubiquitinase activity);GO:0005515(protein binding);GO:0005654(nucleoplasm);GO:0005737(cytoplasm);GO:0005829(cytosol);GO:0006508(proteolysis);GO:0006511(ubiquitin-dependent protein catabolic process);GO:0008233(peptidase activity);GO:0008234(cysteine-type peptidase activity);GO:0016567(protein ubiquitination);GO:0016579(protein deubiquitination);GO:0016787(hydrolase acti…	NA	K05609	EC:3.4.19.12	ubiquitin C-terminal hydrolase L3 [Source:HGNC Symbol;Acc:HGNC:12515]	processed_transcript;protein_coding	NA	R-HSA-5690319(UCHL1, UCHL3 cleave ubiquitin adducts);R-HSA-5690808(UCHL3, SENP8 cleave NEDD8);R-HSA-8853503(UCHL3,USP7,USP9X cleaves RPS27A yielding ubiquitin);R-HSA-8853514(UCHL3,USP7,USP9X cleaves UBA52 yielding ubiquitin);R-HSA-8951644(Release of mature NEDD8)	17.3601	24.2753	19.9391	17.9792	15.8451	18.7227	1.1718	0.228722	0.0405211	0.99934	up	no
ENSG00000279118	ENSG00000279118		ENST00000624769	NA	NA	NA	NA	tec	TEC	NA	NA	0.136454	0.04176	0.066886	0.027143	0	0	9.02995	3.17472	0.0404549	0.99934	up	yes
ENSG00000128564	VGF	7425	ENST00000249330;ENST00000445482	GO:0001541(ovarian follicle development);GO:0002021(response to dietary excess);GO:0003674(molecular_function);GO:0005179(hormone activity);GO:0005184(neuropeptide hormone activity);GO:0005576(extracellular region);GO:0005615(extracellular space);GO:0005788(endoplasmic reticulum lumen);GO:0005794(Golgi apparatus);GO:0006091(generation of precursor metabolites and energy);GO:0007165(signal transdu…	NA	NA	NA	VGF nerve growth factor inducible [Source:HGNC Symbol;Acc:HGNC:12684]	protein_coding	DOID:1289(neurodegenerative_disease);DOID:150(disease_of_mental_health);DOID:1561(cognitive_disorder);DOID:230(lateral_sclerosis);DOID:231(motor_neuron_disease);DOID:3312(bipolar_disorder);DOID:331(central_nervous_system_disease);DOID:3324(mood_disorder);DOID:332(amyotrophic_lateral_sclerosis);DOID:4(disease);DOID:7(disease_of_anatomical_entity);DOID:863(nervous_system_disease)	R-HSA-8952289(FAM20C phosphorylates FAM20C substrates);R-HSA-9620723(VGF gene expression)	0.605878	2.08588	0.58801	0.65299	0.659037	0.50103	1.80897	0.855172	0.0403165	0.99934	up	no
ENSG00000104870	FCGRT	2217	ENST00000452439;ENST00000598319;ENST00000599701;ENST00000598076;ENST00000593381;ENST00000600273;ENST00000221466;ENST00000598936;ENST00000599988;ENST00000595881;ENST00000426395;ENST00000598927;ENST00000596975;ENST00000595677;ENST00000598491;ENST00000593431;ENST00000594823	GO:0002416(IgG immunoglobulin transcytosis in epithelial cells mediated by FcRn immunoglobulin receptor);GO:0005515(protein binding);GO:0005615(extracellular space);GO:0005768(endosome);GO:0005886(plasma membrane);GO:0009897(external side of plasma membrane);GO:0010008(endosome membrane);GO:0016020(membrane);GO:0016021(integral component of membrane);GO:0019864(IgG binding);GO:0030881(beta-2-micr…	NA	NA	NA	Fc gamma receptor and transporter [Source:HGNC Symbol;Acc:HGNC:3621]	retained_intron;nonsense_mediated_decay;protein_coding;processed_transcript	DOID:12177(common_variable_immunodeficiency);DOID:2115(B_cell_deficiency);DOID:2583(agammaglobulinemia);DOID:2914(immune_system_disease);DOID:4(disease);DOID:612(primary_immunodeficiency_disease);DOID:620(blood_protein_disease);DOID:74(hematopoietic_system_disease);DOID:7(disease_of_anatomical_entity)	NA	22.5951	19.4079	21.951	17.7992	19.5777	19.8291	1.11796	0.160868	0.0402097	0.99934	up	no
ENSG00000168005	SPINDOC	144097	ENST00000540893;ENST00000294244;ENST00000535820	GO:0005515(protein binding);GO:0045892(negative regulation of DNA-templated transcription);GO:0045892(negative regulation of DNA-templated transcription)	NA	NA	NA	spindlin interactor and repressor of chromatin binding [Source:HGNC Symbol;Acc:HGNC:25115]	protein_coding	NA	NA	18.8757	17.2241	17.9643	14.7803	17.6596	15.4584	1.12873	0.174701	0.0401837	0.99934	up	no
ENSG00000176945	MUC20	200958	ENST00000445522;ENST00000436408;ENST00000498018;ENST00000485430;ENST00000423938;ENST00000447234	GO:0005576(extracellular region);GO:0005796(Golgi lumen);GO:0005886(plasma membrane);GO:0009925(basal plasma membrane);GO:0016020(membrane);GO:0016323(basolateral plasma membrane);GO:0016324(apical plasma membrane);GO:0031528(microvillus membrane);GO:0042802(identical protein binding);GO:0042995(cell projection);GO:0048012(hepatocyte growth factor receptor signaling pathway);GO:0048012(hepatocyte…	NA	NA	NA	mucin 20, cell surface associated [Source:HGNC Symbol;Acc:HGNC:23282]	protein_coding;retained_intron;processed_transcript	NA	R-HSA-1964501(Addition of galactose to Core 6 glycoprotein);R-HSA-1964505(C1GALT1 transfers Galactose to the Tn antigen forming Core 1 glycoproteins (T antigens));R-HSA-5096532(Defective GALNT12 does not transfer GalNAc to mucins);R-HSA-5096537(Defective GALNT3 does not transfer GalNAc to mucins);R-HSA-5694487(A4GNT transfers GlcNAc to core 2 mucins);R-HSA-6785524(Defective C1GALT1C1 does not bin…	23.531	21.7303	21.6256	18.7536	22.1899	19.5187	1.10626	0.14569	0.0400155	0.99934	up	no
ENSG00000002330	BAD	572	ENST00000394532;ENST00000492141;ENST00000493798;ENST00000544271;ENST00000394531;ENST00000309032	GO:0001666(response to hypoxia);GO:0001836(release of cytochrome c from mitochondria);GO:0005515(protein binding);GO:0005543(phospholipid binding);GO:0005737(cytoplasm);GO:0005739(mitochondrion);GO:0005741(mitochondrial outer membrane);GO:0005829(cytosol);GO:0006007(glucose catabolic process);GO:0006915(apoptotic process);GO:0006919(activation of cysteine-type endopeptidase activity involved in a…	01521(EGFR tyrosine kinase inhibitor resistance);01522(Endocrine resistance);01524(Platinum drug resistance);04012(ErbB signaling pathway);04014(Ras signaling pathway);04022(cGMP-PKG signaling pathway);04024(cAMP signaling pathway);04062(Chemokine signaling pathway);04140(Autophagy - animal);04151(PI3K-Akt signaling pathway);04210(Apoptosis);04370(VEGF signaling pathway);04510(Focal adhesion);047…	NA	NA	BCL2 associated agonist of cell death [Source:HGNC Symbol;Acc:HGNC:936]	protein_coding;retained_intron	DOID:0050117(disease_by_infectious_agent);DOID:0050338(primary_bacterial_infectious_disease);DOID:0050615(respiratory_system_cancer);DOID:0050686(organ_system_cancer);DOID:0050687(cell_type_cancer);DOID:10155(intestinal_cancer);DOID:10283(prostate_cancer);DOID:104(bacterial_infectious_disease);DOID:10534(stomach_cancer);DOID:1192(peripheral_nervous_system_neoplasm);DOID:1324(lung_cancer);DOID:145…	R-HSA-139897(BAD displaces tBID from BCL-2 sequestration);R-HSA-139899(Sequestration of BAD protein by 14-3-3);R-HSA-139905(Translocation of activated BAD protein to mitochondria);R-HSA-139906(Activation of BAD by calcineurin);R-HSA-198347(AKT phosphorylates BAD);R-HSA-205075(JNK phosphorylates BIM, BAD and other targets);R-HSA-2399941(AKT1 E17K mutant phosphorylates BAD);R-HSA-508162(BH3 only pr…	13.1528	13.3047	12.8879	11.4769	12.0171	10.9818	1.14124	0.190608	0.0397205	0.99934	up	no
ENSG00000100767	PAPLN	89932	ENST00000555700;ENST00000340738;ENST00000554527;ENST00000644200;ENST00000555035	GO:0004222(metalloendopeptidase activity);GO:0004867(serine-type endopeptidase inhibitor activity);GO:0005576(extracellular region);GO:0010466(negative regulation of peptidase activity);GO:0010951(negative regulation of endopeptidase activity);GO:0030198(extracellular matrix organization);GO:0030414(peptidase inhibitor activity);GO:0031012(extracellular matrix);GO:0110165(cellular anatomical enti…	NA	NA	NA	papilin, proteoglycan like sulfated glycoprotein [Source:HGNC Symbol;Acc:HGNC:19262]	retained_intron;protein_coding	NA	NA	0.233631	0.352763	0.151148	0.189175	0.101342	0.132338	1.7442	0.802563	0.0396659	0.99934	up	no
ENSG00000271425	NBPF10	100132406	ENST00000583866;ENST00000612520;ENST00000617010	GO:0016020(membrane);GO:0016021(integral component of membrane);GO:0016021(integral component of membrane)	NA	NA	NA	NBPF member 10 [Source:HGNC Symbol;Acc:HGNC:31992]	protein_coding	NA	NA	1.07113	1.47845	1.16912	0.957547	1.09157	1.04558	1.20163	0.264998	0.039593	0.99934	up	no
ENSG00000283239	KBTBD11-OT1	104266957	ENST00000635855;ENST00000635773	GO:0016020(membrane);GO:0016021(integral component of membrane);GO:0016021(integral component of membrane)	NA	NA	NA	KBTBD11 overlapping transcript 1 [Source:NCBI gene (formerly Entrezgene);Acc:104266957]	nonsense_mediated_decay	NA	NA	0.0396634	0.413962	0.0734343	0.115043	0.0405777	0.0313894	2.81835	1.49485	0.0394056	0.99934	up	yes
ENSG00000053254	FOXN3	1112	ENST00000261302;ENST00000557258;ENST00000555658;ENST00000553840;ENST00000557261;ENST00000557496;ENST00000615335;ENST00000556541;ENST00000554005;ENST00000557718;ENST00000553353;ENST00000556916;ENST00000555010	GO:0000785(chromatin);GO:0000981(DNA-binding transcription factor activity, RNA polymerase II-specific);GO:0000987(cis-regulatory region sequence-specific DNA binding);GO:0003677(DNA binding);GO:0003700(DNA-binding transcription factor activity);GO:0005515(protein binding);GO:0005634(nucleus);GO:0006355(regulation of DNA-templated transcription);GO:0006357(regulation of transcription by RNA polym…	NA	NA	NA	forkhead box N3 [Source:HGNC Symbol;Acc:HGNC:1928]	protein_coding;processed_transcript;nonsense_mediated_decay	DOID:14566(disease_of_cellular_proliferation);DOID:162(cancer);DOID:4(disease)	NA	1.61059	1.45859	1.41674	1.28484	1.27784	1.28345	1.16634	0.221994	0.0393199	0.99934	up	no
ENSG00000274776	ENSG00000274776		ENST00000621730	NA	NA	NA	NA	novel transcript	lncRNA	NA	NA	0.009927	0.03771	0.026197	0	0	0	246.113	7.94318	0.0392897	0.99934	up	yes
ENSG00000265121	ENSG00000265121		ENST00000584075	NA	NA	NA	NA	novel transcript	lncRNA	NA	NA	0.282162	0.135218	0.172958	0	0.038372	0	15.3846	3.94342	0.0390599	0.99934	up	yes
ENSG00000166592	RRAD	6236	ENST00000299759;ENST00000420652;ENST00000567791	GO:0000166(nucleotide binding);GO:0003924(GTPase activity);GO:0005246(calcium channel regulator activity);GO:0005515(protein binding);GO:0005516(calmodulin binding);GO:0005525(GTP binding);GO:0005829(cytosol);GO:0005886(plasma membrane);GO:0007264(small GTPase mediated signal transduction);GO:0016020(membrane);GO:1901841(regulation of high voltage-gated calcium channel activity);GO:1901842(negati…	NA	NA	NA	RRAD, Ras related glycolysis inhibitor and calcium channel regulator [Source:HGNC Symbol;Acc:HGNC:10446]	protein_coding;retained_intron	DOID:1289(neurodegenerative_disease);DOID:230(lateral_sclerosis);DOID:231(motor_neuron_disease);DOID:331(central_nervous_system_disease);DOID:332(amyotrophic_lateral_sclerosis);DOID:4(disease);DOID:7(disease_of_anatomical_entity);DOID:863(nervous_system_disease)	R-HSA-9613219(RRAD gene expression)	0.321054	2.14668	0.211881	0.220067	0.162761	0.590729	2.7524	1.46069	0.0390423	0.99934	up	yes
ENSG00000198788	MUC2	4583	ENST00000675028;ENST00000361558;ENST00000674892	GO:0005102(signaling receptor binding);GO:0005515(protein binding);GO:0005576(extracellular region);GO:0070701(mucus layer);GO:0110165(cellular anatomical entity);GO:0110165(cellular anatomical entity)	05146(Amoebiasis);05226(Gastric cancer);05226(Gastric cancer)	NA	NA	mucin 2, oligomeric mucus/gel-forming [Source:HGNC Symbol;Acc:HGNC:7512]	protein_coding;processed_transcript	DOID:0050155(sensory_system_disease);DOID:0050686(organ_system_cancer);DOID:0050687(cell_type_cancer);DOID:0060072(benign_neoplasm);DOID:0060084(cell_type_benign_neoplasm);DOID:10155(intestinal_cancer);DOID:10283(prostate_cancer);DOID:10286(prostate_carcinoma);DOID:10754(otitis_media);DOID:11239(appendix_cancer);DOID:120(female_reproductive_organ_cancer);DOID:1380(endometrial_cancer);DOID:14566(d…	NA	1.14201	1.14099	1.24202	1.14672	0.880896	0.880766	1.21202	0.277415	0.0388831	0.99934	up	no
ENSG00000166035	LIPC	3990	ENST00000414170	GO:0004465(lipoprotein lipase activity);GO:0004620(phospholipase activity);GO:0004622(lysophospholipase activity);GO:0004806(triglyceride lipase activity);GO:0005515(protein binding);GO:0005576(extracellular region);GO:0005615(extracellular space);GO:0005788(endoplasmic reticulum lumen);GO:0006629(lipid metabolic process);GO:0006633(fatty acid biosynthetic process);GO:0008201(heparin binding);GO:…	00561(Glycerolipid metabolism);01100(Metabolic pathways);04979(Cholesterol metabolism)	K22283	EC:3.1.1.3	lipase C, hepatic type [Source:HGNC Symbol;Acc:HGNC:6619]	protein_coding	DOID:0014667(disease_of_metabolism);DOID:0050013(carbohydrate_metabolism_disease);DOID:0050155(sensory_system_disease);DOID:0050686(organ_system_cancer);DOID:0050828(artery_disease);DOID:0060158(acquired_metabolic_disease);DOID:10591(pre_eclampsia);DOID:10763(hypertension);DOID:10871(age_related_macular_degeneration);DOID:114(heart_disease);DOID:1168(familial_hyperlipidemia);DOID:1287(cardiovascu…	R-HSA-174657(chylomicron remnant:apoE complex + LDLR => chylomicron remnant:apoE:LDLR complex);R-HSA-5694109(LIPC dimer hydrolyses TAG to DAG and FA);R-HSA-6785178(LMF1,2 transport LIPC dimer from ER lumen to extracellular region);R-HSA-6785181(LMF1,2 bind LIPC dimer);R-HSA-6785213(LIPC dimer binds heparin)	0.0246745	0.0254617	0	0	0	0	167.12	7.38474	0.038879	0.99934	up	yes
ENSG00000285815	GET1-SH3BGR	106865373	ENST00000648253	GO:0005789(endoplasmic reticulum membrane);GO:0016020(membrane);GO:0016021(integral component of membrane);GO:0016043(cellular component organization);GO:0033365(protein localization to organelle);GO:0071816(tail-anchored membrane protein insertion into ER membrane);GO:0090150(establishment of protein localization to membrane)	NA	NA	NA	GET1-SH3BGR readthrough [Source:HGNC Symbol;Acc:HGNC:54635]	nonsense_mediated_decay	NA	NA	0.462998	0.443987	0	0	0	0	3023.28	11.5619	0.0388481	0.99934	up	yes
ENSG00000110047	EHD1	10938	ENST00000484846;ENST00000466015;ENST00000488711;ENST00000359393;ENST00000320631;ENST00000498472;ENST00000455148;ENST00000457202;ENST00000489379	GO:0000166(nucleotide binding);GO:0005509(calcium ion binding);GO:0005515(protein binding);GO:0005524(ATP binding);GO:0005525(GTP binding);GO:0005768(endosome);GO:0005769(early endosome);GO:0005811(lipid droplet);GO:0005886(plasma membrane);GO:0005929(cilium);GO:0006886(intracellular protein transport);GO:0006897(endocytosis);GO:0010008(endosome membrane);GO:0010886(positive regulation of cholest…	04144(Endocytosis);04144(Endocytosis)	NA	NA	EH domain containing 1 [Source:HGNC Symbol;Acc:HGNC:3242]	retained_intron;processed_transcript;protein_coding	NA	R-HSA-1011576(EHD proteins interact with Rabenosyn-5)	19.7155	18.0059	19.8819	15.6121	18.2649	17.9293	1.1119	0.153023	0.0387586	0.99934	up	no
ENSG00000067057	PFKP	5214	ENST00000381075;ENST00000415005;ENST00000699222;ENST00000381125;ENST00000421751;ENST00000460445;ENST00000433193;ENST00000407806;ENST00000495715;ENST00000678089;ENST00000381072;ENST00000677351;ENST00000676796;ENST00000678206	GO:0000166(nucleotide binding);GO:0003824(catalytic activity);GO:0003872(6-phosphofructokinase activity);GO:0005515(protein binding);GO:0005524(ATP binding);GO:0005634(nucleus);GO:0005737(cytoplasm);GO:0005829(cytosol);GO:0005945(6-phosphofructokinase complex);GO:0006002(fructose 6-phosphate metabolic process);GO:0006096(glycolytic process);GO:0008152(metabolic process);GO:0016020(membrane);GO:00…	00010(Glycolysis / Gluconeogenesis);00030(Pentose phosphate pathway);00051(Fructose and mannose metabolism);00052(Galactose metabolism);01100(Metabolic pathways);01200(Carbon metabolism);01230(Biosynthesis of amino acids);03018(RNA degradation);04066(HIF-1 signaling pathway);04152(AMPK signaling pathway);04919(Thyroid hormone signaling pathway);04922(Glucagon signaling pathway);05230(Central carb…	K00850	EC:2.7.1.11	phosphofructokinase, platelet [Source:HGNC Symbol;Acc:HGNC:8878]	protein_coding;processed_transcript;nonsense_mediated_decay;retained_intron	DOID:0014667(disease_of_metabolism);DOID:0060158(acquired_metabolic_disease);DOID:374(nutrition_disease);DOID:4(disease);DOID:654(overnutrition);DOID:9970(obesity)	R-HSA-70467(D-fructose 6-phosphate + ATP => D-fructose 1,6-bisphosphate + ADP)	33.9396	36.4595	30.5734	27.6099	34.0717	28.6637	1.11763	0.160443	0.0386713	0.99934	up	no
ENSG00000163751	CPA3	1359,51200	ENST00000296046	GO:0002002(regulation of angiotensin levels in blood);GO:0002003(angiotensin maturation);GO:0004180(carboxypeptidase activity);GO:0004181(metallocarboxypeptidase activity);GO:0005576(extracellular region);GO:0005615(extracellular space);GO:0006508(proteolysis);GO:0008233(peptidase activity);GO:0008237(metallopeptidase activity);GO:0008270(zinc ion binding);GO:0016787(hydrolase activity);GO:003013…	04614(Renin-angiotensin system);04972(Pancreatic secretion);04974(Protein digestion and absorption)	K08780	EC:3.4.17.1	carboxypeptidase A3 [Source:HGNC Symbol;Acc:HGNC:2298]	protein_coding	NA	R-HSA-2028294(Mast Cell Carboxypeptidase hydrolyzes Angiotensin-(1-10) to Yield Angiotensin-(1-9))	0.018984	0.125717	0	0	0	0	482.335	8.91389	0.0386118	0.99934	up	yes
ENSG00000100445	SDR39U1	56948	ENST00000553930;ENST00000556175;ENST00000556548;ENST00000556249;ENST00000554947;ENST00000556262;ENST00000554698;ENST00000553546;ENST00000555355;ENST00000555778;ENST00000555225;ENST00000555365;ENST00000555830;ENST00000556523;ENST00000544691;ENST00000556707;ENST00000538105;ENST00000399395;ENST00000553937	GO:0005634(nucleus);GO:0016491(oxidoreductase activity);GO:0016491(oxidoreductase activity)	NA	NA	NA	short chain dehydrogenase/reductase family 39U member 1 [Source:HGNC Symbol;Acc:HGNC:20275]	protein_coding;retained_intron;processed_transcript	NA	NA	3.2466	2.64812	4.56796	2.75337	2.63872	2.67072	1.29765	0.3759	0.0385164	0.99934	up	no
ENSG00000106330	MOSPD3	64598	ENST00000393950;ENST00000493970;ENST00000462372;ENST00000497456;ENST00000223054;ENST00000424091;ENST00000490309	GO:0005515(protein binding);GO:0005789(endoplasmic reticulum membrane);GO:0005886(plasma membrane);GO:0007507(heart development);GO:0016020(membrane);GO:0016021(integral component of membrane);GO:0033149(FFAT motif binding);GO:0061817(endoplasmic reticulum-plasma membrane tethering);GO:0090158(endoplasmic reticulum membrane organization);GO:0090158(endoplasmic reticulum membrane organization)	NA	NA	NA	motile sperm domain containing 3 [Source:HGNC Symbol;Acc:HGNC:25078]	protein_coding;nonsense_mediated_decay;retained_intron	NA	NA	2.96779	3.57265	3.25035	2.33665	2.81872	2.36751	1.30147	0.380141	0.0383927	0.99934	up	no
ENSG00000112096	SOD2	6648,100129518	ENST00000444946;ENST00000546260;ENST00000401980;ENST00000537657;ENST00000545162;ENST00000367054;ENST00000546087;ENST00000337404;ENST00000538183;ENST00000535561;ENST00000452684;ENST00000367055;ENST00000535459	GO:0000302(response to reactive oxygen species);GO:0000303(response to superoxide);GO:0001306(obsolete age-dependent response to oxidative stress);GO:0001315(obsolete age-dependent response to reactive oxygen species);GO:0001666(response to hypoxia);GO:0001836(release of cytochrome c from mitochondria);GO:0001889(liver development);GO:0003032(detection of oxygen);GO:0003069(acetylcholine-mediated…	04068(FoxO signaling pathway);04146(Peroxisome);04211(Longevity regulating pathway);04213(Longevity regulating pathway - multiple species);05016(Huntington disease);05016(Huntington disease)	K04564	EC:1.15.1.1	superoxide dismutase 2 [Source:HGNC Symbol;Acc:HGNC:11180]	protein_coding;nonsense_mediated_decay;retained_intron	NA	R-HSA-3299680(SOD2 catalyzes 2H+ + 2O2.- => O2 + H2O2 (mitochondrial matrix));R-HSA-5688289(SIRT3 deacetylates ACCS2, GLUD, IDH2, SOD2);R-HSA-8870703(SOD2 (MnSOD) gene expression);R-HSA-9617833(SOD2 gene expression is stimulated by FOXO4, FOXO3 and FOXO1);R-HSA-9617941(Expression of superoxide dismutase 2)	6.01246	7.54576	6.38726	5.87518	6.10426	5.92935	1.11373	0.155394	0.0382722	0.99934	up	no
ENSG00000135631	RAB11FIP5	26056	ENST00000486777;ENST00000258098;ENST00000482554;ENST00000493523	GO:0000139(Golgi membrane);GO:0005515(protein binding);GO:0005737(cytoplasm);GO:0005739(mitochondrion);GO:0005741(mitochondrial outer membrane);GO:0005768(endosome);GO:0005769(early endosome);GO:0005794(Golgi apparatus);GO:0015031(protein transport);GO:0016020(membrane);GO:0030141(secretory granule);GO:0030658(transport vesicle membrane);GO:0031267(small GTPase binding);GO:0031410(cytoplasmic ves…	04144(Endocytosis);04144(Endocytosis)	NA	NA	RAB11 family interacting protein 5 [Source:HGNC Symbol;Acc:HGNC:24845]	protein_coding;processed_transcript	NA	NA	5.43553	4.61898	4.24422	3.88098	4.32763	4.16425	1.15565	0.208708	0.0380994	0.99934	up	no
ENSG00000123143	PKN1	5585	ENST00000586900;ENST00000242783;ENST00000590097;ENST00000342216;ENST00000588200;ENST00000587215;ENST00000592960;ENST00000586557;ENST00000592794;ENST00000585619;ENST00000587429;ENST00000585839;ENST00000586039	GO:0000166(nucleotide binding);GO:0001782(B cell homeostasis);GO:0001783(B cell apoptotic process);GO:0001933(negative regulation of protein phosphorylation);GO:0002634(regulation of germinal center formation);GO:0002637(regulation of immunoglobulin production);GO:0003014(renal system process);GO:0003682(chromatin binding);GO:0004672(protein kinase activity);GO:0004674(protein serine/threonine ki…	04151(PI3K-Akt signaling pathway);04621(NOD-like receptor signaling pathway);05132(Salmonella infection);05135(Yersinia infection);05135(Yersinia infection)	K06071	EC:2.7.11.13	protein kinase N1 [Source:HGNC Symbol;Acc:HGNC:9405]	retained_intron;protein_coding;processed_transcript	DOID:1289(neurodegenerative_disease);DOID:230(lateral_sclerosis);DOID:231(motor_neuron_disease);DOID:331(central_nervous_system_disease);DOID:332(amyotrophic_lateral_sclerosis);DOID:4(disease);DOID:7(disease_of_anatomical_entity);DOID:863(nervous_system_disease)	R-HSA-5623622(RHOA, RHOB, RHOC and RAC1 bind PKN1, PKN2 or PKN3);R-HSA-5623632(RHOA,RHOB,RHOC,RAC1:GTP:PKN1,2,3 binds PDPK1:PIP3);R-HSA-5623667(PDPK1 phosphorylates PKN1,2,3);R-HSA-5625717(Phosphorylated PKN1 binds androgen receptor (AR));R-HSA-5625738(p-T774-PKN1:AR:Androgen complex translocates to the nucleus);R-HSA-5625745(PKN1 stimulates association of AR with NCOA2);R-HSA-5625774(PKN1:AR com…	34.2729	33.1766	33.936	29.4374	32.4587	31.2089	1.08894	0.122921	0.0380266	0.99934	up	no
ENSG00000117262	GPR89A	653519	ENST00000465185;ENST00000313835;ENST00000532574;ENST00000524525;ENST00000478703;ENST00000493684;ENST00000466593;ENST00000462900;ENST00000492401;ENST00000460277;ENST00000534502	GO:0000139(Golgi membrane);GO:0005244(voltage-gated ion channel activity);GO:0005794(Golgi apparatus);GO:0006811(ion transport);GO:0008308(voltage-gated anion channel activity);GO:0015031(protein transport);GO:0015698(inorganic anion transport);GO:0016020(membrane);GO:0016021(integral component of membrane);GO:0030217(T cell differentiation);GO:0030660(Golgi-associated vesicle membrane);GO:003258…	NA	NA	NA	G protein-coupled receptor 89A [Source:HGNC Symbol;Acc:HGNC:31984]	retained_intron;protein_coding;nonsense_mediated_decay;processed_transcript	NA	NA	3.49568	5.13681	3.34188	3.73828	3.2973	2.38859	1.2706	0.345512	0.0379729	0.99934	up	no
ENSG00000112761	CCN6	8838	ENST00000368666	GO:0005178(integrin binding);GO:0005576(extracellular region);GO:0005615(extracellular space);GO:0005739(mitochondrion);GO:0007155(cell adhesion);GO:0007165(signal transduction);GO:0007267(cell-cell signaling);GO:0008083(growth factor activity);GO:0008201(heparin binding);GO:0008285(negative regulation of cell population proliferation);GO:0016525(negative regulation of angiogenesis);GO:0031012(ex…	NA	NA	NA	cellular communication network factor 6 [Source:HGNC Symbol;Acc:HGNC:12771]	protein_coding	DOID:0050615(respiratory_system_cancer);DOID:0050686(organ_system_cancer);DOID:0080001(bone_disease);DOID:0080006(bone_development_disease);DOID:1324(lung_cancer);DOID:14566(disease_of_cellular_proliferation);DOID:162(cancer);DOID:17(musculoskeletal_system_disease);DOID:2256(osteochondrodysplasia);DOID:3119(gastrointestinal_system_cancer);DOID:3342(bone_inflammation_disease);DOID:3571(liver_cance…	NA	0	0.106644	0.0225149	0	0	0	430.528	8.74996	0.0378244	0.99934	up	yes
ENSG00000204642	HLA-F	3134	ENST00000434407;ENST00000482257;ENST00000475996;ENST00000486194;ENST00000334668;ENST00000376861;ENST00000259951;ENST00000462777;ENST00000485513;ENST00000444621;ENST00000606273;ENST00000484704;ENST00000465459	GO:0000139(Golgi membrane);GO:0001916(positive regulation of T cell mediated cytotoxicity);GO:0002376(immune system process);GO:0002474(antigen processing and presentation of peptide antigen via MHC class I);GO:0002476(antigen processing and presentation of endogenous peptide antigen via MHC class Ib);GO:0002477(antigen processing and presentation of exogenous peptide antigen via MHC class Ib);GO…	04144(Endocytosis);04145(Phagosome);04218(Cellular senescence);04514(Cell adhesion molecules);04612(Antigen processing and presentation);04940(Type I diabetes mellitus);05163(Human cytomegalovirus infection);05165(Human papillomavirus infection);05166(Human T-cell leukemia virus 1 infection);05167(Kaposi sarcoma-associated herpesvirus infection);05168(Herpes simplex virus 1 infection);05169(Epste…	NA	NA	major histocompatibility complex, class I, F [Source:HGNC Symbol;Acc:HGNC:4963]	protein_coding;processed_transcript	NA	R-HSA-1015702(Expression of IFN-induced genes);R-HSA-1031716(Expression of IFNG-stimulated genes);R-HSA-1236943(Loading of antigen peptide onto MHC class I molecule);R-HSA-1236954(Trimming of peptides by IRAP in endocytic vesicles);R-HSA-1236964(Translocation of peptide bound MHC class I complex to cell surface);R-HSA-1236965(Export of peptide loaded MHC class I complex to PM);R-HSA-1236971(Pepti…	56.5663	47.6219	56.7934	45.9354	49.3788	49.271	1.1134	0.154975	0.0375831	0.99934	up	no
ENSG00000102984	ZNF821	55565	ENST00000568666;ENST00000563878;ENST00000565516;ENST00000425432;ENST00000568322;ENST00000566987;ENST00000563827;ENST00000569186;ENST00000565601;ENST00000313565;ENST00000562985;ENST00000565843;ENST00000611294;ENST00000562797;ENST00000568961;ENST00000446827;ENST00000564134;ENST00000564943;ENST00000562677;ENST00000562808;ENST00000561700	GO:0000978(RNA polymerase II cis-regulatory region sequence-specific DNA binding);GO:0003677(DNA binding);GO:0003700(DNA-binding transcription factor activity);GO:0005515(protein binding);GO:0005634(nucleus);GO:0006357(regulation of transcription by RNA polymerase II);GO:0046872(metal ion binding);GO:1990837(sequence-specific double-stranded DNA binding);GO:1990837(sequence-specific double-strand…	NA	NA	NA	zinc finger protein 821 [Source:HGNC Symbol;Acc:HGNC:28043]	protein_coding;nonsense_mediated_decay;retained_intron;processed_transcript	NA	NA	3.18144	3.00515	2.87275	2.53756	2.50865	2.46631	1.2059	0.270107	0.0375804	0.99934	up	no
ENSG00000019582	CD74	972	ENST00000523836;ENST00000522153;ENST00000009530;ENST00000517752;ENST00000524315;ENST00000353334;ENST00000523813;ENST00000517791	GO:0000139(Golgi membrane);GO:0001516(prostaglandin biosynthetic process);GO:0001540(amyloid-beta binding);GO:0001934(positive regulation of protein phosphorylation);GO:0001961(positive regulation of cytokine-mediated signaling pathway);GO:0002250(adaptive immune response);GO:0002286(T cell activation involved in immune response);GO:0002376(immune system process);GO:0002606(positive regulation of…	04612(Antigen processing and presentation);05152(Tuberculosis);05168(Herpes simplex virus 1 infection);05168(Herpes simplex virus 1 infection)	NA	NA	CD74 molecule [Source:HGNC Symbol;Acc:HGNC:1697]	retained_intron;protein_coding	DOID:0050117(disease_by_infectious_agent);DOID:0050686(organ_system_cancer);DOID:0050828(artery_disease);DOID:0060083(immune_system_cancer);DOID:0070004(myeloma);DOID:10591(pre_eclampsia);DOID:10763(hypertension);DOID:1287(cardiovascular_system_disease);DOID:13001(carotid_stenosis);DOID:14566(disease_of_cellular_proliferation);DOID:1612(breast_cancer);DOID:162(cancer);DOID:178(vascular_disease);D…	R-HSA-2130336(Initial proteolyis of Ii by aspartic proteases to lip22);R-HSA-2130349(Generation of CLIP from lip10);R-HSA-2130378(Transport of MHC II:Ii complex to plasma membrane);R-HSA-2130393(Transport of MHC II:Ii complex along Golgi to TGN);R-HSA-2130478(Interaction of invariant chain trimer and MHC II alpha beta dimer);R-HSA-2130486(Uncoating of clathrin-coated vesicles and fusion with endo…	3.71493	3.49698	3.73625	2.83357	3.3193	3.16355	1.17515	0.23284	0.0375586	0.99934	up	no
ENSG00000111077	TNS2	23371	ENST00000379902;ENST00000549311;ENST00000551583;ENST00000551693;ENST00000552403;ENST00000550660;ENST00000314276;ENST00000547223;ENST00000602335;ENST00000549498;ENST00000549700;ENST00000549789;ENST00000550048;ENST00000546759;ENST00000552168;ENST00000551302;ENST00000314250	GO:0001822(kidney development);GO:0004721(phosphoprotein phosphatase activity);GO:0004725(protein tyrosine phosphatase activity);GO:0005515(protein binding);GO:0005886(plasma membrane);GO:0005925(focal adhesion);GO:0008285(negative regulation of cell population proliferation);GO:0014850(response to muscle activity);GO:0016020(membrane);GO:0016787(hydrolase activity);GO:0019725(cellular homeostasi…	NA	NA	NA	tensin 2 [Source:HGNC Symbol;Acc:HGNC:19737]	protein_coding;retained_intron	DOID:0050686(organ_system_cancer);DOID:14566(disease_of_cellular_proliferation);DOID:162(cancer);DOID:3119(gastrointestinal_system_cancer);DOID:3571(liver_cancer);DOID:4(disease);DOID:684(hepatocellular_carcinoma);DOID:686(liver_carcinoma)	NA	9.02175	8.19082	8.30725	6.71029	8.36245	7.52118	1.1295	0.175684	0.0375547	0.99934	up	no
ENSG00000127838	PNKD	25953	ENST00000689693;ENST00000469689;ENST00000687736;ENST00000472650;ENST00000689098;ENST00000689816;ENST00000690891;ENST00000258362;ENST00000248451;ENST00000692260;ENST00000693556;ENST00000436005	GO:0004416(hydroxyacylglutathione hydrolase activity);GO:0005515(protein binding);GO:0005634(nucleus);GO:0005737(cytoplasm);GO:0005739(mitochondrion);GO:0016020(membrane);GO:0016787(hydrolase activity);GO:0019243(methylglyoxal catabolic process to D-lactate via S-lactoyl-glutathione);GO:0032225(regulation of synaptic transmission, dopaminergic);GO:0042053(regulation of dopamine metabolic process)…	NA	NA	NA	PNKD metallo-beta-lactamase domain containing [Source:HGNC Symbol;Acc:HGNC:9153]	retained_intron;protein_coding;processed_transcript;nonsense_mediated_decay	NA	NA	6.51476	5.75047	6.09047	5.44077	5.60129	5.37126	1.11834	0.16136	0.0373752	0.99934	up	no
ENSG00000280147	ENSG00000280147		ENST00000624233	NA	NA	NA	NA	TEC	TEC	NA	NA	0.020194	0.0899	0.036205	0	0	0	487.663	8.92974	0.0372137	0.99934	up	yes
ENSG00000162227	TAF6L	10629	ENST00000294168;ENST00000525405;ENST00000526261;ENST00000524976;ENST00000533823;ENST00000532915;ENST00000531265	GO:0000118(histone deacetylase complex);GO:0000124(SAGA complex);GO:0003677(DNA binding);GO:0003713(transcription coactivator activity);GO:0005515(protein binding);GO:0005634(nucleus);GO:0005654(nucleoplasm);GO:0005669(transcription factor TFIID complex);GO:0006282(regulation of DNA repair);GO:0006338(chromatin remodeling);GO:0006352(DNA-templated transcription initiation);GO:0006355(regulation o…	03022(Basal transcription factors);03022(Basal transcription factors)	NA	NA	TATA-box binding protein associated factor 6 like [Source:HGNC Symbol;Acc:HGNC:17305]	protein_coding;nonsense_mediated_decay;retained_intron	NA	R-HSA-3301237(KAT2 complexes acetylate histone H3)	6.50298	6.17735	7.02928	5.57102	5.62555	5.79703	1.15983	0.213908	0.0370985	0.99934	up	no
ENSG00000165795	NDRG2	57447	ENST00000554561;ENST00000553900;ENST00000554143;ENST00000397851;ENST00000553503;ENST00000557676;ENST00000556147;ENST00000557167;ENST00000553593;ENST00000557305;ENST00000554104;ENST00000397853;ENST00000555026;ENST00000555695;ENST00000553567;ENST00000397844;ENST00000554893;ENST00000555158;ENST00000553784;ENST00000553862;ENST00000555733;ENST00000557113;ENST00000554531;ENST00000555869;ENST00000553867…	GO:0001818(negative regulation of cytokine production);GO:0003674(molecular_function);GO:0005515(protein binding);GO:0005634(nucleus);GO:0005737(cytoplasm);GO:0005794(Golgi apparatus);GO:0005829(cytosol);GO:0007165(signal transduction);GO:0007399(nervous system development);GO:0010574(regulation of vascular endothelial growth factor production);GO:0016020(membrane);GO:0016021(integral component o…	NA	NA	NA	NDRG family member 2 [Source:HGNC Symbol;Acc:HGNC:14460]	protein_coding;retained_intron;nonsense_mediated_decay;processed_transcript	DOID:0050686(organ_system_cancer);DOID:0050687(cell_type_cancer);DOID:0060083(immune_system_cancer);DOID:10652(Alzheimer's_disease);DOID:1240(leukemia);DOID:1289(neurodegenerative_disease);DOID:1307(dementia);DOID:14566(disease_of_cellular_proliferation);DOID:150(disease_of_mental_health);DOID:1561(cognitive_disorder);DOID:162(cancer);DOID:170(endocrine_gland_cancer);DOID:1749(squamous_cell_carci…	NA	0.69142	0.647567	0.66727	0.502075	0.5413	0.519146	1.28399	0.360631	0.0368842	0.99934	up	no
ENSG00000266208	GJD3-AS1		ENST00000578774	NA	NA	NA	NA	GJD3 antisense RNA 1 [Source:HGNC Symbol;Acc:HGNC:56092]	lncRNA	NA	NA	0	0.14891	0	0	0	0	496.367	8.95526	0.0368202	0.99934	up	yes
ENSG00000174899	SLC66A1L	152078	ENST00000468043;ENST00000651325	NA	NA	NA	NA	solute carrier family 66 member 1 like [Source:HGNC Symbol;Acc:HGNC:25146]	processed_transcript	NA	NA	0	0.0911203	0	0	0	0	303.734	8.24667	0.0368202	0.99934	up	yes
ENSG00000188916	INSYN2A	642938	ENST00000522781	GO:0005515(protein binding);GO:0014069(postsynaptic density);GO:0030054(cell junction);GO:0045202(synapse);GO:0060080(inhibitory postsynaptic potential)	NA	NA	NA	inhibitory synaptic factor 2A [Source:HGNC Symbol;Acc:HGNC:33859]	protein_coding	NA	NA	0	0.0112557	0.0395183	0	0	0	169.247	7.40298	0.0365294	0.99934	up	yes
ENSG00000100908	EMC9	51016	ENST00000216799;ENST00000558200;ENST00000560403;ENST00000560600;ENST00000419198;ENST00000559101;ENST00000558045	GO:0005515(protein binding);GO:0005737(cytoplasm);GO:0005783(endoplasmic reticulum);GO:0005789(endoplasmic reticulum membrane);GO:0016020(membrane);GO:0032977(membrane insertase activity);GO:0045050(protein insertion into ER membrane by stop-transfer membrane-anchor sequence);GO:0071816(tail-anchored membrane protein insertion into ER membrane);GO:0072546(EMC complex);GO:0072546(EMC complex)	NA	NA	NA	ER membrane protein complex subunit 9 [Source:HGNC Symbol;Acc:HGNC:20273]	protein_coding;processed_transcript;nonsense_mediated_decay;retained_intron	NA	NA	13.1048	12.4494	13.5645	10.9552	11.8027	11.1272	1.15445	0.207203	0.0364819	0.99934	up	no
ENSG00000118503	TNFAIP3	7128	ENST00000237289;ENST00000612899;ENST00000698329;ENST00000433680;ENST00000420009;ENST00000485192;ENST00000421450	GO:0001922(B-1 B cell homeostasis);GO:0002020(protease binding);GO:0002237(response to molecule of bacterial origin);GO:0002634(regulation of germinal center formation);GO:0002677(negative regulation of chronic inflammatory response);GO:0003677(DNA binding);GO:0003824(catalytic activity);GO:0004842(ubiquitin-protein transferase activity);GO:0004843(cysteine-type deubiquitinase activity);GO:000551…	04064(NF-kappa B signaling pathway);04217(Necroptosis);04621(NOD-like receptor signaling pathway);04657(IL-17 signaling pathway);04668(TNF signaling pathway);05162(Measles);05169(Epstein-Barr virus infection);05169(Epstein-Barr virus infection)	K11859	EC:3.4.19.12	TNF alpha induced protein 3 [Source:HGNC Symbol;Acc:HGNC:11896]	protein_coding;retained_intron	DOID:0014667(disease_of_metabolism);DOID:0050013(carbohydrate_metabolism_disease);DOID:0050686(organ_system_cancer);DOID:0060056(hypersensitivity_reaction_disease);DOID:0060083(immune_system_cancer);DOID:0060158(acquired_metabolic_disease);DOID:0080001(bone_disease);DOID:1036(chronic_leukemia);DOID:1037(lymphoblastic_leukemia);DOID:1040(chronic_lymphocytic_leukemia);DOID:1240(leukemia);DOID:1287(…	R-HSA-140978(TRADD:TRAF2:RIP1 complex binds FADD);R-HSA-5357776(TNF:TNFR1:TRADD:TRAF2:K63polyUb-RIPK1:BIRC2,3:LUBAC recruits IKKA:IKBKB:IKBKG);R-HSA-5357845(RIPK1 is deubiquitinated);R-HSA-5357860(TNF:TNFR1:TRADD:TRAF2:K63polyUb-RIPK1:BIRC2/3 recruits TAK1 complex);R-HSA-5690827(TNFAIP3 (A20) ubiquitinates RIPK1);R-HSA-5690845(TNIPs bind TNFAIP3 (A20));R-HSA-5690856(TNFAIP3 (A20) deubiquitinates …	6.20823	6.31525	5.66368	5.40381	5.51461	5.33448	1.11901	0.162223	0.0362707	0.99934	up	no
ENSG00000273771	ENSG00000273771		ENST00000616608	NA	NA	NA	NA	novel transcript	lncRNA	NA	NA	0.03166	0.019397	0.014804	0	0	0	219.537	7.77832	0.0362359	0.99934	up	yes
ENSG00000234684	SDCBP2-AS1	100507495	ENST00000609285;ENST00000665859;ENST00000607947;ENST00000446423;ENST00000653665;ENST00000658491;ENST00000609470;ENST00000670879	NA	NA	NA	NA	SDCBP2 antisense RNA 1 [Source:HGNC Symbol;Acc:HGNC:44314]	lncRNA	NA	NA	1.27764	1.26026	1.28418	1.09052	0.948518	0.988017	1.26264	0.336446	0.0361565	0.99934	up	no
ENSG00000166925	TSC22D4	81628	ENST00000423266;ENST00000456330;ENST00000300181;ENST00000493217;ENST00000393991;ENST00000496728	GO:0005515(protein binding);GO:0005634(nucleus);GO:0006357(regulation of transcription by RNA polymerase II);GO:0006970(response to osmotic stress);GO:0045892(negative regulation of DNA-templated transcription);GO:0045892(negative regulation of DNA-templated transcription)	NA	NA	NA	TSC22 domain family member 4 [Source:HGNC Symbol;Acc:HGNC:21696]	protein_coding;retained_intron;processed_transcript	NA	NA	35.6965	29.9218	35.782	28.2406	32.5239	29.1613	1.1276	0.173256	0.0361294	0.99934	up	no
ENSG00000182179	UBA7	7318	ENST00000460516;ENST00000333486;ENST00000483751;ENST00000478688;ENST00000488536;ENST00000460703;ENST00000494212;ENST00000473992;ENST00000489826;ENST00000497908;ENST00000478875	GO:0000166(nucleotide binding);GO:0004842(ubiquitin-protein transferase activity);GO:0005515(protein binding);GO:0005524(ATP binding);GO:0005634(nucleus);GO:0005654(nucleoplasm);GO:0005737(cytoplasm);GO:0005829(cytosol);GO:0006974(cellular response to DNA damage stimulus);GO:0008641(ubiquitin-like modifier activating enzyme activity);GO:0016567(protein ubiquitination);GO:0016874(ligase activity);…	04120(Ubiquitin mediated proteolysis);05012(Parkinson disease);05022(Pathways of neurodegeneration - multiple diseases);05022(Pathways of neurodegeneration - multiple diseases)	K10698	EC:6.2.1.45	ubiquitin like modifier activating enzyme 7 [Source:HGNC Symbol;Acc:HGNC:12471]	retained_intron;protein_coding;processed_transcript	DOID:0050117(disease_by_infectious_agent);DOID:0050686(organ_system_cancer);DOID:0060083(immune_system_cancer);DOID:1240(leukemia);DOID:14566(disease_of_cellular_proliferation);DOID:162(cancer);DOID:2531(hematologic_cancer);DOID:4(disease);DOID:643(progressive_multifocal_leukoencephalopathy);DOID:934(viral_infectious_disease)	R-HSA-1169397(Activation of ISG15 by UBA7 E1 ligase);R-HSA-1169404(Transfer of ISG15 from E1 to E2 (UBCH8));R-HSA-168935(viral dsRNA binds DDX58);R-HSA-5653754(UBE2L6:TRIM25 ISGylates monoUb:K164-PCNA);R-HSA-936563(ISGylation of DDX58);R-HSA-983140(Transfer of Ub from E2 to substrate and release of E2);R-HSA-983152(Transfer of ubiquitin from E1 to E2);R-HSA-983153(E1 mediated ubiquitin activation…	12.3969	11.117	11.0094	8.95766	11.6286	9.37038	1.15244	0.204692	0.0360929	0.99934	up	no
ENSG00000188227	ZNF793	390927	ENST00000587986;ENST00000627814	GO:0000978(RNA polymerase II cis-regulatory region sequence-specific DNA binding);GO:0000981(DNA-binding transcription factor activity, RNA polymerase II-specific);GO:0003677(DNA binding);GO:0005634(nucleus);GO:0006355(regulation of DNA-templated transcription);GO:0006357(regulation of transcription by RNA polymerase II);GO:0046872(metal ion binding);GO:0046872(metal ion binding)	05168(Herpes simplex virus 1 infection);05168(Herpes simplex virus 1 infection)	NA	NA	zinc finger protein 793 [Source:HGNC Symbol;Acc:HGNC:33115]	protein_coding	NA	R-HSA-975040(KRAB-ZNF / KAP Interaction)	0.00826268	0.0134826	0	0	0	0	72.4843	6.1796	0.0360428	0.99934	up	yes
ENSG00000228401	ENSG00000228401		ENST00000411904;ENST00000691577	NA	NA	NA	NA	novel transcript, antisense to EGFL7 (HSPC324)	lncRNA	NA	NA	0.0600864	0	0.0753914	0	0	0	451.593	8.81888	0.0359871	0.99934	up	yes
ENSG00000143217	NECTIN4	81607	ENST00000368012;ENST00000486694	GO:0001618(virus receptor activity);GO:0005515(protein binding);GO:0005576(extracellular region);GO:0005886(plasma membrane);GO:0005912(adherens junction);GO:0007155(cell adhesion);GO:0007156(homophilic cell adhesion via plasma membrane adhesion molecules);GO:0007157(heterophilic cell-cell adhesion via plasma membrane cell adhesion molecules);GO:0016020(membrane);GO:0016021(integral component of …	04520(Adherens junction);04520(Adherens junction)	NA	NA	nectin cell adhesion molecule 4 [Source:HGNC Symbol;Acc:HGNC:19688]	protein_coding;processed_transcript	NA	R-HSA-419003(Interaction of Nectins with Afadin);R-HSA-419011(Transhomodimerization of Nectins);R-HSA-420598(Nectin-1:Nectin-4 trans heterodimer formation);R-HSA-433711(Cis-homodimerization of nectins)	4.84009	4.4482	4.65096	3.99314	4.28231	3.42363	1.19148	0.252758	0.0357577	0.99934	up	no
ENSG00000159761	C16orf86	388284	ENST00000403458;ENST00000445068;ENST00000602365;ENST00000459925;ENST00000602987	NA	NA	NA	NA	chromosome 16 open reading frame 86 [Source:HGNC Symbol;Acc:HGNC:33755]	protein_coding;nonsense_mediated_decay;retained_intron	NA	NA	0.163031	0.447442	0.450731	0.12114	0.18953	0	3.41586	1.77225	0.0356735	0.99934	up	yes
ENSG00000134321	RSAD2	91543	ENST00000680607;ENST00000474872;ENST00000382040;ENST00000679863;ENST00000679373;ENST00000477834;ENST00000680320;ENST00000442639;ENST00000489749	GO:0001650(fibrillar center);GO:0002376(immune system process);GO:0003824(catalytic activity);GO:0005515(protein binding);GO:0005739(mitochondrion);GO:0005741(mitochondrial outer membrane);GO:0005743(mitochondrial inner membrane);GO:0005783(endoplasmic reticulum);GO:0005789(endoplasmic reticulum membrane);GO:0005794(Golgi apparatus);GO:0005811(lipid droplet);GO:0009615(response to virus);GO:00160…	05160(Hepatitis C);05164(Influenza A);05164(Influenza A)	NA	NA	radical S-adenosyl methionine domain containing 2 [Source:HGNC Symbol;Acc:HGNC:30908]	protein_coding;processed_transcript;nonsense_mediated_decay;retained_intron	DOID:0050117(disease_by_infectious_agent);DOID:0050828(artery_disease);DOID:10844(Japanese_encephalitis);DOID:1287(cardiovascular_system_disease);DOID:178(vascular_disease);DOID:1883(hepatitis_C);DOID:1936(atherosclerosis);DOID:2237(hepatitis);DOID:2348(arteriosclerotic_cardiovascular_disease);DOID:2349(arteriosclerosis);DOID:3118(hepatobiliary_disease);DOID:331(central_nervous_system_disease);DO…	R-HSA-1015702(Expression of IFN-induced genes)	90.6375	93.1673	85.8864	83.2185	86.1579	81.6862	1.0742	0.103262	0.0355766	0.99934	up	no
ENSG00000163520	FBLN2	2199	ENST00000404922;ENST00000477845	GO:0005201(extracellular matrix structural constituent);GO:0005509(calcium ion binding);GO:0005515(protein binding);GO:0005576(extracellular region);GO:0010811(positive regulation of cell-substrate adhesion);GO:0030023(extracellular matrix constituent conferring elasticity);GO:0030198(extracellular matrix organization);GO:0031012(extracellular matrix);GO:0050840(extracellular matrix binding);GO:0…	NA	NA	NA	fibulin 2 [Source:HGNC Symbol;Acc:HGNC:3601]	protein_coding;retained_intron	NA	R-HSA-1592387(Fibulin binds elastic fibres);R-HSA-2161282(Elastic fibres bind associated proteins);R-HSA-2328048(Emilin is found in elastic fibres);R-HSA-2537665(Fibulin-1 and -2 bind fibronectin)	0.0237688	0.420826	0	0	0	0	1481.98	10.5333	0.0355754	0.99934	up	yes
ENSG00000243649	CFB	629	ENST00000497841;ENST00000698636;ENST00000498317;ENST00000698633;ENST00000467360;ENST00000483004;ENST00000467150;ENST00000698630;ENST00000698628;ENST00000452035;ENST00000482886;ENST00000425368;ENST00000698629;ENST00000472581;ENST00000482312;ENST00000465750;ENST00000698631;ENST00000698632;ENST00000461483	GO:0001848(complement binding);GO:0002376(immune system process);GO:0004252(serine-type endopeptidase activity);GO:0005515(protein binding);GO:0005576(extracellular region);GO:0005615(extracellular space);GO:0005886(plasma membrane);GO:0006508(proteolysis);GO:0006956(complement activation);GO:0006957(complement activation, alternative pathway);GO:0008233(peptidase activity);GO:0008236(serine-type…	04610(Complement and coagulation cascades);05150(Staphylococcus aureus infection);05171(Coronavirus disease - COVID-19);05171(Coronavirus disease - COVID-19)	K01335	EC:3.4.21.47	complement factor B [Source:HGNC Symbol;Acc:HGNC:1037]	non_stop_decay;retained_intron;processed_transcript;protein_coding	DOID:0014667(disease_of_metabolism);DOID:0050013(carbohydrate_metabolism_disease);DOID:0050155(sensory_system_disease);DOID:0060158(acquired_metabolic_disease);DOID:10603(glucose_intolerance);DOID:10871(age_related_macular_degeneration);DOID:12554(hemolytic_uremic_syndrome);DOID:1492(eye_and_adnexa_disease);DOID:2007(degeneration_of_macula_and_posterior_pole);DOID:225(syndrome);DOID:2355(anemia);…	R-HSA-166817(Cleavage of C3 by C3 convertases);R-HSA-173680(Activation of C5);R-HSA-173740(Factor B binds to C3(H2O));R-HSA-173745(Factor D cleaves C3(H2O)-bound Factor B);R-HSA-173754(Properdin stabilizes C3b:Bb bound to cell surfaces);R-HSA-174551(Formation of alternative pathway C5 convertase);R-HSA-183122(Factor D cleaves C3b-bound Factor B);R-HSA-183126(Factor B binds to surface-associated C…	39.2696	38.0544	35.1115	33.1085	35.944	34.0729	1.09028	0.124698	0.0354105	0.99934	up	no
ENSG00000235888	LINC02940		ENST00000691476;ENST00000417335;ENST00000663162;ENST00000652155;ENST00000419664;ENST00000655642;ENST00000666868	NA	NA	NA	NA	long intergenic non-protein coding RNA 2940 [Source:HGNC Symbol;Acc:HGNC:55955]	lncRNA	NA	NA	1.78606	1.6084	1.54448	1.3181	1.42472	1.3597	1.20388	0.267692	0.0352759	0.99934	up	no
ENSG00000214919	ENSG00000214919		ENST00000399242	NA	NA	NA	NA	novel transcript, sense intronic to PLCH1	lncRNA	NA	NA	0.031295	0.041131	0.064818	0	0	0	457.48	8.83756	0.0349054	0.99934	up	yes
ENSG00000135272	MDFIC	29969	ENST00000393486;ENST00000448022;ENST00000423503	GO:0005515(protein binding);GO:0005634(nucleus);GO:0005730(nucleolus);GO:0005737(cytoplasm);GO:0030111(regulation of Wnt signaling pathway);GO:0030332(cyclin binding);GO:0030957(Tat protein binding);GO:0042308(negative regulation of protein import into nucleus);GO:0045892(negative regulation of DNA-templated transcription);GO:0045893(positive regulation of DNA-templated transcription);GO:0046328(…	NA	NA	NA	MyoD family inhibitor domain containing [Source:HGNC Symbol;Acc:HGNC:28870]	protein_coding	NA	NA	0.0299656	0.237316	0.00606479	0.0376146	0	0.0140855	5.28715	2.40249	0.0348686	0.99934	up	yes
ENSG00000197958	RPL12	6136	ENST00000361436;ENST00000483598;ENST00000536368;ENST00000497322;ENST00000497825	GO:0002181(cytoplasmic translation);GO:0003723(RNA binding);GO:0003735(structural constituent of ribosome);GO:0005515(protein binding);GO:0005634(nucleus);GO:0005730(nucleolus);GO:0005737(cytoplasm);GO:0005829(cytosol);GO:0005840(ribosome);GO:0005925(focal adhesion);GO:0006412(translation);GO:0014069(postsynaptic density);GO:0015934(large ribosomal subunit);GO:0016020(membrane);GO:0022625(cytosol…	03010(Ribosome);05171(Coronavirus disease - COVID-19);05171(Coronavirus disease - COVID-19)	NA	NA	ribosomal protein L12 [Source:HGNC Symbol;Acc:HGNC:10302]	protein_coding;processed_transcript	NA	R-HSA-141671(Polypeptide release from the eRF3-GDP:eRF1:mRNA:80S Ribosome complex);R-HSA-141673(GTP Hydrolysis by eRF3 bound to the eRF1:mRNA:polypeptide:80S Ribosome complex);R-HSA-141691(GTP bound eRF3:eRF1 complex binds the peptidyl tRNA:mRNA:80S Ribosome complex);R-HSA-156826(Dissociation of L13a from the 60s ribosomal subunit);R-HSA-156907(Aminoacyl-tRNA binds to the ribosome at the A-site);…	177.663	182.012	175.905	163.994	171.94	163.373	1.07264	0.101173	0.0348151	0.99934	up	no
ENSG00000149016	TUT1	64852	ENST00000463241;ENST00000478537;ENST00000308436;ENST00000476907;ENST00000278279;ENST00000494385;ENST00000469480	GO:0000166(nucleotide binding);GO:0003676(nucleic acid binding);GO:0003723(RNA binding);GO:0003730(mRNA 3'-UTR binding);GO:0004652(polynucleotide adenylyltransferase activity);GO:0005515(protein binding);GO:0005524(ATP binding);GO:0005634(nucleus);GO:0005654(nucleoplasm);GO:0005730(nucleolus);GO:0005829(cytosol);GO:0005847(mRNA cleavage and polyadenylation specificity factor complex);GO:0006378(m…	NA	K18709	EC:2.7.7.19;EC:2.7.7.52	terminal uridylyl transferase 1, U6 snRNA-specific [Source:HGNC Symbol;Acc:HGNC:26184]	retained_intron;nonsense_mediated_decay;protein_coding	NA	NA	6.676	5.06749	5.026	4.57564	5.03039	4.29063	1.20673	0.271101	0.0348117	0.99934	up	no
ENSG00000196968	FUT11	170384	ENST00000372841;ENST00000489264;ENST00000394790;ENST00000465695	GO:0000139(Golgi membrane);GO:0005515(protein binding);GO:0005794(Golgi apparatus);GO:0006486(protein glycosylation);GO:0008417(fucosyltransferase activity);GO:0016020(membrane);GO:0016021(integral component of membrane);GO:0016740(transferase activity);GO:0016757(glycosyltransferase activity);GO:0032580(Golgi cisterna membrane);GO:0036065(fucosylation);GO:0036071(N-glycan fucosylation);GO:004692…	NA	NA	NA	fucosyltransferase 11 [Source:HGNC Symbol;Acc:HGNC:19233]	protein_coding;processed_transcript	NA	R-HSA-9603984(FUT4,5,9,(10,11) transfer Fuc to Type 2 chains to form LeX)	8.40603	9.23214	7.34086	6.71719	8.19839	6.56709	1.16275	0.217543	0.0347083	0.99934	up	no
ENSG00000130513	GDF15	9518	ENST00000595973;ENST00000252809;ENST00000594925;ENST00000604609	GO:0002023(reduction of food intake in response to dietary excess);GO:0005125(cytokine activity);GO:0005515(protein binding);GO:0005576(extracellular region);GO:0005615(extracellular space);GO:0005634(nucleus);GO:0005737(cytoplasm);GO:0005794(Golgi apparatus);GO:0007165(signal transduction);GO:0007179(transforming growth factor beta receptor signaling pathway);GO:0007267(cell-cell signaling);GO:0…	04060(Cytokine-cytokine receptor interaction);04060(Cytokine-cytokine receptor interaction)	NA	NA	growth differentiation factor 15 [Source:HGNC Symbol;Acc:HGNC:30142]	protein_coding;processed_transcript	DOID:0014667(disease_of_metabolism);DOID:0050013(carbohydrate_metabolism_disease);DOID:0050177(monogenic_disease);DOID:0050686(organ_system_cancer);DOID:0050687(cell_type_cancer);DOID:0050737(autosomal_recessive_disease);DOID:0050739(autosomal_genetic_disease);DOID:0050828(artery_disease);DOID:0060072(benign_neoplasm);DOID:0060084(cell_type_benign_neoplasm);DOID:0060158(acquired_metabolic_disease…	NA	316.899	263.953	337.278	263.747	256.296	293.315	1.12882	0.17481	0.0344548	0.99934	up	no
ENSG00000267534	S1PR2	9294	ENST00000646641	GO:0001664(G protein-coupled receptor binding);GO:0003376(sphingosine-1-phosphate receptor signaling pathway);GO:0004930(G protein-coupled receptor activity);GO:0005178(integrin binding);GO:0005515(protein binding);GO:0005737(cytoplasm);GO:0005886(plasma membrane);GO:0007165(signal transduction);GO:0007186(G protein-coupled receptor signaling pathway);GO:0007189(adenylate cyclase-activating G pro…	04071(Sphingolipid signaling pathway);04080(Neuroactive ligand-receptor interaction)	NA	NA	sphingosine-1-phosphate receptor 2 [Source:HGNC Symbol;Acc:HGNC:3169]	protein_coding	DOID:0050686(organ_system_cancer);DOID:0080001(bone_disease);DOID:14566(disease_of_cellular_proliferation);DOID:162(cancer);DOID:17(musculoskeletal_system_disease);DOID:2154(nephroblastoma);DOID:263(kidney_cancer);DOID:3342(bone_inflammation_disease);DOID:3996(urinary_system_cancer);DOID:4(disease);DOID:7148(rheumatoid_arthritis);DOID:7(disease_of_anatomical_entity);DOID:848(arthritis)	R-HSA-380073(Liganded Gi-activating GPCR acts as a GEF for Gi);R-HSA-419428(S1PR2-5 bind S1P);R-HSA-749454(The Ligand:GPCR:Gi complex dissociates);R-HSA-749456(Liganded Gi-activating GPCRs bind inactive heterotrimeric G-protein Gi)	0.648807	0.962986	0.553557	0.503587	0.527952	0.353964	1.56286	0.64419	0.0342935	0.99934	up	no
ENSG00000164114	MAP9	79884	ENST00000311277	GO:0000235(astral microtubule);GO:0000281(mitotic cytokinesis);GO:0005737(cytoplasm);GO:0005818(aster);GO:0005819(spindle);GO:0005856(cytoskeleton);GO:0005874(microtubule);GO:0007049(cell cycle);GO:0008017(microtubule binding);GO:0015630(microtubule cytoskeleton);GO:0030424(axon);GO:0046602(regulation of mitotic centrosome separation);GO:0051225(spindle assembly);GO:0051233(spindle midzone);GO:00…	NA	NA	NA	microtubule associated protein 9 [Source:HGNC Symbol;Acc:HGNC:26118]	protein_coding	NA	NA	0.00785586	0.0220816	0	0	0	0	99.7916	6.64085	0.0339317	0.99934	up	yes
ENSG00000250031	ENSG00000250031		ENST00000510501	NA	NA	NA	NA	protein tyrosine phosphatase, non-receptor type 11 (PTPN11) pseudogene	processed_pseudogene	NA	NA	0	0.087187	0.058042	0	0	0	484.097	8.91915	0.0338965	0.99934	up	yes
ENSG00000184678	H2BC21	8349	ENST00000369155	GO:0000786(nucleosome);GO:0002227(innate immune response in mucosa);GO:0003677(DNA binding);GO:0005515(protein binding);GO:0005615(extracellular space);GO:0005634(nucleus);GO:0005654(nucleoplasm);GO:0005694(chromosome);GO:0005829(cytosol);GO:0006334(nucleosome assembly);GO:0019731(antibacterial humoral response);GO:0030527(structural constituent of chromatin);GO:0042742(defense response to bacter…	05034(Alcoholism);05203(Viral carcinogenesis);05322(Systemic lupus erythematosus)	NA	NA	H2B clustered histone 21 [Source:HGNC Symbol;Acc:HGNC:4760]	protein_coding	NA	R-HSA-1214188(PRDM9 trimethylates histone H3);R-HSA-176700(Incorporation Of Extended And Processed Telomere End Into Higher Order T-Loop And Associated Protein Structure);R-HSA-181450(Incorporation Of Extended And Processed Telomere End Into Associated Protein Structure);R-HSA-212222(PRC2 recruits DNA methyltransferases);R-HSA-212252(Polycomb Repressive Complex 2 (PRC2) Is recruited to chromatin)…	9.42564	9.37524	8.87618	8.25	7.67133	8.08251	1.15303	0.205425	0.0337873	0.99934	up	no
ENSG00000167674	HDGFL2	84717	ENST00000615225;ENST00000592691;ENST00000589486;ENST00000621835;ENST00000614903;ENST00000619255;ENST00000592417;ENST00000616600	GO:0003690(double-stranded DNA binding);GO:0003712(transcription coregulator activity);GO:0005515(protein binding);GO:0005634(nucleus);GO:0005737(cytoplasm);GO:0006281(DNA repair);GO:0006310(DNA recombination);GO:0006357(regulation of transcription by RNA polymerase II);GO:0006974(cellular response to DNA damage stimulus);GO:0007517(muscle organ development);GO:0030307(positive regulation of cell…	NA	NA	NA	HDGF like 2 [Source:HGNC Symbol;Acc:HGNC:14680]	nonsense_mediated_decay;protein_coding	NA	NA	8.07594	8.51372	8.41215	6.98836	7.29754	7.86656	1.12862	0.174566	0.0336637	0.99934	up	no
ENSG00000179954	SSC5D	284297	ENST00000389623;ENST00000588254;ENST00000587166;ENST00000594321	GO:0001968(fibronectin binding);GO:0002376(immune system process);GO:0005044(scavenger receptor activity);GO:0005515(protein binding);GO:0005576(extracellular region);GO:0005615(extracellular space);GO:0005737(cytoplasm);GO:0006897(endocytosis);GO:0006952(defense response);GO:0016020(membrane);GO:0031012(extracellular matrix);GO:0032677(regulation of interleukin-8 production);GO:0032717(negative …	NA	NA	NA	scavenger receptor cysteine rich family member with 5 domains [Source:HGNC Symbol;Acc:HGNC:26641]	protein_coding;retained_intron	NA	R-HSA-8878603(SSC5D binds ligands)	0.841687	0.905426	0.924517	0.566569	0.804839	0.676087	1.30483	0.383861	0.0335474	0.99934	up	no
ENSG00000030582	GRN	2896	ENST00000588170;ENST00000588143;ENST00000592783;ENST00000592323;ENST00000586443;ENST00000590984;ENST00000587387;ENST00000053867;ENST00000587109;ENST00000589536;ENST00000589923;ENST00000593167;ENST00000587958;ENST00000585512;ENST00000591740;ENST00000587518;ENST00000585348;ENST00000586782	GO:0002265(astrocyte activation involved in immune response);GO:0002282(microglial cell activation involved in immune response);GO:0003723(RNA binding);GO:0005125(cytokine activity);GO:0005515(protein binding);GO:0005576(extracellular region);GO:0005615(extracellular space);GO:0005764(lysosome);GO:0005765(lysosomal membrane);GO:0005768(endosome);GO:0005770(late endosome);GO:0005783(endoplasmic re…	NA	NA	NA	granulin precursor [Source:HGNC Symbol;Acc:HGNC:4601]	retained_intron;protein_coding;processed_transcript;nonsense_mediated_decay	DOID:0014667(disease_of_metabolism);DOID:0050686(organ_system_cancer);DOID:0050687(cell_type_cancer);DOID:0050828(artery_disease);DOID:0060083(immune_system_cancer);DOID:0060100(musculoskeletal_system_cancer);DOID:0060158(acquired_metabolic_disease);DOID:0080001(bone_disease);DOID:10579(leukodystrophy);DOID:10652(Alzheimer's_disease);DOID:10937(impulse_control_disorder);DOID:120(female_reproducti…	R-HSA-6798751(Exocytosis of azurophil granule lumen proteins)	129.937	121.313	129.738	105.821	123.015	117.762	1.09922	0.136482	0.0335467	0.99934	up	no
ENSG00000168071	CCDC88B	283234	ENST00000463837;ENST00000494080;ENST00000473405;ENST00000301897;ENST00000479965;ENST00000472524;ENST00000494566;ENST00000492980;ENST00000359902;ENST00000356786	GO:0001819(positive regulation of cytokine production);GO:0005515(protein binding);GO:0005654(nucleoplasm);GO:0005737(cytoplasm);GO:0005783(endoplasmic reticulum);GO:0005794(Golgi apparatus);GO:0005813(centrosome);GO:0005829(cytosol);GO:0005856(cytoskeleton);GO:0008017(microtubule binding);GO:0016020(membrane);GO:0030705(cytoskeleton-dependent intracellular transport);GO:0031122(cytoplasmic micro…	NA	NA	NA	coiled-coil domain containing 88B [Source:HGNC Symbol;Acc:HGNC:26757]	processed_transcript;protein_coding	NA	NA	4.25935	3.31924	3.47559	2.776	3.62874	2.85092	1.19431	0.256183	0.0335191	0.99934	up	no
ENSG00000234147	ENSG00000234147		ENST00000683369;ENST00000683183;ENST00000700918	NA	NA	NA	NA	novel transcript	lncRNA	NA	NA	0.0130549	0.012667	0	0	0	0	85.7395	6.42189	0.0335009	0.99934	up	yes
ENSG00000151651	ADAM8	101	ENST00000445355;ENST00000415217;ENST00000468964;ENST00000537099;ENST00000485491;ENST00000560135;ENST00000559018;ENST00000486609;ENST00000463298;ENST00000561175;ENST00000559180	GO:0000902(cell morphogenesis);GO:0001525(angiogenesis);GO:0002102(podosome);GO:0002523(leukocyte migration involved in inflammatory response);GO:0002675(positive regulation of acute inflammatory response);GO:0002693(positive regulation of cellular extravasation);GO:0004222(metalloendopeptidase activity);GO:0004252(serine-type endopeptidase activity);GO:0005509(calcium ion binding);GO:0005515(pro…	NA	NA	NA	ADAM metallopeptidase domain 8 [Source:HGNC Symbol;Acc:HGNC:215]	protein_coding;retained_intron;nonsense_mediated_decay;processed_transcript	DOID:0050161(lower_respiratory_tract_disease);DOID:0050615(respiratory_system_cancer);DOID:0050686(organ_system_cancer);DOID:0050687(cell_type_cancer);DOID:0050828(artery_disease);DOID:0080001(bone_disease);DOID:1176(bronchial_disease);DOID:1287(cardiovascular_system_disease);DOID:1324(lung_cancer);DOID:14566(disease_of_cellular_proliferation);DOID:1579(respiratory_system_disease);DOID:162(cancer…	R-HSA-3788061(Fibronectin degradation by ADAM8);R-HSA-6798747(Exocytosis of tertiary granule membrane proteins);R-HSA-6799350(Exocytosis of specific granule membrane proteins);R-HSA-6800426(Exocytosis of ficolin-rich granule membrane proteins)	22.5845	19.4538	21.0122	17.246	20.2702	18.6402	1.12276	0.167055	0.0333199	0.99934	up	no
ENSG00000122035	RASL11A	387496	ENST00000241463;ENST00000475647;ENST00000480803	GO:0000166(nucleotide binding);GO:0003924(GTPase activity);GO:0003925(G protein activity);GO:0005515(protein binding);GO:0005525(GTP binding);GO:0005634(nucleus);GO:0005730(nucleolus);GO:0016787(hydrolase activity);GO:0045943(positive regulation of transcription by RNA polymerase I);GO:0045943(positive regulation of transcription by RNA polymerase I)	NA	NA	NA	RAS like family 11 member A [Source:HGNC Symbol;Acc:HGNC:23802]	protein_coding;processed_transcript	NA	NA	1.04095	0.9297	1.0211	0.579089	0.820701	0.627625	1.47565	0.561347	0.0333158	0.99934	up	no
ENSG00000168802	CHTF8	54921,113455421	ENST00000519534;ENST00000523421;ENST00000518041;ENST00000522497;ENST00000522091;ENST00000448552;ENST00000398235;ENST00000567763	GO:0003677(DNA binding);GO:0003689(DNA clamp loader activity);GO:0005634(nucleus);GO:0005654(nucleoplasm);GO:0006260(DNA replication);GO:0007049(cell cycle);GO:0007064(mitotic sister chromatid cohesion);GO:0017116(single-stranded DNA helicase activity);GO:0031390(Ctf18 RFC-like complex);GO:0032508(DNA duplex unwinding);GO:1900264(positive regulation of DNA-directed DNA polymerase activity);GO:190…	NA	NA	NA	chromosome transmission fidelity factor 8 [Source:HGNC Symbol;Acc:HGNC:24353]	nonsense_mediated_decay;protein_coding;processed_transcript	NA	R-HSA-174439(Loading of PCNA - Sliding Clamp Formation on the C-strand of the telomere);R-HSA-174447(RFC dissociates after sliding clamp formation on the C-strand of the telomere);R-HSA-174452(RFC binding displaces Pol Alpha on the C-strand of the telomere);R-HSA-9668902(Formation of the CTF18-RFC(7s) complex);R-HSA-9668904(Formation of the CTF18 complex)	25.2897	24.4545	20.4879	20.9833	21.4057	20.1351	1.12328	0.167719	0.0330972	0.99934	up	no
ENSG00000287542	HERC3	8916	ENST00000512194	GO:0004842(ubiquitin-protein transferase activity);GO:0016567(protein ubiquitination)	04120(Ubiquitin mediated proteolysis)	K10614	EC:2.3.2.26	HECT and RLD domain containing E3 ubiquitin protein ligase 3 [Source:NCBI gene (formerly Entrezgene);Acc:8916]	protein_coding	NA	R-HSA-983140(Transfer of Ub from E2 to substrate and release of E2);R-HSA-983147(Release of E3 from polyubiquitinated substrate);R-HSA-983156(Polyubiquitination of substrate);R-HSA-983157(Interaction of E3 with substrate and E2-Ub complex)	0.398546	0.320625	0.218224	0.167245	0.229027	0.135031	1.76433	0.819122	0.0330865	0.99934	up	no
ENSG00000248936	ENSG00000248936		ENST00000503034	NA	NA	NA	NA	putatitive novel transcript	lncRNA	NA	NA	1.26177	0.858283	0.894156	0.52031	0.254185	0.389394	2.58977	1.37283	0.0330655	0.99934	up	yes
ENSG00000272463	ENSG00000272463		ENST00000606285	NA	NA	NA	NA	novel transcript	lncRNA	NA	NA	0.06585	0.043997	0.12814	0.016772	0.019829	0.017131	4.42915	2.14703	0.0330456	0.99934	up	yes
ENSG00000214652	ZNF727	442319	ENST00000456806	GO:0000978(RNA polymerase II cis-regulatory region sequence-specific DNA binding);GO:0000981(DNA-binding transcription factor activity, RNA polymerase II-specific);GO:0003677(DNA binding);GO:0005634(nucleus);GO:0006355(regulation of DNA-templated transcription);GO:0006357(regulation of transcription by RNA polymerase II);GO:0046872(metal ion binding)	05168(Herpes simplex virus 1 infection)	NA	NA	zinc finger protein 727 [Source:HGNC Symbol;Acc:HGNC:22785]	protein_coding	NA	R-HSA-975040(KRAB-ZNF / KAP Interaction)	0.005851	0.036203	0.01786	0	0	0.005817	10.2998	3.36455	0.0329599	0.99934	up	yes
ENSG00000163156	SCNM1	79005,100534012	ENST00000368905;ENST00000497147;ENST00000471039;ENST00000368902;ENST00000459799;ENST00000461862	GO:0000380(alternative mRNA splicing, via spliceosome);GO:0005515(protein binding);GO:0005634(nucleus);GO:0005654(nucleoplasm);GO:0006397(mRNA processing);GO:0008380(RNA splicing);GO:0016607(nuclear speck);GO:0019899(enzyme binding);GO:0046872(metal ion binding);GO:0046872(metal ion binding)	NA	NA	NA	sodium channel modifier 1 [Source:HGNC Symbol;Acc:HGNC:23136]	protein_coding;processed_transcript	NA	NA	3.37148	3.3282	3.61396	2.81195	2.96722	2.77244	1.20605	0.270288	0.0329532	0.99934	up	no
ENSG00000184601	C14orf180	400258	ENST00000410013;ENST00000557649;ENST00000331952	GO:0005515(protein binding);GO:0005886(plasma membrane);GO:0016020(membrane);GO:0016021(integral component of membrane);GO:0016021(integral component of membrane)	NA	NA	NA	chromosome 14 open reading frame 180 [Source:HGNC Symbol;Acc:HGNC:33795]	protein_coding	NA	NA	0.0587319	0	0.0244985	0	0	0	277.435	8.116	0.0328699	0.99934	up	yes
ENSG00000162078	ZG16B	124220	ENST00000382280;ENST00000576423;ENST00000570670;ENST00000573019;ENST00000572863;ENST00000571723	GO:0001895(retina homeostasis);GO:0003674(molecular_function);GO:0005515(protein binding);GO:0005576(extracellular region);GO:0005615(extracellular space);GO:0030246(carbohydrate binding);GO:0070062(extracellular exosome);GO:0070062(extracellular exosome)	NA	NA	NA	zymogen granule protein 16B [Source:HGNC Symbol;Acc:HGNC:30456]	protein_coding;retained_intron	NA	NA	3.60046	3.19898	2.9993	2.32469	2.8368	2.65125	1.2542	0.326768	0.032826	0.99934	up	no
ENSG00000100299	ARSA	410	ENST00000216124;ENST00000356098;ENST00000551731;ENST00000453344;ENST00000395619;ENST00000610191;ENST00000395621;ENST00000608497	GO:0001669(acrosomal vesicle);GO:0004065(arylsulfatase activity);GO:0004098(cerebroside-sulfatase activity);GO:0005509(calcium ion binding);GO:0005515(protein binding);GO:0005576(extracellular region);GO:0005615(extracellular space);GO:0005737(cytoplasm);GO:0005764(lysosome);GO:0005768(endosome);GO:0005783(endoplasmic reticulum);GO:0005788(endoplasmic reticulum lumen);GO:0005886(plasma membrane);…	00600(Sphingolipid metabolism);04142(Lysosome);04142(Lysosome)	K01134	EC:3.1.6.8	arylsulfatase A [Source:HGNC Symbol;Acc:HGNC:713]	protein_coding;retained_intron;processed_transcript;nonsense_mediated_decay	DOID:0014667(disease_of_metabolism);DOID:0060037(developmental_disorder_of_mental_health);DOID:0060038(specific_developmental_disorder);DOID:0080014(chromosomal_disease);DOID:10579(leukodystrophy);DOID:10581(metachromatic_leukodystrophy);DOID:1059(intellectual_disability);DOID:10652(Alzheimer's_disease);DOID:12798(mucopolysaccharidosis);DOID:12800(mucopolysaccharidosis_VI);DOID:1289(neurodegenera…	R-HSA-1606807(Arylsulfatase A hydrolyses sulfate from sulfatide to form cerebroside);R-HSA-1614362(SUMF1 mediates the oxidation of cysteine to formylglycine, producing active arylsulfatases);R-HSA-2248891(Active ARSA translocates to the lysosome);R-HSA-6798751(Exocytosis of azurophil granule lumen proteins)	4.2528	4.1415	4.61299	3.5204	4.05449	3.49826	1.17467	0.232255	0.0327651	0.99934	up	no
ENSG00000213676	ATF6B	1388	ENST00000375203;ENST00000485314;ENST00000475705;ENST00000375201;ENST00000468502;ENST00000453203;ENST00000495579;ENST00000492342	GO:0000785(chromatin);GO:0000976(transcription cis-regulatory region binding);GO:0000978(RNA polymerase II cis-regulatory region sequence-specific DNA binding);GO:0000981(DNA-binding transcription factor activity, RNA polymerase II-specific);GO:0001228(DNA-binding transcription activator activity, RNA polymerase II-specific);GO:0003677(DNA binding);GO:0003700(DNA-binding transcription factor acti…	04022(cGMP-PKG signaling pathway);04141(Protein processing in endoplasmic reticulum);04151(PI3K-Akt signaling pathway);04211(Longevity regulating pathway);04261(Adrenergic signaling in cardiomyocytes);04668(TNF signaling pathway);04728(Dopaminergic synapse);04911(Insulin secretion);04915(Estrogen signaling pathway);04918(Thyroid hormone synthesis);04925(Aldosterone synthesis and secretion);04926(…	NA	NA	activating transcription factor 6 beta [Source:HGNC Symbol;Acc:HGNC:2349]	protein_coding;retained_intron;processed_transcript	NA	NA	34.7298	32.9007	32.4063	27.5507	31.8984	30.9701	1.10637	0.145828	0.032757	0.99934	up	no
ENSG00000060558	GNA15	2769	ENST00000262958;ENST00000586082	GO:0000166(nucleotide binding);GO:0001508(action potential);GO:0001664(G protein-coupled receptor binding);GO:0003924(GTPase activity);GO:0005525(GTP binding);GO:0005834(heterotrimeric G-protein complex);GO:0005886(plasma membrane);GO:0007165(signal transduction);GO:0007186(G protein-coupled receptor signaling pathway);GO:0007188(adenylate cyclase-modulating G protein-coupled receptor signaling p…	04020(Calcium signaling pathway);04926(Relaxin signaling pathway);05142(Chagas disease);05146(Amoebiasis);05146(Amoebiasis)	NA	NA	G protein subunit alpha 15 [Source:HGNC Symbol;Acc:HGNC:4383]	protein_coding;retained_intron	NA	R-HSA-111870(Activation of PLC beta-1/4);R-HSA-111879(PIP2 hydrolysis);R-HSA-112037(Inactivation of PLC beta);R-HSA-112271(The receptor:G-protein complex dissociates);R-HSA-114558(Thrombin-activated PARs activate Gq);R-HSA-114688(PLC-beta hydrolyses PIP2 to DAG and IP3);R-HSA-167408(The high affinity receptor complex binds to G-protein);R-HSA-167415(G-protein alpha subunit is inactivated);R-HSA-1…	10.452	9.60743	8.88697	7.78815	8.73897	8.5497	1.15431	0.20703	0.0327361	0.99934	up	no
ENSG00000140379	BCL2A1	597	ENST00000677151;ENST00000267953	GO:0005515(protein binding);GO:0005737(cytoplasm);GO:0005741(mitochondrial outer membrane);GO:0005829(cytosol);GO:0006915(apoptotic process);GO:0008630(intrinsic apoptotic signaling pathway in response to DNA damage);GO:0042803(protein homodimerization activity);GO:0042981(regulation of apoptotic process);GO:0043066(negative regulation of apoptotic process);GO:0046982(protein heterodimerization a…	04064(NF-kappa B signaling pathway);04210(Apoptosis);05202(Transcriptional misregulation in cancer);05221(Acute myeloid leukemia);05221(Acute myeloid leukemia)	NA	NA	BCL2 related protein A1 [Source:HGNC Symbol;Acc:HGNC:991]	protein_coding	DOID:0050117(disease_by_infectious_agent);DOID:0050338(primary_bacterial_infectious_disease);DOID:0050686(organ_system_cancer);DOID:0060083(immune_system_cancer);DOID:10283(prostate_cancer);DOID:1036(chronic_leukemia);DOID:1037(lymphoblastic_leukemia);DOID:1040(chronic_lymphocytic_leukemia);DOID:104(bacterial_infectious_disease);DOID:1240(leukemia);DOID:14566(disease_of_cellular_proliferation);DO…	R-HSA-9725338(NPM-ALK-dependent BCL2A1 gene expression)	0.0465068	0.155886	0.00226336	0	0	0	682.186	9.41402	0.032483	0.99934	up	yes
ENSG00000249007	ENSG00000249007		ENST00000504773	NA	NA	NA	NA	novel transcript	lncRNA	NA	NA	5.13521	4.66064	4.37016	3.81989	3.56248	3.21554	1.33668	0.418654	0.0324467	0.99934	up	no
ENSG00000132017	DCAF15	90379	ENST00000585468;ENST00000254337;ENST00000588523;ENST00000591802;ENST00000591385;ENST00000587307	GO:0000209(protein polyubiquitination);GO:0002376(immune system process);GO:0005515(protein binding);GO:0016567(protein ubiquitination);GO:0032814(regulation of natural killer cell activation);GO:0036094(small molecule binding);GO:0046872(metal ion binding);GO:0080008(Cul4-RING E3 ubiquitin ligase complex);GO:0080008(Cul4-RING E3 ubiquitin ligase complex)	NA	NA	NA	DDB1 and CUL4 associated factor 15 [Source:HGNC Symbol;Acc:HGNC:25095]	protein_coding;retained_intron;nonsense_mediated_decay	NA	NA	9.27109	9.27279	8.77773	7.5957	7.66621	8.58264	1.14582	0.196383	0.0323372	0.99934	up	no
ENSG00000129226	CD68	968	ENST00000584502;ENST00000380498;ENST00000250092;ENST00000584180	GO:0002437(inflammatory response to antigenic stimulus);GO:0002605(negative regulation of dendritic cell antigen processing and presentation);GO:0005515(protein binding);GO:0005737(cytoplasm);GO:0005764(lysosome);GO:0005765(lysosomal membrane);GO:0005768(endosome);GO:0005886(plasma membrane);GO:0007568(aging);GO:0010008(endosome membrane);GO:0016020(membrane);GO:0016021(integral component of memb…	04142(Lysosome);04142(Lysosome)	NA	NA	CD68 molecule [Source:HGNC Symbol;Acc:HGNC:1693]	protein_coding	DOID:0050686(organ_system_cancer);DOID:0060100(musculoskeletal_system_cancer);DOID:14566(disease_of_cellular_proliferation);DOID:162(cancer);DOID:1967(leiomyosarcoma);DOID:4045(muscle_cancer);DOID:4230(smooth_muscle_cancer);DOID:4(disease)	R-HSA-6798739(Exocytosis of azurophil granule membrane proteins)	16.6544	16.6199	14.4188	12.2418	16.6774	9.81878	1.23117	0.300032	0.0323049	0.99934	up	no
ENSG00000162946	DISC1	27185	ENST00000439617;ENST00000535944;ENST00000317586	GO:0000226(microtubule cytoskeleton organization);GO:0001764(neuron migration);GO:0001954(positive regulation of cell-matrix adhesion);GO:0002052(positive regulation of neuroblast proliferation);GO:0005515(protein binding);GO:0005634(nucleus);GO:0005737(cytoplasm);GO:0005739(mitochondrion);GO:0005783(endoplasmic reticulum);GO:0005813(centrosome);GO:0005815(microtubule organizing center);GO:000582…	NA	NA	NA	DISC1 scaffold protein [Source:HGNC Symbol;Acc:HGNC:2888]	protein_coding;nonsense_mediated_decay	DOID:0060037(developmental_disorder_of_mental_health);DOID:0060040(pervasive_developmental_disorder);DOID:0060041(autism_spectrum_disorder);DOID:12849(autistic_disorder);DOID:150(disease_of_mental_health);DOID:1561(cognitive_disorder);DOID:225(syndrome);DOID:2468(psychotic_disorder);DOID:3312(bipolar_disorder);DOID:3324(mood_disorder);DOID:4(disease);DOID:5419(schizophrenia)	NA	0.059101	0.0778741	0.0360067	0.0201629	0.031663	0.0240759	2.27902	1.18841	0.0322087	0.99934	up	yes
ENSG00000181523	SGSH	6448	ENST00000575282;ENST00000570923;ENST00000326317;ENST00000573150;ENST00000572257;ENST00000571156;ENST00000575484;ENST00000571075;ENST00000575188;ENST00000576941;ENST00000576856;ENST00000570427;ENST00000571675	GO:0005515(protein binding);GO:0005539(glycosaminoglycan binding);GO:0005764(lysosome);GO:0006027(glycosaminoglycan catabolic process);GO:0008449(N-acetylglucosamine-6-sulfatase activity);GO:0008484(sulfuric ester hydrolase activity);GO:0016250(N-sulfoglucosamine sulfohydrolase activity);GO:0016787(hydrolase activity);GO:0030200(heparan sulfate proteoglycan catabolic process);GO:0043202(lysosomal…	00531(Glycosaminoglycan degradation);01100(Metabolic pathways);04142(Lysosome);04142(Lysosome)	K01565	EC:3.10.1.1	N-sulfoglucosamine sulfohydrolase [Source:HGNC Symbol;Acc:HGNC:10818]	retained_intron;protein_coding;nonsense_mediated_decay;processed_transcript	DOID:0014667(disease_of_metabolism);DOID:12798(mucopolysaccharidosis);DOID:12801(mucopolysaccharidosis_III);DOID:225(syndrome);DOID:3211(lysosomal_storage_disease);DOID:4(disease);DOID:655(inherited_metabolic_disorder)	R-HSA-1678708(SGSH hydrolyses Heparan sulfate chain(2));R-HSA-2090043(SGSH hydrolyses Heparan sulfate chain(7));R-HSA-2263444(Defective SGSH does not hydrolyse Heparan sulfate chain(7));R-HSA-9036050(Defective SGSH does not hydrolyse Heparan sulfate chain(2))	4.22218	4.0552	4.32604	3.06618	4.05166	3.63528	1.17207	0.229061	0.0320762	0.99934	up	no
ENSG00000185869	ZNF829	374899	ENST00000391711	GO:0000978(RNA polymerase II cis-regulatory region sequence-specific DNA binding);GO:0000981(DNA-binding transcription factor activity, RNA polymerase II-specific);GO:0003677(DNA binding);GO:0005515(protein binding);GO:0005634(nucleus);GO:0006355(regulation of DNA-templated transcription);GO:0006357(regulation of transcription by RNA polymerase II);GO:0046872(metal ion binding)	05168(Herpes simplex virus 1 infection)	NA	NA	zinc finger protein 829 [Source:HGNC Symbol;Acc:HGNC:34032]	protein_coding	NA	NA	0	0.0437424	0	0	0	0	145.808	7.18793	0.032073	0.99934	up	yes
ENSG00000186352	ANKRD37	353322	ENST00000507753;ENST00000335174;ENST00000511311;ENST00000511393;ENST00000506424;ENST00000507479	GO:0001673(male germ cell nucleus);GO:0005515(protein binding);GO:0005634(nucleus);GO:0005654(nucleoplasm);GO:0005737(cytoplasm);GO:0005739(mitochondrion);GO:0005829(cytosol);GO:0005829(cytosol)	NA	NA	NA	ankyrin repeat domain 37 [Source:HGNC Symbol;Acc:HGNC:29593]	protein_coding;retained_intron;processed_transcript	NA	NA	2.47513	2.80749	1.71572	1.44887	2.07453	1.42785	1.41344	0.499214	0.0320589	0.99934	up	no
ENSG00000185650	ZFP36L1	677	ENST00000557086;ENST00000555997;ENST00000439696;ENST00000336440;ENST00000557022	GO:0000165(MAPK cascade);GO:0000288(nuclear-transcribed mRNA catabolic process, deadenylation-dependent decay);GO:0000932(P-body);GO:0001570(vasculogenesis);GO:0003342(proepicardium development);GO:0003677(DNA binding);GO:0003723(RNA binding);GO:0003729(mRNA binding);GO:0005515(protein binding);GO:0005634(nucleus);GO:0005737(cytoplasm);GO:0005829(cytosol);GO:0006397(mRNA processing);GO:0006402(mR…	04218(Cellular senescence);04218(Cellular senescence)	NA	NA	ZFP36 ring finger protein like 1 [Source:HGNC Symbol;Acc:HGNC:1107]	protein_coding;processed_transcript	DOID:0050686(organ_system_cancer);DOID:0060083(immune_system_cancer);DOID:1036(chronic_leukemia);DOID:1037(lymphoblastic_leukemia);DOID:1040(chronic_lymphocytic_leukemia);DOID:1240(leukemia);DOID:14566(disease_of_cellular_proliferation);DOID:162(cancer);DOID:2531(hematologic_cancer);DOID:263(kidney_cancer);DOID:3996(urinary_system_cancer);DOID:4450(renal_cell_carcinoma);DOID:4451(renal_carcinoma)…	R-HSA-450406(p-S92,203-BRF1 binds 14-3-3);R-HSA-450474(MK2 phosphorylates BRF1);R-HSA-450488(BRF1 Complex recruits RNA degradation activities);R-HSA-450490(Protein Kinase B/Akt phosphorylates BRF1);R-HSA-450517(Butyrate Response Factor1 (BRF1) binds AU-rich element in 3' UTR of mRNA);R-HSA-482788(p-S54,92,203-BRF1 binds 14-3-3)	34.3482	30.5193	35.9249	30.0376	31.6177	28.7553	1.11483	0.156824	0.0319368	0.99934	up	no
ENSG00000007047	MARK4	57787	ENST00000300843;ENST00000262891;ENST00000588621;ENST00000588533;ENST00000590897;ENST00000590909	GO:0000166(nucleotide binding);GO:0000226(microtubule cytoskeleton organization);GO:0000930(gamma-tubulin complex);GO:0001578(microtubule bundle formation);GO:0004672(protein kinase activity);GO:0004674(protein serine/threonine kinase activity);GO:0004712(protein serine/threonine/tyrosine kinase activity);GO:0005515(protein binding);GO:0005524(ATP binding);GO:0005737(cytoplasm);GO:0005813(centros…	NA	K08798	EC:2.7.11.1	microtubule affinity regulating kinase 4 [Source:HGNC Symbol;Acc:HGNC:13538]	protein_coding;retained_intron	NA	R-HSA-5617816(RAB3IP stimulates nucleotide exchange on RAB8A );R-HSA-5626227(CP110 and CEP97 dissociate from the centriole);R-HSA-5626681(Recruitment of transition zone proteins);R-HSA-5626699(MARK4 binds ODF2 in the centriole);R-HSA-5638009(CEP164 recruits RAB3IP-carrying Golgi-derived vesicles to the basal body)	6.31856	5.41349	5.41713	5.08761	5.15134	4.7763	1.14212	0.191711	0.0318919	0.99934	up	no
ENSG00000105655	ISYNA1	51477	ENST00000577916;ENST00000582770;ENST00000578963;ENST00000582811;ENST00000583534;ENST00000582287;ENST00000581672;ENST00000583309;ENST00000457269;ENST00000578352;ENST00000338128;ENST00000581800	GO:0004512(inositol-3-phosphate synthase activity);GO:0005515(protein binding);GO:0005737(cytoplasm);GO:0005829(cytosol);GO:0006021(inositol biosynthetic process);GO:0006629(lipid metabolic process);GO:0008654(phospholipid biosynthetic process);GO:0016853(isomerase activity);GO:0016853(isomerase activity)	00562(Inositol phosphate metabolism);01100(Metabolic pathways);01100(Metabolic pathways)	K01858	EC:5.5.1.4	inositol-3-phosphate synthase 1 [Source:HGNC Symbol;Acc:HGNC:29821]	retained_intron;nonsense_mediated_decay;protein_coding	NA	R-HSA-1855178(Glc6P is isomerised to I3P by ISYNA1 in the cytosol)	1.67076	2.40671	1.80726	1.44586	1.36708	1.60836	1.331	0.412506	0.0318151	0.99934	up	no
ENSG00000107331	ABCA2	20	ENST00000341511;ENST00000479446;ENST00000459850;ENST00000464876;ENST00000487109;ENST00000464157;ENST00000488535;ENST00000492260;ENST00000463603;ENST00000371605;ENST00000467624;ENST00000431584;ENST00000437791;ENST00000614293;ENST00000494046;ENST00000425423;ENST00000464520;ENST00000398207;ENST00000466707	GO:0000166(nucleotide binding);GO:0001573(ganglioside metabolic process);GO:0005319(lipid transporter activity);GO:0005524(ATP binding);GO:0005764(lysosome);GO:0005765(lysosomal membrane);GO:0005768(endosome);GO:0005815(microtubule organizing center);GO:0005886(plasma membrane);GO:0006357(regulation of transcription by RNA polymerase II);GO:0006629(lipid metabolic process);GO:0006684(sphingomyeli…	02010(ABC transporters);04142(Lysosome);04142(Lysosome)	NA	NA	ATP binding cassette subfamily A member 2 [Source:HGNC Symbol;Acc:HGNC:32]	protein_coding;nonsense_mediated_decay;retained_intron;processed_transcript	DOID:10652(Alzheimer's_disease);DOID:1289(neurodegenerative_disease);DOID:1307(dementia);DOID:150(disease_of_mental_health);DOID:1561(cognitive_disorder);DOID:331(central_nervous_system_disease);DOID:4(disease);DOID:680(tauopathy);DOID:7(disease_of_anatomical_entity);DOID:863(nervous_system_disease)	R-HSA-1369028(ABCAs mediate lipid efflux);R-HSA-1369052(ABCAs mediate lipid influx)	12.6225	11.4809	11.5811	9.91111	11.6666	10.5084	1.11215	0.153351	0.0316534	0.99934	up	no
ENSG00000113504	SLC12A7	10723	ENST00000513223;ENST00000510943;ENST00000264930;ENST00000634447;ENST00000514994;ENST00000504576	GO:0005886(plasma membrane);GO:0005887(integral component of plasma membrane);GO:0006811(ion transport);GO:0006813(potassium ion transport);GO:0006884(cell volume homeostasis);GO:0007268(chemical synaptic transmission);GO:0008519(ammonium transmembrane transporter activity);GO:0015293(symporter activity);GO:0015377(cation:chloride symporter activity);GO:0015379(potassium:chloride symporter activi…	04966(Collecting duct acid secretion);04966(Collecting duct acid secretion)	NA	NA	solute carrier family 12 member 7 [Source:HGNC Symbol;Acc:HGNC:10915]	protein_coding;retained_intron;nonsense_mediated_decay	DOID:14566(disease_of_cellular_proliferation);DOID:162(cancer);DOID:4(disease)	R-HSA-426155(SLC12A4,5,6,7 cotransport K+, Cl- from cytosol to extracellular region)	62.8124	53.5766	59.3566	51.3572	54.9146	52.9078	1.10407	0.142833	0.0315965	0.99934	up	no
ENSG00000121410	A1BG	1	ENST00000263100;ENST00000600966;ENST00000598345;ENST00000595014;ENST00000596924	GO:0003674(molecular_function);GO:0005576(extracellular region);GO:0005615(extracellular space);GO:0008150(biological_process);GO:0031093(platelet alpha granule lumen);GO:0034774(secretory granule lumen);GO:0062023(collagen-containing extracellular matrix);GO:0070062(extracellular exosome);GO:0072562(blood microparticle);GO:1904813(ficolin-1-rich granule lumen);GO:1904813(ficolin-1-rich granule l…	NA	NA	NA	alpha-1-B glycoprotein [Source:HGNC Symbol;Acc:HGNC:5]	protein_coding;retained_intron;processed_transcript	NA	R-HSA-481007(Exocytosis of platelet alpha granule contents);R-HSA-6798748(Exocytosis of secretory granule lumen proteins);R-HSA-6800434(Exocytosis of ficolin-rich granule lumen proteins)	0.0158698	0.0933443	0.0733939	0.0202514	0	0.00807739	6.44602	2.68841	0.0314305	0.99934	up	yes
ENSG00000157184	CPT2	1376	ENST00000635862;ENST00000371486;ENST00000636867;ENST00000636673;ENST00000468572;ENST00000637726;ENST00000637252	GO:0001676(long-chain fatty acid metabolic process);GO:0001701(in utero embryonic development);GO:0004095(carnitine O-palmitoyltransferase activity);GO:0005515(protein binding);GO:0005654(nucleoplasm);GO:0005730(nucleolus);GO:0005739(mitochondrion);GO:0005743(mitochondrial inner membrane);GO:0006629(lipid metabolic process);GO:0006631(fatty acid metabolic process);GO:0006635(fatty acid beta-oxida…	00071(Fatty acid degradation);01212(Fatty acid metabolism);03320(PPAR signaling pathway);04714(Thermogenesis);04714(Thermogenesis)	K08766	EC:2.3.1.21	carnitine palmitoyltransferase 2 [Source:HGNC Symbol;Acc:HGNC:2330]	protein_coding;retained_intron	DOID:1074(kidney_failure);DOID:18(urinary_system_disease);DOID:225(syndrome);DOID:331(central_nervous_system_disease);DOID:4724(brain_edema);DOID:4(disease);DOID:557(kidney_disease);DOID:7(disease_of_anatomical_entity);DOID:863(nervous_system_disease);DOID:936(brain_disease)	R-HSA-1989773(Expression of CPT2);R-HSA-200410(palmitoylcarnitine + CoASH => palmitoyl-CoA + carnitine)	3.16448	2.95802	2.8058	2.5943	2.53118	2.70999	1.13947	0.188367	0.0313521	0.99934	up	no
ENSG00000003249	DBNDD1	79007	ENST00000568330;ENST00000623401;ENST00000568662;ENST00000568838;ENST00000002501;ENST00000392973	GO:0005737(cytoplasm);GO:0006469(negative regulation of protein kinase activity);GO:0006469(negative regulation of protein kinase activity)	NA	NA	NA	dysbindin domain containing 1 [Source:HGNC Symbol;Acc:HGNC:28455]	nonsense_mediated_decay;TEC;protein_coding	NA	NA	3.00912	2.57363	2.93252	2.2744	2.49188	2.28021	1.20844	0.27315	0.0308188	0.99934	up	no
ENSG00000287978	ENSG00000287978		ENST00000660431	NA	NA	NA	NA	novel transcript	lncRNA	NA	NA	0.460737	0.285577	0.506	0.072033	0.144907	0.110861	3.82035	1.9337	0.0308184	0.99934	up	yes
ENSG00000185596	WASH3P	374666	ENST00000557932;ENST00000558784;ENST00000354296;ENST00000559163;ENST00000558686;ENST00000560956;ENST00000559884	NA	NA	NA	NA	WASP family homolog 3, pseudogene [Source:HGNC Symbol;Acc:HGNC:24362]	processed_transcript;transcribed_unprocessed_pseudogene	NA	NA	14.6066	13.9426	14.1534	11.498	13.1748	12.8514	1.138	0.186501	0.0308003	0.99934	up	no
ENSG00000167671	UBXN6	80700	ENST00000588238;ENST00000587324;ENST00000591919;ENST00000301281;ENST00000587009;ENST00000592358;ENST00000593024;ENST00000590466;ENST00000592515;ENST00000394765	GO:0005515(protein binding);GO:0005634(nucleus);GO:0005737(cytoplasm);GO:0005764(lysosome);GO:0005765(lysosomal membrane);GO:0005768(endosome);GO:0005815(microtubule organizing center);GO:0005829(cytosol);GO:0005856(cytoskeleton);GO:0016020(membrane);GO:0016236(macroautophagy);GO:0019898(extrinsic component of membrane);GO:0031901(early endosome membrane);GO:0031902(late endosome membrane);GO:003…	04141(Protein processing in endoplasmic reticulum);04141(Protein processing in endoplasmic reticulum)	NA	NA	UBX domain protein 6 [Source:HGNC Symbol;Acc:HGNC:14928]	retained_intron;protein_coding;nonsense_mediated_decay	NA	NA	13.8581	13.2241	13.6148	12.1815	12.0696	12.6535	1.10276	0.14112	0.0307988	0.99934	up	no
ENSG00000187556	NANOS3	342977	ENST00000591727;ENST00000339133	GO:0000932(P-body);GO:0003723(RNA binding);GO:0003729(mRNA binding);GO:0005515(protein binding);GO:0005634(nucleus);GO:0005737(cytoplasm);GO:0006417(regulation of translation);GO:0007281(germ cell development);GO:0007283(spermatogenesis);GO:0008270(zinc ion binding);GO:0010494(cytoplasmic stress granule);GO:0017148(negative regulation of translation);GO:0030154(cell differentiation);GO:0046872(me…	NA	NA	NA	nanos C2HC-type zinc finger 3 [Source:HGNC Symbol;Acc:HGNC:22048]	processed_transcript;protein_coding	NA	NA	0.0225264	0.0592125	0.122737	0	0	0	681.588	9.41276	0.0307525	0.99934	up	yes
ENSG00000178464	RPL10P16	284393	ENST00000325000	NA	NA	NA	NA	ribosomal protein L10 pseudogene 16 [Source:HGNC Symbol;Acc:HGNC:36882]	processed_pseudogene	NA	NA	115.987	122.685	127.867	107.799	112.624	110.97	1.10605	0.145422	0.030619	0.99934	up	no
ENSG00000156113	KCNMA1	3778	ENST00000639913;ENST00000480683;ENST00000286628;ENST00000638370;ENST00000618048;ENST00000638531	GO:0001666(response to hypoxia);GO:0003779(actin binding);GO:0005216(ion channel activity);GO:0005244(voltage-gated ion channel activity);GO:0005249(voltage-gated potassium channel activity);GO:0005267(potassium channel activity);GO:0005515(protein binding);GO:0005886(plasma membrane);GO:0005901(caveola);GO:0006811(ion transport);GO:0006813(potassium ion transport);GO:0006970(response to osmotic …	04022(cGMP-PKG signaling pathway);04270(Vascular smooth muscle contraction);04911(Insulin secretion);04924(Renin secretion);04970(Salivary secretion);04972(Pancreatic secretion);04972(Pancreatic secretion)	NA	NA	potassium calcium-activated channel subfamily M alpha 1 [Source:HGNC Symbol;Acc:HGNC:6284]	protein_coding;processed_transcript	DOID:0014667(disease_of_metabolism);DOID:0050013(carbohydrate_metabolism_disease);DOID:0050686(organ_system_cancer);DOID:0050828(artery_disease);DOID:0060158(acquired_metabolic_disease);DOID:10283(prostate_cancer);DOID:10763(hypertension);DOID:1287(cardiovascular_system_disease);DOID:14566(disease_of_cellular_proliferation);DOID:162(cancer);DOID:178(vascular_disease);DOID:1826(epilepsy_syndrome);…	R-HSA-1296037(Activation of Ca2+ activated Potassium channels with large conductance);R-HSA-418549(PKG1 phosphorylates BK channels);R-HSA-9667761(KCNMA1:KCNMB1:LRRC52 transports K+ from the cytosol to the extracellular region);R-HSA-9667809(KCNMA1:KCNMB1 transports potassium ions from the cytosol to the extracellular region)	0.0114171	0.0522963	0	0	0	0	212.378	7.73049	0.0303397	0.99934	up	yes
ENSG00000141449	GREB1L	80000	ENST00000424526;ENST00000578383;ENST00000581327	GO:0001656(metanephros development);GO:0001658(branching involved in ureteric bud morphogenesis);GO:0001822(kidney development);GO:0003231(cardiac ventricle development);GO:0016020(membrane);GO:0016021(integral component of membrane);GO:0030539(male genitalia development);GO:0060065(uterus development);GO:0060562(epithelial tube morphogenesis);GO:0061205(paramesonephric duct development);GO:00721…	NA	NA	NA	GREB1 like retinoic acid receptor coactivator [Source:HGNC Symbol;Acc:HGNC:31042]	protein_coding;retained_intron	NA	NA	0.0104651	0.0600026	0.0103242	0	0.00815912	0.00506268	6.11051	2.61129	0.0301507	0.99934	up	yes
ENSG00000115009	CCL20	6364	ENST00000358813;ENST00000409189;ENST00000646475;ENST00000489160;ENST00000473642	GO:0002548(monocyte chemotaxis);GO:0005125(cytokine activity);GO:0005515(protein binding);GO:0005576(extracellular region);GO:0005615(extracellular space);GO:0006935(chemotaxis);GO:0006954(inflammatory response);GO:0006955(immune response);GO:0007165(signal transduction);GO:0007186(G protein-coupled receptor signaling pathway);GO:0007267(cell-cell signaling);GO:0008009(chemokine activity);GO:0016…	04060(Cytokine-cytokine receptor interaction);04061(Viral protein interaction with cytokine and cytokine receptor);04062(Chemokine signaling pathway);04657(IL-17 signaling pathway);04668(TNF signaling pathway);05323(Rheumatoid arthritis);05323(Rheumatoid arthritis)	NA	NA	C-C motif chemokine ligand 20 [Source:HGNC Symbol;Acc:HGNC:10619]	protein_coding;retained_intron;processed_transcript	DOID:0050117(disease_by_infectious_agent);DOID:0050338(primary_bacterial_infectious_disease);DOID:0050686(organ_system_cancer);DOID:0050687(cell_type_cancer);DOID:0060083(immune_system_cancer);DOID:0070004(myeloma);DOID:0080001(bone_disease);DOID:104(bacterial_infectious_disease);DOID:1091(tooth_disease);DOID:1115(sarcoma);DOID:11168(anogenital_venereal_wart);DOID:14566(disease_of_cellular_prolif…	R-HSA-373087(Receptor CCR6 binds CCL20 ligand);R-HSA-380073(Liganded Gi-activating GPCR acts as a GEF for Gi);R-HSA-6784160(IL10 negatively regulates extracellular inflammatory mediators);R-HSA-749454(The Ligand:GPCR:Gi complex dissociates);R-HSA-749456(Liganded Gi-activating GPCRs bind inactive heterotrimeric G-protein Gi)	10.3363	10.3881	10.2861	9.22942	8.88787	8.29479	1.1741	0.231559	0.0301442	0.99934	up	no
ENSG00000288585	ENSG00000288585		ENST00000673707	NA	NA	NA	NA	novel transcript	lncRNA	NA	NA	0.016043	0.028402	0	0	0	0	148.15	7.21091	0.0299627	0.99934	up	yes
ENSG00000077150	NFKB2	4791	ENST00000697917;ENST00000697883;ENST00000467116;ENST00000369966;ENST00000697919;ENST00000428099;ENST00000697882;ENST00000336486;ENST00000697881;ENST00000697918;ENST00000697884;ENST00000601386;ENST00000652277;ENST00000189444;ENST00000473400;ENST00000697916;ENST00000661543;ENST00000471698	GO:0000785(chromatin);GO:0000978(RNA polymerase II cis-regulatory region sequence-specific DNA binding);GO:0000981(DNA-binding transcription factor activity, RNA polymerase II-specific);GO:0001228(DNA-binding transcription activator activity, RNA polymerase II-specific);GO:0002268(follicular dendritic cell differentiation);GO:0002467(germinal center formation);GO:0003677(DNA binding);GO:0003700(D…	04010(MAPK signaling pathway);04064(NF-kappa B signaling pathway);04380(Osteoclast differentiation);04625(C-type lectin receptor signaling pathway);05134(Legionellosis);05166(Human T-cell leukemia virus 1 infection);05169(Epstein-Barr virus infection);05200(Pathways in cancer);05203(Viral carcinogenesis);05224(Breast cancer);05224(Breast cancer)	NA	NA	nuclear factor kappa B subunit 2 [Source:HGNC Symbol;Acc:HGNC:7795]	processed_transcript;retained_intron;protein_coding	DOID:0050686(organ_system_cancer);DOID:14566(disease_of_cellular_proliferation);DOID:162(cancer);DOID:3119(gastrointestinal_system_cancer);DOID:3571(liver_cancer);DOID:4(disease);DOID:684(hepatocellular_carcinoma);DOID:686(liver_carcinoma)	R-HSA-168140(Active IKK Complex phosphorylates NF-kappa-B inhibitor );R-HSA-168166(NF-kappa-B complex is transported from cytosol to nucleus);R-HSA-448703(Interleukin-1 family precursors are cleaved by caspase-1);R-HSA-4755479(SUMOylation of NFKB2 with SUMO1);R-HSA-5228811(NFKBIA variant is not phosphorylated within IkBA:NF-kappaB);R-HSA-5607720(p100:RELB binds active NIK:p-IKKA dimer);R-HSA-5607…	25.4513	23.038	24.2464	19.3734	23.3705	22.2244	1.11956	0.162928	0.0296986	0.99934	up	no
ENSG00000198728	LDB1	8861,9079	ENST00000673968;ENST00000361198;ENST00000461873;ENST00000425280	GO:0000122(negative regulation of transcription by RNA polymerase II);GO:0000785(chromatin);GO:0000972(transcription-dependent tethering of RNA polymerase II gene DNA at nuclear periphery);GO:0001702(gastrulation with mouth forming second);GO:0001942(hair follicle development);GO:0003677(DNA binding);GO:0003682(chromatin binding);GO:0003712(transcription coregulator activity);GO:0005515(protein b…	05202(Transcriptional misregulation in cancer);05202(Transcriptional misregulation in cancer)	NA	NA	LIM domain binding 1 [Source:HGNC Symbol;Acc:HGNC:6532]	protein_coding;processed_transcript	NA	R-HSA-8956568(RUNX1 binds the core TAL1 complex);R-HSA-8956586(RUNX1-containing TAL1 complex binds the MYB gene enhancer);R-HSA-8956608(MYB gene transcription is stimulated by the RUNX1-containing TAL1 complex);R-HSA-9010539(SLIT2 gene expression is stimulated by ISL1);R-HSA-9010541(ISL1 binds the SLIT2 gene enhancer);R-HSA-9752950(Expression of Olfactory Receptor);R-HSA-9752951(LHX2, LDB1, and E…	19.0456	17.0125	17.279	14.8073	16.5689	16.2001	1.12108	0.164894	0.0296951	0.99934	up	no
ENSG00000140853	NLRC5	84166	ENST00000538110;ENST00000538805;ENST00000543103;ENST00000540182;ENST00000545349;ENST00000543402;ENST00000543141;ENST00000545081;ENST00000688547;ENST00000534931;ENST00000544189;ENST00000539881;ENST00000535284;ENST00000538778;ENST00000539144;ENST00000538273;ENST00000538930;ENST00000538059;ENST00000399221;ENST00000262510;ENST00000538453;ENST00000543049;ENST00000536231;ENST00000534927;ENST00000541020…	GO:0000166(nucleotide binding);GO:0000978(RNA polymerase II cis-regulatory region sequence-specific DNA binding);GO:0002376(immune system process);GO:0005515(protein binding);GO:0005524(ATP binding);GO:0005634(nucleus);GO:0005737(cytoplasm);GO:0005813(centrosome);GO:0005829(cytosol);GO:0009617(response to bacterium);GO:0032088(negative regulation of NF-kappaB transcription factor activity);GO:003…	NA	NA	NA	NLR family CARD domain containing 5 [Source:HGNC Symbol;Acc:HGNC:29933]	protein_coding;retained_intron;nonsense_mediated_decay;processed_transcript	NA	R-HSA-168909(viral dsRNA:IFIH1, viral dsRNA:K63polyUb-DDX58 bind MAVS);R-HSA-937343(NLRC5 interacts with DDX58/IFIH1);R-HSA-9750226(NLRC5 binds IKBKB and CHUK);R-HSA-9750942(USP14 deubiquitinates NLRC5);R-HSA-9750946(TRAF2,6 ubiquitinates NLRC5)	10.9373	8.87317	10.7707	8.68788	8.81407	9.48661	1.13311	0.180294	0.0296026	0.99934	up	no
ENSG00000117308	GALE	2582	ENST00000418277;ENST00000374497;ENST00000470949;ENST00000466250;ENST00000467070;ENST00000429356;ENST00000445705;ENST00000467493;ENST00000617979;ENST00000486382;ENST00000481736;ENST00000425913;ENST00000459934;ENST00000469556;ENST00000470383;ENST00000456977	GO:0003974(UDP-N-acetylglucosamine 4-epimerase activity);GO:0003978(UDP-glucose 4-epimerase activity);GO:0005829(cytosol);GO:0005975(carbohydrate metabolic process);GO:0006012(galactose metabolic process);GO:0016853(isomerase activity);GO:0019388(galactose catabolic process);GO:0033499(galactose catabolic process via UDP-galactose);GO:0042802(identical protein binding);GO:0042803(protein homodime…	00052(Galactose metabolism);00520(Amino sugar and nucleotide sugar metabolism);01100(Metabolic pathways);01100(Metabolic pathways)	K01784	EC:5.1.3.2	UDP-galactose-4-epimerase [Source:HGNC Symbol;Acc:HGNC:4116]	protein_coding;processed_transcript	DOID:0014667(disease_of_metabolism);DOID:2978(carbohydrate_metabolic_disorder);DOID:4(disease);DOID:655(inherited_metabolic_disorder);DOID:9870(galactosemia)	R-HSA-5610036(Defective GALE does not epimerise UDP-Gal to UDP-Glc);R-HSA-70369(GALE:NAD+ dimer reversibly epimerises UDP-Gal to UDP-Glc)	45.8679	40.7503	42.859	36.0317	40.7787	39.9613	1.10881	0.149007	0.0296023	0.99934	up	no
ENSG00000129538	RNASE1	6035	ENST00000397970;ENST00000340900;ENST00000397967;ENST00000412779	GO:0003676(nucleic acid binding);GO:0004518(nuclease activity);GO:0004519(endonuclease activity);GO:0004522(ribonuclease A activity);GO:0004540(ribonuclease activity);GO:0005515(protein binding);GO:0005576(extracellular region);GO:0016070(RNA metabolic process);GO:0016787(hydrolase activity);GO:0016829(lyase activity);GO:0070062(extracellular exosome);GO:0090305(nucleic acid phosphodiester bond h…	NA	K01168	EC:4.6.1.18	ribonuclease A family member 1, pancreatic [Source:HGNC Symbol;Acc:HGNC:10044]	protein_coding	DOID:0050117(disease_by_infectious_agent);DOID:0050686(organ_system_cancer);DOID:10534(stomach_cancer);DOID:11260(rabies);DOID:14566(disease_of_cellular_proliferation);DOID:162(cancer);DOID:3119(gastrointestinal_system_cancer);DOID:4(disease);DOID:934(viral_infectious_disease)	R-HSA-9615721(HSPA8 binds substrate);R-HSA-9620197(HSPA8:Substrate binds LAMP2a);R-HSA-9622831(Substrate:LAMP2a binds HSP90);R-HSA-9622840(HSPA8 dissociates from LAMP2A-bound substrate);R-HSA-9624158(Substrate:LAMP2a:HSP90 polymerizes);R-HSA-9625188(HSPA8 transports unfolded substrate to lysosomal lumen for degradation);R-HSA-9625196(Unfolded substrate in LAMP2a multimeric complex binds HSPA8);R-…	0.909422	1.19403	1.07756	0.521982	0.626467	0.595935	1.82358	0.86677	0.0295507	0.99934	up	no
ENSG00000286710	ENSG00000286710		ENST00000659509;ENST00000664509	NA	NA	NA	NA	novel transcript	lncRNA	NA	NA	0.0720188	0.14343	0.134993	0.0445024	0.0621526	0.0369563	2.44021	1.28701	0.0294364	0.99934	up	yes
ENSG00000075340	ADD2	119	ENST00000264436;ENST00000413157	GO:0003779(actin binding);GO:0005200(structural constituent of cytoskeleton);GO:0005516(calmodulin binding);GO:0005737(cytoplasm);GO:0005829(cytosol);GO:0005856(cytoskeleton);GO:0005886(plasma membrane);GO:0007416(synapse assembly);GO:0008290(F-actin capping protein complex);GO:0014069(postsynaptic density);GO:0016020(membrane);GO:0019901(protein kinase binding);GO:0030036(actin cytoskeleton orga…	NA	NA	NA	adducin 2 [Source:HGNC Symbol;Acc:HGNC:244]	protein_coding	DOID:0050828(artery_disease);DOID:10763(hypertension);DOID:1287(cardiovascular_system_disease);DOID:178(vascular_disease);DOID:4(disease);DOID:7(disease_of_anatomical_entity)	R-HSA-5226979(ADD1:ADD2 binds DMTN)	0.00763126	0.0666853	0.00982928	0.00364401	0.0102282	0	6.06577	2.60069	0.0293767	0.99934	up	yes
ENSG00000268621	IGFL2-AS1	645553	ENST00000594027;ENST00000666136;ENST00000601263;ENST00000598518;ENST00000599817;ENST00000668528;ENST00000669846;ENST00000670157;ENST00000667831;ENST00000598754;ENST00000595673;ENST00000663652;ENST00000664765	NA	NA	NA	NA	IGFL2 antisense RNA 1 [Source:HGNC Symbol;Acc:HGNC:52559]	lncRNA	NA	NA	24.1484	20.0026	25.5562	22.3669	18.3212	19.3282	1.16147	0.21595	0.0292981	0.99934	up	no
ENSG00000258667	HIF1A-AS3	105370526	ENST00000698334;ENST00000698325;ENST00000698333;ENST00000698331;ENST00000698327;ENST00000698332;ENST00000554254;ENST00000660325;ENST00000698335	NA	NA	NA	NA	HIF1A antisense RNA 3 [Source:HGNC Symbol;Acc:HGNC:54284]	lncRNA	NA	NA	0.495937	1.10865	0.703314	0.524015	0.533581	0.454933	1.52586	0.609621	0.0292818	0.99934	up	no
ENSG00000198715	GLMP	112770	ENST00000368264;ENST00000497831;ENST00000482579;ENST00000612353;ENST00000476177;ENST00000647767;ENST00000614643;ENST00000497955;ENST00000480968;ENST00000622703;ENST00000461597;ENST00000484214;ENST00000479084;ENST00000472870;ENST00000362007;ENST00000481050	GO:0005634(nucleus);GO:0005764(lysosome);GO:0005765(lysosomal membrane);GO:0005829(cytosol);GO:0016020(membrane);GO:0016021(integral component of membrane);GO:0045944(positive regulation of transcription by RNA polymerase II);GO:0050821(protein stabilization);GO:0061462(protein localization to lysosome);GO:0061462(protein localization to lysosome)	NA	NA	NA	glycosylated lysosomal membrane protein [Source:HGNC Symbol;Acc:HGNC:29436]	processed_transcript;protein_coding;nonsense_mediated_decay;retained_intron	NA	NA	9.82808	8.92249	9.0679	7.52748	8.76133	7.95751	1.14733	0.198278	0.02914	0.99934	up	no
ENSG00000086548	CEACAM6	4680	ENST00000199764;ENST00000595740	GO:0005515(protein binding);GO:0005615(extracellular space);GO:0005886(plasma membrane);GO:0006915(apoptotic process);GO:0007155(cell adhesion);GO:0007156(homophilic cell adhesion via plasma membrane adhesion molecules);GO:0007157(heterophilic cell-cell adhesion via plasma membrane cell adhesion molecules);GO:0007165(signal transduction);GO:0008284(positive regulation of cell population prolifera…	NA	NA	NA	CEA cell adhesion molecule 6 [Source:HGNC Symbol;Acc:HGNC:1818]	protein_coding	DOID:0050177(monogenic_disease);DOID:0050589(inflammatory_bowel_disease);DOID:0050686(organ_system_cancer);DOID:0050737(autosomal_recessive_disease);DOID:0050739(autosomal_genetic_disease);DOID:0060083(immune_system_cancer);DOID:1037(lymphoblastic_leukemia);DOID:120(female_reproductive_organ_cancer);DOID:1240(leukemia);DOID:14566(disease_of_cellular_proliferation);DOID:1485(cystic_fibrosis);DOID:…	R-HSA-202717(Heterodimerization of CEACAMs);R-HSA-202723(Integrin alpha5beta1 binds FN1 dimer);R-HSA-6798739(Exocytosis of azurophil granule membrane proteins);R-HSA-8867135(CEACAM1,3,5,6 bind opa proteins)	68.8316	71.1715	63.8384	60.2069	67.0239	57.0515	1.10614	0.14553	0.0290615	0.99934	up	no
ENSG00000214063	TSPAN4	7106	ENST00000397411;ENST00000464987;ENST00000525334;ENST00000397406;ENST00000397397;ENST00000397404;ENST00000397408;ENST00000525201;ENST00000409543;ENST00000524895;ENST00000409531;ENST00000494815;ENST00000397396;ENST00000527644;ENST00000532375;ENST00000468468;ENST00000530404;ENST00000529566;ENST00000526055;ENST00000346501	GO:0003823(antigen binding);GO:0005178(integrin binding);GO:0005515(protein binding);GO:0005886(plasma membrane);GO:0005887(integral component of plasma membrane);GO:0005925(focal adhesion);GO:0016020(membrane);GO:0016021(integral component of membrane);GO:0031982(vesicle);GO:0065003(protein-containing complex assembly);GO:0065003(protein-containing complex assembly)	NA	NA	NA	tetraspanin 4 [Source:HGNC Symbol;Acc:HGNC:11859]	protein_coding;retained_intron	NA	NA	4.66526	4.60077	4.44956	3.74228	4.14473	4.10416	1.14381	0.193845	0.0288919	0.99934	up	no
ENSG00000183665	TRMT12	55039	ENST00000328599;ENST00000521443	GO:0005515(protein binding);GO:0005737(cytoplasm);GO:0006400(tRNA modification);GO:0008033(tRNA processing);GO:0008175(tRNA methyltransferase activity);GO:0016740(transferase activity);GO:0030488(tRNA methylation);GO:0102522(tRNA 4-demethylwyosine alpha-amino-alpha-carboxypropyltransferase activity);GO:0102522(tRNA 4-demethylwyosine alpha-amino-alpha-carboxypropyltransferase activity)	NA	K07055	EC:2.5.1.114	tRNA methyltransferase 12 homolog [Source:HGNC Symbol;Acc:HGNC:26091]	protein_coding;processed_transcript	NA	R-HSA-6782893(TRMT12 transforms yW-187 yielding yW-86 at nucleotide 37 of tRNA(Phe))	0	0.278176	0.0210332	0.0148933	0	0	20.0902	4.32842	0.0288533	0.99934	up	yes
ENSG00000141959	PFKL	5211	ENST00000495274;ENST00000466134;ENST00000467315;ENST00000397961;ENST00000460521;ENST00000491298;ENST00000474114;ENST00000349048;ENST00000628044;ENST00000460020;ENST00000498841	GO:0000166(nucleotide binding);GO:0003824(catalytic activity);GO:0003872(6-phosphofructokinase activity);GO:0005515(protein binding);GO:0005524(ATP binding);GO:0005576(extracellular region);GO:0005737(cytoplasm);GO:0005829(cytosol);GO:0005945(6-phosphofructokinase complex);GO:0005975(carbohydrate metabolic process);GO:0006002(fructose 6-phosphate metabolic process);GO:0006096(glycolytic process);…	00010(Glycolysis / Gluconeogenesis);00030(Pentose phosphate pathway);00051(Fructose and mannose metabolism);00052(Galactose metabolism);01100(Metabolic pathways);01200(Carbon metabolism);01230(Biosynthesis of amino acids);03018(RNA degradation);04066(HIF-1 signaling pathway);04152(AMPK signaling pathway);04919(Thyroid hormone signaling pathway);04922(Glucagon signaling pathway);05230(Central carb…	K00850	EC:2.7.1.11	phosphofructokinase, liver type [Source:HGNC Symbol;Acc:HGNC:8876]	retained_intron;nonsense_mediated_decay;processed_transcript;protein_coding	NA	R-HSA-6798748(Exocytosis of secretory granule lumen proteins);R-HSA-6800434(Exocytosis of ficolin-rich granule lumen proteins);R-HSA-70467(D-fructose 6-phosphate + ATP => D-fructose 1,6-bisphosphate + ADP)	11.0722	10.6019	9.50467	8.27247	10.2602	8.96306	1.13395	0.181359	0.0287911	0.99934	up	no
ENSG00000130702	LAMA5	3911	ENST00000370691;ENST00000464134;ENST00000471042;ENST00000370677;ENST00000491036;ENST00000252999;ENST00000495695;ENST00000462415;ENST00000497363;ENST00000492698;ENST00000497053;ENST00000468786;ENST00000474128;ENST00000481120	GO:0001658(branching involved in ureteric bud morphogenesis);GO:0001738(morphogenesis of a polarized epithelium);GO:0001755(neural crest cell migration);GO:0001822(kidney development);GO:0001942(hair follicle development);GO:0005102(signaling receptor binding);GO:0005178(integrin binding);GO:0005201(extracellular matrix structural constituent);GO:0005515(protein binding);GO:0005576(extracellular …	04151(PI3K-Akt signaling pathway);04510(Focal adhesion);04512(ECM-receptor interaction);05145(Toxoplasmosis);05146(Amoebiasis);05165(Human papillomavirus infection);05200(Pathways in cancer);05222(Small cell lung cancer);05222(Small cell lung cancer)	NA	NA	laminin subunit alpha 5 [Source:HGNC Symbol;Acc:HGNC:6485]	retained_intron;processed_transcript;protein_coding;nonsense_mediated_decay	DOID:0050161(lower_respiratory_tract_disease);DOID:0050686(organ_system_cancer);DOID:0050687(cell_type_cancer);DOID:0060083(immune_system_cancer);DOID:10283(prostate_cancer);DOID:1036(chronic_leukemia);DOID:1037(lymphoblastic_leukemia);DOID:1040(chronic_lymphocytic_leukemia);DOID:1176(bronchial_disease);DOID:1240(leukemia);DOID:14566(disease_of_cellular_proliferation);DOID:1579(respiratory_system…	R-HSA-216048(Integrins alpha3beta1, alpha6beta4 bind laminin-332, 511, 521, (211, 221));R-HSA-216058(Integrin alpha7beta1 binds Laminin-211, 221, 411, 512, 521);R-HSA-2327803(Laminins bind Nidogens 1, 2);R-HSA-2328129(Dystroglycan binds Laminins and Dystrophin);R-HSA-2396083(Laminins bind galactosyl sulfatide and related sulfated glycolipids);R-HSA-2396124(AGRN binds Laminins with gamma-1 subunit…	56.33	46.3866	53.6218	43.4527	49.735	46.5029	1.11918	0.162438	0.0287427	0.99934	up	no
ENSG00000171223	JUNB	3726,10535	ENST00000302754	GO:0000785(chromatin);GO:0000977(RNA polymerase II transcription regulatory region sequence-specific DNA binding);GO:0000978(RNA polymerase II cis-regulatory region sequence-specific DNA binding);GO:0000981(DNA-binding transcription factor activity, RNA polymerase II-specific);GO:0001228(DNA-binding transcription activator activity, RNA polymerase II-specific);GO:0001570(vasculogenesis);GO:000164…	04380(Osteoclast differentiation);04668(TNF signaling pathway);04935(Growth hormone synthesis, secretion and action)	NA	NA	JunB proto-oncogene, AP-1 transcription factor subunit [Source:HGNC Symbol;Acc:HGNC:6205]	protein_coding	DOID:0050177(monogenic_disease);DOID:0050686(organ_system_cancer);DOID:0050736(autosomal_dominant_disease);DOID:0050739(autosomal_genetic_disease);DOID:0060058(lymphoma);DOID:0060083(immune_system_cancer);DOID:1036(chronic_leukemia);DOID:1037(lymphoblastic_leukemia);DOID:1040(chronic_lymphocytic_leukemia);DOID:1240(leukemia);DOID:14566(disease_of_cellular_proliferation);DOID:162(cancer);DOID:2531…	R-HSA-2187293(SMAD2/3:SMAD4 complex positively regulates JUNB transcription);R-HSA-6790036(Expression of STAT3-upregulated nuclear proteins);R-HSA-9031575(AP-1 binds ARC gene);R-HSA-9031624(ARC gene expression);R-HSA-9725345(NPM-ALK-dependent JUNB translation)	117.28	105.637	119.416	92.3347	113.38	98.3767	1.12576	0.170897	0.0287251	0.99934	up	no
ENSG00000205085	GARIN1A		ENST00000682356;ENST00000683523;ENST00000641605;ENST00000641888;ENST00000682361;ENST00000684390;ENST00000684742;ENST00000641143	GO:0001675(acrosome assembly);GO:0005515(protein binding);GO:0005794(Golgi apparatus);GO:0005794(Golgi apparatus)	NA	NA	NA	golgi associated RAB2 interactor 1A [Source:HGNC Symbol;Acc:HGNC:27998]	protein_coding;nonsense_mediated_decay;processed_transcript	NA	NA	0.925692	1.01057	0.892681	0.823917	0.607988	0.725702	1.31115	0.390829	0.0287135	0.99934	up	no
ENSG00000236782	ZNF593OS	118568799	ENST00000448923;ENST00000648649;ENST00000433939;ENST00000414762	GO:0016020(membrane);GO:0016021(integral component of membrane);GO:0016021(integral component of membrane)	NA	NA	NA	ZNF593 opposite strand [Source:HGNC Symbol;Acc:HGNC:41278]	protein_coding;processed_transcript	NA	NA	0.713567	0.676556	0.689048	0.178887	0.5352	0.368273	1.92096	0.941828	0.0285233	0.99934	up	no
ENSG00000286100	ENSG00000286100		ENST00000650868	NA	NA	NA	NA	novel transcript	lncRNA	NA	NA	0.016772	0.019096	0.030245	0	0	0	220.377	7.78383	0.0285198	0.99934	up	yes
ENSG00000259155	STK16P1	326107	ENST00000554632	NA	NA	NA	NA	serine/threonine kinase 16 pseudogene 1 [Source:HGNC Symbol;Acc:HGNC:19283]	processed_pseudogene	NA	NA	0.363026	0	0.129689	0	0	0	1642.38	10.6816	0.0284879	0.99934	up	yes
ENSG00000197948	FCHSD1	89848	ENST00000435817;ENST00000522763;ENST00000522783;ENST00000520747;ENST00000523856;ENST00000519800;ENST00000522126;ENST00000518499;ENST00000518160;ENST00000522386	GO:0005515(protein binding);GO:0005737(cytoplasm);GO:0007274(neuromuscular synaptic transmission);GO:0008289(lipid binding);GO:0030833(regulation of actin filament polymerization);GO:0030838(positive regulation of actin filament polymerization);GO:0031410(cytoplasmic vesicle);GO:0031594(neuromuscular junction);GO:0032437(cuticular plate);GO:0042995(cell projection);GO:0043204(perikaryon);GO:00550…	NA	NA	NA	FCH and double SH3 domains 1 [Source:HGNC Symbol;Acc:HGNC:25463]	protein_coding;processed_transcript;retained_intron;nonsense_mediated_decay	NA	NA	8.18596	7.37835	7.20362	6.68649	6.59945	6.91799	1.12691	0.172367	0.0284695	0.99934	up	no
ENSG00000149932	TMEM219	124446	ENST00000566848;ENST00000569445;ENST00000570255;ENST00000279396;ENST00000561899;ENST00000575829	GO:0005515(protein binding);GO:0005886(plasma membrane);GO:0006915(apoptotic process);GO:0016020(membrane);GO:0016021(integral component of membrane);GO:0016021(integral component of membrane)	NA	NA	NA	transmembrane protein 219 [Source:HGNC Symbol;Acc:HGNC:25201]	protein_coding;nonsense_mediated_decay	NA	R-HSA-6800035(IGFBP3 binds TMEM219)	21.8257	21.4519	23.8731	19.3077	20.4813	19.9694	1.1237	0.168262	0.0284579	0.99934	up	no
ENSG00000108784	NAGLU	4669	ENST00000225927;ENST00000591587;ENST00000586516;ENST00000590358	GO:0004561(alpha-N-acetylglucosaminidase activity);GO:0005764(lysosome);GO:0006027(glycosaminoglycan catabolic process);GO:0007040(lysosome organization);GO:0007399(nervous system development);GO:0008152(metabolic process);GO:0016787(hydrolase activity);GO:0016798(hydrolase activity, acting on glycosyl bonds);GO:0021680(cerebellar Purkinje cell layer development);GO:0042474(middle ear morphogenes…	00531(Glycosaminoglycan degradation);01100(Metabolic pathways);04142(Lysosome);04142(Lysosome)	K01205	EC:3.2.1.50	N-acetyl-alpha-glucosaminidase [Source:HGNC Symbol;Acc:HGNC:7632]	protein_coding	DOID:0014667(disease_of_metabolism);DOID:12798(mucopolysaccharidosis);DOID:12801(mucopolysaccharidosis_III);DOID:225(syndrome);DOID:3211(lysosomal_storage_disease);DOID:4(disease);DOID:655(inherited_metabolic_disorder)	R-HSA-1678742(NAGLU hydrolyses Heparan sulfate chain(4));R-HSA-2090038(NAGLU hydrolyses heparan chain(2));R-HSA-2263496(Defective NAGLU does not hydrolyse Heparan sulfate chain(4));R-HSA-9036052(Defective NAGLU does not hydrolyse heparan chain(2))	10.5321	9.28471	11.1679	8.82366	8.33804	9.42569	1.16539	0.220814	0.0284013	0.99934	up	no
ENSG00000185475	TMEM179B	374395	ENST00000533861;ENST00000333449;ENST00000532345;ENST00000526546;ENST00000532586	GO:0005515(protein binding);GO:0005730(nucleolus);GO:0005886(plasma membrane);GO:0016020(membrane);GO:0016021(integral component of membrane);GO:0016607(nuclear speck);GO:0030667(secretory granule membrane);GO:0035577(azurophil granule membrane);GO:0101003(ficolin-1-rich granule membrane);GO:0101003(ficolin-1-rich granule membrane)	NA	NA	NA	transmembrane protein 179B [Source:HGNC Symbol;Acc:HGNC:33744]	protein_coding;retained_intron	NA	R-HSA-6798739(Exocytosis of azurophil granule membrane proteins);R-HSA-6798743(Exocytosis of secretory granule membrane proteins);R-HSA-6800426(Exocytosis of ficolin-rich granule membrane proteins)	33.4716	29.3446	30.9761	27.5833	25.1862	29.3933	1.14154	0.190982	0.0283521	0.99934	up	no
ENSG00000226471	ENSG00000226471		ENST00000418292;ENST00000458080;ENST00000687270;ENST00000692644;ENST00000585003;ENST00000451486;ENST00000422972	NA	NA	NA	NA	novel transcript	lncRNA	NA	NA	0.516792	0.464707	0.49501	0.220407	0.293758	0.279721	1.85985	0.895186	0.0280926	0.99934	up	no
ENSG00000228437	LINC02474	110806276	ENST00000441160;ENST00000421147	NA	NA	NA	NA	long intergenic non-protein coding RNA 2474 [Source:HGNC Symbol;Acc:HGNC:53417]	lncRNA	NA	NA	0	0.251759	0	0	0	0	839.198	9.71287	0.0280135	0.99934	up	yes
ENSG00000288825	H2AC18	8337,723790	ENST00000369159	GO:0000786(nucleosome);GO:0003674(molecular_function);GO:0003677(DNA binding);GO:0005515(protein binding);GO:0005634(nucleus);GO:0005694(chromosome);GO:0008150(biological_process);GO:0030527(structural constituent of chromatin);GO:0046982(protein heterodimerization activity);GO:0070062(extracellular exosome)	04217(Necroptosis);05034(Alcoholism);05322(Systemic lupus erythematosus)	NA	NA	H2A clustered histone 18 [Source:HGNC Symbol;Acc:HGNC:4736]	protein_coding	NA	R-HSA-1214188(PRDM9 trimethylates histone H3);R-HSA-176700(Incorporation Of Extended And Processed Telomere End Into Higher Order T-Loop And Associated Protein Structure);R-HSA-181450(Incorporation Of Extended And Processed Telomere End Into Associated Protein Structure);R-HSA-212222(PRC2 recruits DNA methyltransferases);R-HSA-212252(Polycomb Repressive Complex 2 (PRC2) Is recruited to chromatin)…	18.1695	14.9784	16.1611	13.3889	12.5742	13.3937	1.25287	0.325236	0.0280083	0.99934	up	no
ENSG00000259775	EIF5-DT		ENST00000563989	NA	NA	NA	NA	EIF5 divergent transcript [Source:HGNC Symbol;Acc:HGNC:56080]	lncRNA	NA	NA	0.131675	0.286541	0.099616	0.02792	0	0	18.547	4.21311	0.0278242	0.99934	up	yes
ENSG00000138685	FGF2	2247,2258	ENST00000264498	GO:0001525(angiogenesis);GO:0001649(osteoblast differentiation);GO:0001658(branching involved in ureteric bud morphogenesis);GO:0001759(organ induction);GO:0001934(positive regulation of protein phosphorylation);GO:0001935(endothelial cell proliferation);GO:0001938(positive regulation of endothelial cell proliferation);GO:0002042(cell migration involved in sprouting angiogenesis);GO:0002052(posit…	01521(EGFR tyrosine kinase inhibitor resistance);04010(MAPK signaling pathway);04014(Ras signaling pathway);04015(Rap1 signaling pathway);04020(Calcium signaling pathway);04151(PI3K-Akt signaling pathway);04550(Signaling pathways regulating pluripotency of stem cells);04810(Regulation of actin cytoskeleton);05167(Kaposi sarcoma-associated herpesvirus infection);05200(Pathways in cancer);05205(Pro…	NA	NA	fibroblast growth factor 2 [Source:HGNC Symbol;Acc:HGNC:3676]	protein_coding	DOID:0050117(disease_by_infectious_agent);DOID:0050155(sensory_system_disease);DOID:0050161(lower_respiratory_tract_disease);DOID:0050615(respiratory_system_cancer);DOID:0050686(organ_system_cancer);DOID:0050687(cell_type_cancer);DOID:0050828(artery_disease);DOID:0060056(hypersensitivity_reaction_disease);DOID:0060072(benign_neoplasm);DOID:0060083(immune_system_cancer);DOID:0060084(cell_type_beni…	R-HSA-109699(PI3K-containing complexes phosphorylate PIP2 to PIP3);R-HSA-1839094(Activated FGFR1 mutants and fusions bind PLCG1);R-HSA-1839098(Activated FGFR1 mutants and fusions phosphorylate PLCG1);R-HSA-1839100(p-4Y- PLCG1 dissociates from activated FGFR1 mutants and fusions);R-HSA-190245(FGFR1b binds to FGF);R-HSA-190256(FGFR1c binds to FGF);R-HSA-190258(FGFR2c binds to FGF);R-HSA-190260(FGFR…	0.02968	0.129386	0.021802	0.009565	0.027162	0.006266	4.20692	2.07276	0.0275248	0.99934	up	yes
ENSG00000099849	RASSF7	8045	ENST00000454668;ENST00000531112;ENST00000397582;ENST00000397583;ENST00000528736;ENST00000414138;ENST00000431809;ENST00000524468	GO:0005515(protein binding);GO:0005737(cytoplasm);GO:0005815(microtubule organizing center);GO:0005856(cytoskeleton);GO:0006915(apoptotic process);GO:0007165(signal transduction);GO:0034451(centriolar satellite);GO:0070507(regulation of microtubule cytoskeleton organization);GO:0070507(regulation of microtubule cytoskeleton organization)	NA	NA	NA	Ras association domain family member 7 [Source:HGNC Symbol;Acc:HGNC:1166]	protein_coding;nonsense_mediated_decay;processed_transcript	DOID:14566(disease_of_cellular_proliferation);DOID:162(cancer);DOID:4(disease)	NA	72.4155	61.5275	69.8725	54.5275	64.9189	61.167	1.12846	0.174359	0.0271586	0.99934	up	no
ENSG00000137877	SPTBN5	51332	ENST00000320955;ENST00000563899	GO:0002046(opsin binding);GO:0003779(actin binding);GO:0005515(protein binding);GO:0005737(cytoplasm);GO:0005829(cytosol);GO:0005856(cytoskeleton);GO:0005875(microtubule associated complex);GO:0007030(Golgi organization);GO:0007041(lysosomal transport);GO:0008022(protein C-terminus binding);GO:0008091(spectrin);GO:0016020(membrane);GO:0019894(kinesin binding);GO:0030036(actin cytoskeleton organiz…	NA	NA	NA	spectrin beta, non-erythrocytic 5 [Source:HGNC Symbol;Acc:HGNC:15680]	protein_coding;retained_intron	DOID:225(syndrome);DOID:4(disease)	R-HSA-373739(Ankyrins link voltage-gated sodium and potassium channels to spectrin and L1);R-HSA-391865(Recruitment of FAK to NCAM1:Fyn in lipid rafts);R-HSA-391866(Phosphorylation of FAK by Src kinase);R-HSA-391868(Dephosphorylation of NCAM1 bound pFyn);R-HSA-391871(Autophosphorylation of NCAM1 bound Fyn);R-HSA-392051(Recruitment of Grb2 to pFAK:NCAM1);R-HSA-392053(SOS binds Grb2 bound to pFAK:N…	0.751982	0.661444	0.662766	0.525712	0.585773	0.550831	1.24898	0.320745	0.0270499	0.99934	up	no
ENSG00000287725	ENSG00000287725		ENST00000637084;ENST00000692585	GO:0005216(ion channel activity);GO:0005765(lysosomal membrane);GO:0006811(ion transport);GO:0016020(membrane);GO:0016021(integral component of membrane);GO:0022832(voltage-gated channel activity);GO:0034220(ion transmembrane transport);GO:0055085(transmembrane transport);GO:0055085(transmembrane transport)	NA	NA	NA	novel protein, TPCN2 - SMIM38 readthrough	nonsense_mediated_decay	NA	NA	0.366675	0	0.239364	0	0	0	2020.13	10.9802	0.0269412	0.99934	up	yes
ENSG00000168070	MAJIN	283129	ENST00000530735	GO:0000781(chromosome, telomeric region);GO:0003677(DNA binding);GO:0005515(protein binding);GO:0005634(nucleus);GO:0005637(nuclear inner membrane);GO:0005639(integral component of nuclear inner membrane);GO:0005694(chromosome);GO:0007129(homologous chromosome pairing at meiosis);GO:0016020(membrane);GO:0016021(integral component of membrane);GO:0045141(meiotic telomere clustering);GO:0051321(mei…	NA	NA	NA	membrane anchored junction protein [Source:HGNC Symbol;Acc:HGNC:27441]	nonsense_mediated_decay	NA	NA	0.0532876	0.0657053	0	0	0	0	396.643	8.6317	0.026714	0.99934	up	yes
ENSG00000263618	ENSG00000263618		ENST00000584414;ENST00000578243;ENST00000581351	NA	NA	NA	NA	novel transcript	lncRNA	NA	NA	0	0.247189	0.0533363	0	0	0	1001.75	9.96831	0.0266669	0.99934	up	yes
ENSG00000105889	STEAP1B	256227	ENST00000678116;ENST00000404369	GO:0005515(protein binding);GO:0005768(endosome);GO:0005886(plasma membrane);GO:0016020(membrane);GO:0016021(integral component of membrane);GO:0016021(integral component of membrane)	NA	NA	NA	STEAP family member 1B [Source:HGNC Symbol;Acc:HGNC:41907]	protein_coding	NA	NA	0	0.036118	0.00746157	0	0	0	145.265	7.18254	0.0266669	0.99934	up	yes
ENSG00000241280	ENSG00000241280		ENST00000483840;ENST00000498624	NA	NA	NA	NA	novel transcript	lncRNA	NA	NA	0.0491444	0.063429	0.865439	0.116065	0.0382714	0.091522	3.97795	1.99202	0.0265312	0.99934	up	yes
ENSG00000182154	MRPL41	64975	ENST00000371443	GO:0003723(RNA binding);GO:0003735(structural constituent of ribosome);GO:0005515(protein binding);GO:0005739(mitochondrion);GO:0005743(mitochondrial inner membrane);GO:0005762(mitochondrial large ribosomal subunit);GO:0005840(ribosome);GO:0006412(translation);GO:0006915(apoptotic process);GO:0007049(cell cycle);GO:0032543(mitochondrial translation);GO:1990904(ribonucleoprotein complex)	NA	NA	NA	mitochondrial ribosomal protein L41 [Source:HGNC Symbol;Acc:HGNC:14492]	protein_coding	NA	R-HSA-5389839(39S subunit binds 28S subunit:mRNA:fMet-tRNA);R-HSA-5389842(TUFM hydrolyzes GTP and TUFM:GDP dissociates from 55S ribosome);R-HSA-5389848(TUFM:GTP:aminoacyl-tRNA binds 55S ribosome:mRNA:fMet-tRNA);R-HSA-5389857(Peptide transfer from P-site to A-site (peptide bond formation));R-HSA-5419261(55S ribosome with peptidyl-tRNA in A site binds GFM1:GTP);R-HSA-5419264(MTRF1L (MTRF1a) or ICT1…	33.0581	35.3065	34.9039	30.6832	30.2556	27.4853	1.16788	0.223891	0.026504	0.99934	up	no
ENSG00000164621	SMAD5-AS1	9597	ENST00000297163	NA	NA	NA	NA	SMAD5 antisense RNA 1 [Source:HGNC Symbol;Acc:HGNC:30586]	lncRNA	NA	NA	0	0.068305	0.079374	0	0	0	492.263	8.94329	0.0264393	0.99934	up	yes
ENSG00000188536	HBA2	3040	ENST00000251595;ENST00000482565;ENST00000484216	GO:0004601(peroxidase activity);GO:0005344(oxygen carrier activity);GO:0005506(iron ion binding);GO:0005515(protein binding);GO:0005576(extracellular region);GO:0005615(extracellular space);GO:0005829(cytosol);GO:0005833(hemoglobin complex);GO:0010942(positive regulation of cell death);GO:0015670(carbon dioxide transport);GO:0015671(oxygen transport);GO:0016020(membrane);GO:0019825(oxygen binding…	05143(African trypanosomiasis);05144(Malaria);05144(Malaria)	NA	NA	hemoglobin subunit alpha 2 [Source:HGNC Symbol;Acc:HGNC:4824]	protein_coding;retained_intron	NA	R-HSA-1237325(Hemoglobin A is protonated and carbamated causing release of oxygen);R-HSA-1247668(Hemoglobin A binds O2, releasing H+ and CO2);R-HSA-2168883(Haptoglobin:Hemoglobin binds CD163);R-HSA-2168884(Ferriheme is transferred from Methemoglobin to Hemopexin);R-HSA-2168885(Haptoglobin binds Hemoglobin);R-HSA-2168889(Haptoglobin-related Protein binds Hemoglobin);R-HSA-2230938(Hemoglobin:Haptog…	0.116498	0.0739808	1.46463	0.139788	0.149536	0.0418221	4.99813	2.32139	0.0263867	0.99934	up	yes
ENSG00000162066	AMDHD2	51005	ENST00000413459;ENST00000293971;ENST00000563453;ENST00000569879;ENST00000568263;ENST00000302956;ENST00000567475;ENST00000561487;ENST00000566947;ENST00000566706;ENST00000570028;ENST00000565963;ENST00000569219;ENST00000563556;ENST00000648227;ENST00000563145;ENST00000563633;ENST00000565570;ENST00000563444	GO:0005515(protein binding);GO:0005634(nucleus);GO:0005829(cytosol);GO:0005975(carbohydrate metabolic process);GO:0006040(amino sugar metabolic process);GO:0006044(N-acetylglucosamine metabolic process);GO:0006046(N-acetylglucosamine catabolic process);GO:0006048(UDP-N-acetylglucosamine biosynthetic process);GO:0008448(N-acetylglucosamine-6-phosphate deacetylase activity);GO:0016787(hydrolase act…	00520(Amino sugar and nucleotide sugar metabolism);01100(Metabolic pathways);01100(Metabolic pathways)	K01443	EC:3.5.1.25	amidohydrolase domain containing 2 [Source:HGNC Symbol;Acc:HGNC:24262]	protein_coding;retained_intron;nonsense_mediated_decay;processed_transcript	NA	R-HSA-6803789(AMDHD2 hydrolyses GlcNGc-6-P to GlcN6P and CCA)	11.2279	9.54741	11.0544	8.56098	9.70392	9.44526	1.14866	0.199957	0.0261245	0.99934	up	no
ENSG00000205436	EXOC3L4	91828	ENST00000560925;ENST00000559661;ENST00000380069;ENST00000560102;ENST00000688303;ENST00000687959;ENST00000559693;ENST00000559116	GO:0000145(exocyst);GO:0000149(SNARE binding);GO:0006887(exocytosis);GO:0051601(exocyst localization);GO:0051601(exocyst localization)	NA	NA	NA	exocyst complex component 3 like 4 [Source:HGNC Symbol;Acc:HGNC:20120]	retained_intron;nonsense_mediated_decay;protein_coding	NA	NA	2.6293	2.06939	2.71965	1.61317	2.19412	1.94558	1.2895	0.366817	0.0260732	0.99934	up	no
ENSG00000163734	CXCL3	2921	ENST00000296026;ENST00000511669;ENST00000502974;ENST00000510390	GO:0005125(cytokine activity);GO:0005576(extracellular region);GO:0005615(extracellular space);GO:0006935(chemotaxis);GO:0006952(defense response);GO:0006954(inflammatory response);GO:0006955(immune response);GO:0008009(chemokine activity);GO:0009605(response to external stimulus);GO:0030593(neutrophil chemotaxis);GO:0045236(CXCR chemokine receptor binding);GO:0061844(antimicrobial humoral immune…	04060(Cytokine-cytokine receptor interaction);04061(Viral protein interaction with cytokine and cytokine receptor);04062(Chemokine signaling pathway);04064(NF-kappa B signaling pathway);04621(NOD-like receptor signaling pathway);04657(IL-17 signaling pathway);04668(TNF signaling pathway);05120(Epithelial cell signaling in Helicobacter pylori infection);05134(Legionellosis);05146(Amoebiasis);05167…	NA	NA	C-X-C motif chemokine ligand 3 [Source:HGNC Symbol;Acc:HGNC:4604]	protein_coding;processed_transcript	DOID:0050686(organ_system_cancer);DOID:10155(intestinal_cancer);DOID:14566(disease_of_cellular_proliferation);DOID:1520(colon_carcinoma);DOID:162(cancer);DOID:219(colon_cancer);DOID:3119(gastrointestinal_system_cancer);DOID:4(disease);DOID:5672(large_intestine_cancer);DOID:9256(colorectal_cancer)	R-HSA-373813(Receptor CXCR2 binds ligands CXCL1 to 7);R-HSA-380073(Liganded Gi-activating GPCR acts as a GEF for Gi);R-HSA-749454(The Ligand:GPCR:Gi complex dissociates);R-HSA-749456(Liganded Gi-activating GPCRs bind inactive heterotrimeric G-protein Gi)	6.67857	6.57092	7.02742	5.78247	6.13667	4.77782	1.21441	0.280252	0.0260095	0.99934	up	no
ENSG00000285292	ABCF2-H2BK1		ENST00000222388	GO:0000166(nucleotide binding);GO:0005524(ATP binding)	NA	NA	NA	ABCF2-H2BK1 readthrough [Source:HGNC Symbol;Acc:HGNC:54751]	protein_coding	NA	NA	0.135859	0.073934	0.100733	0.033283	0	0	9.32987	3.22186	0.0260081	0.99934	up	yes
ENSG00000267368	UPK3BL1	100134938	ENST00000340457	GO:0016020(membrane);GO:0016021(integral component of membrane)	NA	NA	NA	uroplakin 3B like 1 [Source:HGNC Symbol;Acc:HGNC:37278]	protein_coding	NA	NA	15.8348	15.4013	14.5069	11.1647	13.9599	13.4362	1.18626	0.246414	0.025964	0.99934	up	no
ENSG00000053918	KCNQ1	3784	ENST00000155840;ENST00000345015;ENST00000646564	GO:0001696(gastric acid secretion);GO:0001698(gastrin-induced gastric acid secretion);GO:0002027(regulation of heart rate);GO:0005216(ion channel activity);GO:0005244(voltage-gated ion channel activity);GO:0005249(voltage-gated potassium channel activity);GO:0005251(delayed rectifier potassium channel activity);GO:0005267(potassium channel activity);GO:0005515(protein binding);GO:0005516(calmodul…	04261(Adrenergic signaling in cardiomyocytes);04725(Cholinergic synapse);04971(Gastric acid secretion);04972(Pancreatic secretion);04974(Protein digestion and absorption);05110(Vibrio cholerae infection);05110(Vibrio cholerae infection)	NA	NA	potassium voltage-gated channel subfamily Q member 1 [Source:HGNC Symbol;Acc:HGNC:6294]	protein_coding;processed_transcript	DOID:0014667(disease_of_metabolism);DOID:0050013(carbohydrate_metabolism_disease);DOID:0050117(disease_by_infectious_agent);DOID:0050161(lower_respiratory_tract_disease);DOID:0050177(monogenic_disease);DOID:0050739(autosomal_genetic_disease);DOID:0060158(acquired_metabolic_disease);DOID:11201(parathyroid_gland_disease);DOID:11202(primary_hyperparathyroidism);DOID:11260(rabies);DOID:114(heart_dise…	R-HSA-1296127(Activation of voltage gated Potassium channels);R-HSA-5577050(AKAP9:KCNQ1 tetramer:KCNE dimer transports K+ from cytosol to extracellular region)	3.40709	2.99389	3.19374	2.24519	3.03886	2.49844	1.23286	0.302007	0.0259462	0.99934	up	no
ENSG00000286999	ENSG00000286999		ENST00000660961	NA	NA	NA	NA	novel transcript, antisense to OPRL1	lncRNA	NA	NA	0.227106	0.345259	0.292282	0.187764	0.143905	0.032076	2.37707	1.24918	0.0256446	0.99934	up	yes
ENSG00000161509	GRIN2C	2905	ENST00000584176;ENST00000293190	GO:0004970(ionotropic glutamate receptor activity);GO:0004972(NMDA glutamate receptor activity);GO:0005216(ion channel activity);GO:0005261(cation channel activity);GO:0005515(protein binding);GO:0005789(endoplasmic reticulum membrane);GO:0005886(plasma membrane);GO:0005887(integral component of plasma membrane);GO:0006811(ion transport);GO:0007215(glutamate receptor signaling pathway);GO:0007420…	04020(Calcium signaling pathway);04024(cAMP signaling pathway);04080(Neuroactive ligand-receptor interaction);04713(Circadian entrainment);04720(Long-term potentiation);04724(Glutamatergic synapse);05010(Alzheimer disease);05014(Amyotrophic lateral sclerosis);05017(Spinocerebellar ataxia);05020(Prion disease);05022(Pathways of neurodegeneration - multiple diseases);05030(Cocaine addiction);05031(…	NA	NA	glutamate ionotropic receptor NMDA type subunit 2C [Source:HGNC Symbol;Acc:HGNC:4587]	retained_intron;protein_coding	NA	R-HSA-432162(Unblocking of GRIN1:GRIN2 NMDA receptors);R-HSA-432164(Ca2+ influx into the post-synaptic cell);R-HSA-432172(Glycine and glutamate ligands bind GRIN1:GRIN2 NMDA receptor);R-HSA-6794336(NMDAR binds PSD-95 subfamily members);R-HSA-6794349(NMDA receptor complex:DLG2,DLG3,DLG4 binds SPAR);R-HSA-6794354(NMDA receptor complex:DLG2,DLG3,DLG4:SPAR binds PDLIM5);R-HSA-6794356(BEGAIN binds DLG…	0.117006	0.103064	0.0979471	0.0549273	0.0417207	0.0588765	2.0448	1.03196	0.025636	0.99934	up	yes
ENSG00000189325	BNIP5	389384	ENST00000437635	GO:0005515(protein binding)	NA	NA	NA	BCL2 interacting protein 5 [Source:HGNC Symbol;Acc:HGNC:33769]	protein_coding	NA	NA	3.51437	3.89488	3.71216	2.95466	3.28435	3.05617	1.19647	0.258786	0.0256113	0.99934	up	no
ENSG00000072682	P4HA2	8974	ENST00000379100;ENST00000428369;ENST00000379104;ENST00000506807;ENST00000166534;ENST00000418055;ENST00000379086;ENST00000428841;ENST00000360568;ENST00000467587;ENST00000395164;ENST00000453286;ENST00000474628;ENST00000471826;ENST00000478055;ENST00000401867;ENST00000417528	GO:0004656(procollagen-proline 4-dioxygenase activity);GO:0005506(iron ion binding);GO:0005515(protein binding);GO:0005654(nucleoplasm);GO:0005783(endoplasmic reticulum);GO:0005788(endoplasmic reticulum lumen);GO:0005829(cytosol);GO:0009055(electron transfer activity);GO:0016491(oxidoreductase activity);GO:0016705(oxidoreductase activity, acting on paired donors, with incorporation or reduction o…	00330(Arginine and proline metabolism);01100(Metabolic pathways);01100(Metabolic pathways)	K00472	EC:1.14.11.2	prolyl 4-hydroxylase subunit alpha 2 [Source:HGNC Symbol;Acc:HGNC:8547]	protein_coding;processed_transcript;retained_intron	DOID:0080001(bone_disease);DOID:17(musculoskeletal_system_disease);DOID:3342(bone_inflammation_disease);DOID:4(disease);DOID:7(disease_of_anatomical_entity);DOID:8398(osteoarthritis);DOID:848(arthritis)	R-HSA-1650808(Prolyl 4-hydroxylase converts collagen prolines to 4-hydroxyprolines)	9.26969	9.62285	8.65442	8.36396	8.63211	7.96741	1.10349	0.142073	0.0255038	0.99934	up	no
ENSG00000123384	LRP1	4035,10438	ENST00000338962;ENST00000556356;ENST00000243077;ENST00000553277;ENST00000556830;ENST00000555941;ENST00000556247;ENST00000451724;ENST00000555124;ENST00000554174	GO:0001523(retinoid metabolic process);GO:0001540(amyloid-beta binding);GO:0002265(astrocyte activation involved in immune response);GO:0003723(RNA binding);GO:0005041(low-density lipoprotein particle receptor activity);GO:0005044(scavenger receptor activity);GO:0005509(calcium ion binding);GO:0005515(protein binding);GO:0005634(nucleus);GO:0005737(cytoplasm);GO:0005765(lysosomal membrane);GO:000…	04979(Cholesterol metabolism);05010(Alzheimer disease);05144(Malaria);05144(Malaria)	NA	NA	LDL receptor related protein 1 [Source:HGNC Symbol;Acc:HGNC:6692]	protein_coding;retained_intron	DOID:0014667(disease_of_metabolism);DOID:0050117(disease_by_infectious_agent);DOID:0050686(organ_system_cancer);DOID:0050687(cell_type_cancer);DOID:0050828(artery_disease);DOID:0060083(immune_system_cancer);DOID:0060100(musculoskeletal_system_cancer);DOID:0070004(myeloma);DOID:0080001(bone_disease);DOID:10652(Alzheimer's_disease);DOID:1115(sarcoma);DOID:1168(familial_hyperlipidemia);DOID:1287(car…	R-HSA-2168897(LRP1 (CD91) binds Hemopexin:heme);R-HSA-2230983(LRP1:Hemopexin:heme is endocytosed);R-HSA-2404131(LRPs transport extracellular CR:atREs:HSPG:apoE to cytosol)	11.9119	11.1345	10.7733	10.3081	10.7454	9.75144	1.09786	0.134698	0.0254526	0.99934	up	no
ENSG00000228727	SAPCD1	401251	ENST00000415669;ENST00000494299	GO:0005515(protein binding);GO:0005515(protein binding)	NA	NA	NA	suppressor APC domain containing 1 [Source:HGNC Symbol;Acc:HGNC:13938]	protein_coding;retained_intron	NA	NA	1.14804	1.06887	0.913072	0.723434	0.672812	0.471118	1.67615	0.74515	0.0253754	0.99934	up	no
ENSG00000113209	PCDHB5	26167	ENST00000231134	GO:0005509(calcium ion binding);GO:0005886(plasma membrane);GO:0005887(integral component of plasma membrane);GO:0007155(cell adhesion);GO:0007156(homophilic cell adhesion via plasma membrane adhesion molecules);GO:0007268(chemical synaptic transmission);GO:0007399(nervous system development);GO:0007416(synapse assembly);GO:0016020(membrane);GO:0016021(integral component of membrane);GO:0016339(c…	NA	NA	NA	protocadherin beta 5 [Source:HGNC Symbol;Acc:HGNC:8690]	protein_coding	NA	NA	0.002424	0.091052	0	0	0	0	311.587	8.28349	0.025253	0.99934	up	yes
ENSG00000204616	TRIM31	11074	ENST00000471695;ENST00000376734;ENST00000493404;ENST00000484583;ENST00000468264;ENST00000485864;ENST00000480808	GO:0003713(transcription coactivator activity);GO:0005515(protein binding);GO:0005737(cytoplasm);GO:0005739(mitochondrion);GO:0005829(cytosol);GO:0008270(zinc ion binding);GO:0010468(regulation of gene expression);GO:0016567(protein ubiquitination);GO:0016740(transferase activity);GO:0019076(viral release from host cell);GO:0032897(negative regulation of viral transcription);GO:0045087(innate imm…	NA	K12011	EC:2.3.2.27	tripartite motif containing 31 [Source:HGNC Symbol;Acc:HGNC:16289]	retained_intron;protein_coding;processed_transcript	NA	R-HSA-1031716(Expression of IFNG-stimulated genes)	192.242	171.671	186.829	167.2	172.611	162.202	1.09707	0.133652	0.0252438	0.99934	up	no
ENSG00000105610	KLF1	10661	ENST00000264834	GO:0000785(chromatin);GO:0000976(transcription cis-regulatory region binding);GO:0000978(RNA polymerase II cis-regulatory region sequence-specific DNA binding);GO:0000981(DNA-binding transcription factor activity, RNA polymerase II-specific);GO:0000987(cis-regulatory region sequence-specific DNA binding);GO:0003677(DNA binding);GO:0003700(DNA-binding transcription factor activity);GO:0005515(prot…	NA	NA	NA	Kruppel like factor 1 [Source:HGNC Symbol;Acc:HGNC:6345]	protein_coding	DOID:4(disease)	NA	0.072959	0.040417	0.031148	0	0	0	481.747	8.91213	0.0251723	0.99934	up	yes
ENSG00000197406	DIO3	1735	ENST00000510508;ENST00000700173	GO:0001666(response to hypoxia);GO:0004800(thyroxine 5'-deiodinase activity);GO:0005768(endosome);GO:0005886(plasma membrane);GO:0006915(apoptotic process);GO:0010008(endosome membrane);GO:0016020(membrane);GO:0016021(integral component of membrane);GO:0016491(oxidoreductase activity);GO:0033798(thyroxine 5-deiodinase activity);GO:0040018(positive regulation of multicellular organism growth);GO:0…	04919(Thyroid hormone signaling pathway);04919(Thyroid hormone signaling pathway)	K07754	EC:1.21.99.3	iodothyronine deiodinase 3 [Source:HGNC Symbol;Acc:HGNC:2885]	protein_coding	DOID:0080001(bone_disease);DOID:17(musculoskeletal_system_disease);DOID:3342(bone_inflammation_disease);DOID:4(disease);DOID:7(disease_of_anatomical_entity);DOID:8398(osteoarthritis);DOID:848(arthritis)	R-HSA-350869(Thyroxine is deiodinated to reverse triiodothyronine (RT3))	0.808428	0.619468	0.664597	0.29366	0.505365	0.392024	1.75685	0.812989	0.025103	0.99934	up	no
ENSG00000168961	LGALS9	3965	ENST00000467111;ENST00000578944;ENST00000580779;ENST00000395473;ENST00000584386;ENST00000313648;ENST00000486774;ENST00000579402;ENST00000579930;ENST00000581710;ENST00000481514;ENST00000583671;ENST00000448970;ENST00000302228	GO:0002376(immune system process);GO:0002519(natural killer cell tolerance induction);GO:0005515(protein binding);GO:0005534(galactose binding);GO:0005576(extracellular region);GO:0005615(extracellular space);GO:0005634(nucleus);GO:0005737(cytoplasm);GO:0005829(cytosol);GO:0006935(chemotaxis);GO:0006954(inflammatory response);GO:0007565(female pregnancy);GO:0010628(positive regulation of gene exp…	NA	NA	NA	galectin 9 [Source:HGNC Symbol;Acc:HGNC:6570]	nonsense_mediated_decay;protein_coding;retained_intron;processed_transcript	DOID:0050117(disease_by_infectious_agent);DOID:0050161(lower_respiratory_tract_disease);DOID:0050177(monogenic_disease);DOID:0050615(respiratory_system_cancer);DOID:0050686(organ_system_cancer);DOID:0050687(cell_type_cancer);DOID:0050737(autosomal_recessive_disease);DOID:0050739(autosomal_genetic_disease);DOID:0080001(bone_disease);DOID:12449(aplastic_anemia);DOID:14566(disease_of_cellular_prolif…	R-HSA-5340385(HAVCR2 binds LGALS9)	33.1656	30.5092	32.689	26.7728	30.1445	30.013	1.10852	0.148631	0.02507	0.99934	up	no
ENSG00000116017	ARID3A	1820	ENST00000592216;ENST00000263620;ENST00000457152;ENST00000585895;ENST00000590749;ENST00000585733	GO:0003677(DNA binding);GO:0003682(chromatin binding);GO:0003712(transcription coregulator activity);GO:0005515(protein binding);GO:0005634(nucleus);GO:0005654(nucleoplasm);GO:0005737(cytoplasm);GO:0005829(cytosol);GO:0006355(regulation of DNA-templated transcription);GO:0006357(regulation of transcription by RNA polymerase II);GO:0042802(identical protein binding);GO:0045121(membrane raft);GO:00…	NA	NA	NA	AT-rich interaction domain 3A [Source:HGNC Symbol;Acc:HGNC:3031]	processed_transcript;protein_coding;nonsense_mediated_decay;retained_intron	DOID:0050686(organ_system_cancer);DOID:0060083(immune_system_cancer);DOID:1240(leukemia);DOID:14566(disease_of_cellular_proliferation);DOID:162(cancer);DOID:2531(hematologic_cancer);DOID:4(disease)	R-HSA-6791363(TP53 stimulates ARID3A gene expression)	4.1772	3.72005	3.69581	3.04965	3.66639	3.20063	1.16905	0.225333	0.0250292	0.99934	up	no
ENSG00000105325	FZR1	51343	ENST00000441788;ENST00000591290;ENST00000588327;ENST00000395095;ENST00000592214;ENST00000652521;ENST00000586212;ENST00000588084	GO:0005515(protein binding);GO:0005634(nucleus);GO:0005654(nucleoplasm);GO:0005680(anaphase-promoting complex);GO:0005737(cytoplasm);GO:0005829(cytosol);GO:0006281(DNA repair);GO:0006974(cellular response to DNA damage stimulus);GO:0007049(cell cycle);GO:0007095(mitotic G2 DNA damage checkpoint signaling);GO:0007346(regulation of mitotic cell cycle);GO:0008284(positive regulation of cell populati…	04110(Cell cycle);04120(Ubiquitin mediated proteolysis);04914(Progesterone-mediated oocyte maturation);04914(Progesterone-mediated oocyte maturation)	NA	NA	fizzy and cell division cycle 20 related 1 [Source:HGNC Symbol;Acc:HGNC:24824]	protein_coding;nonsense_mediated_decay;retained_intron	DOID:0050686(organ_system_cancer);DOID:1192(peripheral_nervous_system_neoplasm);DOID:14566(disease_of_cellular_proliferation);DOID:162(cancer);DOID:2621(autonomic_nervous_system_neoplasm);DOID:3093(nervous_system_cancer);DOID:4(disease);DOID:769(neuroblastoma)	R-HSA-174057(Multiubiquitination of APC/C-associated Cdh1);R-HSA-174058(Degradation of multiubiquitinated Cdh1);R-HSA-174070(Association of Cdh1 with the APC/C);R-HSA-174079(Phosphorylation of Cdh1 by Cyclin A:Cdk2);R-HSA-174088(Association of cell cycle proteins with the APC/C:Cdh1 complex);R-HSA-174097(Association of Emi1 with Cdh1);R-HSA-174105(Degradation of multiubiquitinated cell cycle prot…	7.48845	6.71936	7.5969	6.06828	6.4443	6.65895	1.13735	0.185674	0.0250118	0.99934	up	no
ENSG00000156414	TDRD9	122402	ENST00000409874;ENST00000462273	GO:0000166(nucleotide binding);GO:0003676(nucleic acid binding);GO:0003723(RNA binding);GO:0003724(RNA helicase activity);GO:0004386(helicase activity);GO:0005524(ATP binding);GO:0005634(nucleus);GO:0005737(cytoplasm);GO:0007140(male meiotic nuclear division);GO:0007141(male meiosis I);GO:0007283(spermatogenesis);GO:0009566(fertilization);GO:0010529(negative regulation of transposition);GO:001678…	NA	K18408	EC:3.6.4.13	tudor domain containing 9 [Source:HGNC Symbol;Acc:HGNC:20122]	protein_coding;retained_intron	NA	R-HSA-5601883(Complexed PIWIL4 binds cleaved transposon RNA);R-HSA-5601897(MeR-PIWIL4:2'-O-methyl-piRNA:TDRD9:MAEL:TDRKH dissociates and MeR-PIWIL4:2'-O-methylpiRNA, TDRD9, MAEL translocate from cytosol to nucleus in an unknown association and order of events);R-HSA-5601919(Unknown nuclease cleaves cleaved transposon RNA bound in MeR-PIWIL4:cleaved transposon RNA:TDRD9:MAEL:TDRKH);R-HSA-5629237(H…	0.0157473	0.55639	0	0	0	0	1907.13	10.8972	0.0249711	0.99934	up	yes
ENSG00000235786	ZNRF3-IT1	100874339	ENST00000412798	NA	NA	NA	NA	ZNRF3 intronic transcript 1 [Source:HGNC Symbol;Acc:HGNC:41440]	lncRNA	NA	NA	0.08866	0.189555	0.063747	0	0	0	1139.87	10.1547	0.0247534	0.99934	up	yes
ENSG00000231500	RPS18	6222,100131863	ENST00000479802;ENST00000472218;ENST00000439602;ENST00000496813;ENST00000474626;ENST00000474973;ENST00000476222;ENST00000490191	GO:0002181(cytoplasmic translation);GO:0003676(nucleic acid binding);GO:0003723(RNA binding);GO:0003735(structural constituent of ribosome);GO:0005515(protein binding);GO:0005581(collagen trimer);GO:0005634(nucleus);GO:0005654(nucleoplasm);GO:0005737(cytoplasm);GO:0005829(cytosol);GO:0005840(ribosome);GO:0005925(focal adhesion);GO:0006412(translation);GO:0014069(postsynaptic density);GO:0015935(s…	03010(Ribosome);05171(Coronavirus disease - COVID-19);05171(Coronavirus disease - COVID-19)	NA	NA	ribosomal protein S18 [Source:HGNC Symbol;Acc:HGNC:10401]	retained_intron;protein_coding;processed_transcript	NA	R-HSA-141671(Polypeptide release from the eRF3-GDP:eRF1:mRNA:80S Ribosome complex);R-HSA-141673(GTP Hydrolysis by eRF3 bound to the eRF1:mRNA:polypeptide:80S Ribosome complex);R-HSA-141691(GTP bound eRF3:eRF1 complex binds the peptidyl tRNA:mRNA:80S Ribosome complex);R-HSA-156808(Formation of translation initiation complexes yielding circularized Ceruloplasmin mRNA in a 'closed-loop' conformation…	269.128	269.867	264.861	258.532	245.54	237.735	1.08364	0.115891	0.024724	0.99934	up	no
ENSG00000124256	ZBP1	81030,10642	ENST00000453793;ENST00000432548;ENST00000371173;ENST00000480037;ENST00000461547;ENST00000395822;ENST00000546110;ENST00000541799;ENST00000538947	GO:0002218(activation of innate immune response);GO:0002376(immune system process);GO:0003677(DNA binding);GO:0003692(left-handed Z-DNA binding);GO:0003723(RNA binding);GO:0003725(double-stranded RNA binding);GO:0003726(double-stranded RNA adenosine deaminase activity);GO:0005515(protein binding);GO:0005634(nucleus);GO:0005737(cytoplasm);GO:0005829(cytosol);GO:0006915(apoptotic process);GO:001250…	04217(Necroptosis);04623(Cytosolic DNA-sensing pathway);04623(Cytosolic DNA-sensing pathway)	NA	NA	Z-DNA binding protein 1 [Source:HGNC Symbol;Acc:HGNC:16176]	protein_coding;processed_transcript;retained_intron	NA	R-HSA-1591234(ZBP1 binds cytosolic DNA);R-HSA-1606324(Recruitment TBK1 to dsDNA:ZBP1 followed by its activation);R-HSA-1606327(Phosphorylation and release of IRF3 );R-HSA-1606345(Recruitment of IRF3 to activated ZBP1:TBK1);R-HSA-168910(RIP1 facilitates IKK complex phosphorylation);R-HSA-1810457(ZBP1(DAI) recruits RIP1 and RIP3);R-HSA-3249386(DTX4 ubiquitinates p-S172-TBK1 within NLRP4:DTX4:dsDNA:…	11.2726	10.0476	9.77654	8.14665	9.47493	9.58247	1.14309	0.192944	0.0246828	0.99934	up	no
ENSG00000120129	DUSP1	1843,11266	ENST00000239223	GO:0001706(endoderm formation);GO:0004721(phosphoprotein phosphatase activity);GO:0004722(protein serine/threonine phosphatase activity);GO:0004725(protein tyrosine phosphatase activity);GO:0005515(protein binding);GO:0005634(nucleus);GO:0005737(cytoplasm);GO:0006470(protein dephosphorylation);GO:0007049(cell cycle);GO:0007162(negative regulation of cell adhesion);GO:0008138(protein tyrosine/seri…	04010(MAPK signaling pathway);04726(Serotonergic synapse);05012(Parkinson disease);05418(Fluid shear stress and atherosclerosis)	K21278	EC:3.1.3.16;EC:3.1.3.48	dual specificity phosphatase 1 [Source:HGNC Symbol;Acc:HGNC:3064]	protein_coding	DOID:0014667(disease_of_metabolism);DOID:0050686(organ_system_cancer);DOID:0060100(musculoskeletal_system_cancer);DOID:0060158(acquired_metabolic_disease);DOID:10952(nephritis);DOID:114(heart_disease);DOID:1192(peripheral_nervous_system_neoplasm);DOID:120(female_reproductive_organ_cancer);DOID:1287(cardiovascular_system_disease);DOID:14566(disease_of_cellular_proliferation);DOID:162(cancer);DOID:…	R-HSA-5675373(Nuclear DUSPs dephosphorylate MAPKs)	13.1838	13.1463	11.2158	9.84181	12.0347	9.74317	1.18742	0.247829	0.0245265	0.99934	up	no
ENSG00000101307	SIRPB1	10326	ENST00000381605	GO:0005515(protein binding);GO:0005886(plasma membrane);GO:0005887(integral component of plasma membrane);GO:0007165(signal transduction);GO:0007166(cell surface receptor signaling pathway);GO:0009986(cell surface);GO:0016020(membrane);GO:0016021(integral component of membrane);GO:0030667(secretory granule membrane);GO:0050766(positive regulation of phagocytosis);GO:0050870(positive regulation of…	04380(Osteoclast differentiation)	NA	NA	signal regulatory protein beta 1 [Source:HGNC Symbol;Acc:HGNC:15928]	protein_coding	DOID:150(disease_of_mental_health);DOID:1561(cognitive_disorder);DOID:2468(psychotic_disorder);DOID:4(disease);DOID:5419(schizophrenia)	R-HSA-210274(SIRP beta binds TYROBP);R-HSA-6798743(Exocytosis of secretory granule membrane proteins)	0	0.0446473	0	0	0	0	148.824	7.21747	0.0245246	0.99934	up	yes
ENSG00000256463	SALL3	27164	ENST00000537592	GO:0000978(RNA polymerase II cis-regulatory region sequence-specific DNA binding);GO:0000981(DNA-binding transcription factor activity, RNA polymerase II-specific);GO:0003677(DNA binding);GO:0005634(nucleus);GO:0006357(regulation of transcription by RNA polymerase II);GO:0046872(metal ion binding)	NA	NA	NA	spalt like transcription factor 3 [Source:HGNC Symbol;Acc:HGNC:10527]	protein_coding	NA	NA	0	0.054077	0	0	0	0	180.257	7.49391	0.0245246	0.99934	up	yes
ENSG00000182632	CCNYL2	414194	ENST00000637719	NA	NA	NA	NA	cyclin Y like 2 (pseudogene) [Source:HGNC Symbol;Acc:HGNC:23495]	processed_transcript	NA	NA	0	0.0965635	0	0	0	0	321.878	8.33037	0.0245246	0.99934	up	yes
ENSG00000206503	HLA-A	3105	ENST00000479320;ENST00000396634;ENST00000495183;ENST00000376806;ENST00000376809;ENST00000496081;ENST00000638375;ENST00000461903	GO:0000139(Golgi membrane);GO:0001913(T cell mediated cytotoxicity);GO:0001916(positive regulation of T cell mediated cytotoxicity);GO:0002250(adaptive immune response);GO:0002376(immune system process);GO:0002419(T cell mediated cytotoxicity directed against tumor cell target);GO:0002474(antigen processing and presentation of peptide antigen via MHC class I);GO:0002485(antigen processing and pre…	04144(Endocytosis);04145(Phagosome);04218(Cellular senescence);04514(Cell adhesion molecules);04612(Antigen processing and presentation);04650(Natural killer cell mediated cytotoxicity);04940(Type I diabetes mellitus);05163(Human cytomegalovirus infection);05165(Human papillomavirus infection);05166(Human T-cell leukemia virus 1 infection);05167(Kaposi sarcoma-associated herpesvirus infection);05…	NA	NA	major histocompatibility complex, class I, A [Source:HGNC Symbol;Acc:HGNC:4931]	retained_intron;protein_coding	DOID:0014667(disease_of_metabolism);DOID:0050013(carbohydrate_metabolism_disease);DOID:0050117(disease_by_infectious_agent);DOID:0050338(primary_bacterial_infectious_disease);DOID:0050686(organ_system_cancer);DOID:0050828(artery_disease);DOID:0060005(autoimmune_disease_of_endocrine_system);DOID:0060037(developmental_disorder_of_mental_health);DOID:0060040(pervasive_developmental_disorder);DOID:00…	R-HSA-1015702(Expression of IFN-induced genes);R-HSA-1031716(Expression of IFNG-stimulated genes);R-HSA-1236943(Loading of antigen peptide onto MHC class I molecule);R-HSA-1236954(Trimming of peptides by IRAP in endocytic vesicles);R-HSA-1236964(Translocation of peptide bound MHC class I complex to cell surface);R-HSA-1236965(Export of peptide loaded MHC class I complex to PM);R-HSA-1236971(Pepti…	558.826	466.415	532.748	450.009	489.399	459.888	1.11341	0.154983	0.0243868	0.99934	up	no
ENSG00000109046	WSB1	26118	ENST00000348811;ENST00000467843;ENST00000581440;ENST00000487603;ENST00000581185;ENST00000581089;ENST00000579733;ENST00000427287;ENST00000578312;ENST00000583742;ENST00000584354;ENST00000584114;ENST00000583096;ENST00000262394	GO:0005515(protein binding);GO:0005737(cytoplasm);GO:0005829(cytosol);GO:0008150(biological_process);GO:0016567(protein ubiquitination);GO:0035556(intracellular signal transduction);GO:0044314(protein K27-linked ubiquitination);GO:0061630(ubiquitin protein ligase activity);GO:0140454(protein aggregate center assembly);GO:0140454(protein aggregate center assembly)	NA	NA	NA	WD repeat and SOCS box containing 1 [Source:HGNC Symbol;Acc:HGNC:19221]	protein_coding;retained_intron;processed_transcript	DOID:0050686(organ_system_cancer);DOID:1192(peripheral_nervous_system_neoplasm);DOID:14566(disease_of_cellular_proliferation);DOID:162(cancer);DOID:2621(autonomic_nervous_system_neoplasm);DOID:3093(nervous_system_cancer);DOID:4(disease);DOID:769(neuroblastoma)	R-HSA-8952039(NEDD8:AcM-UBE2F binds CRL5 E3 ubiquitin ligase complex);R-HSA-8952044(AcM-UBE2F transfers NEDD8 to CRL5 E3 ubiquitin ligase complex);R-HSA-8955241(CAND1 binds cytosolic CRL E3 ubiquitin ligases);R-HSA-8955289(COMMDs displace CAND1 from cytosolic CRL E3 ubiquitin ligase complexes);R-HSA-8956040(COP9 signalosome deneddylates cytosolic CRL E3 ubiquitin ligase complexes);R-HSA-983140(Tr…	12.1953	13.7755	12.741	12.0894	11.7309	11.1661	1.10648	0.14598	0.0242432	0.99934	up	no
ENSG00000168268	NT5DC2	64943	ENST00000459839;ENST00000492555;ENST00000479024;ENST00000466112;ENST00000422318;ENST00000471522;ENST00000486792;ENST00000490681;ENST00000463947;ENST00000487779;ENST00000462261;ENST00000478091;ENST00000307076;ENST00000469616	GO:0008253(5'-nucleotidase activity);GO:0016787(hydrolase activity);GO:0046872(metal ion binding);GO:0046872(metal ion binding)	NA	NA	NA	5'-nucleotidase domain containing 2 [Source:HGNC Symbol;Acc:HGNC:25717]	protein_coding;nonsense_mediated_decay;retained_intron;processed_transcript	NA	NA	9.10385	9.20434	9.1864	8.00566	7.76012	8.63369	1.12685	0.172298	0.0241254	0.99934	up	no
ENSG00000101460	MAP1LC3A	84557	ENST00000476428;ENST00000360668;ENST00000374837;ENST00000397709	GO:0000045(autophagosome assembly);GO:0000421(autophagosome membrane);GO:0000422(autophagy of mitochondrion);GO:0005515(protein binding);GO:0005543(phospholipid binding);GO:0005737(cytoplasm);GO:0005770(late endosome);GO:0005776(autophagosome);GO:0005829(cytosol);GO:0005856(cytoskeleton);GO:0005874(microtubule);GO:0006914(autophagy);GO:0006995(cellular response to nitrogen starvation);GO:0008017(…	04216(Ferroptosis);04216(Ferroptosis)	NA	NA	microtubule associated protein 1 light chain 3 alpha [Source:HGNC Symbol;Acc:HGNC:6838]	processed_transcript;protein_coding	NA	R-HSA-5205649(p62 links damaged mitochondria to LC3);R-HSA-5205663(LC3 binds the autophagosome membrane Atg5-Atg12 complex);R-HSA-5678490(ATG16L1 complex transfers LC3 from ATG3 to PE);R-HSA-5681981(ATG3 transfers LC3 from ATG7 to ATG3);R-HSA-5681987(LC3 is cleaved by ATG4);R-HSA-5682011(LC3 binds ATG7 dimer);R-HSA-5682377(LC3 de-lipidation by ATG4);R-HSA-5682388(Autophagosome maturation);R-HSA-5…	11.6233	9.4096	12.5769	8.91248	9.61475	8.41131	1.24765	0.319211	0.0240674	0.99934	up	no
ENSG00000162896	PIGR	5284	ENST00000356495;ENST00000487208;ENST00000491503	GO:0001580(detection of chemical stimulus involved in sensory perception of bitter taste);GO:0001792(polymeric immunoglobulin receptor activity);GO:0001895(retina homeostasis);GO:0002415(immunoglobulin transcytosis in epithelial cells mediated by polymeric immunoglobulin receptor);GO:0004888(transmembrane signaling receptor activity);GO:0005576(extracellular region);GO:0005615(extracellular space…	04672(Intestinal immune network for IgA production);04672(Intestinal immune network for IgA production)	NA	NA	polymeric immunoglobulin receptor [Source:HGNC Symbol;Acc:HGNC:8968]	protein_coding;processed_transcript	DOID:0050615(respiratory_system_cancer);DOID:0050686(organ_system_cancer);DOID:1324(lung_cancer);DOID:14566(disease_of_cellular_proliferation);DOID:162(cancer);DOID:3905(lung_carcinoma);DOID:3908(non_small_cell_lung_carcinoma);DOID:4(disease)	R-HSA-6798739(Exocytosis of azurophil granule membrane proteins)	8.8687	7.6658	9.32731	7.1129	7.73687	7.44605	1.15994	0.214049	0.0240381	0.99934	up	no
ENSG00000105701	FKBP8	23770	ENST00000544835;ENST00000222308;ENST00000596494;ENST00000601844;ENST00000596558;ENST00000594844;ENST00000597960;ENST00000606531;ENST00000597611;ENST00000608443;ENST00000597547;ENST00000596015;ENST00000599540	GO:0001708(cell fate specification);GO:0001933(negative regulation of protein phosphorylation);GO:0003755(peptidyl-prolyl cis-trans isomerase activity);GO:0005515(protein binding);GO:0005739(mitochondrion);GO:0005740(mitochondrial envelope);GO:0005783(endoplasmic reticulum);GO:0005829(cytosol);GO:0006457(protein folding);GO:0006915(apoptotic process);GO:0007224(smoothened signaling pathway);GO:00…	NA	K09574	EC:5.2.1.8	FKBP prolyl isomerase 8 [Source:HGNC Symbol;Acc:HGNC:3724]	protein_coding;retained_intron;nonsense_mediated_decay	NA	R-HSA-5696872(USP30 deubiquitinates Ub-MOM proteins)	46.2493	44.0577	45.5029	39.639	41.8568	42.2055	1.09789	0.134727	0.0238136	0.99934	up	no
ENSG00000249158	PCDHA11	56138	ENST00000616325	GO:0005509(calcium ion binding);GO:0005886(plasma membrane);GO:0005887(integral component of plasma membrane);GO:0007155(cell adhesion);GO:0007156(homophilic cell adhesion via plasma membrane adhesion molecules);GO:0007399(nervous system development);GO:0016020(membrane);GO:0016021(integral component of membrane)	NA	NA	NA	protocadherin alpha 11 [Source:HGNC Symbol;Acc:HGNC:8665]	protein_coding	NA	NA	0.0118344	0.0354581	0	0	0	0	157.642	7.30051	0.0237747	0.99934	up	yes
ENSG00000223749	MIR503HG	84848	ENST00000655068;ENST00000659680;ENST00000457876;ENST00000445415;ENST00000440570;ENST00000673627;ENST00000666697	NA	NA	NA	NA	MIR503 host gene [Source:HGNC Symbol;Acc:HGNC:28258]	lncRNA	NA	NA	0.069896	0.224304	0.129225	0.0405422	0.0467876	0.0296476	3.61972	1.85588	0.0235954	0.99934	up	yes
ENSG00000177169	ULK1	8408	ENST00000540647;ENST00000321867;ENST00000541761;ENST00000544718;ENST00000537421;ENST00000540568;ENST00000542313	GO:0000045(autophagosome assembly);GO:0000166(nucleotide binding);GO:0000407(phagophore assembly site);GO:0000422(autophagy of mitochondrion);GO:0004672(protein kinase activity);GO:0004674(protein serine/threonine kinase activity);GO:0004712(protein serine/threonine/tyrosine kinase activity);GO:0005515(protein binding);GO:0005524(ATP binding);GO:0005737(cytoplasm);GO:0005741(mitochondrial outer m…	04137(Mitophagy - animal);04140(Autophagy - animal);04150(mTOR signaling pathway);04152(AMPK signaling pathway);04211(Longevity regulating pathway);05010(Alzheimer disease);05014(Amyotrophic lateral sclerosis);05016(Huntington disease);05017(Spinocerebellar ataxia);05022(Pathways of neurodegeneration - multiple diseases);05022(Pathways of neurodegeneration - multiple diseases)	K21357	EC:2.7.11.1	unc-51 like autophagy activating kinase 1 [Source:HGNC Symbol;Acc:HGNC:12558]	retained_intron;protein_coding	NA	R-HSA-1632857(ULK1 phosphorylates AMBRA1:BECN1 complex);R-HSA-5665868(AMPK (complex) phosphorylates ULK1 (complex));R-HSA-5672008(Thr-180 of ULK1 is phosphorylated);R-HSA-5672010(Active MTORC1 phosphorylates ULK1);R-HSA-5672011(p-AMPK:AMP binds the ULK complex);R-HSA-5672817(Active MTORC1 binds the ULK1 complex);R-HSA-5673768(p-AMPK:AMP phosphorylates Raptor in the MTORC1 complex);R-HSA-5675790(M…	13.4746	10.9419	11.6776	9.90637	11.2409	10.5124	1.14007	0.189119	0.0235751	0.99934	up	no
ENSG00000261143	ADAMTS7P3	400406	ENST00000566116	NA	NA	NA	NA	ADAMTS7 pseudogene 3 [Source:HGNC Symbol;Acc:HGNC:49409]	transcribed_unprocessed_pseudogene	NA	NA	0.0277276	0.0299218	0.00364184	0	0	0	204.304	7.67457	0.0235313	0.99934	up	yes
ENSG00000288927	ENSG00000288927		ENST00000693657;ENST00000688638	NA	NA	NA	NA	novel transcript	lncRNA	NA	NA	7.36368	5.40443	7.46669	4.85207	4.78256	4.68177	1.4134	0.49917	0.0234947	0.99934	up	no
ENSG00000005882	PDK2	5164	ENST00000614357;ENST00000505897;ENST00000503176;ENST00000515040;ENST00000503076;ENST00000007708;ENST00000506647;ENST00000510219;ENST00000506242;ENST00000512204;ENST00000503614;ENST00000508960	GO:0000166(nucleotide binding);GO:0004672(protein kinase activity);GO:0004740(pyruvate dehydrogenase (acetyl-transferring) kinase activity);GO:0005515(protein binding);GO:0005524(ATP binding);GO:0005654(nucleoplasm);GO:0005739(mitochondrion);GO:0005759(mitochondrial matrix);GO:0005829(cytosol);GO:0005967(mitochondrial pyruvate dehydrogenase complex);GO:0005975(carbohydrate metabolic process);GO:0…	NA	K00898	EC:2.7.11.2	pyruvate dehydrogenase kinase 2 [Source:HGNC Symbol;Acc:HGNC:8810]	protein_coding;retained_intron	NA	R-HSA-203946(PDK isoforms phosphorylate lipo-PDH);R-HSA-9011543(DCA binds PDK2)	5.10999	5.47851	4.60308	4.06909	4.35333	4.63313	1.16361	0.218609	0.0234613	0.99934	up	no
ENSG00000232000	CLCN3P1	100419056	ENST00000652129	NA	NA	NA	NA	chloride voltage-gated channel 3 pseudogene 1 [Source:HGNC Symbol;Acc:HGNC:49775]	processed_transcript	NA	NA	0	0.281231	0.00929219	0	0	0	968.412	9.91948	0.0234537	0.99934	up	yes
ENSG00000090924	PLEKHG2	64857	ENST00000458508;ENST00000425673;ENST00000474449;ENST00000438123;ENST00000594307;ENST00000595920;ENST00000205135;ENST00000451354;ENST00000596339;ENST00000478523;ENST00000600210;ENST00000409797	GO:0005085(guanyl-nucleotide exchange factor activity);GO:0005515(protein binding);GO:0005829(cytosol);GO:0030833(regulation of actin filament polymerization);GO:0050790(regulation of catalytic activity);GO:0110165(cellular anatomical entity);GO:0110165(cellular anatomical entity)	NA	NA	NA	pleckstrin homology and RhoGEF domain containing G2 [Source:HGNC Symbol;Acc:HGNC:29515]	protein_coding;retained_intron	NA	R-HSA-205039(p75NTR indirectly activates RAC and Cdc42 via a guanyl-nucleotide exchange factor);R-HSA-419166(GEFs activate RhoA,B,C);R-HSA-9013143(RAC1 GEFs activate RAC1);R-HSA-9013159(CDC42 GEFs activate CDC42)	6.2635	5.98231	6.14841	5.15916	5.67012	5.59081	1.12023	0.16379	0.0233651	0.99934	up	no
ENSG00000160221	GATD3	8209	ENST00000419699;ENST00000291577;ENST00000644251;ENST00000495007;ENST00000646873;ENST00000480786;ENST00000493883;ENST00000470545;ENST00000427803;ENST00000645487;ENST00000642815;ENST00000449622;ENST00000348499;ENST00000488392	GO:0005739(mitochondrion);GO:0005739(mitochondrion)	NA	NA	NA	glutamine amidotransferase class 1 domain containing 3 [Source:HGNC Symbol;Acc:HGNC:1273]	protein_coding;retained_intron;processed_transcript;nonsense_mediated_decay	NA	NA	2.0124	1.97952	1.97347	1.89136	1.38826	1.58272	1.22686	0.294965	0.0231976	0.99934	up	no
ENSG00000167972	ABCA3	21	ENST00000566200;ENST00000301732;ENST00000567910	GO:0000166(nucleotide binding);GO:0005319(lipid transporter activity);GO:0005524(ATP binding);GO:0005615(extracellular space);GO:0005764(lysosome);GO:0005765(lysosomal membrane);GO:0005768(endosome);GO:0005770(late endosome);GO:0005886(plasma membrane);GO:0006855(xenobiotic transmembrane transport);GO:0006869(lipid transport);GO:0008559(ABC-type xenobiotic transporter activity);GO:0009410(respons…	02010(ABC transporters);02010(ABC transporters)	NA	NA	ATP binding cassette subfamily A member 3 [Source:HGNC Symbol;Acc:HGNC:33]	retained_intron;protein_coding	DOID:0050161(lower_respiratory_tract_disease);DOID:0050686(organ_system_cancer);DOID:0060083(immune_system_cancer);DOID:11162(respiratory_failure);DOID:1240(leukemia);DOID:12716(newborn_respiratory_distress_syndrome);DOID:14566(disease_of_cellular_proliferation);DOID:1579(respiratory_system_disease);DOID:162(cancer);DOID:225(syndrome);DOID:2531(hematologic_cancer);DOID:4(disease);DOID:552(pneumon…	R-HSA-5683672(Defective ABCA3 does not transport PC, PG from ER membrane to lamellar body);R-HSA-5683714(ABCA3 transports PC, PG from ER membrane to lamellar body);R-HSA-5688397(Defective ABCA3 does not transport PC, PG from ER membrane to lamellar body)	0.407537	0.554852	0.436318	0.237964	0.379449	0.32334	1.4868	0.572206	0.0231866	0.99934	up	no
ENSG00000185236	RAB11B	9230,339122	ENST00000328024;ENST00000601897;ENST00000600719;ENST00000594216;ENST00000598706	GO:0000166(nucleotide binding);GO:0001881(receptor recycling);GO:0003924(GTPase activity);GO:0003925(G protein activity);GO:0005515(protein binding);GO:0005525(GTP binding);GO:0005737(cytoplasm);GO:0005768(endosome);GO:0005829(cytosol);GO:0006887(exocytosis);GO:0008021(synaptic vesicle);GO:0015031(protein transport);GO:0016020(membrane);GO:0016787(hydrolase activity);GO:0019003(GDP binding);GO:00…	04144(Endocytosis);04152(AMPK signaling pathway);04962(Vasopressin-regulated water reabsorption);05164(Influenza A);05164(Influenza A)	NA	NA	RAB11B, member RAS oncogene family [Source:HGNC Symbol;Acc:HGNC:9761]	protein_coding;retained_intron	NA	R-HSA-8854759(TBC1D14 binds RAB11 and ULK1);R-HSA-8870466(RGGT:CHM binds RABs);R-HSA-8870469(RGGT geranylgeranylates RAB proteins)	26.1452	24.1563	24.659	20.9084	22.9801	22.837	1.12342	0.167892	0.0231481	0.99934	up	no
ENSG00000225872	LINC01529	644050	ENST00000637365	NA	NA	NA	NA	long intergenic non-protein coding RNA 1529 [Source:HGNC Symbol;Acc:HGNC:51268]	processed_transcript	NA	NA	0.172995	0.17563	0.0779586	0.0516796	0.0596085	0.0558974	2.55156	1.35138	0.0230276	0.99934	up	yes
ENSG00000153048	CARHSP1	23589	ENST00000618335;ENST00000311052;ENST00000570125;ENST00000619881;ENST00000611932;ENST00000567908;ENST00000565287;ENST00000396593;ENST00000610831;ENST00000562843;ENST00000562586;ENST00000563815;ENST00000567626;ENST00000569572	GO:0000177(cytoplasmic exosome (RNase complex));GO:0000932(P-body);GO:0003676(nucleic acid binding);GO:0003723(RNA binding);GO:0003730(mRNA 3'-UTR binding);GO:0005515(protein binding);GO:0005737(cytoplasm);GO:0005829(cytosol);GO:0019902(phosphatase binding);GO:0035556(intracellular signal transduction);GO:0043186(P granule);GO:0043488(regulation of mRNA stability);GO:0043488(regulation of mRNA st…	NA	NA	NA	calcium regulated heat stable protein 1 [Source:HGNC Symbol;Acc:HGNC:17150]	protein_coding;retained_intron;processed_transcript	NA	NA	16.3817	14.9086	15.7401	13.4768	14.9883	13.574	1.11873	0.161861	0.0229603	0.99934	up	no
ENSG00000176058	TPRN	286262	ENST00000409012;ENST00000477345;ENST00000333046;ENST00000541945	GO:0003674(molecular_function);GO:0005515(protein binding);GO:0007605(sensory perception of sound);GO:0019902(phosphatase binding);GO:0032420(stereocilium);GO:0042995(cell projection);GO:0060088(auditory receptor cell stereocilium organization);GO:0120044(stereocilium base);GO:0120045(stereocilium maintenance);GO:0120045(stereocilium maintenance)	NA	NA	NA	taperin [Source:HGNC Symbol;Acc:HGNC:26894]	protein_coding;retained_intron;processed_transcript	NA	R-HSA-9659380(Mechanoelectrical transduction (MET) channel transports cations from the extracellular region into the cytosol of stereocilia of inner hair cell);R-HSA-9663363(Mechanoelectrical transduction (MET) channel transports cations into the cytosol of stereocilia of cochlear outer hair cell)	7.37432	6.27986	7.01096	5.5781	6.25595	6.0406	1.15611	0.209284	0.0229591	0.99934	up	no
ENSG00000158286	RNF207	388591	ENST00000483336;ENST00000484435;ENST00000377939;ENST00000496676;ENST00000466994;ENST00000485539;ENST00000496329;ENST00000492476;ENST00000463453	GO:0005515(protein binding);GO:0005737(cytoplasm);GO:0008270(zinc ion binding);GO:0010628(positive regulation of gene expression);GO:0030544(Hsp70 protein binding);GO:0044325(transmembrane transporter binding);GO:0046872(metal ion binding);GO:0048471(perinuclear region of cytoplasm);GO:0051087(chaperone binding);GO:0055117(regulation of cardiac muscle contraction);GO:0086019(cell-cell signaling i…	NA	NA	NA	ring finger protein 207 [Source:HGNC Symbol;Acc:HGNC:32947]	processed_transcript;retained_intron;protein_coding	NA	NA	4.3059	3.9594	4.32004	3.48603	3.96545	3.31108	1.16936	0.225723	0.0229481	0.99934	up	no
ENSG00000170525	PFKFB3	5209	ENST00000360521;ENST00000475881;ENST00000450232;ENST00000461744;ENST00000379789;ENST00000414237;ENST00000317350;ENST00000487989;ENST00000640683;ENST00000379775;ENST00000639949;ENST00000379785;ENST00000441697	GO:0000166(nucleotide binding);GO:0003824(catalytic activity);GO:0003873(6-phosphofructo-2-kinase activity);GO:0004331(fructose-2,6-bisphosphate 2-phosphatase activity);GO:0005515(protein binding);GO:0005524(ATP binding);GO:0005654(nucleoplasm);GO:0005829(cytosol);GO:0006000(fructose metabolic process);GO:0006003(fructose 2,6-bisphosphate metabolic process);GO:0007420(brain development);GO:000815…	00051(Fructose and mannose metabolism);01100(Metabolic pathways);04066(HIF-1 signaling pathway);04152(AMPK signaling pathway);04152(AMPK signaling pathway)	K01103	EC:2.7.1.105;EC:3.1.3.46	6-phosphofructo-2-kinase/fructose-2,6-biphosphatase 3 [Source:HGNC Symbol;Acc:HGNC:8874]	protein_coding;nonsense_mediated_decay;retained_intron	DOID:0050687(cell_type_cancer);DOID:14566(disease_of_cellular_proliferation);DOID:162(cancer);DOID:1909(melanoma);DOID:4(disease)	R-HSA-71802(D-fructose 6-phosphate + ATP => D-fructose 2,6-bisphosphate + ADP)	25.8796	24.9318	21.0703	18.0585	24.4196	19.2681	1.16415	0.219276	0.0228352	0.99934	up	no
ENSG00000224083	MTCO1P11	107075264	ENST00000429111	NA	NA	NA	NA	MT-CO1 pseudogene 11 [Source:HGNC Symbol;Acc:HGNC:52013]	unprocessed_pseudogene	NA	NA	0.032463	0.220915	0.033788	0.015745	0	0	18.2386	4.18892	0.0226616	0.99934	up	yes
ENSG00000166444	DENND2B	6764	ENST00000530593;ENST00000532162;ENST00000528527;ENST00000313726;ENST00000533020;ENST00000533471;ENST00000526062;ENST00000526701;ENST00000530559;ENST00000530991;ENST00000527870;ENST00000526757;ENST00000526837;ENST00000532871;ENST00000530338;ENST00000532738;ENST00000526099;ENST00000528196;ENST00000533681;ENST00000531237;ENST00000532734;ENST00000532651;ENST00000527540;ENST00000533580;ENST00000528452…	GO:0005085(guanyl-nucleotide exchange factor activity);GO:0005515(protein binding);GO:0005737(cytoplasm);GO:0005768(endosome);GO:0005886(plasma membrane);GO:0005938(cell cortex);GO:0016020(membrane);GO:0050790(regulation of catalytic activity);GO:0055037(recycling endosome);GO:0070374(positive regulation of ERK1 and ERK2 cascade);GO:0070374(positive regulation of ERK1 and ERK2 cascade)	NA	NA	NA	DENN domain containing 2B [Source:HGNC Symbol;Acc:HGNC:11350]	protein_coding;retained_intron;nonsense_mediated_decay;processed_transcript	NA	R-HSA-8876191(RAB9 GEFs exchange GTP for GDP on RAB9);R-HSA-8876615(RAB13 GEFs exchange GTP for GDP on RAB13)	4.76773	4.65043	4.49881	4.15886	4.33552	4.04443	1.10991	0.150444	0.0225986	0.99934	up	no
ENSG00000140937	CDH11	1009	ENST00000394156;ENST00000619158;ENST00000569128;ENST00000569783	GO:0000902(cell morphogenesis);GO:0001501(skeletal system development);GO:0001503(ossification);GO:0005509(calcium ion binding);GO:0005737(cytoplasm);GO:0005886(plasma membrane);GO:0005912(adherens junction);GO:0007043(cell-cell junction assembly);GO:0007155(cell adhesion);GO:0007156(homophilic cell adhesion via plasma membrane adhesion molecules);GO:0016020(membrane);GO:0016021(integral componen…	NA	NA	NA	cadherin 11 [Source:HGNC Symbol;Acc:HGNC:1750]	protein_coding;retained_intron;processed_transcript	DOID:0050155(sensory_system_disease);DOID:0050686(organ_system_cancer);DOID:0060072(benign_neoplasm);DOID:0060084(cell_type_benign_neoplasm);DOID:0060100(musculoskeletal_system_cancer);DOID:0060116(sensory_system_cancer);DOID:14566(disease_of_cellular_proliferation);DOID:1492(eye_and_adnexa_disease);DOID:162(cancer);DOID:201(connective_tissue_cancer);DOID:2174(ocular_cancer);DOID:3093(nervous_sys…	R-HSA-419001(Connection of adjacent cells through calcium-dependent trans-dimerization of cadherin);R-HSA-419002(Interaction of cadherin with Beta/gamma catenin, alpha catenin and p120 catenin)	0.0177047	0.0651911	0	0	0.000316376	0	262.017	8.03352	0.0224025	0.99934	up	yes
ENSG00000131941	RHPN2	85415	ENST00000588388;ENST00000254260;ENST00000544458;ENST00000591502;ENST00000588683;ENST00000592247;ENST00000585641	GO:0003094(glomerular filtration);GO:0005515(protein binding);GO:0005737(cytoplasm);GO:0005829(cytosol);GO:0005886(plasma membrane);GO:0007165(signal transduction);GO:0048471(perinuclear region of cytoplasm);GO:0051497(negative regulation of stress fiber assembly);GO:0051497(negative regulation of stress fiber assembly)	NA	NA	NA	rhophilin Rho GTPase binding protein 2 [Source:HGNC Symbol;Acc:HGNC:19974]	nonsense_mediated_decay;protein_coding;retained_intron;processed_transcript	NA	R-HSA-5667008(RHOA:GTP binds RHPN1 or RHPN2);R-HSA-5667037(RHPN2 binds RHOB:GTP);R-HSA-9013009(RHOA binds effectors at the plasma membrane);R-HSA-9690493(RHOB binds effectors on endosomes)	36.1121	35.0142	36.7561	32.398	34.0972	31.8823	1.09662	0.13306	0.0220607	0.99934	up	no
ENSG00000106948	AKNA	80709	ENST00000492875;ENST00000374075;ENST00000307564;ENST00000374079;ENST00000490767;ENST00000491133;ENST00000312033;ENST00000223791	GO:0001650(fibrillar center);GO:0001837(epithelial to mesenchymal transition);GO:0003677(DNA binding);GO:0005515(protein binding);GO:0005634(nucleus);GO:0005654(nucleoplasm);GO:0005737(cytoplasm);GO:0005813(centrosome);GO:0005814(centriole);GO:0005829(cytosol);GO:0005856(cytoskeleton);GO:0005874(microtubule);GO:0007399(nervous system development);GO:0016020(membrane);GO:0021849(neuroblast divisio…	NA	NA	NA	AT-hook transcription factor [Source:HGNC Symbol;Acc:HGNC:24108]	processed_transcript;protein_coding	NA	NA	5.14283	4.71834	4.62443	3.70259	4.88506	3.7414	1.17492	0.232559	0.02205	0.99934	up	no
ENSG00000160888	IER2	9592	ENST00000588173;ENST00000587885;ENST00000292433	GO:0003677(DNA binding);GO:0005515(protein binding);GO:0005634(nucleus);GO:0005654(nucleoplasm);GO:0005737(cytoplasm);GO:0030182(neuron differentiation);GO:0045944(positive regulation of transcription by RNA polymerase II);GO:0048870(cell motility);GO:0071774(response to fibroblast growth factor);GO:0071774(response to fibroblast growth factor)	NA	NA	NA	immediate early response 2 [Source:HGNC Symbol;Acc:HGNC:28871]	protein_coding	NA	NA	46.4054	44.0743	43.8044	34.7862	44.043	39.8817	1.13119	0.177836	0.0218932	0.99934	up	no
ENSG00000242622	GSK3B-DT	107986119	ENST00000485898;ENST00000484076;ENST00000686307;ENST00000469070	NA	NA	NA	NA	GSK3B divergent transcript [Source:HGNC Symbol;Acc:HGNC:55635]	lncRNA	NA	NA	0.278952	0.516573	0.630793	0.227166	0.252405	0.29512	1.84114	0.880602	0.0218127	0.99934	up	no
ENSG00000171314	PGAM1	5223,441531	ENST00000334828;ENST00000467867;ENST00000473929	GO:0003824(catalytic activity);GO:0004082(bisphosphoglycerate mutase activity);GO:0004619(phosphoglycerate mutase activity);GO:0005515(protein binding);GO:0005576(extracellular region);GO:0005737(cytoplasm);GO:0005829(cytosol);GO:0006096(glycolytic process);GO:0006110(regulation of glycolytic process);GO:0016020(membrane);GO:0016787(hydrolase activity);GO:0016853(isomerase activity);GO:0016868(in…	00010(Glycolysis / Gluconeogenesis);00260(Glycine, serine and threonine metabolism);01100(Metabolic pathways);01200(Carbon metabolism);01230(Biosynthesis of amino acids);04922(Glucagon signaling pathway);05230(Central carbon metabolism in cancer);05230(Central carbon metabolism in cancer)	K01834	EC:5.4.2.11	phosphoglycerate mutase 1 [Source:HGNC Symbol;Acc:HGNC:8888]	protein_coding;processed_transcript	DOID:14566(disease_of_cellular_proliferation);DOID:150(disease_of_mental_health);DOID:1561(cognitive_disorder);DOID:162(cancer);DOID:2355(anemia);DOID:2468(psychotic_disorder);DOID:2914(immune_system_disease);DOID:4(disease);DOID:5419(schizophrenia);DOID:74(hematopoietic_system_disease);DOID:7(disease_of_anatomical_entity)	R-HSA-6798748(Exocytosis of secretory granule lumen proteins);R-HSA-6800434(Exocytosis of ficolin-rich granule lumen proteins);R-HSA-71445(2-Phospho-D-glycerate <=> 3-Phospho-D-glycerate);R-HSA-71654(3-Phospho-D-glycerate <=> 2-Phospho-D-glycerate)	103.397	113.988	93.7887	91.7993	97.7087	91.1993	1.10853	0.14865	0.0218104	0.99934	up	no
ENSG00000215269	GAGE12G	645073	ENST00000445148	GO:0003674(molecular_function);GO:0005515(protein binding);GO:0005575(cellular_component);GO:0008150(biological_process)	NA	NA	NA	G antigen 12G [Source:HGNC Symbol;Acc:HGNC:31907]	protein_coding	NA	NA	0.092499	6.13288	0.036749	0.128658	0.053867	0	34.3083	5.10049	0.0217539	0.99934	up	yes
ENSG00000131408	NR1H2	7376	ENST00000598168;ENST00000411902;ENST00000593532;ENST00000597157;ENST00000253727;ENST00000593926;ENST00000597790;ENST00000597130;ENST00000600355;ENST00000597085;ENST00000595730;ENST00000599105	GO:0000122(negative regulation of transcription by RNA polymerase II);GO:0000785(chromatin);GO:0000978(RNA polymerase II cis-regulatory region sequence-specific DNA binding);GO:0000981(DNA-binding transcription factor activity, RNA polymerase II-specific);GO:0001228(DNA-binding transcription activator activity, RNA polymerase II-specific);GO:0003677(DNA binding);GO:0003700(DNA-binding transcripti…	04931(Insulin resistance);04931(Insulin resistance)	NA	NA	nuclear receptor subfamily 1 group H member 2 [Source:HGNC Symbol;Acc:HGNC:7965]	protein_coding;nonsense_mediated_decay;retained_intron	DOID:0014667(disease_of_metabolism);DOID:0050013(carbohydrate_metabolism_disease);DOID:0050828(artery_disease);DOID:0060158(acquired_metabolic_disease);DOID:10591(pre_eclampsia);DOID:10652(Alzheimer's_disease);DOID:10763(hypertension);DOID:1287(cardiovascular_system_disease);DOID:1289(neurodegenerative_disease);DOID:1307(dementia);DOID:14566(disease_of_cellular_proliferation);DOID:150(disease_of_…	R-HSA-1989765(Expression of ABCA1);R-HSA-376419(Formation of NR-MED1 Coactivator Complex);R-HSA-382096(Formation of NR-NCOR Corepressor Complex);R-HSA-4720432(HDAC4 SUMOylates NR1H2 (LXRbeta) with SUMO2,3);R-HSA-8854628(MYLIP dimer ubiquitinates VLDLR on Lys-839);R-HSA-9024326(Oxysterol binds to the ABCA1 gene:NR1H2,3:RXR:NCOR:GPS2:TBL1:HDAC3 complex);R-HSA-9024334(Co-repressor complex dissociate…	11.9268	10.5294	11.4766	9.19852	10.1506	10.4868	1.13732	0.185633	0.0216407	0.99934	up	no
ENSG00000108342	CSF3	1440	ENST00000331769;ENST00000582798	GO:0005102(signaling receptor binding);GO:0005125(cytokine activity);GO:0005130(granulocyte colony-stimulating factor receptor binding);GO:0005515(protein binding);GO:0005576(extracellular region);GO:0005615(extracellular space);GO:0006955(immune response);GO:0007165(signal transduction);GO:0008083(growth factor activity);GO:0008284(positive regulation of cell population proliferation);GO:0014068…	04060(Cytokine-cytokine receptor interaction);04151(PI3K-Akt signaling pathway);04630(JAK-STAT signaling pathway);04640(Hematopoietic cell lineage);04657(IL-17 signaling pathway);05144(Malaria);05171(Coronavirus disease - COVID-19);05171(Coronavirus disease - COVID-19)	NA	NA	colony stimulating factor 3 [Source:HGNC Symbol;Acc:HGNC:2438]	protein_coding;retained_intron	DOID:0050615(respiratory_system_cancer);DOID:0050686(organ_system_cancer);DOID:0050828(artery_disease);DOID:114(heart_disease);DOID:1227(neutropenia);DOID:1287(cardiovascular_system_disease);DOID:12987(agranulocytosis);DOID:1324(lung_cancer);DOID:14566(disease_of_cellular_proliferation);DOID:162(cancer);DOID:178(vascular_disease);DOID:225(syndrome);DOID:2914(immune_system_disease);DOID:3119(gastr…	R-HSA-6784160(IL10 negatively regulates extracellular inflammatory mediators);R-HSA-6787737(CSF3R binds CSF3 dimer);R-HSA-8854738(CSF3 dimer:CSFR binds CSFR);R-HSA-9674546(CSF3 dimer:2xCSF3R:LYN:JAK1 induces phosphorylation of JAK1);R-HSA-9674558(p-Y-JAK1 phosphorylates CSF3R in CSF3 dimer:2xCSF3R:LYN:p-Y-JAK1);R-HSA-9674562(CSF3 dimer:2xp-4Y-CSF3R:LYN:p-Y-JAK1:p-JAK2:p-SYK:p-HCK:p-TYK2 binds STA…	0	0.170876	0	0	0	0	569.585	9.15377	0.0215213	0.99934	up	yes
ENSG00000159399	HK2	3099,29911,3741,3796	ENST00000409174;ENST00000290573;ENST00000472302	GO:0000166(nucleotide binding);GO:0001666(response to hypoxia);GO:0001678(cellular glucose homeostasis);GO:0002931(response to ischemia);GO:0003824(catalytic activity);GO:0004340(glucokinase activity);GO:0004396(hexokinase activity);GO:0005515(protein binding);GO:0005524(ATP binding);GO:0005536(glucose binding);GO:0005737(cytoplasm);GO:0005739(mitochondrion);GO:0005741(mitochondrial outer membran…	00010(Glycolysis / Gluconeogenesis);00051(Fructose and mannose metabolism);00052(Galactose metabolism);00500(Starch and sucrose metabolism);00520(Amino sugar and nucleotide sugar metabolism);00524(Neomycin, kanamycin and gentamicin biosynthesis);01100(Metabolic pathways);01200(Carbon metabolism);04066(HIF-1 signaling pathway);04910(Insulin signaling pathway);04930(Type II diabetes mellitus);04973…	K00844	EC:2.7.1.1	hexokinase 2 [Source:HGNC Symbol;Acc:HGNC:4923]	protein_coding;retained_intron	DOID:0050686(organ_system_cancer);DOID:10534(stomach_cancer);DOID:14566(disease_of_cellular_proliferation);DOID:162(cancer);DOID:3119(gastrointestinal_system_cancer);DOID:3571(liver_cancer);DOID:3717(gastric_adenocarcinoma);DOID:4(disease);DOID:5517(stomach_carcinoma);DOID:684(hepatocellular_carcinoma);DOID:686(liver_carcinoma)	R-HSA-70420(HK1,2,3,GCK phosphorylate Glc to form G6P)	31.3178	33.1771	26.4581	25.0207	29.305	25.8894	1.13387	0.181249	0.0214244	0.99934	up	no
ENSG00000181790	ADGRB1	575	ENST00000518820;ENST00000643448;ENST00000518812	GO:0001530(lipopolysaccharide binding);GO:0001786(phosphatidylserine binding);GO:0001891(phagocytic cup);GO:0002376(immune system process);GO:0004888(transmembrane signaling receptor activity);GO:0004930(G protein-coupled receptor activity);GO:0005515(protein binding);GO:0005576(extracellular region);GO:0005615(extracellular space);GO:0005886(plasma membrane);GO:0005887(integral component of plas…	04115(p53 signaling pathway);04115(p53 signaling pathway)	NA	NA	adhesion G protein-coupled receptor B1 [Source:HGNC Symbol;Acc:HGNC:943]	retained_intron;protein_coding	DOID:0050687(cell_type_cancer);DOID:14566(disease_of_cellular_proliferation);DOID:162(cancer);DOID:3068(glioblastoma_multiforme);DOID:3069(astrocytoma);DOID:3070(malignant_glioma);DOID:4(disease)	NA	0.259976	0.319913	0.198025	0.132901	0.139179	0.185419	1.70036	0.765841	0.0212745	0.99934	up	no
ENSG00000172037	LAMB2	3913,3915,84823	ENST00000418109;ENST00000493571;ENST00000477225;ENST00000467506;ENST00000483057;ENST00000464891;ENST00000542580;ENST00000469665;ENST00000305544;ENST00000486298;ENST00000498377;ENST00000538659;ENST00000483321;ENST00000488638;ENST00000480640;ENST00000477701;ENST00000484713;ENST00000462930	GO:0000904(cell morphogenesis involved in differentiation);GO:0005178(integrin binding);GO:0005198(structural molecule activity);GO:0005201(extracellular matrix structural constituent);GO:0005515(protein binding);GO:0005576(extracellular region);GO:0005604(basement membrane);GO:0005608(laminin-3 complex);GO:0005788(endoplasmic reticulum lumen);GO:0007155(cell adhesion);GO:0007411(axon guidance);G…	04151(PI3K-Akt signaling pathway);04510(Focal adhesion);04512(ECM-receptor interaction);05145(Toxoplasmosis);05146(Amoebiasis);05165(Human papillomavirus infection);05200(Pathways in cancer);05222(Small cell lung cancer);05222(Small cell lung cancer)	NA	NA	laminin subunit beta 2 [Source:HGNC Symbol;Acc:HGNC:6487]	protein_coding;retained_intron;processed_transcript	DOID:0050117(disease_by_infectious_agent);DOID:0060037(developmental_disorder_of_mental_health);DOID:0060038(specific_developmental_disorder);DOID:1059(intellectual_disability);DOID:1184(nephrotic_syndrome);DOID:14566(disease_of_cellular_proliferation);DOID:150(disease_of_mental_health);DOID:162(cancer);DOID:1883(hepatitis_C);DOID:18(urinary_system_disease);DOID:2237(hepatitis);DOID:225(syndrome)…	R-HSA-216048(Integrins alpha3beta1, alpha6beta4 bind laminin-332, 511, 521, (211, 221));R-HSA-216058(Integrin alpha7beta1 binds Laminin-211, 221, 411, 512, 521);R-HSA-2327803(Laminins bind Nidogens 1, 2);R-HSA-2328129(Dystroglycan binds Laminins and Dystrophin);R-HSA-2396083(Laminins bind galactosyl sulfatide and related sulfated glycolipids);R-HSA-2396124(AGRN binds Laminins with gamma-1 subunit…	10.0194	10.2079	10.2036	9.68679	8.75705	8.74966	1.11905	0.162275	0.0208861	0.99934	up	no
ENSG00000283265	ENSG00000283265		ENST00000637996	NA	NA	NA	NA	novel transcript	lncRNA	NA	NA	0.06199	0.085621	0.05078	0	0	0	661.303	9.36917	0.0207024	0.99934	up	yes
ENSG00000168209	DDIT4	54541	ENST00000471240;ENST00000307365;ENST00000681898;ENST00000473155;ENST00000491934	GO:0001666(response to hypoxia);GO:0001764(neuron migration);GO:0005515(protein binding);GO:0005737(cytoplasm);GO:0005739(mitochondrion);GO:0005829(cytosol);GO:0006915(apoptotic process);GO:0007420(brain development);GO:0009968(negative regulation of signal transduction);GO:0010801(negative regulation of peptidyl-threonine phosphorylation);GO:0030182(neuron differentiation);GO:0032006(regulation …	04140(Autophagy - animal);04150(mTOR signaling pathway);04151(PI3K-Akt signaling pathway);05206(MicroRNAs in cancer);05206(MicroRNAs in cancer)	NA	NA	DNA damage inducible transcript 4 [Source:HGNC Symbol;Acc:HGNC:24944]	retained_intron;protein_coding;nonsense_mediated_decay	DOID:0050177(monogenic_disease);DOID:0050615(respiratory_system_cancer);DOID:0050686(organ_system_cancer);DOID:0050687(cell_type_cancer);DOID:0050736(autosomal_dominant_disease);DOID:0050739(autosomal_genetic_disease);DOID:10652(Alzheimer's_disease);DOID:1289(neurodegenerative_disease);DOID:1307(dementia);DOID:1324(lung_cancer);DOID:13515(tuberous_sclerosis);DOID:14566(disease_of_cellular_prolife…	R-HSA-5632386(TP63/TP53 stimulates transcription of DDIT4 gene);R-HSA-5632732(p-S939,T1462-TSC2 binding to 14-3-3 dimer is negatively regulated by DDIT4);R-HSA-5632738(DDIT4 binds 14-3-3 dimer)	165.339	168.932	148.667	135.1	158.86	139.751	1.1135	0.155105	0.0206848	0.99934	up	no
ENSG00000251201	TMED7-TICAM2	100302736	ENST00000333314;ENST00000514548;ENST00000282382	GO:0005783(endoplasmic reticulum);GO:0005789(endoplasmic reticulum membrane);GO:0005793(endoplasmic reticulum-Golgi intermediate compartment);GO:0005794(Golgi apparatus);GO:0007165(signal transduction);GO:0015031(protein transport);GO:0016020(membrane);GO:0016021(integral component of membrane);GO:0033116(endoplasmic reticulum-Golgi intermediate compartment membrane);GO:0033116(endoplasmic reticu…	NA	NA	NA	TMED7-TICAM2 readthrough [Source:HGNC Symbol;Acc:HGNC:33945]	protein_coding;retained_intron	NA	R-HSA-166168(TLR4:LY96:LPS:CD14 recruits TRAM (TICAM2));R-HSA-166175(TRAM:TLR4:LY96:LPS:CD14 recruits TRIF (TICAM1));R-HSA-166245(Phosphorylation of IRF-3/IRF7 and their release from the activated TLR complex );R-HSA-166271(IRF3/IRF7 recruitment to p-TBK1/p-IKK epsilon bound to the activated TLR4);R-HSA-168915(K63-linked ubiquitination of RIP1 bound to the activated TLR complex);R-HSA-168921(TRIF…	3.24185	4.06413	3.79144	2.48129	1.99596	3.74503	1.34968	0.432615	0.0206594	0.99934	up	no
ENSG00000125775	SDCBP2	27111	ENST00000381808;ENST00000339987;ENST00000467129;ENST00000360779;ENST00000615838;ENST00000381812	GO:0005515(protein binding);GO:0005546(phosphatidylinositol-4,5-bisphosphate binding);GO:0005634(nucleus);GO:0005654(nucleoplasm);GO:0005730(nucleolus);GO:0005737(cytoplasm);GO:0005794(Golgi apparatus);GO:0005829(cytosol);GO:0005886(plasma membrane);GO:0007399(nervous system development);GO:0008022(protein C-terminus binding);GO:0008283(cell population proliferation);GO:0008289(lipid binding);GO:…	NA	NA	NA	syndecan binding protein 2 [Source:HGNC Symbol;Acc:HGNC:15756]	protein_coding;retained_intron	NA	NA	42.2671	37.5339	40.0694	34.802	37.456	35.0263	1.11731	0.160035	0.02064	0.99934	up	no
ENSG00000171298	GAA	2548	ENST00000574376;ENST00000570716;ENST00000572080;ENST00000572803;ENST00000570803;ENST00000390015;ENST00000577106;ENST00000573556;ENST00000302262	GO:0000023(maltose metabolic process);GO:0002026(regulation of the force of heart contraction);GO:0002086(diaphragm contraction);GO:0003007(heart morphogenesis);GO:0003824(catalytic activity);GO:0004553(hydrolase activity, hydrolyzing O-glycosyl compounds);GO:0004558(alpha-1,4-glucosidase activity);GO:0005764(lysosome);GO:0005765(lysosomal membrane);GO:0005886(plasma membrane);GO:0005975(carbohyd…	00052(Galactose metabolism);00500(Starch and sucrose metabolism);01100(Metabolic pathways);04142(Lysosome);04142(Lysosome)	K12316	EC:3.2.1.20	alpha glucosidase [Source:HGNC Symbol;Acc:HGNC:4065]	processed_transcript;retained_intron;nonsense_mediated_decay;protein_coding	NA	R-HSA-6798739(Exocytosis of azurophil granule membrane proteins);R-HSA-6798747(Exocytosis of tertiary granule membrane proteins);R-HSA-6800426(Exocytosis of ficolin-rich granule membrane proteins);R-HSA-9036727(GAA hydrolyzes lysosomal glycogen);R-HSA-9036729(Defective GAA does not hydrolyze lysosomal glycogen)	2.2297	2.56737	2.15785	1.84898	1.91689	1.92546	1.22202	0.289267	0.0205016	0.99934	up	no
ENSG00000289234	ZNF496-DT		ENST00000689922;ENST00000697403;ENST00000665024;ENST00000697393;ENST00000697402;ENST00000697405	NA	NA	NA	NA	ZNF496 divergent transcript [Source:HGNC Symbol;Acc:HGNC:55991]	lncRNA	NA	NA	0.774635	0.72321	0.639729	0.516313	0.562868	0.589922	1.28067	0.356902	0.0204914	0.99934	up	no
ENSG00000255248	MIR100HG	399959	ENST00000660603;ENST00000524376;ENST00000656793;ENST00000648209;ENST00000668776;ENST00000666085;ENST00000657990;ENST00000650497;ENST00000647967;ENST00000654571;ENST00000660311	NA	NA	NA	NA	mir-100-let-7a-2-mir-125b-1 cluster host gene [Source:HGNC Symbol;Acc:HGNC:39522]	lncRNA	NA	NA	0.0116441	0.0488471	0	0.000722324	0	0.000531897	48.2301	5.59186	0.0204552	0.99934	up	yes
ENSG00000155816	FMN2	56776	ENST00000319653	GO:0003674(molecular_function);GO:0003779(actin binding);GO:0005634(nucleus);GO:0005730(nucleolus);GO:0005737(cytoplasm);GO:0005783(endoplasmic reticulum);GO:0005789(endoplasmic reticulum membrane);GO:0005819(spindle);GO:0005829(cytosol);GO:0005856(cytoskeleton);GO:0005884(actin filament);GO:0005886(plasma membrane);GO:0005902(microvillus);GO:0005938(cell cortex);GO:0006974(cellular response to D…	NA	NA	NA	formin 2 [Source:HGNC Symbol;Acc:HGNC:14074]	protein_coding	NA	NA	0.00417297	0.012049	0	0	0	0	54.0733	5.75684	0.0204159	0.99934	up	yes
ENSG00000131067	GGT7	2686	ENST00000336431;ENST00000470952;ENST00000469018;ENST00000427420	GO:0005515(protein binding);GO:0005886(plasma membrane);GO:0006749(glutathione metabolic process);GO:0006750(glutathione biosynthetic process);GO:0006751(glutathione catabolic process);GO:0016020(membrane);GO:0016021(integral component of membrane);GO:0016740(transferase activity);GO:0016746(acyltransferase activity);GO:0016787(hydrolase activity);GO:0036374(glutathione hydrolase activity);GO:010…	00430(Taurine and hypotaurine metabolism);00480(Glutathione metabolism);01100(Metabolic pathways);01100(Metabolic pathways)	K00681	EC:2.3.2.2;EC:3.4.19.13	gamma-glutamyltransferase 7 [Source:HGNC Symbol;Acc:HGNC:4259]	protein_coding;nonsense_mediated_decay	NA	R-HSA-5433072(GGTs hydrolyse glutamate from AFXBO-SG, AFNBO-SG);R-HSA-8943279(GGT dimers hydrolyse GSH);R-HSA-9753634(GGT dimers hydrolyse APAP-SG)	2.97666	2.59316	2.8116	2.05604	1.97188	2.48294	1.2873	0.364344	0.0202539	0.99934	up	no
ENSG00000163395	IGFN1	91156	ENST00000335211;ENST00000437879;ENST00000473483	GO:0005515(protein binding);GO:0005634(nucleus);GO:0005737(cytoplasm);GO:0007156(homophilic cell adhesion via plasma membrane adhesion molecules);GO:0007416(synapse assembly);GO:0008150(biological_process);GO:0010842(retina layer formation);GO:0030018(Z disc);GO:0045202(synapse);GO:0045202(synapse)	NA	NA	NA	immunoglobulin like and fibronectin type III domain containing 1 [Source:HGNC Symbol;Acc:HGNC:24607]	protein_coding;nonsense_mediated_decay;retained_intron	NA	NA	0.0276662	0.211311	0.0233627	0.0149653	0	0.00700633	11.9399	3.57772	0.0202108	0.99934	up	yes
ENSG00000215472	RPL17-C18orf32	100526842	ENST00000584895;ENST00000332968	GO:0003735(structural constituent of ribosome);GO:0005840(ribosome);GO:0006412(translation);GO:0015934(large ribosomal subunit);GO:0015934(large ribosomal subunit)	03010(Ribosome);05171(Coronavirus disease - COVID-19);05171(Coronavirus disease - COVID-19)	NA	NA	RPL17-C18orf32 readthrough [Source:HGNC Symbol;Acc:HGNC:44661]	protein_coding	NA	NA	0.840037	1.70278	0	0	0	0	8476.07	13.0492	0.0201464	0.99934	up	yes
ENSG00000214279	SCART1	619207	ENST00000463137;ENST00000482993;ENST00000488261;ENST00000475114;ENST00000640237;ENST00000462252	GO:0002376(immune system process);GO:0002456(T cell mediated immunity);GO:0003674(molecular_function);GO:0005044(scavenger receptor activity);GO:0005737(cytoplasm);GO:0005886(plasma membrane);GO:0005903(brush border);GO:0006897(endocytosis);GO:0008150(biological_process);GO:0009897(external side of plasma membrane);GO:0016020(membrane);GO:0016021(integral component of membrane);GO:0016021(integra…	NA	NA	NA	scavenger receptor family member expressed on T cells 1 [Source:HGNC Symbol;Acc:HGNC:32411]	retained_intron;protein_coding	NA	NA	0.49714	0.435524	0.521116	0.353679	0.336477	0.352757	1.39396	0.479191	0.0200886	0.99934	up	no
ENSG00000127561	SYNGR3	9143	ENST00000568896;ENST00000564642;ENST00000248121;ENST00000562045	GO:0001504(neurotransmitter uptake);GO:0005515(protein binding);GO:0008021(synaptic vesicle);GO:0016020(membrane);GO:0016021(integral component of membrane);GO:0021762(substantia nigra development);GO:0030054(cell junction);GO:0030672(synaptic vesicle membrane);GO:0031410(cytoplasmic vesicle);GO:0031594(neuromuscular junction);GO:0032411(positive regulation of transporter activity);GO:0042169(SH2…	NA	NA	NA	synaptogyrin 3 [Source:HGNC Symbol;Acc:HGNC:11501]	protein_coding;retained_intron	NA	NA	1.46749	1.73281	0.991727	0.735996	1.17847	0.874862	1.50288	0.587727	0.0200528	0.99934	up	no
ENSG00000229474	PATL2	197135	ENST00000682850;ENST00000558573;ENST00000434130;ENST00000558481;ENST00000560110;ENST00000558809;ENST00000558159;ENST00000560780;ENST00000561082	GO:0000290(deadenylation-dependent decapping of nuclear-transcribed mRNA);GO:0000932(P-body);GO:0003723(RNA binding);GO:0005515(protein binding);GO:0005634(nucleus);GO:0005737(cytoplasm);GO:0010607(negative regulation of cytoplasmic mRNA processing body assembly);GO:0017148(negative regulation of translation);GO:0033962(P-body assembly);GO:1990904(ribonucleoprotein complex);GO:1990904(ribonucleop…	NA	NA	NA	PAT1 homolog 2 [Source:HGNC Symbol;Acc:HGNC:33630]	protein_coding;processed_transcript;nonsense_mediated_decay;retained_intron	NA	NA	1.05132	1.14804	0.898543	0.705975	0.76973	0.808334	1.35633	0.439705	0.0200298	0.99934	up	no
ENSG00000205352	PRR13	54458	ENST00000549924;ENST00000546581;ENST00000547368;ENST00000552846;ENST00000379786;ENST00000551945;ENST00000551365;ENST00000549135;ENST00000551003;ENST00000549068;ENST00000549581;ENST00000429243;ENST00000549740	GO:0005515(protein binding);GO:0005634(nucleus);GO:0005654(nucleoplasm);GO:0005829(cytosol);GO:0005829(cytosol)	NA	NA	NA	proline rich 13 [Source:HGNC Symbol;Acc:HGNC:24528]	protein_coding;retained_intron	NA	NA	73.9545	75.7939	72.9636	66.0868	68.572	70.2396	1.08694	0.120271	0.0199925	0.99934	up	no
ENSG00000085831	TTC39A	22996	ENST00000262675;ENST00000371747;ENST00000413473;ENST00000680460;ENST00000680483;ENST00000431927;ENST00000447632;ENST00000262676;ENST00000380849;ENST00000527205;ENST00000530004;ENST00000401051;ENST00000439482;ENST00000525906;ENST00000534098;ENST00000411642;ENST00000422925	GO:0003674(molecular_function);GO:0005515(protein binding);GO:0005813(centrosome);GO:0008150(biological_process);GO:0008150(biological_process)	NA	NA	NA	tetratricopeptide repeat domain 39A [Source:HGNC Symbol;Acc:HGNC:18657]	protein_coding;nonsense_mediated_decay;processed_transcript	NA	NA	2.51817	2.5523	2.46102	2.07143	2.24946	2.19413	1.15602	0.209166	0.0199171	0.99934	up	no
ENSG00000256087	ZNF432	9668	ENST00000221315;ENST00000597273;ENST00000600368;ENST00000594154;ENST00000601310;ENST00000598745;ENST00000598446	GO:0000978(RNA polymerase II cis-regulatory region sequence-specific DNA binding);GO:0000981(DNA-binding transcription factor activity, RNA polymerase II-specific);GO:0003677(DNA binding);GO:0005515(protein binding);GO:0005634(nucleus);GO:0005654(nucleoplasm);GO:0006355(regulation of DNA-templated transcription);GO:0006357(regulation of transcription by RNA polymerase II);GO:0046872(metal ion bin…	05168(Herpes simplex virus 1 infection);05168(Herpes simplex virus 1 infection)	NA	NA	zinc finger protein 432 [Source:HGNC Symbol;Acc:HGNC:20810]	protein_coding;processed_transcript	NA	R-HSA-975040(KRAB-ZNF / KAP Interaction)	3.07949	4.23928	3.2048	2.99784	2.83069	2.79733	1.22	0.286884	0.0199108	0.99934	up	no
ENSG00000226711	FAM66C	440078	ENST00000544214;ENST00000687015;ENST00000420514;ENST00000438689;ENST00000541558	NA	NA	NA	NA	family with sequence similarity 66 member C [Source:HGNC Symbol;Acc:HGNC:21644]	lncRNA	NA	NA	0.0212932	0.0276086	0.0180131	0	0.0041066	0	16.2945	4.02631	0.0198645	0.99934	up	yes
ENSG00000048052	HDAC9	9734	ENST00000622668;ENST00000524023;ENST00000405010;ENST00000406451;ENST00000681273;ENST00000401921;ENST00000461159;ENST00000681950;ENST00000476135;ENST00000471887;ENST00000406072;ENST00000456174;ENST00000441542;ENST00000428307	GO:0000118(histone deacetylase complex);GO:0000122(negative regulation of transcription by RNA polymerase II);GO:0001818(negative regulation of cytokine production);GO:0001975(response to amphetamine);GO:0003714(transcription corepressor activity);GO:0004407(histone deacetylase activity);GO:0005080(protein kinase C binding);GO:0005515(protein binding);GO:0005634(nucleus);GO:0005654(nucleoplasm);G…	05034(Alcoholism);05203(Viral carcinogenesis);05203(Viral carcinogenesis)	K11409	EC:3.5.1.98	histone deacetylase 9 [Source:HGNC Symbol;Acc:HGNC:14065]	protein_coding;retained_intron;processed_transcript	NA	R-HSA-1912388(NICD1 displaces co-repressor complex from RBPJ (CSL));R-HSA-2220982(NICD1 PEST domain mutants displace co-repressor complex from RBPJ (CSL));R-HSA-350058(Formation of CSL NCOR corepressor complex)	1.57543	1.6915	1.59676	1.44538	1.40526	1.38678	1.1478	0.198869	0.0198416	0.99934	up	no
ENSG00000254154	CRYZL2P-SEC16B	111240474	ENST00000354921;ENST00000466953;ENST00000464428	NA	NA	NA	NA	CRYZL2P-SEC16B readthrough [Source:HGNC Symbol;Acc:HGNC:53757]	lncRNA;retained_intron	NA	NA	1.76409	1.95822	1.77179	1.7353	1.31947	1.36115	1.24415	0.315166	0.0198019	0.99934	up	no
ENSG00000134830	C5AR2	27202	ENST00000595464	GO:0002430(complement receptor mediated signaling pathway);GO:0004875(complement receptor activity);GO:0004878(complement component C5a receptor activity);GO:0004930(G protein-coupled receptor activity);GO:0005515(protein binding);GO:0005886(plasma membrane);GO:0006935(chemotaxis);GO:0006954(inflammatory response);GO:0007165(signal transduction);GO:0007186(G protein-coupled receptor signaling pat…	NA	NA	NA	complement C5a receptor 2 [Source:HGNC Symbol;Acc:HGNC:4527]	protein_coding	NA	R-HSA-964811(C5AR2 binds anaphylatoxins and thier desArginated derivatives)	0.00732	0.00962083	0.0205567	0	0	0	124.992	6.96569	0.0198002	0.99934	up	yes
ENSG00000134202	GSTM3	2947	ENST00000256594;ENST00000488824;ENST00000476321;ENST00000361066	GO:0004364(glutathione transferase activity);GO:0005515(protein binding);GO:0005634(nucleus);GO:0005737(cytoplasm);GO:0005829(cytosol);GO:0006749(glutathione metabolic process);GO:0008065(establishment of blood-nerve barrier);GO:0016740(transferase activity);GO:0018916(nitrobenzene metabolic process);GO:0019899(enzyme binding);GO:0035686(sperm fibrous sheath);GO:0042178(xenobiotic catabolic proce…	00480(Glutathione metabolism);00980(Metabolism of xenobiotics by cytochrome P450);00982(Drug metabolism - cytochrome P450);00983(Drug metabolism - other enzymes);01100(Metabolic pathways);01524(Platinum drug resistance);05200(Pathways in cancer);05204(Chemical carcinogenesis);05225(Hepatocellular carcinoma);05418(Fluid shear stress and atherosclerosis);05418(Fluid shear stress and atherosclerosis)	K00799	EC:2.5.1.18	glutathione S-transferase mu 3 [Source:HGNC Symbol;Acc:HGNC:4635]	protein_coding;processed_transcript	DOID:0050686(organ_system_cancer);DOID:0050687(cell_type_cancer);DOID:0050828(artery_disease);DOID:0060100(musculoskeletal_system_cancer);DOID:10763(hypertension);DOID:10825(essential_hypertension);DOID:1287(cardiovascular_system_disease);DOID:14566(disease_of_cellular_proliferation);DOID:162(cancer);DOID:1749(squamous_cell_carcinoma);DOID:178(vascular_disease);DOID:201(connective_tissue_cancer);…	R-HSA-176054(GST dimers conjugate GSH with cytosolic substrates)	0.0679097	0.118411	0.0463209	0.0287924	0	0.0164793	5.13877	2.36142	0.0197368	0.99934	up	yes
ENSG00000173918	C1QTNF1	114897	ENST00000311661;ENST00000339142;ENST00000581774;ENST00000582295;ENST00000392445;ENST00000582625;ENST00000580474;ENST00000583904;ENST00000578229;ENST00000579760	GO:0005515(protein binding);GO:0005518(collagen binding);GO:0005576(extracellular region);GO:0005581(collagen trimer);GO:0005615(extracellular space);GO:0005887(integral component of plasma membrane);GO:0007204(positive regulation of cytosolic calcium ion concentration);GO:0010544(negative regulation of platelet activation);GO:0010628(positive regulation of gene expression);GO:0010906(regulation …	NA	NA	NA	C1q and TNF related 1 [Source:HGNC Symbol;Acc:HGNC:14324]	protein_coding;processed_transcript	DOID:0050828(artery_disease);DOID:10763(hypertension);DOID:1287(cardiovascular_system_disease);DOID:178(vascular_disease);DOID:4(disease);DOID:7(disease_of_anatomical_entity)	NA	2.69395	2.69701	3.06586	2.35407	2.09979	2.42971	1.22855	0.296958	0.0196879	0.99934	up	no
ENSG00000163995	ABLIM2	84448	ENST00000428004;ENST00000447017;ENST00000676532;ENST00000502800;ENST00000504172;ENST00000509819;ENST00000361737	GO:0003779(actin binding);GO:0005515(protein binding);GO:0005737(cytoplasm);GO:0006351(DNA-templated transcription);GO:0007010(cytoskeleton organization);GO:0015629(actin cytoskeleton);GO:0030032(lamellipodium assembly);GO:0030036(actin cytoskeleton organization);GO:0046872(metal ion binding);GO:0051015(actin filament binding);GO:0110165(cellular anatomical entity);GO:0110165(cellular anatomical …	04360(Axon guidance);04360(Axon guidance)	NA	NA	actin binding LIM protein family member 2 [Source:HGNC Symbol;Acc:HGNC:19195]	protein_coding;processed_transcript;retained_intron	NA	R-HSA-418865(Recruitment of ABLIM to the plasma membrane)	0.0892197	0.0676595	0.0627132	0.0240657	0.0276164	0.0213907	3.00512	1.58742	0.0196247	0.99934	up	yes
ENSG00000218891	ZNF579	163033	ENST00000325421;ENST00000592239	GO:0000976(transcription cis-regulatory region binding);GO:0000981(DNA-binding transcription factor activity, RNA polymerase II-specific);GO:0003677(DNA binding);GO:0003723(RNA binding);GO:0005634(nucleus);GO:0006357(regulation of transcription by RNA polymerase II);GO:0046872(metal ion binding);GO:0046872(metal ion binding)	NA	NA	NA	zinc finger protein 579 [Source:HGNC Symbol;Acc:HGNC:26646]	protein_coding	NA	NA	12.3004	10.718	13.6217	9.74097	10.6602	10.7866	1.17482	0.232439	0.0195013	0.99934	up	no
ENSG00000260296	ENSG00000260296		ENST00000567102	NA	NA	NA	NA	novel transcript, overlapping N4BP2	lncRNA	NA	NA	0.51576	0.200427	0.445774	0.199988	0.060884	0.026747	4.03993	2.01433	0.0194368	0.99934	up	yes
ENSG00000179222	MAGED1	9500	ENST00000473931;ENST00000326587;ENST00000375722;ENST00000375772;ENST00000485420;ENST00000494718;ENST00000482599;ENST00000375695	GO:0000122(negative regulation of transcription by RNA polymerase II);GO:0000785(chromatin);GO:0003713(transcription coactivator activity);GO:0005515(protein binding);GO:0005634(nucleus);GO:0005737(cytoplasm);GO:0005886(plasma membrane);GO:0006355(regulation of DNA-templated transcription);GO:0006357(regulation of transcription by RNA polymerase II);GO:0016020(membrane);GO:0032922(circadian regul…	04722(Neurotrophin signaling pathway);04722(Neurotrophin signaling pathway)	NA	NA	MAGE family member D1 [Source:HGNC Symbol;Acc:HGNC:6813]	processed_transcript;protein_coding	DOID:0050686(organ_system_cancer);DOID:0050687(cell_type_cancer);DOID:14566(disease_of_cellular_proliferation);DOID:1612(breast_cancer);DOID:162(cancer);DOID:1909(melanoma);DOID:3459(breast_carcinoma);DOID:4(disease);DOID:5093(thoracic_cancer)	R-HSA-204958(NRAGE sequesters CHE1 in the cytoplasm);R-HSA-205115(NGF:p75NTR complex binds to NRAGE);R-HSA-205132(NRAGE activates JNK);R-HSA-374699(UNC5A binds NRAGE);R-HSA-9769235(MAGED1 binds NPAS4)	13.6594	15.0875	13.5652	12.7329	13.1061	12.229	1.11148	0.152487	0.0193558	0.99934	up	no
ENSG00000061273	HDAC7	51564,9734	ENST00000470668;ENST00000427332;ENST00000380610;ENST00000548938;ENST00000552960;ENST00000450805;ENST00000477203;ENST00000459625;ENST00000417107;ENST00000354334;ENST00000417902;ENST00000440293;ENST00000488927;ENST00000477937;ENST00000547259;ENST00000463732;ENST00000430670;ENST00000421231;ENST00000549883;ENST00000422254;ENST00000491464;ENST00000433685;ENST00000080059;ENST00000445237;ENST00000471235…	GO:0000118(histone deacetylase complex);GO:0000122(negative regulation of transcription by RNA polymerase II);GO:0001570(vasculogenesis);GO:0003682(chromatin binding);GO:0003714(transcription corepressor activity);GO:0004407(histone deacetylase activity);GO:0005080(protein kinase C binding);GO:0005515(protein binding);GO:0005634(nucleus);GO:0005654(nucleoplasm);GO:0005737(cytoplasm);GO:0005829(cy…	05034(Alcoholism);05203(Viral carcinogenesis);05203(Viral carcinogenesis)	K11408	EC:3.5.1.98	histone deacetylase 7 [Source:HGNC Symbol;Acc:HGNC:14067]	retained_intron;protein_coding;nonsense_mediated_decay;processed_transcript	DOID:0050117(disease_by_infectious_agent);DOID:0050177(monogenic_disease);DOID:0050686(organ_system_cancer);DOID:0050737(autosomal_recessive_disease);DOID:0050739(autosomal_genetic_disease);DOID:14566(disease_of_cellular_proliferation);DOID:1485(cystic_fibrosis);DOID:162(cancer);DOID:3119(gastrointestinal_system_cancer);DOID:3571(liver_cancer);DOID:4(disease);DOID:630(genetic_disease);DOID:643(pr…	R-HSA-1912388(NICD1 displaces co-repressor complex from RBPJ (CSL));R-HSA-2220982(NICD1 PEST domain mutants displace co-repressor complex from RBPJ (CSL));R-HSA-3000383(UBE2I, HDAC7 SUMOylate PML with SUMO1);R-HSA-350058(Formation of CSL NCOR corepressor complex);R-HSA-6807077(NR2E1 associated with transcription repressors binds PTEN promoter);R-HSA-8944104(PTEN gene transcription is stimulated b…	15.2122	13.9791	14.6935	12.3784	13.6716	13.4768	1.11025	0.150889	0.0193251	0.99934	up	no
ENSG00000108828	VAT1	10493,6570	ENST00000355653;ENST00000587173;ENST00000589828;ENST00000590924;ENST00000420567;ENST00000589709;ENST00000587147	GO:0005515(protein binding);GO:0005576(extracellular region);GO:0005737(cytoplasm);GO:0005739(mitochondrion);GO:0005741(mitochondrial outer membrane);GO:0008270(zinc ion binding);GO:0010637(negative regulation of mitochondrial fusion);GO:0016020(membrane);GO:0016021(integral component of membrane);GO:0016491(oxidoreductase activity);GO:0035578(azurophil granule lumen);GO:0070062(extracellular exo…	NA	NA	NA	vesicle amine transport 1 [Source:HGNC Symbol;Acc:HGNC:16919]	protein_coding	NA	R-HSA-6798751(Exocytosis of azurophil granule lumen proteins)	32.7219	31.3943	31.9511	28.9137	29.5333	28.9878	1.09873	0.135837	0.0193004	0.99934	up	no
ENSG00000266560	ENSG00000266560		ENST00000509345	NA	NA	NA	NA	novel transcript	lncRNA	NA	NA	0.085489	0.0538391	0.0439523	0	0	0	610.934	9.25487	0.0189999	0.99934	up	yes
ENSG00000260272	ENSG00000260272		ENST00000564543	GO:0005737(cytoplasm);GO:0031175(neuron projection development)	NA	NA	NA	novel protein	protein_coding	NA	NA	0	0	0.194087	0	0	0	646.957	9.33753	0.0189361	0.99934	up	yes
ENSG00000142227	EMP3	2014	ENST00000599255;ENST00000597279;ENST00000270221;ENST00000597057;ENST00000599704;ENST00000596315;ENST00000597529	GO:0005515(protein binding);GO:0005886(plasma membrane);GO:0008219(cell death);GO:0016020(membrane);GO:0016021(integral component of membrane);GO:0032060(bleb assembly);GO:0032060(bleb assembly)	NA	NA	NA	epithelial membrane protein 3 [Source:HGNC Symbol;Acc:HGNC:3335]	nonsense_mediated_decay;protein_coding;retained_intron	DOID:0050155(sensory_system_disease);DOID:0050687(cell_type_cancer);DOID:10124(corneal_disease);DOID:10126(keratoconus);DOID:14566(disease_of_cellular_proliferation);DOID:1492(eye_and_adnexa_disease);DOID:162(cancer);DOID:1749(squamous_cell_carcinoma);DOID:305(carcinoma);DOID:4(disease);DOID:5614(eye_disease);DOID:7(disease_of_anatomical_entity);DOID:863(nervous_system_disease)	NA	5.72974	7.32174	5.15696	4.81223	4.97962	4.2519	1.29655	0.374679	0.0185768	0.99934	up	no
ENSG00000243832	LINC02000	100507210	ENST00000483245	NA	NA	NA	NA	long intergenic non-protein coding RNA 2000 [Source:HGNC Symbol;Acc:HGNC:52835]	lncRNA	NA	NA	0.158911	0.137413	0.064156	0	0	0	1201.6	10.2307	0.0185181	0.99934	up	yes
ENSG00000177606	JUN	3725	ENST00000371222;ENST00000678696	GO:0000122(negative regulation of transcription by RNA polymerase II);GO:0000228(nuclear chromosome);GO:0000785(chromatin);GO:0000791(euchromatin);GO:0000976(transcription cis-regulatory region binding);GO:0000978(RNA polymerase II cis-regulatory region sequence-specific DNA binding);GO:0000981(DNA-binding transcription factor activity, RNA polymerase II-specific);GO:0001227(DNA-binding transcrip…	01522(Endocrine resistance);04010(MAPK signaling pathway);04012(ErbB signaling pathway);04024(cAMP signaling pathway);04137(Mitophagy - animal);04210(Apoptosis);04310(Wnt signaling pathway);04380(Osteoclast differentiation);04510(Focal adhesion);04530(Tight junction);04620(Toll-like receptor signaling pathway);04621(NOD-like receptor signaling pathway);04625(C-type lectin receptor signaling pathw…	NA	NA	Jun proto-oncogene, AP-1 transcription factor subunit [Source:HGNC Symbol;Acc:HGNC:6204]	protein_coding;nonsense_mediated_decay	DOID:0014667(disease_of_metabolism);DOID:0050117(disease_by_infectious_agent);DOID:0050338(primary_bacterial_infectious_disease);DOID:0050686(organ_system_cancer);DOID:0050687(cell_type_cancer);DOID:0050828(artery_disease);DOID:0060056(hypersensitivity_reaction_disease);DOID:0060058(lymphoma);DOID:0060072(benign_neoplasm);DOID:0060083(immune_system_cancer);DOID:0060084(cell_type_benign_neoplasm);…	R-HSA-168136(Activated JNKs phosphorylate c-JUN);R-HSA-168440(Formation of Activated Protein 1 (AP-1) complex. ATF2/c-JUN heterodimer. );R-HSA-1912401(NOTCH4 gene transcription);R-HSA-3222533(ERK1/2-activated AP1 complex binds KDM6B promoter);R-HSA-3222546(AP-1 complex stimulates KDM6B transcription);R-HSA-3797196(AP-1 transcription factor binds IGFBP7 promoter);R-HSA-3797202(AP-1 stimulates tran…	59.0345	53.762	56.0961	48.3638	53.136	51.1342	1.10652	0.146029	0.0183457	0.99934	up	no
ENSG00000116871	MAP7D1	55700	ENST00000316156;ENST00000462118;ENST00000373150;ENST00000532131;ENST00000527764;ENST00000487131;ENST00000373148;ENST00000474796;ENST00000530975;ENST00000487114;ENST00000530729;ENST00000373151	GO:0000226(microtubule cytoskeleton organization);GO:0005737(cytoplasm);GO:0005819(spindle);GO:0005856(cytoskeleton);GO:0015630(microtubule cytoskeleton);GO:0015630(microtubule cytoskeleton)	NA	NA	NA	MAP7 domain containing 1 [Source:HGNC Symbol;Acc:HGNC:25514]	protein_coding;retained_intron;processed_transcript	NA	NA	18.7457	18.038	19.6817	16.4877	17.8876	15.9581	1.12183	0.165853	0.0182502	0.99934	up	no
ENSG00000114268	PFKFB4	5210	ENST00000490404;ENST00000471890;ENST00000232375;ENST00000468162;ENST00000416568;ENST00000490115;ENST00000496767;ENST00000412035;ENST00000478516;ENST00000417753;ENST00000383734	GO:0000166(nucleotide binding);GO:0003824(catalytic activity);GO:0003873(6-phosphofructo-2-kinase activity);GO:0004331(fructose-2,6-bisphosphate 2-phosphatase activity);GO:0005515(protein binding);GO:0005524(ATP binding);GO:0005829(cytosol);GO:0006000(fructose metabolic process);GO:0006003(fructose 2,6-bisphosphate metabolic process);GO:0008152(metabolic process);GO:0016301(kinase activity);GO:00…	00051(Fructose and mannose metabolism);04152(AMPK signaling pathway);04152(AMPK signaling pathway)	K19030	EC:2.7.1.105;EC:3.1.3.46	6-phosphofructo-2-kinase/fructose-2,6-biphosphatase 4 [Source:HGNC Symbol;Acc:HGNC:8875]	processed_transcript;retained_intron;protein_coding;nonsense_mediated_decay	DOID:14566(disease_of_cellular_proliferation);DOID:162(cancer);DOID:4(disease)	R-HSA-71802(D-fructose 6-phosphate + ATP => D-fructose 2,6-bisphosphate + ADP)	7.27443	6.7213	5.33975	4.68795	6.08823	5.2286	1.20811	0.272748	0.0181902	0.99934	up	no
ENSG00000058091	CDK14	5218	ENST00000380050;ENST00000446224;ENST00000449528	GO:0000083(regulation of transcription involved in G1/S transition of mitotic cell cycle);GO:0000086(G2/M transition of mitotic cell cycle);GO:0000166(nucleotide binding);GO:0000307(cyclin-dependent protein kinase holoenzyme complex);GO:0000308(cytoplasmic cyclin-dependent protein kinase holoenzyme complex);GO:0004672(protein kinase activity);GO:0004674(protein serine/threonine kinase activity);G…	05202(Transcriptional misregulation in cancer);05202(Transcriptional misregulation in cancer)	K08821	EC:2.7.11.22	cyclin dependent kinase 14 [Source:HGNC Symbol;Acc:HGNC:8883]	protein_coding	NA	NA	0.0810558	0.188277	0.0700447	0.0380835	0.0557985	0.0361299	2.61036	1.38425	0.0180957	0.99934	up	yes
ENSG00000184371	CSF1	1435	ENST00000420111;ENST00000329608;ENST00000526001;ENST00000369801;ENST00000357302;ENST00000525659;ENST00000369802	GO:0001503(ossification);GO:0001780(neutrophil homeostasis);GO:0001954(positive regulation of cell-matrix adhesion);GO:0002158(osteoclast proliferation);GO:0002376(immune system process);GO:0002687(positive regulation of leukocyte migration);GO:0002931(response to ischemia);GO:0003006(developmental process involved in reproduction);GO:0005125(cytokine activity);GO:0005157(macrophage colony-stimul…	04010(MAPK signaling pathway);04014(Ras signaling pathway);04015(Rap1 signaling pathway);04060(Cytokine-cytokine receptor interaction);04061(Viral protein interaction with cytokine and cytokine receptor);04151(PI3K-Akt signaling pathway);04380(Osteoclast differentiation);04640(Hematopoietic cell lineage);04668(TNF signaling pathway);05010(Alzheimer disease);05022(Pathways of neurodegeneration - m…	NA	NA	colony stimulating factor 1 [Source:HGNC Symbol;Acc:HGNC:2432]	protein_coding;processed_transcript	DOID:0050117(disease_by_infectious_agent);DOID:0050161(lower_respiratory_tract_disease);DOID:0050686(organ_system_cancer);DOID:0050687(cell_type_cancer);DOID:0050828(artery_disease);DOID:0060100(musculoskeletal_system_cancer);DOID:0080001(bone_disease);DOID:0080005(bone_remodeling_disease);DOID:10591(pre_eclampsia);DOID:10652(Alzheimer's_disease);DOID:10763(hypertension);DOID:1091(tooth_disease);…	R-HSA-8937656(IL10 negatively regulates plasma membrane-associated inflammatory mediators);R-HSA-8952289(FAM20C phosphorylates FAM20C substrates);R-HSA-9009485(IL34:CSF1 binds CSF1R);R-HSA-9009488(IL34 binds CSF1)	4.98697	5.00555	4.67503	3.90077	4.65283	3.9063	1.17718	0.235336	0.0179114	0.99934	up	no
ENSG00000234745	HLA-B	3106	ENST00000696560;ENST00000463574;ENST00000434333;ENST00000497377;ENST00000696558;ENST00000474381;ENST00000481849;ENST00000498007;ENST00000412585;ENST00000640094	GO:0000139(Golgi membrane);GO:0001916(positive regulation of T cell mediated cytotoxicity);GO:0002250(adaptive immune response);GO:0002376(immune system process);GO:0002474(antigen processing and presentation of peptide antigen via MHC class I);GO:0002486(antigen processing and presentation of endogenous peptide antigen via MHC class I via ER pathway, TAP-independent);GO:0002667(regulation of T c…	04144(Endocytosis);04145(Phagosome);04218(Cellular senescence);04514(Cell adhesion molecules);04612(Antigen processing and presentation);04650(Natural killer cell mediated cytotoxicity);04940(Type I diabetes mellitus);05163(Human cytomegalovirus infection);05165(Human papillomavirus infection);05166(Human T-cell leukemia virus 1 infection);05167(Kaposi sarcoma-associated herpesvirus infection);05…	NA	NA	major histocompatibility complex, class I, B [Source:HGNC Symbol;Acc:HGNC:4932]	protein_coding;retained_intron;nonsense_mediated_decay	DOID:0014667(disease_of_metabolism);DOID:0050013(carbohydrate_metabolism_disease);DOID:0050117(disease_by_infectious_agent);DOID:0050155(sensory_system_disease);DOID:0050338(primary_bacterial_infectious_disease);DOID:0050686(organ_system_cancer);DOID:0050700(cardiomyopathy);DOID:0050828(artery_disease);DOID:0060005(autoimmune_disease_of_endocrine_system);DOID:0060031(autoimmune_disease_of_gastroi…	R-HSA-1015702(Expression of IFN-induced genes);R-HSA-1031716(Expression of IFNG-stimulated genes);R-HSA-1236943(Loading of antigen peptide onto MHC class I molecule);R-HSA-1236954(Trimming of peptides by IRAP in endocytic vesicles);R-HSA-1236964(Translocation of peptide bound MHC class I complex to cell surface);R-HSA-1236965(Export of peptide loaded MHC class I complex to PM);R-HSA-1236971(Pepti…	242.365	210.299	234.207	204.362	213.795	201.252	1.10891	0.149145	0.0178908	0.99934	up	no
ENSG00000105270	CLIP3	25999	ENST00000593074;ENST00000360535;ENST00000586457;ENST00000590559;ENST00000585466	GO:0001934(positive regulation of protein phosphorylation);GO:0005515(protein binding);GO:0005634(nucleus);GO:0005737(cytoplasm);GO:0005794(Golgi apparatus);GO:0005795(Golgi stack);GO:0005802(trans-Golgi network);GO:0005829(cytosol);GO:0005886(plasma membrane);GO:0008017(microtubule binding);GO:0010828(positive regulation of glucose transmembrane transport);GO:0016020(membrane);GO:0018230(peptidy…	NA	NA	NA	CAP-Gly domain containing linker protein 3 [Source:HGNC Symbol;Acc:HGNC:24314]	protein_coding;retained_intron	NA	R-HSA-5357845(RIPK1 is deubiquitinated);R-HSA-5357928(CLIP3 and CYLD bind TNF signaling complex)	1.24502	2.35878	1.39843	1.34675	1.15408	0.806187	1.51261	0.597041	0.0178013	0.99934	up	no
ENSG00000107159	CA9	768	ENST00000378357;ENST00000493245;ENST00000485665	GO:0001666(response to hypoxia);GO:0002009(morphogenesis of an epithelium);GO:0004089(carbonate dehydratase activity);GO:0005515(protein binding);GO:0005634(nucleus);GO:0005730(nucleolus);GO:0005886(plasma membrane);GO:0006730(one-carbon metabolic process);GO:0008270(zinc ion binding);GO:0009410(response to xenobiotic stimulus);GO:0016020(membrane);GO:0016021(integral component of membrane);GO:00…	00910(Nitrogen metabolism);01100(Metabolic pathways);01100(Metabolic pathways)	K01672	EC:4.2.1.1	carbonic anhydrase 9 [Source:HGNC Symbol;Acc:HGNC:1383]	protein_coding;processed_transcript	DOID:0050615(respiratory_system_cancer);DOID:0050686(organ_system_cancer);DOID:0050687(cell_type_cancer);DOID:0060072(benign_neoplasm);DOID:0060084(cell_type_benign_neoplasm);DOID:11054(urinary_bladder_cancer);DOID:1115(sarcoma);DOID:120(female_reproductive_organ_cancer);DOID:1245(vulva_cancer);DOID:1294(vulva_carcinoma);DOID:1324(lung_cancer);DOID:14566(disease_of_cellular_proliferation);DOID:16…	R-HSA-1235035(Expression of Carbonic Anhydrase IX (CA9));R-HSA-1475017(Carbonic anhydrase dehydrates bicarbonate (plasma membrane));R-HSA-1475025(Carbonic anhydrase hydrates carbon dioxide (plasma membrane))	92.5421	87.2705	77.2054	70.6055	84.3728	69.6804	1.14404	0.194134	0.0177914	0.99934	up	no
ENSG00000118960	HS1BP3	64342	ENST00000406618;ENST00000304031;ENST00000402541;ENST00000445102;ENST00000651498;ENST00000446825;ENST00000458740;ENST00000631166;ENST00000415264	GO:0005515(protein binding);GO:0005739(mitochondrion);GO:0005783(endoplasmic reticulum);GO:0035091(phosphatidylinositol binding);GO:0042981(regulation of apoptotic process);GO:0042981(regulation of apoptotic process)	NA	NA	NA	HCLS1 binding protein 3 [Source:HGNC Symbol;Acc:HGNC:24979]	protein_coding;nonsense_mediated_decay	DOID:1289(neurodegenerative_disease);DOID:14330(Parkinson's_disease);DOID:331(central_nervous_system_disease);DOID:480(movement_disease);DOID:4990(essential_tremor);DOID:4(disease);DOID:7(disease_of_anatomical_entity);DOID:863(nervous_system_disease);DOID:936(brain_disease)	NA	2.30902	2.17383	1.94216	1.78935	1.96489	1.75595	1.16602	0.221595	0.0176364	0.99934	up	no
ENSG00000107819	SFXN3	81855	ENST00000489434;ENST00000465383;ENST00000487721;ENST00000466982;ENST00000393459;ENST00000698791;ENST00000470252	GO:0005739(mitochondrion);GO:0006730(one-carbon metabolic process);GO:0006811(ion transport);GO:0006865(amino acid transport);GO:0015075(ion transmembrane transporter activity);GO:0016020(membrane);GO:0016021(integral component of membrane);GO:0022857(transmembrane transporter activity);GO:0022889(serine transmembrane transporter activity);GO:0031305(integral component of mitochondrial inner memb…	NA	NA	NA	sideroflexin 3 [Source:HGNC Symbol;Acc:HGNC:16087]	nonsense_mediated_decay;processed_transcript;protein_coding	NA	NA	12.7021	12.8968	13.0043	11.1647	11.7951	11.6365	1.11582	0.158103	0.0176134	0.99934	up	no
ENSG00000243279	PRAF2	11230	ENST00000376386;ENST00000553851	GO:0005515(protein binding);GO:0005768(endosome);GO:0010008(endosome membrane);GO:0015031(protein transport);GO:0015813(L-glutamate transmembrane transport);GO:0016020(membrane);GO:0016021(integral component of membrane);GO:0016021(integral component of membrane)	NA	NA	NA	PRA1 domain family member 2 [Source:HGNC Symbol;Acc:HGNC:28911]	protein_coding	DOID:0050686(organ_system_cancer);DOID:1192(peripheral_nervous_system_neoplasm);DOID:14566(disease_of_cellular_proliferation);DOID:162(cancer);DOID:2621(autonomic_nervous_system_neoplasm);DOID:3093(nervous_system_cancer);DOID:4(disease);DOID:769(neuroblastoma)	NA	1.21956	2.30687	1.31146	0.933821	1.0387	0.948195	1.65641	0.728056	0.0175996	0.99934	up	no
ENSG00000155269	GPR78	27201	ENST00000514302;ENST00000382487	GO:0004930(G protein-coupled receptor activity);GO:0005515(protein binding);GO:0005886(plasma membrane);GO:0007165(signal transduction);GO:0007186(G protein-coupled receptor signaling pathway);GO:0007189(adenylate cyclase-activating G protein-coupled receptor signaling pathway);GO:0016020(membrane);GO:0016021(integral component of membrane);GO:0016021(integral component of membrane)	NA	NA	NA	G protein-coupled receptor 78 [Source:HGNC Symbol;Acc:HGNC:4528]	nonsense_mediated_decay;protein_coding	NA	NA	0.00822512	0.0203591	0	0	0	0	95.2807	6.57411	0.0175899	0.99934	up	yes
ENSG00000100243	CYB5R3	1727	ENST00000691295;ENST00000693646;ENST00000689795;ENST00000690835;ENST00000691918;ENST00000466276;ENST00000688117;ENST00000692152;ENST00000688004;ENST00000352397;ENST00000685184;ENST00000687198;ENST00000407332;ENST00000690993;ENST00000407623;ENST00000693716;ENST00000693639;ENST00000692344;ENST00000686523;ENST00000684963;ENST00000686129;ENST00000470741;ENST00000687183;ENST00000689239;ENST00000689001	GO:0004128(cytochrome-b5 reductase activity, acting on NAD(P)H);GO:0005515(protein binding);GO:0005576(extracellular region);GO:0005737(cytoplasm);GO:0005739(mitochondrion);GO:0005741(mitochondrial outer membrane);GO:0005783(endoplasmic reticulum);GO:0005789(endoplasmic reticulum membrane);GO:0005811(lipid droplet);GO:0005833(hemoglobin complex);GO:0006629(lipid metabolic process);GO:0006694(ster…	00520(Amino sugar and nucleotide sugar metabolism);00520(Amino sugar and nucleotide sugar metabolism)	K00326	EC:1.6.2.2	cytochrome b5 reductase 3 [Source:HGNC Symbol;Acc:HGNC:2873]	nonsense_mediated_decay;retained_intron;protein_coding;processed_transcript	DOID:10783(methemoglobinemia);DOID:2355(anemia);DOID:2860(hemoglobinopathy);DOID:2914(immune_system_disease);DOID:4(disease);DOID:583(hemolytic_anemia);DOID:589(congenital_hemolytic_anemia);DOID:720(normocytic_anemia);DOID:74(hematopoietic_system_disease);DOID:7(disease_of_anatomical_entity)	R-HSA-198824(CYB5R3:FAD reduces CYB5A:ferriheme to CYB5A:heme);R-HSA-6798751(Exocytosis of azurophil granule lumen proteins);R-HSA-8936442(MARC1,MARC2 reduce N-hydroxylated compounds)	7.65133	7.43009	7.45448	6.38442	6.78337	7.0503	1.11464	0.156578	0.0175525	0.99934	up	no
ENSG00000237441	RGL2	5863	ENST00000471319;ENST00000483151;ENST00000478610;ENST00000497454;ENST00000485077;ENST00000460988;ENST00000425946;ENST00000476616;ENST00000494550;ENST00000437840	GO:0005085(guanyl-nucleotide exchange factor activity);GO:0005515(protein binding);GO:0005575(cellular_component);GO:0005829(cytosol);GO:0005886(plasma membrane);GO:0007165(signal transduction);GO:0007264(small GTPase mediated signal transduction);GO:0007265(Ras protein signal transduction);GO:0010667(negative regulation of cardiac muscle cell apoptotic process);GO:0014068(positive regulation of …	04014(Ras signaling pathway);04014(Ras signaling pathway)	NA	NA	ral guanine nucleotide dissociation stimulator like 2 [Source:HGNC Symbol;Acc:HGNC:9769]	processed_transcript;retained_intron;protein_coding	NA	R-HSA-9660557(RAS:GTP binds RAL GDS proteins)	15.931	15.1056	15.9264	14.1041	14.1135	13.7838	1.11813	0.161083	0.0175504	0.99934	up	no
ENSG00000164442	CITED2	10370	ENST00000536159;ENST00000537332;ENST00000367651	GO:0000122(negative regulation of transcription by RNA polymerase II);GO:0000785(chromatin);GO:0001568(blood vessel development);GO:0001570(vasculogenesis);GO:0001666(response to hypoxia);GO:0001701(in utero embryonic development);GO:0001829(trophectodermal cell differentiation);GO:0001841(neural tube formation);GO:0001843(neural tube closure);GO:0001889(liver development);GO:0001892(embryonic pl…	04137(Mitophagy - animal);04137(Mitophagy - animal)	NA	NA	Cbp/p300 interacting transactivator with Glu/Asp rich carboxy-terminal domain 2 [Source:HGNC Symbol;Acc:HGNC:1987]	protein_coding	DOID:0050686(organ_system_cancer);DOID:10155(intestinal_cancer);DOID:14566(disease_of_cellular_proliferation);DOID:1612(breast_cancer);DOID:162(cancer);DOID:219(colon_cancer);DOID:3119(gastrointestinal_system_cancer);DOID:4(disease);DOID:5093(thoracic_cancer);DOID:5672(large_intestine_cancer);DOID:9256(colorectal_cancer)	R-HSA-1234167(Formation of HIF:CBP:p300 complex at promoters);R-HSA-8864307(TFAP2 homo- and heterodimers bind CITED and EP300/CREBBP);R-HSA-8864718(TFAP2A,TFAP2C homodimers:CITED2 binds PITX2 gene promoter);R-HSA-8864729(PITX2 gene expression is stimulated by TFAP2A,TFAP2C homodimers:CITED2);R-HSA-9621242(CITED2 gene expression is stimulated by FOXO1,FOXO3)	20.4072	20.3115	20.1469	15.5989	19.8266	17.2426	1.15564	0.208696	0.0175392	0.99934	up	no
ENSG00000196611	MMP1	4312	ENST00000315274;ENST00000681643	GO:0004175(endopeptidase activity);GO:0004222(metalloendopeptidase activity);GO:0004252(serine-type endopeptidase activity);GO:0005576(extracellular region);GO:0006508(proteolysis);GO:0008233(peptidase activity);GO:0008237(metallopeptidase activity);GO:0008270(zinc ion binding);GO:0016787(hydrolase activity);GO:0022617(extracellular matrix disassembly);GO:0030198(extracellular matrix organization…	03320(PPAR signaling pathway);04657(IL-17 signaling pathway);04926(Relaxin signaling pathway);05171(Coronavirus disease - COVID-19);05200(Pathways in cancer);05219(Bladder cancer);05323(Rheumatoid arthritis);05323(Rheumatoid arthritis)	K01388	EC:3.4.24.7	matrix metallopeptidase 1 [Source:HGNC Symbol;Acc:HGNC:7155]	protein_coding;retained_intron	DOID:0014667(disease_of_metabolism);DOID:0050013(carbohydrate_metabolism_disease);DOID:0050117(disease_by_infectious_agent);DOID:0050155(sensory_system_disease);DOID:0050161(lower_respiratory_tract_disease);DOID:0050338(primary_bacterial_infectious_disease);DOID:0050589(inflammatory_bowel_disease);DOID:0050615(respiratory_system_cancer);DOID:0050686(organ_system_cancer);DOID:0050687(cell_type_can…	R-HSA-1454757(Gelatin degradation by MMP1, 2, 3, 7, 8, 9, 12, 13);R-HSA-1454781(MMP1,3,13 (2, 7-12, 19) binding by Alpha-2 macroglubulin);R-HSA-1454822(Collagen type I degradation by MMP1,2,8,13, PRSS2);R-HSA-1474197(Collagen type II degradation by MMP1,3,8,13,PRSS2);R-HSA-1474213(Collagen type III degradation by MMP1,8,9,13);R-HSA-1564120(Collagen type VII degradation by MMP1,2,3);R-HSA-1564143(…	0	0.19808	0.0353707	0.01262	0	0	18.4984	4.20933	0.017391	0.99934	up	yes
ENSG00000132471	WBP2	23558	ENST00000588373;ENST00000586257;ENST00000592802;ENST00000587642;ENST00000591831;ENST00000591399;ENST00000254806;ENST00000589241;ENST00000416574;ENST00000433525;ENST00000590221;ENST00000585462;ENST00000590450;ENST00000589236;ENST00000589834;ENST00000593002;ENST00000587374;ENST00000626827;ENST00000589642	GO:0000785(chromatin);GO:0000978(RNA polymerase II cis-regulatory region sequence-specific DNA binding);GO:0003713(transcription coactivator activity);GO:0005515(protein binding);GO:0005634(nucleus);GO:0005654(nucleoplasm);GO:0005737(cytoplasm);GO:0005829(cytosol);GO:0030331(nuclear estrogen receptor binding);GO:0031490(chromatin DNA binding);GO:0032570(response to progesterone);GO:0033148(positi…	NA	NA	NA	WW domain binding protein 2 [Source:HGNC Symbol;Acc:HGNC:12738]	nonsense_mediated_decay;protein_coding;retained_intron;processed_transcript	NA	NA	20.8276	20.4908	20.5692	18.3925	18.9908	18.9572	1.09846	0.135477	0.0173656	0.99934	up	no
ENSG00000166136	NDUFB8	4714	ENST00000529437;ENST00000299166;ENST00000370320;ENST00000466088;ENST00000370322;ENST00000464651;ENST00000531189;ENST00000531418	GO:0005739(mitochondrion);GO:0005743(mitochondrial inner membrane);GO:0005747(mitochondrial respiratory chain complex I);GO:0005759(mitochondrial matrix);GO:0005783(endoplasmic reticulum);GO:0006120(mitochondrial electron transport, NADH to ubiquinone);GO:0008137(NADH dehydrogenase (ubiquinone) activity);GO:0009060(aerobic respiration);GO:0016020(membrane);GO:0016021(integral component of membran…	00190(Oxidative phosphorylation);01100(Metabolic pathways);04714(Thermogenesis);04723(Retrograde endocannabinoid signaling);04932(Non-alcoholic fatty liver disease);05010(Alzheimer disease);05012(Parkinson disease);05014(Amyotrophic lateral sclerosis);05016(Huntington disease);05020(Prion disease);05022(Pathways of neurodegeneration - multiple diseases);05022(Pathways of neurodegeneration - multi…	NA	NA	NADH:ubiquinone oxidoreductase subunit B8 [Source:HGNC Symbol;Acc:HGNC:7703]	retained_intron;protein_coding	DOID:14566(disease_of_cellular_proliferation);DOID:162(cancer);DOID:4(disease)	R-HSA-1299476(MPP cleaves targeting peptide (presequence) of inner membrane precursors);R-HSA-1299482(TIMM23 SORT inserts proteins into inner membrane);R-HSA-1299487(Precursor proteins enter TIMM23 SORT);R-HSA-163217(Complex I oxidises NADH to NAD+, reduces CoQ to QH2);R-HSA-6799178(Intermediate 1 binds HP subcomplex to form Intermediate 2);R-HSA-6799179(Peripheral arm subunits bind the 815kDa co…	21.6115	20.4297	20.4346	17.9366	16.7635	19.6386	1.14975	0.201316	0.0173145	0.99934	up	no
ENSG00000120896	SORBS3	10174	ENST00000521554;ENST00000523900;ENST00000240123;ENST00000522315;ENST00000521787;ENST00000517500;ENST00000519127;ENST00000520207;ENST00000524057;ENST00000523965;ENST00000520574;ENST00000522721;ENST00000517535;ENST00000522037;ENST00000523941;ENST00000523402;ENST00000523348;ENST00000519453;ENST00000523740	GO:0000122(negative regulation of transcription by RNA polymerase II);GO:0000165(MAPK cascade);GO:0005200(structural constituent of cytoskeleton);GO:0005515(protein binding);GO:0005634(nucleus);GO:0005737(cytoplasm);GO:0005829(cytosol);GO:0005856(cytoskeleton);GO:0005925(focal adhesion);GO:0007015(actin filament organization);GO:0007155(cell adhesion);GO:0017166(vinculin binding);GO:0030054(cell …	NA	NA	NA	sorbin and SH3 domain containing 3 [Source:HGNC Symbol;Acc:HGNC:30907]	processed_transcript;protein_coding;retained_intron;nonsense_mediated_decay	DOID:0050687(cell_type_cancer);DOID:14566(disease_of_cellular_proliferation);DOID:162(cancer);DOID:1749(squamous_cell_carcinoma);DOID:305(carcinoma);DOID:4(disease)	R-HSA-445699(ATP Hydrolysis By Myosin);R-HSA-445700(Myosin Binds ATP);R-HSA-445704(Calcium Binds Caldesmon);R-HSA-445705(Release Of ADP From Myosin)	2.69111	3.01592	2.84999	2.09688	2.71386	2.14482	1.23024	0.29894	0.0171815	0.99934	up	no
ENSG00000228544	CCDC183-AS1	100131193	ENST00000414656	NA	NA	NA	NA	CCDC183 antisense RNA 1 [Source:HGNC Symbol;Acc:HGNC:44105]	lncRNA	NA	NA	2.61934	2.16932	2.83987	1.6506	1.95114	2.00422	1.36079	0.444445	0.0171029	0.99934	up	no
ENSG00000130821	SLC6A8	6535	ENST00000466243;ENST00000476466;ENST00000253122;ENST00000485324;ENST00000413787;ENST00000430077;ENST00000429147;ENST00000442457;ENST00000675713;ENST00000457723	GO:0003674(molecular_function);GO:0005308(creatine transmembrane transporter activity);GO:0005309(creatine:sodium symporter activity);GO:0005886(plasma membrane);GO:0005887(integral component of plasma membrane);GO:0006600(creatine metabolic process);GO:0006811(ion transport);GO:0006814(sodium ion transport);GO:0006836(neurotransmitter transport);GO:0006936(muscle contraction);GO:0015293(symporte…	NA	NA	NA	solute carrier family 6 member 8 [Source:HGNC Symbol;Acc:HGNC:11055]	processed_transcript;protein_coding;retained_intron	DOID:0060037(developmental_disorder_of_mental_health);DOID:0060038(specific_developmental_disorder);DOID:0060043(sexual_disorder);DOID:0060044(paraphilia_disorder);DOID:10236(exhibitionism);DOID:1059(intellectual_disability);DOID:12336(male_infertility);DOID:150(disease_of_mental_health);DOID:15(reproductive_system_disease);DOID:1826(epilepsy_syndrome);DOID:225(syndrome);DOID:331(central_nervous_…	R-HSA-200396(Creatine transport across the plasma membrane)	96.4831	92.7651	84.6487	74.7168	91.2069	77.1816	1.12666	0.172051	0.0170893	0.99934	up	no
ENSG00000069667	RORA	6095	ENST00000449337;ENST00000335670;ENST00000559343;ENST00000559587;ENST00000261523;ENST00000559145;ENST00000558234	GO:0000785(chromatin);GO:0000977(RNA polymerase II transcription regulatory region sequence-specific DNA binding);GO:0000978(RNA polymerase II cis-regulatory region sequence-specific DNA binding);GO:0000981(DNA-binding transcription factor activity, RNA polymerase II-specific);GO:0001221(transcription coregulator binding);GO:0001222(transcription corepressor binding);GO:0001223(transcription coac…	04659(Th17 cell differentiation);04710(Circadian rhythm);05017(Spinocerebellar ataxia);05321(Inflammatory bowel disease);05321(Inflammatory bowel disease)	NA	NA	RAR related orphan receptor A [Source:HGNC Symbol;Acc:HGNC:10258]	protein_coding;processed_transcript;retained_intron	DOID:0014667(disease_of_metabolism);DOID:0050155(sensory_system_disease);DOID:0050686(organ_system_cancer);DOID:0050828(artery_disease);DOID:0060158(acquired_metabolic_disease);DOID:10871(age_related_macular_degeneration);DOID:10873(Kuhnt_Junius_degeneration);DOID:120(female_reproductive_organ_cancer);DOID:1287(cardiovascular_system_disease);DOID:14566(disease_of_cellular_proliferation);DOID:1492…	R-HSA-1368065(Expression of NPAS2);R-HSA-1368081(Expression of SREBF1 (SREBP1));R-HSA-1368087(RORA, EP300, PPARGC1A, NRIP1 bind ARNTL (BMAL1) gene);R-HSA-1368133(Expression of RORA (ROR-alpha));R-HSA-1801587(Expression of CPT1A);R-HSA-376419(Formation of NR-MED1 Coactivator Complex);R-HSA-382096(Formation of NR-NCOR Corepressor Complex);R-HSA-400342(Expression of ARNTL (BMAL1));R-HSA-4719413(PIAS…	0.544054	0.563027	0.611414	0.477692	0.426202	0.46341	1.25685	0.329812	0.0170378	0.99934	up	no
ENSG00000129244	ATP1B2	482	ENST00000250111;ENST00000577026	GO:0001671(ATPase activator activity);GO:0001895(retina homeostasis);GO:0001917(photoreceptor inner segment);GO:0005515(protein binding);GO:0005737(cytoplasm);GO:0005886(plasma membrane);GO:0005890(sodium:potassium-exchanging ATPase complex);GO:0006811(ion transport);GO:0006813(potassium ion transport);GO:0006814(sodium ion transport);GO:0006883(cellular sodium ion homeostasis);GO:0007155(cell ad…	04022(cGMP-PKG signaling pathway);04024(cAMP signaling pathway);04260(Cardiac muscle contraction);04261(Adrenergic signaling in cardiomyocytes);04911(Insulin secretion);04918(Thyroid hormone synthesis);04919(Thyroid hormone signaling pathway);04925(Aldosterone synthesis and secretion);04960(Aldosterone-regulated sodium reabsorption);04961(Endocrine and other factor-regulated calcium reabsorption)…	NA	NA	ATPase Na+/K+ transporting subunit beta 2 [Source:HGNC Symbol;Acc:HGNC:805]	protein_coding	DOID:0050155(sensory_system_disease);DOID:0050687(cell_type_cancer);DOID:14566(disease_of_cellular_proliferation);DOID:1492(eye_and_adnexa_disease);DOID:162(cancer);DOID:3070(malignant_glioma);DOID:4(disease);DOID:5614(eye_disease);DOID:5679(retinal_disease);DOID:7(disease_of_anatomical_entity);DOID:8465(retinoschisis);DOID:8466(retinal_degeneration);DOID:863(nervous_system_disease)	R-HSA-375133(Basigin binds Mannose-carrying cell recognition molecules);R-HSA-936897(ATP1A:ATP1B:FXYD exchanges 3Na+ for 2K+);R-HSA-9684068(ATP1A:ATP1B:FXYD binds cardiac glycosides)	0.0859179	0.0188201	0.0582659	0.0126792	0	0	12.856	3.68437	0.0169019	0.99934	up	yes
ENSG00000278224	PRICKLE4	29964	ENST00000394260;ENST00000359201;ENST00000463606;ENST00000394259;ENST00000483200;ENST00000458694	GO:0001725(stress fiber);GO:0003674(molecular_function);GO:0003779(actin binding);GO:0005634(nucleus);GO:0005912(adherens junction);GO:0007507(heart development);GO:0008150(biological_process);GO:0008270(zinc ion binding);GO:0030018(Z disc);GO:0030036(actin cytoskeleton organization);GO:0031941(filamentous actin);GO:0046872(metal ion binding);GO:0051371(muscle alpha-actinin binding);GO:0061061(mu…	04310(Wnt signaling pathway);04310(Wnt signaling pathway)	NA	NA	prickle planar cell polarity protein 4 [Source:HGNC Symbol;Acc:HGNC:16805]	protein_coding;processed_transcript	NA	NA	4.29767	2.54857	2.64092	2.14019	2.20365	2.47692	1.39092	0.476044	0.0168945	0.99934	up	no
ENSG00000173809	TDRD12	91646	ENST00000639142;ENST00000421545	GO:0000166(nucleotide binding);GO:0003674(molecular_function);GO:0003676(nucleic acid binding);GO:0003724(RNA helicase activity);GO:0004386(helicase activity);GO:0005524(ATP binding);GO:0005575(cellular_component);GO:0007140(male meiotic nuclear division);GO:0007283(spermatogenesis);GO:0009566(fertilization);GO:0016787(hydrolase activity);GO:0016887(ATP hydrolysis activity);GO:0030154(cell differ…	NA	K18409	EC:3.6.4.13	tudor domain containing 12 [Source:HGNC Symbol;Acc:HGNC:25044]	protein_coding	NA	R-HSA-5601883(Complexed PIWIL4 binds cleaved transposon RNA);R-HSA-5601910(Complexed PIWIL2:2'-O-methyl-piRNA cleaves transposon RNA);R-HSA-5601922(Complexed PIWIL2 binds cleaved transposon RNA);R-HSA-5601929(Unknown nuclease cleaves cleaved transposon RNA in 6xMeR-PIWIL2:cleaved transposon RNA:TDRD1:TDRD12:DDX4:ASZ:MOV10L1);R-HSA-5603062(Complexed PIWIL2 binds pre-piRNA);R-HSA-5603067(Unknown nu…	0.0372901	0.458989	0.0436697	0.0498017	0.0601291	0.0482141	3.41427	1.77158	0.0168172	0.99934	up	yes
ENSG00000257390	ENSG00000257390		ENST00000546837;ENST00000548593;ENST00000550124;ENST00000546813	GO:0005515(protein binding);GO:0016607(nuclear speck);GO:0036464(cytoplasmic ribonucleoprotein granule);GO:0050780(dopamine receptor binding);GO:0050780(dopamine receptor binding)	NA	NA	NA	novel protein	protein_coding;nonsense_mediated_decay	NA	NA	2.82491	0.0462299	0.150552	0.0911422	0.113226	0.0218072	13.3599	3.73984	0.0167868	0.99934	up	yes
ENSG00000151229	SLC2A13	114134	ENST00000380858;ENST00000280871;ENST00000505338;ENST00000465517	GO:0002020(protease binding);GO:0005365(myo-inositol transmembrane transporter activity);GO:0005366(myo-inositol:proton symporter activity);GO:0005515(protein binding);GO:0005737(cytoplasm);GO:0005886(plasma membrane);GO:0005887(integral component of plasma membrane);GO:0015798(myo-inositol transport);GO:0016020(membrane);GO:0016021(integral component of membrane);GO:0022857(transmembrane transpo…	NA	NA	NA	solute carrier family 2 member 13 [Source:HGNC Symbol;Acc:HGNC:15956]	protein_coding;retained_intron	NA	R-HSA-429101(HMIT co-transports myo-inositol with a proton)	0.875686	0.915406	1.06504	0.654998	0.828763	0.732811	1.28854	0.365732	0.0167617	0.99934	up	no
ENSG00000130304	SLC27A1	376497	ENST00000252595;ENST00000598424;ENST00000599380;ENST00000598848;ENST00000599965;ENST00000600297;ENST00000594962;ENST00000593701	GO:0000166(nucleotide binding);GO:0001579(medium-chain fatty acid transport);GO:0001676(long-chain fatty acid metabolic process);GO:0004467(long-chain fatty acid-CoA ligase activity);GO:0005324(long-chain fatty acid transporter activity);GO:0005515(protein binding);GO:0005737(cytoplasm);GO:0005743(mitochondrial inner membrane);GO:0005783(endoplasmic reticulum);GO:0005886(plasma membrane);GO:00058…	03320(PPAR signaling pathway);04931(Insulin resistance);04975(Fat digestion and absorption);04975(Fat digestion and absorption)	NA	NA	solute carrier family 27 member 1 [Source:HGNC Symbol;Acc:HGNC:10995]	protein_coding;nonsense_mediated_decay;processed_transcript;retained_intron	NA	R-HSA-1989750(Expression of FATP1 (SLC27A1));R-HSA-879585(SLC27A1,4,6 transport LCFAs from extracellular region to cytosol)	0.688271	0.858333	0.634829	0.490331	0.626036	0.456147	1.38723	0.472203	0.0167192	0.99934	up	no
ENSG00000247240	UBL7-DT	440288	ENST00000664892;ENST00000657781;ENST00000659591;ENST00000689930;ENST00000701687;ENST00000666989;ENST00000499217;ENST00000670462;ENST00000567286	NA	NA	NA	NA	UBL7 divergent transcript [Source:HGNC Symbol;Acc:HGNC:48614]	lncRNA	NA	NA	0.83957	0.744326	0.615436	0.528449	0.406308	0.494146	1.53917	0.622157	0.0167062	0.99934	up	no
ENSG00000197928	ZNF677	342926	ENST00000599328;ENST00000598513	GO:0000978(RNA polymerase II cis-regulatory region sequence-specific DNA binding);GO:0000981(DNA-binding transcription factor activity, RNA polymerase II-specific);GO:0003677(DNA binding);GO:0005634(nucleus);GO:0006355(regulation of DNA-templated transcription);GO:0006357(regulation of transcription by RNA polymerase II);GO:0046872(metal ion binding);GO:0046872(metal ion binding)	05168(Herpes simplex virus 1 infection);05168(Herpes simplex virus 1 infection)	NA	NA	zinc finger protein 677 [Source:HGNC Symbol;Acc:HGNC:28730]	retained_intron;protein_coding	NA	R-HSA-975040(KRAB-ZNF / KAP Interaction)	0	0.0445584	0	0	0	0	148.528	7.21459	0.0166872	0.99934	up	yes
ENSG00000197016	ZNF470	388566	ENST00000330619	GO:0000978(RNA polymerase II cis-regulatory region sequence-specific DNA binding);GO:0000981(DNA-binding transcription factor activity, RNA polymerase II-specific);GO:0003677(DNA binding);GO:0005634(nucleus);GO:0005654(nucleoplasm);GO:0006355(regulation of DNA-templated transcription);GO:0006357(regulation of transcription by RNA polymerase II);GO:0016604(nuclear body);GO:0046872(metal ion bindin…	05168(Herpes simplex virus 1 infection)	NA	NA	zinc finger protein 470 [Source:HGNC Symbol;Acc:HGNC:22220]	protein_coding	NA	R-HSA-975040(KRAB-ZNF / KAP Interaction)	0	0.0426678	0	0	0	0	142.226	7.15204	0.0166872	0.99934	up	yes
ENSG00000186777	ZNF732	654254	ENST00000419098	GO:0000978(RNA polymerase II cis-regulatory region sequence-specific DNA binding);GO:0000981(DNA-binding transcription factor activity, RNA polymerase II-specific);GO:0003677(DNA binding);GO:0005634(nucleus);GO:0006355(regulation of DNA-templated transcription);GO:0006357(regulation of transcription by RNA polymerase II);GO:0046872(metal ion binding)	NA	NA	NA	zinc finger protein 732 [Source:HGNC Symbol;Acc:HGNC:37138]	protein_coding	NA	R-HSA-975040(KRAB-ZNF / KAP Interaction)	0.021144	0.122626	0	0	0	0	479.233	8.90458	0.0166518	0.99934	up	yes
ENSG00000121005	CRISPLD1	83690	ENST00000262207	GO:0003674(molecular_function);GO:0005576(extracellular region);GO:0005615(extracellular space);GO:0060325(face morphogenesis);GO:0061484(hematopoietic stem cell homeostasis);GO:0070062(extracellular exosome)	NA	NA	NA	cysteine rich secretory protein LCCL domain containing 1 [Source:HGNC Symbol;Acc:HGNC:18206]	protein_coding	NA	NA	0.0108949	0.0613585	0	0	0	0	240.845	7.91196	0.0166518	0.99934	up	yes
ENSG00000105289	TJP3	27134	ENST00000539908;ENST00000589378;ENST00000587686;ENST00000587912;ENST00000587641;ENST00000591493;ENST00000541714;ENST00000590545	GO:0005515(protein binding);GO:0005634(nucleus);GO:0005654(nucleoplasm);GO:0005886(plasma membrane);GO:0005923(bicellular tight junction);GO:0016020(membrane);GO:0030054(cell junction);GO:0035633(maintenance of blood-brain barrier);GO:0045216(cell-cell junction organization);GO:0050839(cell adhesion molecule binding);GO:0070160(tight junction);GO:0090557(establishment of endothelial intestinal ba…	04530(Tight junction);04530(Tight junction)	NA	NA	tight junction protein 3 [Source:HGNC Symbol;Acc:HGNC:11829]	protein_coding;retained_intron;processed_transcript	NA	NA	23.3729	19.1165	19.996	16.1845	19.0413	18.7587	1.15747	0.210974	0.0166256	0.99934	up	no
ENSG00000176406	RIMS2	9699	ENST00000696799;ENST00000523362	GO:0005515(protein binding);GO:0005886(plasma membrane);GO:0006886(intracellular protein transport);GO:0006887(exocytosis);GO:0007188(adenylate cyclase-modulating G protein-coupled receptor signaling pathway);GO:0016020(membrane);GO:0017156(calcium-ion regulated exocytosis);GO:0017157(regulation of exocytosis);GO:0030054(cell junction);GO:0030073(insulin secretion);GO:0030154(cell differentiation…	04911(Insulin secretion);04911(Insulin secretion)	NA	NA	regulating synaptic membrane exocytosis 2 [Source:HGNC Symbol;Acc:HGNC:17283]	protein_coding	DOID:150(disease_of_mental_health);DOID:1561(cognitive_disorder);DOID:2468(psychotic_disorder);DOID:331(central_nervous_system_disease);DOID:4(disease);DOID:5419(schizophrenia);DOID:7(disease_of_anatomical_entity);DOID:863(nervous_system_disease);DOID:936(brain_disease);DOID:9588(encephalitis)	NA	0	0.0173508	0.00792065	0	0	0	84.2381	6.3964	0.0166242	0.99934	up	yes
ENSG00000101040	ZMYND8	23613	ENST00000536340;ENST00000617418;ENST00000540497;ENST00000396281;ENST00000360911;ENST00000446994;ENST00000262975;ENST00000458360;ENST00000311275;ENST00000372023;ENST00000355972;ENST00000468376;ENST00000467200;ENST00000461685;ENST00000471951;ENST00000619049;ENST00000446894;ENST00000352431;ENST00000611941;ENST00000441977;ENST00000435836	GO:0003714(transcription corepressor activity);GO:0005515(protein binding);GO:0005634(nucleus);GO:0005654(nucleoplasm);GO:0005737(cytoplasm);GO:0005794(Golgi apparatus);GO:0006355(regulation of DNA-templated transcription);GO:0008270(zinc ion binding);GO:0019904(protein domain specific binding);GO:0030336(negative regulation of cell migration);GO:0035064(methylated histone binding);GO:0045892(neg…	NA	NA	NA	zinc finger MYND-type containing 8 [Source:HGNC Symbol;Acc:HGNC:9397]	protein_coding;processed_transcript	NA	NA	25.5605	25.8651	23.8529	23.3607	23.3239	21.9406	1.09695	0.133501	0.0166134	0.99934	up	no
ENSG00000287275	ENSG00000287275		ENST00000663347	NA	NA	NA	NA	novel transcript	lncRNA	NA	NA	0.0404993	0.0212906	0.0242164	0	0	0	286.687	8.16333	0.016567	0.99934	up	yes
ENSG00000167740	CYB5D2	124936	ENST00000575251;ENST00000301391;ENST00000577075;ENST00000575411	GO:0005515(protein binding);GO:0005576(extracellular region);GO:0007399(nervous system development);GO:0012505(endomembrane system);GO:0016020(membrane);GO:0020037(heme binding);GO:0030182(neuron differentiation);GO:0045666(positive regulation of neuron differentiation);GO:0045666(positive regulation of neuron differentiation)	NA	NA	NA	cytochrome b5 domain containing 2 [Source:HGNC Symbol;Acc:HGNC:28471]	protein_coding;processed_transcript	NA	NA	2.47872	2.66421	2.71163	2.00727	1.67157	2.12577	1.35316	0.436332	0.0165033	0.99934	up	no
ENSG00000079931	MOXD1	26002	ENST00000367963	GO:0003824(catalytic activity);GO:0004497(monooxygenase activity);GO:0004500(dopamine beta-monooxygenase activity);GO:0005507(copper ion binding);GO:0005515(protein binding);GO:0005615(extracellular space);GO:0005783(endoplasmic reticulum);GO:0005789(endoplasmic reticulum membrane);GO:0006589(octopamine biosynthetic process);GO:0016020(membrane);GO:0016021(integral component of membrane);GO:00164…	NA	NA	NA	monooxygenase DBH like 1 [Source:HGNC Symbol;Acc:HGNC:21063]	protein_coding	NA	NA	0.0144689	0.0957922	0.00988493	0.00698692	0	0	17.1958	4.10399	0.0164734	0.99934	up	yes
ENSG00000149527	PLCH2	9651	ENST00000419816;ENST00000343889;ENST00000449969;ENST00000378486;ENST00000473964;ENST00000278878;ENST00000609981	GO:0004435(phosphatidylinositol phospholipase C activity);GO:0004629(phospholipase C activity);GO:0005509(calcium ion binding);GO:0005575(cellular_component);GO:0005737(cytoplasm);GO:0005886(plasma membrane);GO:0006629(lipid metabolic process);GO:0007165(signal transduction);GO:0008081(phosphoric diester hydrolase activity);GO:0016020(membrane);GO:0016042(lipid catabolic process);GO:0016787(hydro…	00562(Inositol phosphate metabolism);01100(Metabolic pathways);01100(Metabolic pathways)	K19006	EC:3.1.4.11	phospholipase C eta 2 [Source:HGNC Symbol;Acc:HGNC:29037]	protein_coding;retained_intron	NA	R-HSA-1855221(PI(4,5)P2 is hydrolysed to I(1,4,5)P3 and DAG by tethered PLC[1] at the plasma membrane)	0.889142	0.766081	0.765017	0.61911	0.664251	0.616232	1.27408	0.34946	0.0164323	0.99934	up	no
ENSG00000144802	NFKBIZ	64332	ENST00000483180;ENST00000477601;ENST00000326172;ENST00000465476;ENST00000486444;ENST00000461724;ENST00000495089;ENST00000491281;ENST00000394054;ENST00000495719	GO:0005515(protein binding);GO:0005634(nucleus);GO:0006954(inflammatory response);GO:0010468(regulation of gene expression);GO:0016607(nuclear speck);GO:0036464(cytoplasmic ribonucleoprotein granule);GO:0050729(positive regulation of inflammatory response);GO:0050852(T cell receptor signaling pathway);GO:2000321(positive regulation of T-helper 17 cell differentiation);GO:2000321(positive regulati…	05202(Transcriptional misregulation in cancer);05202(Transcriptional misregulation in cancer)	NA	NA	NFKB inhibitor zeta [Source:HGNC Symbol;Acc:HGNC:29805]	protein_coding;retained_intron	NA	NA	31.5651	30.1192	29.7458	28.4274	28.3502	25.9868	1.1047	0.143658	0.0163795	0.99934	up	no
ENSG00000105329	TGFB1	7040	ENST00000221930;ENST00000598758;ENST00000597453;ENST00000600196	GO:0000122(negative regulation of transcription by RNA polymerase II);GO:0000902(cell morphogenesis);GO:0001570(vasculogenesis);GO:0001657(ureteric bud development);GO:0001666(response to hypoxia);GO:0001763(morphogenesis of a branching structure);GO:0001775(cell activation);GO:0001837(epithelial to mesenchymal transition);GO:0001843(neural tube closure);GO:0002028(regulation of sodium ion transp…	04010(MAPK signaling pathway);04060(Cytokine-cytokine receptor interaction);04068(FoxO signaling pathway);04110(Cell cycle);04218(Cellular senescence);04350(TGF-beta signaling pathway);04380(Osteoclast differentiation);04390(Hippo signaling pathway);04659(Th17 cell differentiation);04672(Intestinal immune network for IgA production);04926(Relaxin signaling pathway);04932(Non-alcoholic fatty liver…	NA	NA	transforming growth factor beta 1 [Source:HGNC Symbol;Acc:HGNC:11766]	protein_coding;processed_transcript;retained_intron	DOID:0002116(pterygium);DOID:0014667(disease_of_metabolism);DOID:0050013(carbohydrate_metabolism_disease);DOID:0050117(disease_by_infectious_agent);DOID:0050136(systemic_mycosis);DOID:0050155(sensory_system_disease);DOID:0050161(lower_respiratory_tract_disease);DOID:0050177(monogenic_disease);DOID:0050338(primary_bacterial_infectious_disease);DOID:0050598(extrapulmonary_tuberculosis);DOID:0050615…	R-HSA-168865(NA activation of TGF-beta);R-HSA-170835(An anchoring protein, ZFYVE9 (SARA), recruits SMAD2/3);R-HSA-170843(TGFBR2 phosphorylates TGFBR1);R-HSA-170844(Latent TGF-beta-1 is cleaved by FURIN);R-HSA-170846(TGFBR2 recruits TGFBR1);R-HSA-170850(Phosphorylated SMAD2/3 dissociates from TGFBR);R-HSA-170861(Dimeric TGF-beta-1 binds to the receptor);R-HSA-170868(Activated type I receptor phosp…	6.80384	8.06709	6.78541	6.16796	6.5527	5.20017	1.20845	0.273152	0.0162289	0.99934	up	no
ENSG00000116774	OLFML3	56944	ENST00000491700	GO:0005576(extracellular region);GO:0005615(extracellular space);GO:0007165(signal transduction);GO:1903561(extracellular vesicle)	NA	NA	NA	olfactomedin like 3 [Source:HGNC Symbol;Acc:HGNC:24956]	processed_transcript	NA	NA	0	0.101823	0.0175644	0	0	0	397.957	8.63647	0.016209	0.99934	up	yes
ENSG00000145113	MUC4	4585	ENST00000466475;ENST00000464234;ENST00000448861;ENST00000475231;ENST00000467235;ENST00000462323;ENST00000346145;ENST00000469992;ENST00000479406;ENST00000308466;ENST00000486425;ENST00000478156;ENST00000478685;ENST00000463781	GO:0005176(ErbB-2 class receptor binding);GO:0005576(extracellular region);GO:0005615(extracellular space);GO:0005796(Golgi lumen);GO:0005886(plasma membrane);GO:0005887(integral component of plasma membrane);GO:0007155(cell adhesion);GO:0007160(cell-matrix adhesion);GO:0010469(regulation of signaling receptor activity);GO:0016020(membrane);GO:0016021(integral component of membrane);GO:0030197(ex…	NA	NA	NA	mucin 4, cell surface associated [Source:HGNC Symbol;Acc:HGNC:7514]	nonsense_mediated_decay;retained_intron;protein_coding;processed_transcript	DOID:0050155(sensory_system_disease);DOID:0050177(monogenic_disease);DOID:0050686(organ_system_cancer);DOID:0050687(cell_type_cancer);DOID:0050737(autosomal_recessive_disease);DOID:0050739(autosomal_genetic_disease);DOID:10283(prostate_cancer);DOID:10754(otitis_media);DOID:1107(esophageal_carcinoma);DOID:1115(sarcoma);DOID:12237(bile_reflux);DOID:14566(disease_of_cellular_proliferation);DOID:1485…	R-HSA-1964501(Addition of galactose to Core 6 glycoprotein);R-HSA-1964505(C1GALT1 transfers Galactose to the Tn antigen forming Core 1 glycoproteins (T antigens));R-HSA-5096532(Defective GALNT12 does not transfer GalNAc to mucins);R-HSA-5096537(Defective GALNT3 does not transfer GalNAc to mucins);R-HSA-5694487(A4GNT transfers GlcNAc to core 2 mucins);R-HSA-6785524(Defective C1GALT1C1 does not bin…	0.71507	0.658153	0.720664	0.551674	0.610624	0.566502	1.21118	0.276413	0.0161654	0.99934	up	no
ENSG00000163975	MELTF	4241	ENST00000696016;ENST00000491399;ENST00000296350;ENST00000489445;ENST00000473501;ENST00000445739;ENST00000296351;ENST00000469783;ENST00000439320	GO:0005506(iron ion binding);GO:0005515(protein binding);GO:0005576(extracellular region);GO:0005615(extracellular space);GO:0005769(early endosome);GO:0005788(endoplasmic reticulum lumen);GO:0005886(plasma membrane);GO:0006811(ion transport);GO:0006826(iron ion transport);GO:0009986(cell surface);GO:0010756(positive regulation of plasminogen activation);GO:0016020(membrane);GO:0031225(anchored c…	NA	NA	NA	melanotransferrin [Source:HGNC Symbol;Acc:HGNC:7037]	protein_coding;retained_intron	DOID:0050687(cell_type_cancer);DOID:0060072(benign_neoplasm);DOID:0060084(cell_type_benign_neoplasm);DOID:10652(Alzheimer's_disease);DOID:1289(neurodegenerative_disease);DOID:1307(dementia);DOID:14566(disease_of_cellular_proliferation);DOID:150(disease_of_mental_health);DOID:1561(cognitive_disorder);DOID:162(cancer);DOID:1909(melanoma);DOID:3314(angiomyolipoma);DOID:331(central_nervous_system_dis…	R-HSA-8940388(GPLD1 hydrolyses GPI-anchors from proteins);R-HSA-8952289(FAM20C phosphorylates FAM20C substrates)	1.447	1.51286	1.23725	1.05342	1.25848	1.17067	1.20517	0.269241	0.0161337	0.99934	up	no
ENSG00000128218	VPREB3	29802	ENST00000248948	GO:0005576(extracellular region);GO:0005615(extracellular space);GO:0005783(endoplasmic reticulum);GO:0006955(immune response)	NA	NA	NA	V-set pre-B cell surrogate light chain 3 [Source:HGNC Symbol;Acc:HGNC:12710]	protein_coding	NA	R-HSA-8858498(SL (surrogate light chain) binds IgH to form pre-BCR)	0.124179	0.102246	0.216331	0	0	0	1475.85	10.5273	0.0159937	0.99934	up	yes
ENSG00000204592	HLA-E	3133	ENST00000484194;ENST00000376630;ENST00000493699	GO:0000139(Golgi membrane);GO:0001815(positive regulation of antibody-dependent cellular cytotoxicity);GO:0001916(positive regulation of T cell mediated cytotoxicity);GO:0002250(adaptive immune response);GO:0002376(immune system process);GO:0002474(antigen processing and presentation of peptide antigen via MHC class I);GO:0002476(antigen processing and presentation of endogenous peptide antigen v…	04144(Endocytosis);04145(Phagosome);04218(Cellular senescence);04514(Cell adhesion molecules);04612(Antigen processing and presentation);04650(Natural killer cell mediated cytotoxicity);04940(Type I diabetes mellitus);05163(Human cytomegalovirus infection);05165(Human papillomavirus infection);05166(Human T-cell leukemia virus 1 infection);05167(Kaposi sarcoma-associated herpesvirus infection);05…	NA	NA	major histocompatibility complex, class I, E [Source:HGNC Symbol;Acc:HGNC:4962]	retained_intron;protein_coding	DOID:0050117(disease_by_infectious_agent);DOID:0050177(monogenic_disease);DOID:0050687(cell_type_cancer);DOID:0050737(autosomal_recessive_disease);DOID:0050739(autosomal_genetic_disease);DOID:0060056(hypersensitivity_reaction_disease);DOID:0080001(bone_disease);DOID:10923(sickle_cell_anemia);DOID:1123(spondyloarthropathy);DOID:1287(cardiovascular_system_disease);DOID:13241(Behcet's_disease);DOID:…	R-HSA-1015702(Expression of IFN-induced genes);R-HSA-1031716(Expression of IFNG-stimulated genes);R-HSA-1236943(Loading of antigen peptide onto MHC class I molecule);R-HSA-1236954(Trimming of peptides by IRAP in endocytic vesicles);R-HSA-1236964(Translocation of peptide bound MHC class I complex to cell surface);R-HSA-1236965(Export of peptide loaded MHC class I complex to PM);R-HSA-1236971(Pepti…	405.202	374.928	389.508	337.513	377.268	346.891	1.10169	0.139723	0.015972	0.99934	up	no
ENSG00000254363	ENSG00000254363		ENST00000607850;ENST00000523154	NA	NA	NA	NA	novel transcript	retained_intron;lncRNA	NA	NA	0.350067	0.467892	0.527843	0.283743	0.278455	0.294831	1.57031	0.651052	0.0159591	0.99934	up	no
ENSG00000110697	PITPNM1	9600	ENST00000532703;ENST00000526450;ENST00000534749;ENST00000527370;ENST00000524901;ENST00000356404;ENST00000525568;ENST00000530381;ENST00000528559;ENST00000533391;ENST00000525521;ENST00000527527;ENST00000529203;ENST00000436757;ENST00000526602;ENST00000527103	GO:0005509(calcium ion binding);GO:0005515(protein binding);GO:0005548(phospholipid transporter activity);GO:0005737(cytoplasm);GO:0005783(endoplasmic reticulum);GO:0005789(endoplasmic reticulum membrane);GO:0005794(Golgi apparatus);GO:0005811(lipid droplet);GO:0005829(cytosol);GO:0006629(lipid metabolic process);GO:0006661(phosphatidylinositol biosynthetic process);GO:0007420(brain development);…	NA	NA	NA	phosphatidylinositol transfer protein membrane associated 1 [Source:HGNC Symbol;Acc:HGNC:9003]	protein_coding;retained_intron;processed_transcript	DOID:0050155(sensory_system_disease);DOID:1492(eye_and_adnexa_disease);DOID:4(disease);DOID:5614(eye_disease);DOID:5679(retinal_disease);DOID:7(disease_of_anatomical_entity);DOID:8466(retinal_degeneration);DOID:863(nervous_system_disease)	R-HSA-8869241(PITPNM1,2,3 exchange PI for PA)	20.6942	17.5693	19.9247	16.2899	17.4378	17.6656	1.13221	0.179146	0.015952	0.99934	up	no
ENSG00000115594	IL1R1	3554	ENST00000410023;ENST00000424272	GO:0002020(protease binding);GO:0003953(NAD+ nucleosidase activity);GO:0004888(transmembrane signaling receptor activity);GO:0004908(interleukin-1 receptor activity);GO:0004909(interleukin-1, type I, activating receptor activity);GO:0005161(platelet-derived growth factor receptor binding);GO:0005515(protein binding);GO:0005576(extracellular region);GO:0005886(plasma membrane);GO:0005887(integral …	04010(MAPK signaling pathway);04060(Cytokine-cytokine receptor interaction);04064(NF-kappa B signaling pathway);04380(Osteoclast differentiation);04640(Hematopoietic cell lineage);04659(Th17 cell differentiation);04750(Inflammatory mediator regulation of TRP channels);05130(Pathogenic Escherichia coli infection);05131(Shigellosis);05146(Amoebiasis);05163(Human cytomegalovirus infection);05166(Hum…	NA	NA	interleukin 1 receptor type 1 [Source:HGNC Symbol;Acc:HGNC:5993]	protein_coding	DOID:0050117(disease_by_infectious_agent);DOID:0050136(systemic_mycosis);DOID:0050615(respiratory_system_cancer);DOID:0050686(organ_system_cancer);DOID:0080001(bone_disease);DOID:114(heart_disease);DOID:1184(nephrotic_syndrome);DOID:1287(cardiovascular_system_disease);DOID:1324(lung_cancer);DOID:13564(aspergillosis);DOID:14566(disease_of_cellular_proliferation);DOID:150(disease_of_mental_health);…	R-HSA-445752(Interleukin-1 receptor type 1: Interleukin 1 binds Interleukin-1 receptor accessory protein, membrane associated isoform);R-HSA-445753(IL1B,Myr82K-Myr83K-IL1A:IL1R1);R-HSA-445757(IL1 receptor antagonist protein binds Interleukin 1 receptors);R-HSA-446634(IRAK4 is activated by autophosphorylation);R-HSA-446648(IL1R1:IL1:IL1RAP:MYD88 homodimer binds IRAK4);R-HSA-446684(IRAK2 is phospho…	0.258805	0.403751	0.205038	0.184342	0.157856	0.148248	1.76899	0.822924	0.0159465	0.99934	up	no
ENSG00000188603	CLN3	1201	ENST00000333496;ENST00000357857;ENST00000568076;ENST00000637107;ENST00000636172;ENST00000635958;ENST00000567963;ENST00000637050;ENST00000637871;ENST00000360019;ENST00000636853;ENST00000565778;ENST00000357806;ENST00000637100;ENST00000563874;ENST00000564574;ENST00000566824;ENST00000566083;ENST00000636147;ENST00000565236;ENST00000561689;ENST00000636355;ENST00000637985;ENST00000566472;ENST00000636839…	GO:0000139(Golgi membrane);GO:0001508(action potential);GO:0001934(positive regulation of protein phosphorylation);GO:0005515(protein binding);GO:0005634(nucleus);GO:0005737(cytoplasm);GO:0005764(lysosome);GO:0005765(lysosomal membrane);GO:0005768(endosome);GO:0005769(early endosome);GO:0005770(late endosome);GO:0005773(vacuole);GO:0005776(autophagosome);GO:0005783(endoplasmic reticulum);GO:00057…	04142(Lysosome);04142(Lysosome)	NA	NA	CLN3 lysosomal/endosomal transmembrane protein, battenin [Source:HGNC Symbol;Acc:HGNC:2074]	protein_coding;retained_intron;nonsense_mediated_decay;processed_transcript	DOID:0014667(disease_of_metabolism);DOID:14503(neuronal_ceroid_lipofuscinosis);DOID:3211(lysosomal_storage_disease);DOID:4(disease);DOID:655(inherited_metabolic_disorder);DOID:9455(lipid_storage_disease)	NA	2.50134	2.74616	2.46908	2.36314	2.13519	2.07151	1.17455	0.232103	0.0159399	0.99934	up	no
ENSG00000172725	CORO1B	57175	ENST00000537042;ENST00000545016;ENST00000453768;ENST00000539970;ENST00000393893;ENST00000341356;ENST00000616321;ENST00000545736;ENST00000539724;ENST00000627576	GO:0001725(stress fiber);GO:0003779(actin binding);GO:0005515(protein binding);GO:0005737(cytoplasm);GO:0005829(cytosol);GO:0005856(cytoskeleton);GO:0005884(actin filament);GO:0005886(plasma membrane);GO:0005925(focal adhesion);GO:0007015(actin filament organization);GO:0016477(cell migration);GO:0030027(lamellipodium);GO:0030036(actin cytoskeleton organization);GO:0031252(cell leading edge);GO:0…	NA	NA	NA	coronin 1B [Source:HGNC Symbol;Acc:HGNC:2253]	nonsense_mediated_decay;protein_coding;retained_intron;processed_transcript	NA	NA	35.9463	33.2481	35.364	30.1502	32.2809	32.0371	1.10681	0.146409	0.0157934	0.99934	up	no
ENSG00000100342	APOL1	8542	ENST00000433768;ENST00000397278;ENST00000475519;ENST00000422471;ENST00000439680;ENST00000319136;ENST00000426053;ENST00000427990;ENST00000438034;ENST00000431184	GO:0005254(chloride channel activity);GO:0005515(protein binding);GO:0005576(extracellular region);GO:0005615(extracellular space);GO:0005788(endoplasmic reticulum lumen);GO:0006629(lipid metabolic process);GO:0006869(lipid transport);GO:0008202(steroid metabolic process);GO:0008203(cholesterol metabolic process);GO:0008289(lipid binding);GO:0031224(intrinsic component of membrane);GO:0034361(ver…	05143(African trypanosomiasis);05143(African trypanosomiasis)	NA	NA	apolipoprotein L1 [Source:HGNC Symbol;Acc:HGNC:618]	nonsense_mediated_decay;protein_coding;retained_intron;processed_transcript	DOID:0050851(glomerulosclerosis);DOID:10952(nephritis);DOID:1312(focal_segmental_glomerulosclerosis);DOID:150(disease_of_mental_health);DOID:1561(cognitive_disorder);DOID:18(urinary_system_disease);DOID:2468(psychotic_disorder);DOID:2921(glomerulonephritis);DOID:4(disease);DOID:5419(schizophrenia);DOID:557(kidney_disease);DOID:7(disease_of_anatomical_entity)	R-HSA-2168889(Haptoglobin-related Protein binds Hemoglobin);R-HSA-8952289(FAM20C phosphorylates FAM20C substrates)	128.547	128.623	110.989	99.9815	124.18	96.6111	1.14772	0.198776	0.0157857	0.99934	up	no
ENSG00000130684	ZNF337	26152	ENST00000481610;ENST00000252979;ENST00000376436	GO:0000122(negative regulation of transcription by RNA polymerase II);GO:0000977(RNA polymerase II transcription regulatory region sequence-specific DNA binding);GO:0000981(DNA-binding transcription factor activity, RNA polymerase II-specific);GO:0001227(DNA-binding transcription repressor activity, RNA polymerase II-specific);GO:0003677(DNA binding);GO:0005515(protein binding);GO:0005634(nucleus…	05168(Herpes simplex virus 1 infection);05168(Herpes simplex virus 1 infection)	NA	NA	zinc finger protein 337 [Source:HGNC Symbol;Acc:HGNC:15809]	processed_transcript;protein_coding	NA	R-HSA-975040(KRAB-ZNF / KAP Interaction)	4.94254	4.8658	3.87062	4.34296	2.40787	3.6114	1.32008	0.400625	0.0157006	0.99934	up	no
ENSG00000065029	ZNF76	7629	ENST00000469195;ENST00000498555;ENST00000484932;ENST00000373953;ENST00000229405;ENST00000479226;ENST00000486891;ENST00000460229;ENST00000491400;ENST00000339411;ENST00000482946	GO:0000978(RNA polymerase II cis-regulatory region sequence-specific DNA binding);GO:0000981(DNA-binding transcription factor activity, RNA polymerase II-specific);GO:0001228(DNA-binding transcription activator activity, RNA polymerase II-specific);GO:0003677(DNA binding);GO:0005515(protein binding);GO:0005634(nucleus);GO:0006357(regulation of transcription by RNA polymerase II);GO:0006359(regula…	NA	NA	NA	zinc finger protein 76 [Source:HGNC Symbol;Acc:HGNC:13149]	protein_coding;retained_intron;nonsense_mediated_decay;processed_transcript	NA	NA	4.99704	4.75721	5.01589	4.00656	4.18682	4.56326	1.15784	0.211436	0.0155841	0.99934	up	no
ENSG00000261971	MMP25-AS1	100507419	ENST00000649784;ENST00000572427;ENST00000572574;ENST00000573130;ENST00000572222;ENST00000573953;ENST00000573878;ENST00000570949;ENST00000576250	NA	NA	NA	NA	MMP25 antisense RNA 1 [Source:HGNC Symbol;Acc:HGNC:51372]	lncRNA	NA	NA	1.24253	1.28985	1.20618	1.0008	0.880137	1.04863	1.27615	0.351798	0.0155701	0.99934	up	no
ENSG00000080031	PTPRH	5794	ENST00000588370;ENST00000586852;ENST00000587662;ENST00000586310;ENST00000588559;ENST00000376350	GO:0004721(phosphoprotein phosphatase activity);GO:0004725(protein tyrosine phosphatase activity);GO:0005001(transmembrane receptor protein tyrosine phosphatase activity);GO:0005515(protein binding);GO:0005737(cytoplasm);GO:0005886(plasma membrane);GO:0005887(integral component of plasma membrane);GO:0005902(microvillus);GO:0006470(protein dephosphorylation);GO:0006915(apoptotic process);GO:00160…	NA	K18034	EC:3.1.3.48	protein tyrosine phosphatase receptor type H [Source:HGNC Symbol;Acc:HGNC:9672]	processed_transcript;protein_coding	DOID:0050686(organ_system_cancer);DOID:14566(disease_of_cellular_proliferation);DOID:162(cancer);DOID:3119(gastrointestinal_system_cancer);DOID:3571(liver_cancer);DOID:4(disease);DOID:684(hepatocellular_carcinoma);DOID:686(liver_carcinoma)	NA	78.7063	72.4645	74.0552	61.7969	70.958	69.5472	1.11331	0.154861	0.0155517	0.99934	up	no
ENSG00000103490	PYCARD	29108	ENST00000561508;ENST00000247470;ENST00000565022;ENST00000350605	GO:0000139(Golgi membrane);GO:0001773(myeloid dendritic cell activation);GO:0002020(protease binding);GO:0002218(activation of innate immune response);GO:0002221(pattern recognition receptor signaling pathway);GO:0002230(positive regulation of defense response to virus by host);GO:0002277(myeloid dendritic cell activation involved in immune response);GO:0002376(immune system process);GO:0002588(p…	04217(Necroptosis);04621(NOD-like receptor signaling pathway);04623(Cytosolic DNA-sensing pathway);04625(C-type lectin receptor signaling pathway);05130(Pathogenic Escherichia coli infection);05131(Shigellosis);05132(Salmonella infection);05133(Pertussis);05134(Legionellosis);05135(Yersinia infection);05164(Influenza A);05164(Influenza A)	NA	NA	PYD and CARD domain containing [Source:HGNC Symbol;Acc:HGNC:16608]	protein_coding;retained_intron	DOID:0050117(disease_by_infectious_agent);DOID:0050338(primary_bacterial_infectious_disease);DOID:0050686(organ_system_cancer);DOID:0050687(cell_type_cancer);DOID:0060083(immune_system_cancer);DOID:104(bacterial_infectious_disease);DOID:11077(brucellosis);DOID:1192(peripheral_nervous_system_neoplasm);DOID:1240(leukemia);DOID:14566(disease_of_cellular_proliferation);DOID:162(cancer);DOID:1909(mela…	R-HSA-5660662(ASC binds Caspase-8 complex);R-HSA-5660663(Caspase-8 cleaves IL1B precursor);R-HSA-6798748(Exocytosis of secretory granule lumen proteins);R-HSA-6798751(Exocytosis of azurophil granule lumen proteins);R-HSA-844610(NLRP3 recruits PYCARD (ASC) via a PYD-PYD interaction);R-HSA-844612(PYCARD recruits procaspase-1 via CARD);R-HSA-844618(dsDNA:AIM2:ASC cluster binds procaspase-1);R-HSA-84…	11.6885	10.6493	12.974	9.5852	10.2986	9.31725	1.20926	0.274129	0.0155511	0.99934	up	no
ENSG00000185201	IFITM2	10581	ENST00000681900;ENST00000679636;ENST00000679383;ENST00000533141;ENST00000527146;ENST00000616316;ENST00000399817;ENST00000680344;ENST00000680619;ENST00000681833;ENST00000680869	GO:0002376(immune system process);GO:0005654(nucleoplasm);GO:0005764(lysosome);GO:0005765(lysosomal membrane);GO:0005768(endosome);GO:0005886(plasma membrane);GO:0006955(immune response);GO:0009615(response to virus);GO:0016020(membrane);GO:0016021(integral component of membrane);GO:0030054(cell junction);GO:0031902(late endosome membrane);GO:0032991(protein-containing complex);GO:0034341(respons…	NA	NA	NA	interferon induced transmembrane protein 2 [Source:HGNC Symbol;Acc:HGNC:5413]	protein_coding;processed_transcript;nonsense_mediated_decay	NA	R-HSA-1015702(Expression of IFN-induced genes)	90.5403	84.4975	90.2302	78.7015	78.9614	81.885	1.10737	0.147136	0.0155444	0.99934	up	no
ENSG00000124508	BTN2A2	10385	ENST00000352867;ENST00000432533;ENST00000356709;ENST00000483410;ENST00000416795;ENST00000467485;ENST00000490025;ENST00000494184;ENST00000482636;ENST00000472507;ENST00000495632;ENST00000469230;ENST00000493275	GO:0000082(G1/S transition of mitotic cell cycle);GO:0001817(regulation of cytokine production);GO:0001818(negative regulation of cytokine production);GO:0005102(signaling receptor binding);GO:0005515(protein binding);GO:0005886(plasma membrane);GO:0009897(external side of plasma membrane);GO:0009986(cell surface);GO:0014065(phosphatidylinositol 3-kinase signaling);GO:0014067(negative regulation …	NA	NA	NA	butyrophilin subfamily 2 member A2 [Source:HGNC Symbol;Acc:HGNC:1137]	protein_coding;retained_intron	NA	R-HSA-8851988(BTN2A2 binds T cell surface)	2.88117	2.67871	2.42951	2.15678	2.23824	2.25316	1.20174	0.265124	0.0155322	0.99934	up	no
ENSG00000130203	APOE	348	ENST00000434152;ENST00000252486;ENST00000485628;ENST00000425718;ENST00000446996	GO:0000302(response to reactive oxygen species);GO:0001540(amyloid-beta binding);GO:0001937(negative regulation of endothelial cell proliferation);GO:0002021(response to dietary excess);GO:0005102(signaling receptor binding);GO:0005198(structural molecule activity);GO:0005319(lipid transporter activity);GO:0005515(protein binding);GO:0005543(phospholipid binding);GO:0005576(extracellular region);…	04979(Cholesterol metabolism);05010(Alzheimer disease);05010(Alzheimer disease)	NA	NA	apolipoprotein E [Source:HGNC Symbol;Acc:HGNC:613]	protein_coding;retained_intron	DOID:0014667(disease_of_metabolism);DOID:0050013(carbohydrate_metabolism_disease);DOID:0050117(disease_by_infectious_agent);DOID:0050134(cutaneous_mycosis);DOID:0050155(sensory_system_disease);DOID:0050161(lower_respiratory_tract_disease);DOID:0050338(primary_bacterial_infectious_disease);DOID:0050615(respiratory_system_cancer);DOID:0050686(organ_system_cancer);DOID:0050687(cell_type_cancer);DOID…	R-HSA-174624(chylomicron remnant:apoE:LDLR complex => chylomicron remnant:apoE + LDLR);R-HSA-174657(chylomicron remnant:apoE complex + LDLR => chylomicron remnant:apoE:LDLR complex);R-HSA-174660(nascent chylomicron + spherical HDL:apoC-II:apoC-III:apoE =>spherical HDL + chylomicron);R-HSA-174690(TG-depleted chylomicron + spherical HDL => chylomicron remnant + spherical HDL:apoA-I:apoA-II:apoA-IV:…	0.643867	1.72616	0.419046	0.516426	0.420265	0.343652	2.17838	1.12325	0.0155051	0.99934	up	yes
ENSG00000102317	RBM3	5935	ENST00000472897;ENST00000466764;ENST00000488216;ENST00000354480;ENST00000491240;ENST00000485213;ENST00000490127;ENST00000491236;ENST00000376759;ENST00000489344;ENST00000376755	GO:0003676(nucleic acid binding);GO:0003723(RNA binding);GO:0005515(protein binding);GO:0005634(nucleus);GO:0005654(nucleoplasm);GO:0005681(spliceosomal complex);GO:0005737(cytoplasm);GO:0006396(RNA processing);GO:0006417(regulation of translation);GO:0015934(large ribosomal subunit);GO:0030425(dendrite);GO:0035368(selenocysteine insertion sequence binding);GO:0042995(cell projection);GO:0043023(…	NA	NA	NA	RNA binding motif protein 3 [Source:HGNC Symbol;Acc:HGNC:9900]	processed_transcript;protein_coding	DOID:0050686(organ_system_cancer);DOID:120(female_reproductive_organ_cancer);DOID:14566(disease_of_cellular_proliferation);DOID:162(cancer);DOID:193(reproductive_organ_cancer);DOID:2151(malignant_ovarian_surface_epithelial_stromal_neoplasm);DOID:2152(ovary_epithelial_cancer);DOID:2394(ovarian_cancer);DOID:4001(ovarian_carcinoma);DOID:4(disease)	NA	21.134	23.9863	22.5975	20.9481	19.8546	20.1498	1.11099	0.151851	0.0151749	0.99934	up	no
ENSG00000136826	KLF4	9314	ENST00000497048;ENST00000411706;ENST00000374672;ENST00000493306;ENST00000420475	GO:0000122(negative regulation of transcription by RNA polymerase II);GO:0000785(chromatin);GO:0000791(euchromatin);GO:0000976(transcription cis-regulatory region binding);GO:0000978(RNA polymerase II cis-regulatory region sequence-specific DNA binding);GO:0000981(DNA-binding transcription factor activity, RNA polymerase II-specific);GO:0000987(cis-regulatory region sequence-specific DNA binding)…	04550(Signaling pathways regulating pluripotency of stem cells);04550(Signaling pathways regulating pluripotency of stem cells)	NA	NA	Kruppel like factor 4 [Source:HGNC Symbol;Acc:HGNC:6348]	retained_intron;protein_coding	DOID:0014667(disease_of_metabolism);DOID:0050013(carbohydrate_metabolism_disease);DOID:0050624(gastrointestinal_system_benign_neoplasm);DOID:0050686(organ_system_cancer);DOID:0050687(cell_type_cancer);DOID:0060072(benign_neoplasm);DOID:0060085(organ_system_benign_neoplasm);DOID:0060100(musculoskeletal_system_cancer);DOID:0060122(integumentary_system_cancer);DOID:0060158(acquired_metabolic_disease…	R-HSA-381337(Expression of CEBPB in adipogenesis);R-HSA-422088(Expression of Preproghrelin);R-HSA-452838(Expression of NANOG);R-HSA-480204(POU5F1 (OCT4), SOX2, NANOG, KLF4, PBX1, SMAD2 bind the NANOG promoter);R-HSA-9625409(KLF4 gene expression is stimulated by FOXO1,FOXO3)	56.2952	49.2983	55.2246	46.2834	49.4702	47.8508	1.11987	0.16333	0.0149467	0.99934	up	no
ENSG00000223953	C1QTNF5	114902	ENST00000528368;ENST00000525657;ENST00000530681	GO:0005515(protein binding);GO:0005576(extracellular region);GO:0005581(collagen trimer);GO:0005615(extracellular space);GO:0005886(plasma membrane);GO:0005923(bicellular tight junction);GO:0009306(protein secretion);GO:0016020(membrane);GO:0016324(apical plasma membrane);GO:0016328(lateral plasma membrane);GO:0030133(transport vesicle);GO:0032991(protein-containing complex);GO:0042802(identical …	NA	NA	NA	C1q and TNF related 5 [Source:HGNC Symbol;Acc:HGNC:14344]	protein_coding;processed_transcript	NA	NA	1.13232	1.14551	0.865341	0.639367	0.641233	0.414907	1.85382	0.8905	0.0149223	0.99934	up	no
ENSG00000225470	JPX	554203	ENST00000602772;ENST00000414209;ENST00000659254;ENST00000660856;ENST00000659023;ENST00000668488;ENST00000671021;ENST00000653479;ENST00000667886;ENST00000658649;ENST00000660836;ENST00000667645;ENST00000662543;ENST00000662120;ENST00000654196;ENST00000602546;ENST00000667937;ENST00000664637;ENST00000602938;ENST00000670408;ENST00000655879;ENST00000659849;ENST00000667294;ENST00000659622;ENST00000654374…	GO:0005786(signal recognition particle, endoplasmic reticulum targeting);GO:0006617(SRP-dependent cotranslational protein targeting to membrane, signal sequence recognition);GO:0010628(positive regulation of gene expression);GO:0010628(positive regulation of gene expression)	NA	NA	NA	JPX transcript, XIST activator [Source:HGNC Symbol;Acc:HGNC:37191]	lncRNA	NA	NA	1.72959	2.08732	1.91313	1.63607	1.53946	1.7581	1.16143	0.215897	0.0148142	0.99934	up	no
ENSG00000167535	CACNB3	784	ENST00000547392;ENST00000536187;ENST00000551716;ENST00000547693;ENST00000550391;ENST00000552022;ENST00000550483;ENST00000547818;ENST00000548860;ENST00000552480;ENST00000552812;ENST00000551544;ENST00000550771;ENST00000548279;ENST00000550064;ENST00000549226;ENST00000540990;ENST00000301050;ENST00000549971;ENST00000552465;ENST00000550168	GO:0005244(voltage-gated ion channel activity);GO:0005245(voltage-gated calcium channel activity);GO:0005246(calcium channel regulator activity);GO:0005262(calcium channel activity);GO:0005515(protein binding);GO:0005737(cytoplasm);GO:0005829(cytosol);GO:0005891(voltage-gated calcium channel complex);GO:0006811(ion transport);GO:0006816(calcium ion transport);GO:0007268(chemical synaptic transmis…	04010(MAPK signaling pathway);04260(Cardiac muscle contraction);04261(Adrenergic signaling in cardiomyocytes);04921(Oxytocin signaling pathway);05410(Hypertrophic cardiomyopathy);05412(Arrhythmogenic right ventricular cardiomyopathy);05414(Dilated cardiomyopathy);05414(Dilated cardiomyopathy)	NA	NA	calcium voltage-gated channel auxiliary subunit beta 3 [Source:HGNC Symbol;Acc:HGNC:1403]	protein_coding;retained_intron;nonsense_mediated_decay;processed_transcript	NA	R-HSA-210420(Ca2+ influx through voltage gated Ca2+ channels);R-HSA-265166(Exocytosis of Insulin);R-HSA-265645(Calcium Influx through Voltage-gated Calcium Channels);R-HSA-400046(L-type Calcium Channels close in pancreatic beta cells);R-HSA-525833(NCAM1 interacts with T- and L-type VDCC)	5.06763	4.61687	4.74629	4.07164	4.3425	4.10923	1.15231	0.204526	0.0148037	0.99934	up	no
ENSG00000162645	GBP2	2634	ENST00000370466;ENST00000464839;ENST00000463660;ENST00000493802	GO:0000139(Golgi membrane);GO:0000166(nucleotide binding);GO:0002376(immune system process);GO:0003924(GTPase activity);GO:0005515(protein binding);GO:0005525(GTP binding);GO:0005634(nucleus);GO:0005654(nucleoplasm);GO:0005737(cytoplasm);GO:0005794(Golgi apparatus);GO:0005829(cytosol);GO:0006955(immune response);GO:0016020(membrane);GO:0016787(hydrolase activity);GO:0031410(cytoplasmic vesicle);G…	04621(NOD-like receptor signaling pathway);04621(NOD-like receptor signaling pathway)	NA	NA	guanylate binding protein 2 [Source:HGNC Symbol;Acc:HGNC:4183]	protein_coding;nonsense_mediated_decay;retained_intron;processed_transcript	NA	R-HSA-1015702(Expression of IFN-induced genes);R-HSA-1031716(Expression of IFNG-stimulated genes)	3.82035	4.38106	3.58328	3.16337	3.51038	3.33765	1.17713	0.23527	0.0148027	0.99934	up	no
ENSG00000269834	ZNF528-AS1	102724105	ENST00000702916;ENST00000656846;ENST00000594119;ENST00000596746;ENST00000601562	NA	NA	NA	NA	ZNF528 antisense RNA 1 [Source:HGNC Symbol;Acc:HGNC:51305]	lncRNA;retained_intron	NA	NA	0	0.0720925	0	0	0	0	240.308	7.90874	0.0147428	0.99934	up	yes
ENSG00000269405	NXF2	56001	ENST00000604790	GO:0003676(nucleic acid binding);GO:0003723(RNA binding);GO:0005515(protein binding);GO:0005634(nucleus);GO:0005654(nucleoplasm);GO:0005737(cytoplasm);GO:0005829(cytosol);GO:0006406(mRNA export from nucleus);GO:0016973(poly(A)+ mRNA export from nucleus);GO:0042272(nuclear RNA export factor complex);GO:0050658(RNA transport);GO:0051028(mRNA transport)	03008(Ribosome biogenesis in eukaryotes);03013(RNA transport);03015(mRNA surveillance pathway);05014(Amyotrophic lateral sclerosis);05164(Influenza A);05168(Herpes simplex virus 1 infection)	NA	NA	nuclear RNA export factor 2 [Source:HGNC Symbol;Acc:HGNC:8072]	protein_coding	NA	R-HSA-159101(NXF1:NXT1 (TAP:p15) binds capped mRNA:CBC:EJC:TREX (minus DDX39B));R-HSA-75096(Docking of the TAP:EJC Complex with the NPC);R-HSA-75097(Transport of the export-competent mRNP complex through the NPC);R-HSA-75098(mRNP complex dissociates from cytosolic face of NPC)	0	0.185438	0	0	0	0	618.127	9.27176	0.0147428	0.99934	up	yes
ENSG00000268744	ENSG00000268744		ENST00000435033	NA	NA	NA	NA	novel transcript	lncRNA	NA	NA	0.086888	0.177119	0.07553	0.013313	0.031543	0.019174	5.30278	2.40675	0.0146311	0.99934	up	yes
ENSG00000157766	ACAN	176	ENST00000560601	GO:0001501(skeletal system development);GO:0001502(cartilage condensation);GO:0002063(chondrocyte development);GO:0005201(extracellular matrix structural constituent);GO:0005509(calcium ion binding);GO:0005515(protein binding);GO:0005540(hyaluronic acid binding);GO:0005576(extracellular region);GO:0005604(basement membrane);GO:0005796(Golgi lumen);GO:0006508(proteolysis);GO:0007155(cell adhesion)…	NA	NA	NA	aggrecan [Source:HGNC Symbol;Acc:HGNC:319]	protein_coding	DOID:0050117(disease_by_infectious_agent);DOID:0050155(sensory_system_disease);DOID:0050177(monogenic_disease);DOID:0050737(autosomal_recessive_disease);DOID:0050739(autosomal_genetic_disease);DOID:0060072(benign_neoplasm);DOID:0060084(cell_type_benign_neoplasm);DOID:0080001(bone_disease);DOID:0080008(ischemic_bone_disease);DOID:1143(exotropia);DOID:1279(ocular_motility_disease);DOID:14566(diseas…	R-HSA-1592310(Aggrecan degradation by ADAMTSs);R-HSA-1793217(Keratan sulfate is cleaved from its proteoglycan by an unknown galactosidase);R-HSA-2025723(B4GALTs transfer Gal to the N-glycan precursor);R-HSA-2025724(B3GNT1,2,3,4,7 add GlcNAc to form Keratan-PG);R-HSA-2046175(Further sulfation on galactose residues produces KSPG);R-HSA-2046180(KSPG is secreted from the cell);R-HSA-2046222(CHST2,5,6…	0.017365	0.00597333	0.00225437	0	0	0	85.3091	6.41463	0.0146307	0.99934	up	yes
ENSG00000206337	HCP5	10866,360158	ENST00000541196;ENST00000467369;ENST00000414046;ENST00000460889;ENST00000666495;ENST00000674016	NA	NA	NA	NA	HLA complex P5 [Source:HGNC Symbol;Acc:HGNC:21659]	lncRNA	NA	NA	13.4161	12.454	11.5115	10.6494	11.5076	11.2458	1.11912	0.162361	0.0146285	0.99934	up	no
ENSG00000263164	ENSG00000263164		ENST00000575056	NA	NA	NA	NA	novel transcript	lncRNA	NA	NA	0.228288	0.081708	0.190991	0	0	0	1669.96	10.7056	0.0145616	0.99934	up	yes
ENSG00000250710	OR7E99P	81419	ENST00000505750	NA	NA	NA	NA	olfactory receptor family 7 subfamily E member 99 pseudogene [Source:HGNC Symbol;Acc:HGNC:15059]	unprocessed_pseudogene	NA	NA	0.078352	0.051963	0.156901	0	0	0	957.387	9.90296	0.0144164	0.99934	up	yes
ENSG00000263326	ENSG00000263326		ENST00000576103	NA	NA	NA	NA	thyroid hormone receptor interactor 11 (TRIP11) pseudogene	unprocessed_pseudogene	NA	NA	0	0.215208	0.275506	0	0	0	1635.71	10.6757	0.014166	0.99934	up	yes
ENSG00000162366	PDZK1IP1	10158	ENST00000294338;ENST00000491793;ENST00000489919	GO:0005515(protein binding);GO:0016020(membrane);GO:0016021(integral component of membrane);GO:0070062(extracellular exosome);GO:0070062(extracellular exosome)	NA	NA	NA	PDZK1 interacting protein 1 [Source:HGNC Symbol;Acc:HGNC:16887]	protein_coding;processed_transcript	DOID:0050686(organ_system_cancer);DOID:0050687(cell_type_cancer);DOID:0060072(benign_neoplasm);DOID:0060084(cell_type_benign_neoplasm);DOID:0060100(musculoskeletal_system_cancer);DOID:14566(disease_of_cellular_proliferation);DOID:162(cancer);DOID:201(connective_tissue_cancer);DOID:2645(benign_mesothelioma);DOID:2994(germ_cell_cancer);DOID:305(carcinoma);DOID:4766(embryoma);DOID:4(disease);DOID:51…	NA	36.1624	33.804	32.608	25.1577	33.9418	27.2929	1.18731	0.247694	0.0141248	0.99934	up	no
ENSG00000075426	FOSL2	2355	ENST00000264716;ENST00000436647;ENST00000379619	GO:0000785(chromatin);GO:0000977(RNA polymerase II transcription regulatory region sequence-specific DNA binding);GO:0000978(RNA polymerase II cis-regulatory region sequence-specific DNA binding);GO:0000981(DNA-binding transcription factor activity, RNA polymerase II-specific);GO:0001228(DNA-binding transcription activator activity, RNA polymerase II-specific);GO:0003334(keratinocyte development)…	04380(Osteoclast differentiation);04380(Osteoclast differentiation)	NA	NA	FOS like 2, AP-1 transcription factor subunit [Source:HGNC Symbol;Acc:HGNC:3798]	protein_coding	DOID:0050161(lower_respiratory_tract_disease);DOID:0050686(organ_system_cancer);DOID:0060056(hypersensitivity_reaction_disease);DOID:0060083(immune_system_cancer);DOID:1037(lymphoblastic_leukemia);DOID:10747(lymphoid_leukemia);DOID:1240(leukemia);DOID:14566(disease_of_cellular_proliferation);DOID:1575(rheumatic_disease);DOID:1579(respiratory_system_disease);DOID:162(cancer);DOID:17(musculoskeleta…	NA	31.6402	30.5668	29.0702	25.5607	29.6015	26.6919	1.11512	0.157201	0.0140281	0.99934	up	no
ENSG00000239265	CLRN1-AS1	116933	ENST00000476886	NA	NA	NA	NA	CLRN1 antisense RNA 1 [Source:HGNC Symbol;Acc:HGNC:30895]	lncRNA	NA	NA	0.0455251	0.0628085	0	0	0	0	361.112	8.4963	0.0140157	0.99934	up	yes
ENSG00000168062	BATF2	116071	ENST00000301887;ENST00000527716;ENST00000534177;ENST00000435842;ENST00000527454	GO:0000785(chromatin);GO:0000978(RNA polymerase II cis-regulatory region sequence-specific DNA binding);GO:0000981(DNA-binding transcription factor activity, RNA polymerase II-specific);GO:0003677(DNA binding);GO:0003700(DNA-binding transcription factor activity);GO:0005515(protein binding);GO:0005634(nucleus);GO:0006355(regulation of DNA-templated transcription);GO:0006357(regulation of transcri…	05235(PD-L1 expression and PD-1 checkpoint pathway in cancer);05235(PD-L1 expression and PD-1 checkpoint pathway in cancer)	NA	NA	basic leucine zipper ATF-like transcription factor 2 [Source:HGNC Symbol;Acc:HGNC:25163]	protein_coding;retained_intron	NA	NA	14.4147	12.264	14.1802	10.5535	12.7435	11.2199	1.18374	0.243349	0.0137903	0.99934	up	no
ENSG00000101457	DNTTIP1	116092	ENST00000372622;ENST00000415790;ENST00000456939;ENST00000467701;ENST00000449078	GO:0000118(histone deacetylase complex);GO:0003677(DNA binding);GO:0005515(protein binding);GO:0005634(nucleus);GO:0005654(nucleoplasm);GO:0005694(chromosome);GO:0005730(nucleolus);GO:0031491(nucleosome binding);GO:0042803(protein homodimerization activity);GO:0042803(protein homodimerization activity)	NA	NA	NA	deoxynucleotidyltransferase terminal interacting protein 1 [Source:HGNC Symbol;Acc:HGNC:16160]	protein_coding;retained_intron	NA	NA	20.2393	21.259	21.3938	18.3226	17.9168	18.8685	1.14125	0.19062	0.0136432	0.99934	up	no
ENSG00000123358	NR4A1	3164	ENST00000553200;ENST00000545748;ENST00000562373;ENST00000478250;ENST00000394825;ENST00000394824;ENST00000549102;ENST00000550557;ENST00000547206;ENST00000550082;ENST00000565848;ENST00000550763;ENST00000243050;ENST00000548232;ENST00000546842;ENST00000550339	GO:0000785(chromatin);GO:0000978(RNA polymerase II cis-regulatory region sequence-specific DNA binding);GO:0000981(DNA-binding transcription factor activity, RNA polymerase II-specific);GO:0001228(DNA-binding transcription activator activity, RNA polymerase II-specific);GO:0001938(positive regulation of endothelial cell proliferation);GO:0001975(response to amphetamine);GO:0002042(cell migration …	04010(MAPK signaling pathway);04151(PI3K-Akt signaling pathway);04925(Aldosterone synthesis and secretion);04927(Cortisol synthesis and secretion);04934(Cushing syndrome);04934(Cushing syndrome)	NA	NA	nuclear receptor subfamily 4 group A member 1 [Source:HGNC Symbol;Acc:HGNC:7980]	protein_coding;retained_intron;processed_transcript	DOID:0050117(disease_by_infectious_agent);DOID:0050686(organ_system_cancer);DOID:0050687(cell_type_cancer);DOID:0060083(immune_system_cancer);DOID:1240(leukemia);DOID:14566(disease_of_cellular_proliferation);DOID:162(cancer);DOID:1909(melanoma);DOID:2043(hepatitis_B);DOID:2237(hepatitis);DOID:2531(hematologic_cancer);DOID:3118(hepatobiliary_disease);DOID:3119(gastrointestinal_system_cancer);DOID:…	R-HSA-199863(AKT can phosphorylate NR4A1 (NUR77));R-HSA-2399988(AKT1 E17K mutant phosphorylates NR4A1 (NUR77));R-HSA-376419(Formation of NR-MED1 Coactivator Complex);R-HSA-382096(Formation of NR-NCOR Corepressor Complex)	3.35309	3.08167	3.0762	2.49859	2.92	2.58264	1.18869	0.249369	0.013628	0.99934	up	no
ENSG00000154134	ROBO3	64221	ENST00000528820;ENST00000525304;ENST00000525482;ENST00000397801;ENST00000534598;ENST00000527245;ENST00000543966;ENST00000531119;ENST00000528068;ENST00000526551;ENST00000528144;ENST00000538940;ENST00000531888;ENST00000529658;ENST00000524971;ENST00000525448;ENST00000531075;ENST00000527196;ENST00000530647	GO:0005515(protein binding);GO:0005886(plasma membrane);GO:0006935(chemotaxis);GO:0007156(homophilic cell adhesion via plasma membrane adhesion molecules);GO:0007399(nervous system development);GO:0007411(axon guidance);GO:0016020(membrane);GO:0016021(integral component of membrane);GO:0016199(axon midline choice point recognition);GO:0030154(cell differentiation);GO:0030424(axon);GO:0070593(dend…	04360(Axon guidance);04360(Axon guidance)	NA	NA	roundabout guidance receptor 3 [Source:HGNC Symbol;Acc:HGNC:13433]	processed_transcript;retained_intron;protein_coding	DOID:0050687(cell_type_cancer);DOID:0060037(developmental_disorder_of_mental_health);DOID:0060038(specific_developmental_disorder);DOID:0060040(pervasive_developmental_disorder);DOID:0060041(autism_spectrum_disorder);DOID:0080001(bone_disease);DOID:11119(Gilles_de_la_Tourette_syndrome);DOID:12849(autistic_disorder);DOID:14566(disease_of_cellular_proliferation);DOID:150(disease_of_mental_health);D…	R-HSA-428510(ROBO3.1 antagonizes ROBO1/ROBO2 to allow floor plate crossing);R-HSA-9010190(ROBO3 binds NELL2);R-HSA-9010646(AKAP5 recruits PKC to ROBO3.1);R-HSA-9010647(ROBO3.1 binds AKAP5);R-HSA-9010681(PKC phosphorylates ROBO3.1);R-HSA-9011224(ROBO3.1 binds DCC);R-HSA-9011241(SRC phosphorylates ROBO3.1 in response to NTN1);R-HSA-9011289(ZSWIM8 binds ROBO3.1);R-HSA-9011300(ZSWIM8 ubiquitinates RO…	0.942866	1.03442	0.815045	0.61063	0.77442	0.672792	1.35692	0.440338	0.0135638	0.99934	up	no
ENSG00000247095	MIR210HG	100506211	ENST00000665964;ENST00000688898;ENST00000688743;ENST00000534540;ENST00000500447;ENST00000533920	NA	NA	NA	NA	MIR210 host gene [Source:HGNC Symbol;Acc:HGNC:39524]	lncRNA	NA	NA	12.0534	11.1557	9.13931	7.47751	10.4737	7.74804	1.25873	0.33197	0.0134922	0.99934	up	no
ENSG00000187266	EPOR	2057	ENST00000590927;ENST00000588859;ENST00000588681;ENST00000592375;ENST00000222139;ENST00000586890;ENST00000591958	GO:0004888(transmembrane signaling receptor activity);GO:0004896(cytokine receptor activity);GO:0004900(erythropoietin receptor activity);GO:0005515(protein binding);GO:0005576(extracellular region);GO:0005886(plasma membrane);GO:0005887(integral component of plasma membrane);GO:0007165(signal transduction);GO:0007420(brain development);GO:0007507(heart development);GO:0008284(positive regulation…	04060(Cytokine-cytokine receptor interaction);04151(PI3K-Akt signaling pathway);04630(JAK-STAT signaling pathway);04640(Hematopoietic cell lineage);05200(Pathways in cancer);05200(Pathways in cancer)	NA	NA	erythropoietin receptor [Source:HGNC Symbol;Acc:HGNC:3416]	retained_intron;nonsense_mediated_decay;protein_coding	DOID:0002116(pterygium);DOID:0050117(disease_by_infectious_agent);DOID:0050155(sensory_system_disease);DOID:0050686(organ_system_cancer);DOID:0050687(cell_type_cancer);DOID:0060072(benign_neoplasm);DOID:0060083(immune_system_cancer);DOID:0060084(cell_type_benign_neoplasm);DOID:10124(corneal_disease);DOID:10139(conjunctival_degeneration);DOID:10526(conjunctival_pterygium);DOID:10780(primary_polycy…	R-HSA-9006323(Phospho-JAK2 phosphorylates EPOR);R-HSA-9006325(EPO binds EPOR:JAK2:LYN:IRS2);R-HSA-9006332(JAK2 transphosphorylates and is activated in response to Erythropoietin);R-HSA-9012650(JAK2 and LYN phosphorylate STAT5 in EPO:phospho-EPOR:phospho-JAK2:LYN:IRS2);R-HSA-9012651(p-STAT5 dissociates from EPO:phospho-EPOR:phospho-JAK2:LYN:IRS2);R-HSA-9012654(EPO:phospho-EPOR:phospho-JAK2:LYN:IRS…	2.96405	2.97454	2.60575	1.63229	2.55478	2.15104	1.34809	0.430916	0.0134022	0.99934	up	no
ENSG00000139675	HNRNPA1L2	144983	ENST00000357495	GO:0003676(nucleic acid binding);GO:0003723(RNA binding);GO:0005634(nucleus);GO:0005681(spliceosomal complex);GO:0005737(cytoplasm);GO:0006397(mRNA processing);GO:0008380(RNA splicing);GO:0051028(mRNA transport)	03040(Spliceosome);05014(Amyotrophic lateral sclerosis)	NA	NA	heterogeneous nuclear ribonucleoprotein A1 like 2 [Source:HGNC Symbol;Acc:HGNC:27067]	protein_coding	NA	NA	0.652995	0.878889	0.309077	0.395321	0.083388	0.050056	3.48162	1.79976	0.0133956	0.99934	up	yes
ENSG00000289695	ENSG00000289695		ENST00000695929	NA	NA	NA	NA	novel protein	nonsense_mediated_decay	NA	NA	0.043869	0.075638	0.04725	0	0	0	555.857	9.11857	0.0133624	0.99934	up	yes
ENSG00000154277	UCHL1	7345	ENST00000381760;ENST00000514764;ENST00000508768;ENST00000510566	GO:0002176(male germ cell proliferation);GO:0002931(response to ischemia);GO:0004197(cysteine-type endopeptidase activity);GO:0004843(cysteine-type deubiquitinase activity);GO:0005515(protein binding);GO:0005654(nucleoplasm);GO:0005737(cytoplasm);GO:0005783(endoplasmic reticulum);GO:0005789(endoplasmic reticulum membrane);GO:0005829(cytosol);GO:0005886(plasma membrane);GO:0006508(proteolysis);GO:…	05012(Parkinson disease);05022(Pathways of neurodegeneration - multiple diseases);05022(Pathways of neurodegeneration - multiple diseases)	K05611	EC:3.4.19.12	ubiquitin C-terminal hydrolase L1 [Source:HGNC Symbol;Acc:HGNC:12513]	retained_intron;protein_coding	DOID:0014667(disease_of_metabolism);DOID:0050013(carbohydrate_metabolism_disease);DOID:0050155(sensory_system_disease);DOID:0050177(monogenic_disease);DOID:0050686(organ_system_cancer);DOID:0050687(cell_type_cancer);DOID:0050737(autosomal_recessive_disease);DOID:0050739(autosomal_genetic_disease);DOID:0060100(musculoskeletal_system_cancer);DOID:0060122(integumentary_system_cancer);DOID:0060158(ac…	R-HSA-5690319(UCHL1, UCHL3 cleave ubiquitin adducts)	0	2.6661	0.023	0	0	0	8963.67	13.1299	0.0132193	0.99934	up	yes
ENSG00000187601	MAGEH1	28986	ENST00000342972	GO:0000122(negative regulation of transcription by RNA polymerase II);GO:0005515(protein binding);GO:0005634(nucleus);GO:0006915(apoptotic process)	NA	NA	NA	MAGE family member H1 [Source:HGNC Symbol;Acc:HGNC:24092]	protein_coding	NA	NA	0	0.309769	0	0	0	0	1032.56	10.012	0.0130429	0.99934	up	yes
ENSG00000187268	FAM9C	171484	ENST00000542843	GO:0000795(synaptonemal complex);GO:0005515(protein binding);GO:0005634(nucleus);GO:0007286(spermatid development);GO:0016020(membrane);GO:0016021(integral component of membrane);GO:0051321(meiotic cell cycle)	NA	NA	NA	family with sequence similarity 9 member C [Source:HGNC Symbol;Acc:HGNC:18405]	protein_coding	NA	NA	0	0.076096	0	0	0	0	253.653	7.98671	0.0130429	0.99934	up	yes
ENSG00000133048	CHI3L1	1116	ENST00000255409;ENST00000473185;ENST00000478742	GO:0005201(extracellular matrix structural constituent);GO:0005515(protein binding);GO:0005576(extracellular region);GO:0005615(extracellular space);GO:0005737(cytoplasm);GO:0005783(endoplasmic reticulum);GO:0005975(carbohydrate metabolic process);GO:0006032(chitin catabolic process);GO:0006915(apoptotic process);GO:0006954(inflammatory response);GO:0007250(activation of NF-kappaB-inducing kinase…	NA	NA	NA	chitinase 3 like 1 [Source:HGNC Symbol;Acc:HGNC:1932]	protein_coding;retained_intron	DOID:0050117(disease_by_infectious_agent);DOID:0050161(lower_respiratory_tract_disease);DOID:0050686(organ_system_cancer);DOID:0050687(cell_type_cancer);DOID:0050828(artery_disease);DOID:0060056(hypersensitivity_reaction_disease);DOID:0080001(bone_disease);DOID:11335(sarcoidosis);DOID:114(heart_disease);DOID:120(female_reproductive_organ_cancer);DOID:1287(cardiovascular_system_disease);DOID:1289(…	R-HSA-6798749(Exocytosis of specific granule lumen proteins)	0	0.132249	0	0	0	0	440.831	8.78408	0.0130429	0.99934	up	yes
ENSG00000126934	MAP2K2	5605	ENST00000597263;ENST00000688002;ENST00000262948;ENST00000688751;ENST00000597008;ENST00000600584;ENST00000601786;ENST00000599021;ENST00000687128;ENST00000593364;ENST00000394867;ENST00000689792;ENST00000602167	GO:0000165(MAPK cascade);GO:0000166(nucleotide binding);GO:0004672(protein kinase activity);GO:0004674(protein serine/threonine kinase activity);GO:0004708(MAP kinase kinase activity);GO:0004712(protein serine/threonine/tyrosine kinase activity);GO:0004713(protein tyrosine kinase activity);GO:0005078(MAP-kinase scaffold activity);GO:0005515(protein binding);GO:0005524(ATP binding);GO:0005576(extr…	01521(EGFR tyrosine kinase inhibitor resistance);01522(Endocrine resistance);04010(MAPK signaling pathway);04012(ErbB signaling pathway);04014(Ras signaling pathway);04015(Rap1 signaling pathway);04022(cGMP-PKG signaling pathway);04024(cAMP signaling pathway);04066(HIF-1 signaling pathway);04068(FoxO signaling pathway);04071(Sphingolipid signaling pathway);04072(Phospholipase D signaling pathway)…	K04369	EC:2.7.12.2	mitogen-activated protein kinase kinase 2 [Source:HGNC Symbol;Acc:HGNC:6842]	processed_transcript;retained_intron;protein_coding	DOID:0050624(gastrointestinal_system_benign_neoplasm);DOID:0050686(organ_system_cancer);DOID:0060072(benign_neoplasm);DOID:0060085(organ_system_benign_neoplasm);DOID:0060100(musculoskeletal_system_cancer);DOID:10652(Alzheimer's_disease);DOID:1289(neurodegenerative_disease);DOID:1307(dementia);DOID:14566(disease_of_cellular_proliferation);DOID:150(disease_of_mental_health);DOID:1561(cognitive_diso…	R-HSA-109858(MAP2K2 binds MAPK1);R-HSA-109862(MAP2K2 phosphorylates MAPK1);R-HSA-109864(Dissociation of p-T,Y-MAPK1:p-S,T-MAP2K2);R-HSA-5211356(Anthrax lef cleaves target cell MAP2K2 (MEK2));R-HSA-5672969(Phosphorylation of RAF);R-HSA-5672972(MAP2Ks and MAPKs bind to the activated RAF complex);R-HSA-5672973(MAP2Ks phosphorylate MAPKs);R-HSA-5672978(RAF phosphorylates MAP2K dimer);R-HSA-5672980(Di…	11.2048	10.6848	10.6454	9.55124	9.82865	9.86871	1.11236	0.153627	0.0130149	0.99934	up	no
[truncated: 185 more rows]

## Sheet: TCGA-DEG_deseq2
	Gene_symbol	baseMean	log2FoldChange	lfcSE	stat	pvalue	padj	regulate
CDH3	CDH3	3200.29	-5.99896	0.147448	-40.6853	0	0	UP
KRT80	KRT80	1358.38	-6.78166	0.182043	-37.253	9.48e-304	8.25e-300	UP
ETV4	ETV4	3612.2	-5.33796	0.145935	-36.5776	6.51e-293	3.78e-289	UP
ESM1	ESM1	231.731	-5.7459	0.18192	-31.5847	5.98e-219	2.6e-215	UP
FOXQ1	FOXQ1	2219.43	-6.23711	0.19756	-31.5706	9.34e-219	3.25e-215	UP
SIM2	SIM2	333.095	-8.05316	0.266207	-30.2515	4.99e-201	1.45e-197	UP
CLDN1	CLDN1	3157.79	-4.7884	0.163505	-29.286	1.56e-188	3.89e-185	UP
CEMIP	CEMIP	4621.72	-5.24232	0.180534	-29.0378	2.19e-185	4.77e-182	UP
MTHFD1L	MTHFD1L	1673.56	-2.39292	0.0831548	-28.7767	4.2e-182	8.13e-179	UP
AJUBA	AJUBA	795.468	-2.99776	0.105161	-28.5064	9.75e-179	1.7e-175	UP
[truncated: 1,977 more rows]
