# Supplementary material for: Platelet-derived exosomal LINC00183 facilitate colorectal cancer malignant progression driven by histone lactylation through stabilizing ENO1
Source: Cell Death Dis. 2025 Aug 7;16(1):593. doi: 10.1038/s41419-025-07914-4 (PMC12331901; doi:10.1038/s41419-025-07914-4)
Supplement: Supplementary file 18 — Supplementary Table [file 41419_2025_7914_MOESM18_ESM.xlsx]

## Sheet: Supplementary Table S1
Oligo names	Sequences (5 ́-3 ́)
LINC00183-Homo FISH Probe(labeled with FAM or Digoxin)	1:GAAAG+TCACGGAGAT+TGCTCAT 2:AGGCGA+TCAGCGAGAAAGAA 3:CTCATACT+TCGGACGCCT+TG
LINC00183-Homo pulldown Probe	GAAAGTCACGGAGATTGCTCAT
LINC00183-Homo pulldown Probe antisense control probe	ATGAGCAATCTCCGTGACTTTC
si-LINC00183#1	CCUGGAUCCUGGAAGCCAA
si-LINC00183#2	GAUUAUCUGUUUGAGUUAA
si-LINC00183#3	GCUGAUCGCCUAACUUCUA
si-LDHA	CAGGGATATTATTGACTAATAGC
si-LDHB	GGCAACAGTTCCAAACAATAAGA
si-GDF15	CUCCAGACCUAUGAUGACU

## Sheet: Supplementary Table S2
qRT-PCR primers	Forward primer (5’ → 3’)	Reverse primer (5’ → 3’)
LINC00183	TGCAGTCAGAAGGGAGCAAT	CACCGTCATCAGGCTGTCTT
ENO1	GTTCACAGCCAGTGCAGGAA	GGAGGCAGTTGCAGGACTTC
Vinculin	CCAAAACATGTCTCCTATATCCTGG	GAAGTGTCCTTCAGACAGGG
GDF15	GTAATCCCAGCTACTAGGGAGGATG	CACAGCCCTGTCCTAGGGGAT
HDAC10	ATGTGGCTGTTCGGAGAGGC	CTGCACTCCTGGCTGCAATG
CXCL1	CCACACTCAAGAATGGTCGC	TCTCCGTTACTTGGGGACAC
MMP1	GGGGCTTTGATGTACCCTAGC	TGTCACACGCTTTTGGGGTTT
CCL26	CTTCCAATACAGCCACAAGCC	GATGGGTACAGACTTTCTTGC
P2Y12	GTGTTCAGAACTCGTTAAAGCAAAG	TAGGTCAGGATTTGGTTAGGGG

## Sheet: Supplementary Table S3
REAGENT or RESOURCE	SOURCE	IDENTIFIER
Antibodies
ENO1	proteintech	Cat No. 11204-1-AP
Vinculin	proteintech	Cat No. 26520-1-AP
Pan Kla	Jingjie	pan-kla：PTM-1401RM
H3	Jingjie	H3:PTM-6600
H3K18la	Jingjie	H3K18la:PTM-1406RM
GDF15	proteintech	Cat No. 27455-1-AP
CD41	proteintech	Cat No. 24552-1-AP
Calnexin	proteintech	Cat No. 10427-2-AP
Tsg101	proteintech	Cat No. 28283-1-AP
CD63	proteintech	Cat No. 25682-1-AP
CD9	proteintech	Cat No. 20597-1-AP
ki67	proteintech	Cat No. 27309-1-AP
Flag	proteintech	Cat No. 20543-1-AP
P4D1	CST	Cat. # 3936T

## Sheet: Supplementary Table S4
	Oligo Sequence (sh-LINC00183)			Oligo Sequence (sh-ENO1)
1	LINC00183-i1F		1	H-ENO1-i1F
	gatccGCCTCTTCTTGTGATCTATTGtcaagagCAATAGATCACAAGAAGAGGCtttttt			gatccgCCACTGTTGAGGTTGATCTCTctcgagAGAGATCAACCTCAACAGTGGtttttt
	LINC00183-i1R			H-ENO1-i1R
	aattaaaaaaGCCTCTTCTTGTGATCTATTGctcttgaCAATAGATCACAAGAAGAGGCg			aattaaaaaaCCACTGTTGAGGTTGATCTCTctcgagAGAGATCAACCTCAACAGTGGcg
2	LINC00183-i2F		2	H-ENO1-i2F
	gatccGGTGTCAGGAGAATAGCAATGtcaagagCATTGCTATTCTCCTGACACCtttttt			gatccGAATGTCATCAAGGAGAAATActcgagTATTTCTCCTTGATGACATTCtttttt
	LINC00183-i2R			H-ENO1-i2R
	aattaaaaaaGGTGTCAGGAGAATAGCAATGctcttgaCATTGCTATTCTCCTGACACCg			aattaaaaaaGAATGTCATCAAGGAGAAATActcgagTATTTCTCCTTGATGACATTCg
3	LINC00183-i3F		3	H-ENO1-i3F
	gatccGCAGCATTAAAGGCAGCATCTtcaagagAGATGCTGCCTTTAATGCTGCtttttt			gatccgCGTGAACGAGAAGTCCTGCAActcgagTTGCAGGACTTCTCGTTCACGtttttt
	LINC00183-i3R			H-ENO1-i3R
	aattaaaaaaGCAGCATTAAAGGCAGCATCTctcttgaAGATGCTGCCTTTAATGCTGCg			aattaaaaaaCGTGAACGAGAAGTCCTGCAActcgagTTGCAGGACTTCTCGTTCACGcg

## Sheet: Supplementary Table S5
Table The sequences of various truncated fragments of LINC00183
LINC00183#3（1-284+1562-1696）	CTATGCCCTAGGGCTAGTGGAAGACTTAAGATGGCGGCGTTTGCACGGAGTGCAATCACTGCGTCCTTACGGGGGTTGCAAGGCGTCCGAAGTATGAGTCCACTAACAAAAGTCCAGAAACTCGCCAGTTAATAGTATTGTGTCTCTTCAAAATATCGGAGAATAATTTCTTTCTCGCTGATCGCCTAACTTCTACTGACGAAGCTTGGAAGTTGCAGAAGATGGAGTTCGCTCTTGTTGCCCAGGCTGGAATGCAATGGCATGACCTTGGCTCACTGCAACCTaacttgcagtgagctgagatcacgccactgcactccagcctgggcgacagagcgagactctgtctctaaataaataaataaataaataaataaataaataaataaataaaaaaaa…
LINC00183#4（285-359+1059-1561）	CTGCCTCCCCAGTTCAAGTGGTTCTCCTGCCTCAGCCTCCCGAGTAGCTGAGATTACAGAAACCACAATAAAGGCggctggggcctgccagatgatcatgctgggcccattggaattgttaccatcaagggtgttgattccaacatgtgctgtgggatccccatgagcaatctccgtgactttccagtcattaagattaggcaccgagaagaggaaaaggaataaaatcaaactgatatttctggctgggaaccagatgctgaaatggatgaagagaagtcatgaaactgaaagagcactgaatcactctgcttaagtgtggagcagaggatcacatggaagcagtgaaaaagctccagaatgtagccaggcatggtggctactgcctgtaatcccagc…
LINC00183#5（360-431+826-1058）	TCTCGCCCACATTCTTCCCTCACCCTCTGCCTCCTGACTGACACTGGTGCTTTCCTGGGTGAACCCTGACGGtgcagcagcattaaaggcagcatctcatcacagcagttgctgattatctgtttgagttaaagacaacatcatgggagttagggaaatttcggagtgtgatgctggaaagcccctctgtgaatgcagagaaaataaccgccactgaaaagagtgtcaataaaaatatcagagatcagctgctcaacaaagtatgagaactgagcctgaatgatcctgaggcggagcaggtgaga
LINC00183#6（432-825）	TGTGGCATGCCTCTTCTTGTGATCTATTGTTCACTGTTGGCATATAGAAACACTACTGATGCCTCAGAGATGACCATGATGGTGTTCTGGTGTCAGGAGAATAGCAATGCCTGGGAGTCCACCACCACCATAATCTCCTGTGATCCCACGGAGCTGCAGTCAGAAGGGAGCAATGACAAGAAATAAGTGCTGAGCAGTTGTCATATGGTGCTGGAAGACATGCTACTTTTCCCTGAGGGCGGAAGACAGCCTGATGACGGTGGTACAATCAATGACATCTCTGTGCTGGGAGTGACCTGCTTGGGGGCCCAGGCTGATCATTTCACACAGACACCCCTGGATCCTGGAAGCCAAGTCCTGGTCTGGGTAGACTGGGAGTGGAGGTTTGACCACA

## Sheet: Supplementary Table S6
Table The sequences of various truncated fragments of ENO1
ENO1(1-405)	GGATCCGCCACCatgtctattctcaagatccatgccagggagatctttgactctcgcgggaatcccactgttgaggttgatctcttcacctcaaaaggtctcttcagagctgctgtgcccagtggtgcttcaactggtatctatgaggccctagagctccgggacaatgataagactcgctatatggggaagggtgtctcaaaggctgttgagcacatcaataaaactattgcgcctgccctggttagcaagaaactgaacgtcacagaacaagagaagattgacaaactgatgatcgagatggatggaacagaaaataaatctaagtttggtgcgaacgccattctgggggtgtcccttgccgtctgcaaagctggtgccgttgagaagggggtcccc…
mutENO1(△97-223)	GGATCCGCCACCatgtctattctcaagatccatgccagggagatctttgactctcgcgggaatcccactgttgaggttgatctcttcacctcaaaaggtctcttcagagctgctgtgcccagtggtgcttcaactggtatctatgaggccctagagctccgggacaatgataagactcgctatatggggaagggtgtctcaaaggctgttgagcacatcaataaaactattgcgcctgccctggttagcaagaaactgaacgtcacagaacaagagaagattgacaaactgatgatcgagctggagctgctgaagactgctattgggaaagctggctacactgataaggtggtcatcggcatggacgtagcggcctccgagttcttcaggtctgggaag…
mutENO1(△224-404)	GGATCCGCCACCatgtctattctcaagatccatgccagggagatctttgactctcgcgggaatcccactgttgaggttgatctcttcacctcaaaaggtctcttcagagctgctgtgcccagtggtgcttcaactggtatctatgaggccctagagctccgggacaatgataagactcgctatatggggaagggtgtctcaaaggctgttgagcacatcaataaaactattgcgcctgccctggttagcaagaaactgaacgtcacagaacaagagaagattgacaaactgatgatcgagatggatggaacagaaaataaatctaagtttggtgcgaacgccattctgggggtgtcccttgccgtctgcaaagctggtgccgttgagaagggggtcccc…
